# Supplementary material for: Integrated multi-omics analysis reveals variation in intramuscular fat among muscle locations of Qinchuan cattle
Source: BMC Genomics. 2023 Jul 1;24:367. doi: 10.1186/s12864-023-09452-9 (PMC10314489; doi:10.1186/s12864-023-09452-9)
Supplement: Supplementary file 2 — Additional file 2. [file 12864_2023_9452_MOESM2_ESM.zip]

Archive with 31 entries (30 files):
- Supplementary2/
- Supplementary2/Table S1. Summary of sequencing data quality control.xlsx
- Supplementary2/Table S10. Output of KEGG enrichment analysis on DEGs for S and W.xlsx
- Supplementary2/Table S11. GO annotation of DEGs for S and Y.xlsx
- Supplementary2/Table S12. Output of KEGG enrichment analysis on DEGs for S and Y.xlsx
- Supplementary2/Table S13. An overview of annotation of DEMs for Y and S.xlsx
- Supplementary2/Table S14. An overview of annotation of DEMs for W and S.xlsx
- Supplementary2/Table S15. An overview of annotation of DEMs for L and S.xlsx
- Supplementary2/Table S16. Commen DEMs for L, W,Y and S.xlsx
- Supplementary2/Table S17. Output of KEGG enrichment analysis on DEMs for S and Y.xlsx
- Supplementary2/Table S18. Output of KEGG enrichment analysis on DEMs for W and S.xlsx
- Supplementary2/Table S19. Output of KEGG enrichment analysis on DEMs forL and S.xlsx
- Supplementary2/Table S2. Statistics on mapping ratio of sequencing data against reference genome.xlsx
- Supplementary2/Table S20. Metabolites WGCNA module for L and S.xlsx
- Supplementary2/Table S21. Genes WGCNA module for L and S.xlsx
- Supplementary2/Table S22. Metabolites WGCNA module for W and S.xlsx
- Supplementary2/Table S23. Genes WGCNA module for W and S.xlsx
- Supplementary2/Table S24. Metabolites WGCNA module for Y and S.xlsx
- Supplementary2/Table S25. Genes WGCNA module for Y and S.xlsx
- Supplementary2/Table S26. Three groups of common DEMs and positively correlated DEGs.xlsx
- Supplementary2/Table S27. DEGs and DEMs simultaneously mapped to the KEGG pathway.xlsx
- Supplementary2/Table S28. KEGG pathway enriched by transcriptomics and metabolomics for S and L.xlsx
- Supplementary2/Table S29 KEGG pathway enriched by transcriptomics and metabolomics for S and Y.xlsx
- Supplementary2/Table S3. The expression amount of all genes (fpkm).xlsx
- Supplementary2/Table S30 KEGG pathway enriched by transcriptomics and metabolomics for S and W.xlsx
- Supplementary2/Table S4. Differentially expressed gene results for S and L.xlsx
- Supplementary2/Table S5. Differentially expressed gene results for S and W.xlsx
- Supplementary2/Table S6. Differentially expressed gene results for S and Y.xlsx
- Supplementary2/Table S7. GO annotation of DEGs for S and L.xlsx
- Supplementary2/Table S8. Output of KEGG enrichment analysis on DEGs for S and L.xlsx
- Supplementary2/Table S9. GO annotation of DEGs for S and W.xlsx
