# Supplementary material for: Integrated multi-omics analysis reveals variation in intramuscular fat among muscle locations of Qinchuan cattle
Source: BMC Genomics. 2023 Jul 1;24:367. doi: 10.1186/s12864-023-09452-9 (PMC10314489; doi:10.1186/s12864-023-09452-9)
Supplement: Supplementary file 2 — Additional file 2. [file 12864_2023_9452_MOESM2_ESM.zip › Supplementary2/Table S1. Summary of sequencing data quality control.xlsx]

## Sheet: Sheet1
Table S1. Summary of sequencing data quality control
#SampleID	ReadSum	BaseSum	GC(%)	N(%)	Q20(%)	Q30(%)
L1	20388311	6103075100	52.05	0	96.69	91.23
L2	21608629	6467659232	51.6	0	96.65	91.13
L3	22510024	6734813888	46.64	0	96.63	90.9
L4	22281422	6667503336	50.7	0	97.02	91.88
S1	21387928	6400784550	52.54	0	97.02	91.94
S2	21782713	6519199464	52.73	0	96.45	90.75
S3	25533558	7642358888	52.81	0	96.82	91.48
S4	21217411	6349080530	52.56	0	96.9	91.71
W1	24012196	7183187854	53.37	0	96.54	90.94
W3	20039399	5996431540	53.33	0	96.74	91.33
W4	24294154	7272493460	52.69	0	96.51	90.83
Y1	22514265	6733968838	53.29	0	98.43	95.27
Y2	20717085	6200790666	53.22	0	96.86	91.61
Y3	21166526	6334898158	53.05	0	96.94	91.78
Y4	19944693	5970014618	52.76	0	96.75	91.31
