# Supplementary material for: Integrated multi-omics analysis reveals variation in intramuscular fat among muscle locations of Qinchuan cattle
Source: BMC Genomics. 2023 Jul 1;24:367. doi: 10.1186/s12864-023-09452-9 (PMC10314489; doi:10.1186/s12864-023-09452-9)
Supplement: Supplementary file 2 — Additional file 2. [file 12864_2023_9452_MOESM2_ESM.zip › Supplementary2/Table S10. Output of KEGG enrichment analysis on DEGs for S and W.xlsx]

## Sheet: Sheet1
Table S10. Output of KEGG enrichment analysis on DEGs for S and W
KEGG_A_class	KEGG_B_class	ID	Pathway	GeneRatio	BgRatio	enrich_factor	pvalue	qvalue	geneID	gene_number	Contained
Organismal Systems	Digestive system	ko04974	Protein digestion and absorption	0.0395	0.0132	2.99	1.33778e-08	1.86084e-06	gene-ATP1A2;gene-ATP1B3;gene-COL12A1;gene-COL14A1;gene-COL16A1;gene-COL18A1;gene-COL1A1;gene-COL1A2;gene-COL21A1;gene-COL23A1;gene-COL27A1;gene-COL3A1;gene-COL4A1;gene-COL4A4;gene-COL5A1;gene-COL5A2;gene-COL5A3;gene-COL6A1;gene-COL6A2;gene-COL6A3;gene-COL8A1;gene-ELN;gene-EMILIN2;gene-LOC530102;gene-MME;gene-MMRN1;gene-MMRN2;gene-SLC36A1;gene-SLC3A2;gene-SLC7A8;gene-SLC8A1;gene-SLC8A3	32	up&down
Metabolism	Carbohydrate metabolism	ko00010	Glycolysis / Gluconeogenesis	0.0271	0.007	3.89	1.62931e-08	1.86084e-06	gene-ACSS1;gene-ALDH2;gene-ALDOA;gene-BPGM;gene-DLAT;gene-DLD;gene-ENO3;gene-FBP2;gene-GAPDH;gene-GPI;gene-LDHA;gene-LDHB;gene-LOC112447087;gene-LOC616200;gene-PFKM;gene-PFKP;gene-PGAM2;gene-PGK1;gene-PGM1;gene-PKM;gene-SOGA1;gene-TPI1	22	up&down
Organismal Systems	Immune system	ko04610	Complement and coagulation cascades	0.0333	0.0103	3.24	3.03011e-08	2.30714e-06	gene-A2M;gene-C1QA;gene-C1QB;gene-C1QC;gene-C1R;gene-C1S;gene-C2;gene-C4A;gene-C5AR1;gene-CD55;gene-CD59;gene-CFB;gene-CFD;gene-CFH;gene-CLU;gene-CR2;gene-F13A1;gene-F2;gene-F3;gene-FGB;gene-ITGB2;gene-LOC107131209;gene-LOC515150;gene-PIK3IP1;gene-PROCR;gene-PROS1;gene-SERPING1	27	up&down
Cellular Processes	Cellular community - eukaryotes	ko04510	Focal adhesion	0.053	0.0222	2.38	6.41729e-08	3.66461e-06	gene-CAV3;gene-CCDC71L;gene-COL1A1;gene-COL1A2;gene-COL4A1;gene-COL4A4;gene-COL6A1;gene-COL6A2;gene-COL6A3;gene-CRKL;gene-EFS;gene-ELK1;gene-FLT4;gene-FN1;gene-HRAS;gene-IGF1;gene-ITGA11;gene-ITGB3;gene-ITGB6;gene-ITGB8;gene-ITGBL1;gene-LAMA4;gene-LAMB3;gene-LOC530102;gene-MYLK2;gene-MYLK4;gene-MYLPF;gene-PAK3;gene-PARVB;gene-PDGFA;gene-PDGFD;gene-PDGFRA;gene-PGF;gene-PIK3R3;gene-PRKCA;gene-RAC2;…	43	up&down
Environmental Information Processing	Signal transduction	ko04015	Rap1 signaling pathway	0.0543	0.0237	2.29	1.44079e-07	6.41543e-06	gene-ADCY1;gene-ADCY3;gene-ADCY6;gene-ADCY9;gene-ADORA2B;gene-CALM1;gene-CALML4;gene-CRKL;gene-CSF1;gene-CSF1R;gene-EFCAB7;gene-EFNA5;gene-ENAH;gene-FGF2;gene-FGF7;gene-FGFR2;gene-FLT4;gene-FYB2;gene-GNAO1;gene-HRAS;gene-IGF1;gene-ITGB2;gene-ITGB3;gene-KITLG;gene-LCP2;gene-LPAR1;gene-MAP2K2;gene-MAPK11;gene-PARD6G;gene-PDGFA;gene-PDGFD;gene-PDGFRA;gene-PFN2;gene-PGF;gene-PIK3R3;gene-PLCB1;gene-PR…	44	up&down
Organismal Systems	Endocrine system	ko04922	Glucagon signaling pathway	0.0308	0.0098	3.15	1.84168e-07	6.41543e-06	gene-ATF4;gene-CALM1;gene-CALML4;gene-CAMK2D;gene-CPT1B;gene-CREB3L1;gene-EFCAB7;gene-FBP2;gene-GYS1;gene-LDHA;gene-LDHB;gene-PDE3B;gene-PFKM;gene-PFKP;gene-PGAM2;gene-PHKA1;gene-PHKB;gene-PKM;gene-PLCB1;gene-PPARGC1A;gene-PPP3R1;gene-PRKAA1;gene-PRKAA2;gene-PYGM;gene-SLC2A1	25	up&down
Human Diseases	Cancer: overview	ko05230	Central carbon metabolism in cancer	0.0247	0.0067	3.69	1.96602e-07	6.41543e-06	gene-FGFR2;gene-GLS;gene-HRAS;gene-IDH1;gene-LDHA;gene-LDHB;gene-MAP2K2;gene-MYC;gene-NTRK1;gene-NTRK3;gene-PDGFRA;gene-PFKM;gene-PFKP;gene-PGAM2;gene-PIK3R3;gene-PKM;gene-RET;gene-SLC16A3;gene-SLC2A1;gene-TIGAR	20	up&down
Environmental Information Processing	Signaling molecules and interaction	ko04512	ECM-receptor interaction	0.0333	0.0117	2.85	5.15863e-07	1.47292e-05	gene-CCDC71L;gene-CD44;gene-COL1A1;gene-COL1A2;gene-COL4A1;gene-COL4A4;gene-COL6A1;gene-COL6A2;gene-COL6A3;gene-EFCC1;gene-FN1;gene-FRAS1;gene-FREM1;gene-ITGA11;gene-ITGB3;gene-ITGB6;gene-ITGB8;gene-ITGBL1;gene-LAMA4;gene-LAMB3;gene-LOC530102;gene-RELN;gene-SLITRK4;gene-THBS3;gene-THBS4;gene-TNC;gene-TNXB	27	up&down
Environmental Information Processing	Signal transduction	ko04371	Apelin signaling pathway	0.037	0.0141	2.62	8.46014e-07	2.14719e-05	gene-ADCY1;gene-ADCY3;gene-ADCY6;gene-ADCY9;gene-AGTR1;gene-APLNR;gene-CALM1;gene-CALML4;gene-CAMK4;gene-EFCAB7;gene-GNB4;gene-GNG2;gene-HRAS;gene-MAP2K2;gene-MYL3;gene-MYLK2;gene-MYLK4;gene-PDE3B;gene-PIK3IP1;gene-PIK3R4;gene-PIK3R5;gene-PLCB1;gene-PPARGC1A;gene-PRKAA1;gene-PRKAA2;gene-SLC8A1;gene-SLC8A3;gene-SLC9A1;gene-SMAD3;gene-TMEM145	30	up&down
Environmental Information Processing	Signal transduction	ko04020	Calcium signaling pathway	0.053	0.0251	2.12	1.93883e-06	4.32863e-05	gene-ADCY1;gene-ADCY3;gene-ADCY9;gene-ADORA2B;gene-AGTR1;gene-ASPHD2;gene-ATP2A1;gene-CACNA1A;gene-CACNA1G;gene-CALM1;gene-CALML4;gene-CAMK1D;gene-CAMK2D;gene-CAMK4;gene-CASQ1;gene-CASQ2;gene-EFCAB7;gene-HRH2;gene-HTR2A;gene-MCU;gene-MYLK2;gene-MYLK4;gene-ORAI3;gene-PDE1A;gene-PDE1B;gene-PDE1C;gene-PDGFA;gene-PDGFD;gene-PDGFRA;gene-PHKA1;gene-PHKB;gene-PLCB1;gene-PLCD1;gene-PPP3R1;gene-PRKCA;gene…	43	up&down
Environmental Information Processing	Signal transduction	ko04010	MAPK signaling pathway	0.0604	0.0303	2	2.08452e-06	4.32863e-05	Bos_taurus_newGene_6661;gene-ATF4;gene-CACNA1A;gene-CACNA1G;gene-CACNA2D2;gene-CD14;gene-CRKL;gene-CSF1;gene-CSF1R;gene-DUSP10;gene-DUSP3;gene-DUSP8;gene-EFNA5;gene-ELK1;gene-FGF2;gene-FGF7;gene-FGFR2;gene-FLT3LG;gene-FLT4;gene-HRAS;gene-HSPA1A;gene-HSPA6;gene-IGF1;gene-IL1RAP;gene-KITLG;gene-MAP2K2;gene-MAP3K7CL;gene-MAPK11;gene-MAPKAPK3;gene-MYC;gene-NFATC3;gene-NTRK1;gene-NTRK2;gene-PDGFA;gene…	49	up&down
Metabolism	Nucleotide metabolism	ko00230	Purine metabolism	0.0358	0.0144	2.48	4.00077e-06	7.6155e-05	Bos_taurus_newGene_5724;gene-ADCY1;gene-ADCY3;gene-ADCY6;gene-ADCY9;gene-ADSSL1;gene-AK1;gene-AK3;gene-AMPD1;gene-ENPP1;gene-GMPR;gene-NPR2;gene-NT5C2;gene-NT5E;gene-NUDT16;gene-NUDT5;gene-PAPSS2;gene-PDE1A;gene-PDE1B;gene-PDE1C;gene-PDE3B;gene-PDE4A;gene-PDE5A;gene-PDE7A;gene-PDE7B;gene-PDE8A;gene-PGM1;gene-PKM;gene-PPAT	29	up&down
Organismal Systems	Endocrine system	ko04921	Oxytocin signaling pathway	0.0358	0.0145	2.46	4.57818e-06	8.04425e-05	Bos_taurus_newGene_5724;gene-ADCY1;gene-ADCY3;gene-ADCY6;gene-ADCY9;gene-CACNA2D2;gene-CALM1;gene-CALML4;gene-CAMK1D;gene-CAMK2D;gene-CAMK4;gene-EFCAB7;gene-ELK1;gene-GNAO1;gene-HRAS;gene-KCNJ12;gene-KCNJ2;gene-MAP2K2;gene-MYL6B;gene-MYLK2;gene-MYLK4;gene-NFATC3;gene-NPR2;gene-PIK3R5;gene-PLCB1;gene-PPP3R1;gene-PRKAA1;gene-PRKAA2;gene-PRKCA	29	up&down
Organismal Systems	Digestive system	ko04971	Gastric acid secretion	0.0234	0.0074	3.15	5.38075e-06	8.67872e-05	gene-ADCY1;gene-ADCY3;gene-ADCY6;gene-ADCY9;gene-ATP1A2;gene-ATP1B3;gene-CALM1;gene-CALML4;gene-CAMK2D;gene-EFCAB7;gene-HRH2;gene-IFRD2;gene-KCNJ2;gene-KCNK2;gene-MYLK2;gene-MYLK4;gene-PLCB1;gene-PRKCA;gene-SLC9A1	19	up&down
Environmental Information Processing	Signal transduction	ko04151	PI3K-Akt signaling pathway	0.0691	0.0376	1.84	5.69916e-06	8.67872e-05	gene-ATF4;gene-COL1A1;gene-COL1A2;gene-COL4A1;gene-COL4A4;gene-COL6A1;gene-COL6A2;gene-COL6A3;gene-CREB3L1;gene-CSF1;gene-CSF1R;gene-EFNA5;gene-FGF2;gene-FGF7;gene-FGFR2;gene-FLT3LG;gene-FLT4;gene-FN1;gene-GHR;gene-GNB4;gene-GNG2;gene-GYS1;gene-HRAS;gene-IGF1;gene-ITGA11;gene-ITGB3;gene-ITGB6;gene-ITGB8;gene-KITLG;gene-LAMA4;gene-LAMB3;gene-LOC530102;gene-LPAR1;gene-MAP2K2;gene-MYC;gene-NTRK1;gen…	56	up&down
Human Diseases	Cardiovascular disease	ko05410	Hypertrophic cardiomyopathy	0.0259	0.0089	2.92	6.13809e-06	8.76292e-05	gene-ACE;gene-ATP2A1;gene-CACNA2D2;gene-DMD;gene-IGF1;gene-IGFN1;gene-ITGA11;gene-ITGB3;gene-ITGB6;gene-ITGB8;gene-MYL3;gene-MYOM3;gene-PRKAA1;gene-PRKAA2;gene-SGCA;gene-SGCE;gene-SLC8A1;gene-SLC8A3;gene-TGFB3;gene-TPM1;gene-TTN	21	up&down
Organismal Systems	Circulatory system	ko04261	Adrenergic signaling in cardiomyocytes	0.037	0.0155	2.38	6.59203e-06	8.85741e-05	gene-ACTC1;gene-ADCY1;gene-ADCY3;gene-ADCY6;gene-ADCY9;gene-AGTR1;gene-AGTR2;gene-ATF4;gene-ATP1A2;gene-ATP1B3;gene-ATP2A1;gene-CACNA2D2;gene-CALM1;gene-CALML4;gene-CAMK2D;gene-CREB3L1;gene-EFCAB7;gene-MAPK11;gene-MYL3;gene-PIK3R5;gene-PLCB1;gene-PPP1R1A;gene-PPP2R3B;gene-PRKCA;gene-RAPGEF4;gene-SCN1B;gene-SLC8A1;gene-SLC8A3;gene-SLC9A1;gene-TPM1	30	up&down
Human Diseases	Cardiovascular disease	ko05414	Dilated cardiomyopathy	0.0271	0.0097	2.79	8.05907e-06	0.00010227	gene-ADCY1;gene-ADCY3;gene-ADCY6;gene-ADCY9;gene-ATP2A1;gene-CACNA2D2;gene-DMD;gene-IGF1;gene-IGFN1;gene-ITGA11;gene-ITGB3;gene-ITGB6;gene-ITGB8;gene-MYL3;gene-MYOM3;gene-SGCA;gene-SGCE;gene-SLC8A1;gene-SLC8A3;gene-TGFB3;gene-TPM1;gene-TTN	22	up&down
Metabolism	Global and overview maps	ko01200	Carbon metabolism	0.0308	0.0124	2.48	1.8559e-05	0.00022312	gene-ACAT2;gene-ACO2;gene-ACOX3;gene-ACSS1;gene-ALDOA;gene-DLAT;gene-DLD;gene-ENO3;gene-FBP2;gene-GAPDH;gene-GPI;gene-IDH1;gene-IDH3A;gene-LOC616200;gene-PC;gene-PFKM;gene-PFKP;gene-PGAM2;gene-PGK1;gene-PGP;gene-PKM;gene-PSAT1;gene-SOGA1;gene-TKTL2;gene-TPI1	25	up&down
Organismal Systems	Endocrine system	ko04911	Insulin secretion	0.0234	0.0081	2.89	1.99512e-05	0.000227864	gene-ABCC8;gene-ADCY1;gene-ADCY3;gene-ADCY6;gene-ADCY9;gene-ADCYAP1R1;gene-ATF4;gene-ATP1A2;gene-ATP1B3;gene-CAMK2D;gene-CREB3L1;gene-KCNJ11;gene-KCNMA1;gene-KCNN2;gene-PLCB1;gene-PRKCA;gene-RAB3A;gene-RAPGEF4;gene-SLC2A1	19	up&down
Human Diseases	Endocrine and metabolic disease	ko04933	AGE-RAGE signaling pathway in diabetic complications	0.0259	0.0099	2.62	3.68203e-05	0.000400502	gene-AGTR1;gene-CCL2;gene-COL1A1;gene-COL1A2;gene-COL3A1;gene-COL4A1;gene-COL4A4;gene-F3;gene-FN1;gene-HRAS;gene-MAPK11;gene-MMP2;gene-PIK3R3;gene-PIM1;gene-PLCB1;gene-PLCD1;gene-PRKCA;gene-SMAD3;gene-TGFB3;gene-TGFBR2;gene-VEGFA	21	up&down
Organismal Systems	Endocrine system	ko04919	Thyroid hormone signaling pathway	0.0284	0.0116	2.45	4.89399e-05	0.000508132	gene-ATP1A2;gene-ATP1B3;gene-ATP2A1;gene-DIO2;gene-HRAS;gene-ITGB3;gene-MAP2K2;gene-MYC;gene-NOTCH2;gene-PFKFB2;gene-PFKM;gene-PFKP;gene-PIK3R3;gene-PLCB1;gene-PLCD1;gene-PRKCA;gene-RCAN2;gene-RXRA;gene-SLC16A2;gene-SLC2A1;gene-SLC9A1;gene-THRB;gene-WNT4	23	up&down
Organismal Systems	Endocrine system	ko04924	Renin secretion	0.021	0.0073	2.89	5.44941e-05	0.0005412	Bos_taurus_newGene_5724;gene-ACE;gene-ADCY6;gene-ADCYAP1R1;gene-AGTR1;gene-CALM1;gene-CALML4;gene-EDN3;gene-EFCAB7;gene-KCNJ2;gene-KCNMA1;gene-PDE1A;gene-PDE1B;gene-PDE1C;gene-PDE3B;gene-PLCB1;gene-PPP3R1	17	up&down
Environmental Information Processing	Signal transduction	ko04072	Phospholipase D signaling pathway	0.0333	0.0151	2.21	7.35978e-05	0.000695718	gene-ADCY1;gene-ADCY3;gene-ADCY6;gene-ADCY9;gene-AGPAT5;gene-AGTR1;gene-DGKA;gene-DNM1;gene-F2;gene-FCER1G;gene-HRAS;gene-KITLG;gene-LOC526769;gene-LPAR1;gene-MAP2K2;gene-PDGFA;gene-PDGFD;gene-PDGFRA;gene-PIK3R3;gene-PIK3R5;gene-PLCB1;gene-PLPP3;gene-PRKCA;gene-PTGFR;gene-PTK2B;gene-RALGDS;gene-RAPGEF4	27	up&down
Organismal Systems	Endocrine system	ko04926	Relaxin signaling pathway	0.0296	0.0127	2.33	7.86321e-05	0.000695718	gene-ADCY1;gene-ADCY3;gene-ADCY6;gene-ADCY9;gene-ATF4;gene-COL1A1;gene-COL1A2;gene-COL3A1;gene-COL4A1;gene-COL4A4;gene-CREB3L1;gene-GNAO1;gene-GNB4;gene-GNG2;gene-HRAS;gene-MAP2K2;gene-MAPK11;gene-MMP2;gene-PIK3R3;gene-PLCB1;gene-PRKCA;gene-RXFP2;gene-TGFBR2;gene-VEGFA	24	up&down
Organismal Systems	Development and regeneration	ko04360	Axon guidance	0.0395	0.0193	2.04	7.919e-05	0.000695718	gene-ABLIM1;gene-ABLIM2;gene-BMP7;gene-BOC;gene-CAMK2D;gene-EFNA5;gene-ENAH;gene-EPHA3;gene-EPHB1;gene-HRAS;gene-L1CAM;gene-LOC526769;gene-NFATC3;gene-NTN1;gene-NTN4;gene-PAK3;gene-PARD6G;gene-PIK3R3;gene-PLXNB1;gene-PPP3R1;gene-PRKCA;gene-RAC2;gene-RAC3;gene-SEMA3B;gene-SEMA4D;gene-SEMA4F;gene-SH2D3A;gene-SMO;gene-TRPC1;gene-UNC5A;gene-WNT4;gene-WNT5A	32	up&down
Human Diseases	Cancer: overview	ko05200	Pathways in cancer	0.0863	0.0549	1.57	8.65375e-05	0.000732111	Bos_taurus_newGene_4428;gene-ADCY1;gene-ADCY3;gene-ADCY6;gene-ADCY9;gene-AGTR1;gene-APPL1;gene-AXIN1;gene-BMP2;gene-CALM1;gene-CALML4;gene-CAMK2D;gene-CCDC6;gene-COL4A1;gene-COL4A4;gene-CRKL;gene-CRLF1;gene-CSF1R;gene-DAPK1;gene-EFCAB7;gene-ELK1;gene-F2;gene-FADD;gene-FGF2;gene-FGF7;gene-FGFR2;gene-FLT3LG;gene-FLT4;gene-FN1;gene-FZD8;gene-GLI3;gene-GNB4;gene-GNG2;gene-GSTM3;gene-HEY1;gene-HRAS;ge…	70	up&down
Human Diseases	Infectious disease: bacterial	ko05133	Pertussis	0.021	0.0078	2.68	0.000146624	0.00119614	gene-C1QA;gene-C1QB;gene-C1QC;gene-C1R;gene-C1S;gene-C2;gene-C4A;gene-CALM1;gene-CALML4;gene-CD14;gene-EFCAB7;gene-ITGB2;gene-LOC107131209;gene-LOC515150;gene-MAPK11;gene-SERPING1;gene-TLR4	17	up&down
Organismal Systems	Aging	ko04211	Longevity regulating pathway	0.0222	0.0087	2.56	0.000174681	0.00137589	gene-ADCY1;gene-ADCY3;gene-ADCY6;gene-ADCY9;gene-AKT1S1;gene-APPL1;gene-ATF4;gene-CAMK4;gene-CREB3L1;gene-HRAS;gene-IGF1;gene-PIK3R3;gene-PPARGC1A;gene-PRKAA1;gene-PRKAA2;gene-SESN2;gene-SESN3;gene-ULK1	18	up&down
Human Diseases	Cancer: overview	ko05206	MicroRNAs in cancer	0.0358	0.0178	2.01	0.000228593	0.00174051	Bos_taurus_newGene_4428;gene-ABCB1;gene-BCL2L2;gene-BMF;gene-CD44;gene-CRKL;gene-CYP1B1;gene-EFNA5;gene-GLS;gene-HRAS;gene-ITGB3;gene-MAP2K2;gene-MMP16;gene-MYC;gene-NOTCH2;gene-PAQR9;gene-PDGFA;gene-PDGFRA;gene-PIK3R3;gene-PIM1;gene-PRKCA;gene-RECK;gene-SOX4;gene-TNC;gene-TNXB;gene-TPM1;gene-VEGFA;gene-VIM;gene-ZFPM2	29	up&down
Environmental Information Processing	Signal transduction	ko04022	cGMP-PKG signaling pathway	0.0333	0.0163	2.04	0.000280772	0.00206884	Bos_taurus_newGene_5724;gene-ADCY1;gene-ADCY3;gene-ADCY6;gene-ADCY9;gene-AGTR1;gene-ATF4;gene-ATP1A2;gene-ATP1B3;gene-ATP2A1;gene-CALM1;gene-CALML4;gene-CREB3L1;gene-EFCAB7;gene-KCNMA1;gene-MAP2K2;gene-MYLK2;gene-MYLK4;gene-NFATC3;gene-NPR2;gene-PDE3B;gene-PDE5A;gene-PIK3R5;gene-PLCB1;gene-PPP3R1;gene-SLC8A1;gene-SLC8A3	27	up&down
Organismal Systems	Endocrine system	ko04912	GnRH signaling pathway	0.0234	0.0099	2.37	0.000336744	0.00240373	gene-ADCY1;gene-ADCY3;gene-ADCY6;gene-ADCY9;gene-ATF4;gene-CALM1;gene-CALML4;gene-CAMK2D;gene-EFCAB7;gene-ELK1;gene-HRAS;gene-MAP2K2;gene-MAPK11;gene-MMP14;gene-MMP2;gene-PLCB1;gene-PRKCA;gene-PTK2B;gene-PTX3	19	up&down
Organismal Systems	Endocrine system	ko04925	Aldosterone synthesis and secretion	0.0222	0.0091	2.43	0.000347766	0.00240719	gene-ADCY1;gene-ADCY3;gene-ADCY6;gene-ADCY9;gene-AGTR1;gene-ATF4;gene-ATP1A2;gene-ATP1B3;gene-CACNA1G;gene-CALM1;gene-CALML4;gene-CAMK1D;gene-CAMK2D;gene-CAMK4;gene-CREB3L1;gene-EFCAB7;gene-PLCB1;gene-PRKCA	18	up&down
Human Diseases	Substance dependence	ko05032	Morphine addiction	0.0222	0.0092	2.4	0.000396281	0.00266232	gene-ADCY1;gene-ADCY3;gene-ADCY6;gene-ADCY9;gene-CACNA1A;gene-GNAO1;gene-GNB4;gene-GNG2;gene-GRK3;gene-PDE1A;gene-PDE1B;gene-PDE1C;gene-PDE3B;gene-PDE4A;gene-PDE7A;gene-PDE7B;gene-PDE8A;gene-PRKCA	18	up&down
Organismal Systems	Nervous system	ko04720	Long-term potentiation	0.0173	0.0063	2.73	0.000446295	0.00291266	gene-ADCY1;gene-ATF4;gene-CALM1;gene-CALML4;gene-CAMK2D;gene-CAMK4;gene-EFCAB7;gene-HRAS;gene-MAP2K2;gene-PLCB1;gene-PPP1R1A;gene-PPP3R1;gene-PRKCA;gene-RPS6KA6	14	up&down
Cellular Processes	Cell motility	ko04810	Regulation of actin cytoskeleton	0.0419	0.0231	1.82	0.00048133	0.00305406	gene-CRKL;gene-CYFIP2;gene-EFS;gene-ENAH;gene-F2;gene-FGF2;gene-FGF7;gene-FGFR2;gene-FN1;gene-HRAS;gene-IQGAP2;gene-ITGA11;gene-ITGB2;gene-ITGB3;gene-ITGB6;gene-ITGB8;gene-ITGBL1;gene-LPAR1;gene-MAP2K2;gene-MYLK2;gene-MYLK4;gene-MYLPF;gene-PAK3;gene-PDGFA;gene-PDGFD;gene-PDGFRA;gene-PFN2;gene-PIK3R3;gene-RAC2;gene-RAC3;gene-SCIN;gene-SHE;gene-SLC9A1;gene-TIAM1	34	up&down
Organismal Systems	Nervous system	ko04725	Cholinergic synapse	0.0247	0.011	2.24	0.000515169	0.00318042	gene-ADCY1;gene-ADCY3;gene-ADCY6;gene-ADCY9;gene-ATF4;gene-CACNA1A;gene-CAMK2D;gene-CAMK4;gene-CREB3L1;gene-GNAO1;gene-GNB4;gene-GNG2;gene-HRAS;gene-KCNJ12;gene-KCNJ2;gene-KCNQ5;gene-PIK3R3;gene-PIK3R5;gene-PLCB1;gene-PRKCA	20	up&down
Organismal Systems	Immune system	ko04611	Platelet activation	0.0271	0.0127	2.13	0.00054858	0.00329756	Bos_taurus_newGene_5724;gene-ADCY1;gene-ADCY3;gene-ADCY6;gene-ADCY9;gene-COL1A1;gene-COL1A2;gene-COL3A1;gene-F2;gene-FCER1G;gene-FERMT3;gene-FGB;gene-ITGB3;gene-LCP2;gene-MAPK11;gene-MYLK2;gene-MYLK4;gene-PIK3R3;gene-PIK3R5;gene-PLCB1;gene-PTGS1;gene-SLITRK4	22	up&down
Environmental Information Processing	Signal transduction	ko04014	Ras signaling pathway	0.0456	0.0261	1.75	0.00058392	0.00341999	gene-CALM1;gene-CALML4;gene-CSF1;gene-CSF1R;gene-EFCAB7;gene-EFNA5;gene-ELK1;gene-FGF2;gene-FGF7;gene-FGFR2;gene-FLT3LG;gene-FLT4;gene-GNB4;gene-GNG2;gene-HRAS;gene-IGF1;gene-KITLG;gene-LOC112449111;gene-LOC526769;gene-MAP2K2;gene-NTRK1;gene-NTRK2;gene-PAK3;gene-PDGFA;gene-PDGFD;gene-PDGFRA;gene-PGF;gene-PIK3R3;gene-PLA2G16;gene-PRKCA;gene-RAC2;gene-RAC3;gene-RALGDS;gene-RASA2;gene-TIAM1;gene-VEG…	37	up&down
Organismal Systems	Nervous system	ko04722	Neurotrophin signaling pathway	0.0271	0.0128	2.12	0.000608475	0.00344506	gene-ARHGDIB;gene-ATF4;gene-BEX3;gene-CALM1;gene-CALML4;gene-CAMK2D;gene-CAMK4;gene-CRKL;gene-EFCAB7;gene-HRAS;gene-IRAK2;gene-LOC112445044;gene-LOC526769;gene-MAGED1;gene-MAGED4B;gene-MAP2K2;gene-MAPK11;gene-NTRK1;gene-NTRK2;gene-NTRK3;gene-PIK3R3;gene-RPS6KA6	22	up&down
Human Diseases	Cancer: overview	ko05205	Proteoglycans in cancer	0.0395	0.0216	1.83	0.000618365	0.00344506	Bos_taurus_newGene_4428;gene-CAMK2D;gene-CAV3;gene-CD44;gene-COL1A1;gene-COL1A2;gene-CTSL;gene-DCN;gene-ELK1;gene-FGF2;gene-FN1;gene-FZD8;gene-HRAS;gene-IGF1;gene-ITGB3;gene-LOC526769;gene-LUM;gene-MAP2K2;gene-MAPK11;gene-MMP2;gene-MYC;gene-NUDT16L1;gene-PIK3R3;gene-PRKCA;gene-PTPN6;gene-SLC9A1;gene-SMO;gene-TIAM1;gene-TLR4;gene-VEGFA;gene-WNT4;gene-WNT5A	32	up&down
Environmental Information Processing	Signal transduction	ko04066	HIF-1 signaling pathway	0.0234	0.0105	2.24	0.000692271	0.00376498	gene-ALDOA;gene-CAMK2D;gene-ENO3;gene-GAPDH;gene-IGF1;gene-LDHA;gene-LDHB;gene-LOC616200;gene-MAP2K2;gene-PFKM;gene-PFKP;gene-PGK1;gene-PIK3R3;gene-PRKCA;gene-SLC2A1;gene-TFRC;gene-TIMP1;gene-TLR4;gene-VEGFA	19	up&down
Human Diseases	Infectious disease: viral	ko05163	Human cytomegalovirus infection	0.0432	0.0246	1.75	0.000757108	0.00402185	gene-ADCY1;gene-ADCY3;gene-ADCY6;gene-ADCY9;gene-AKAP13;gene-ATF4;gene-CALM1;gene-CALML4;gene-CCL2;gene-CREB3L1;gene-CRKL;gene-CX3CL1;gene-EFCAB7;gene-ELK1;gene-FADD;gene-GNAO1;gene-GNB4;gene-GNG2;gene-HRAS;gene-ITGB3;gene-LOC504773;gene-MAP2K2;gene-MAPK11;gene-MYC;gene-NFATC3;gene-PDGFRA;gene-PIK3R3;gene-PLCB1;gene-PPP3R1;gene-PRKCA;gene-PTK2B;gene-RAC2;gene-RAC3;gene-TRAF2;gene-VEGFA	35	up&down
Human Diseases	Infectious disease: parasitic	ko05146	Amoebiasis	0.0259	0.0124	2.08	0.00100114	0.00519731	gene-ADCY1;gene-ARG2;gene-CD14;gene-COL1A1;gene-COL1A2;gene-COL3A1;gene-COL4A1;gene-COL4A4;gene-CXCL3;gene-FN1;gene-GRO1;gene-ITGB2;gene-LAMA4;gene-LAMB3;gene-LOC512286;gene-PIK3R3;gene-PLCB1;gene-PRKCA;gene-RAB7B;gene-TGFB3;gene-TLR4	21	up&down
Environmental Information Processing	Signal transduction	ko04152	AMPK signaling pathway	0.0247	0.0117	2.11	0.00109874	0.00557725	gene-AKT1S1;gene-CPT1B;gene-CREB3L1;gene-FBP2;gene-GYS1;gene-IGF1;gene-LEPR;gene-PFKFB2;gene-PFKFB4;gene-PFKM;gene-PFKP;gene-PIK3R3;gene-PPARGC1A;gene-PPP2R3B;gene-PRKAA1;gene-PRKAA2;gene-SCD;gene-SCD5;gene-SREBF1;gene-ULK1	20	up&down
Organismal Systems	Environmental adaptation	ko04713	Circadian entrainment	0.0222	0.0102	2.18	0.00130287	0.00646962	Bos_taurus_newGene_5724;gene-ADCY1;gene-ADCY3;gene-ADCY6;gene-ADCY9;gene-ADCYAP1R1;gene-C3H1orf226;gene-CACNA1G;gene-CALM1;gene-CALML4;gene-CAMK2D;gene-EFCAB7;gene-GNAO1;gene-GNB4;gene-GNG2;gene-GRIA3;gene-PLCB1;gene-PRKCA	18	up&down
Metabolism	Carbohydrate metabolism	ko00620	Pyruvate metabolism	0.0136	0.0048	2.82	0.00136075	0.00661328	gene-ACAT2;gene-ACSS1;gene-ACYP1;gene-ALDH2;gene-DLAT;gene-DLD;gene-LDHA;gene-LDHB;gene-PC;gene-PKM;gene-SOGA1	11	up&down
Metabolism	Carbohydrate metabolism	ko00640	Propanoate metabolism	0.0111	0.0036	3.1	0.00184133	0.00876249	gene-ABAT;gene-ACAT2;gene-ACOX3;gene-ACSS1;gene-ACSS3;gene-DLD;gene-LDHA;gene-LDHB;gene-SOGA1	9	up&down
Human Diseases	Substance dependence	ko05031	Amphetamine addiction	0.016	0.0065	2.47	0.00193487	0.00901969	gene-ARC;gene-ATF4;gene-CALM1;gene-CALML4;gene-CAMK2D;gene-CAMK4;gene-CREB3L1;gene-DDC;gene-EFCAB7;gene-GRIA3;gene-MAOA;gene-PPP3R1;gene-PRKCA	13	up&down
Human Diseases	Endocrine and metabolic disease	ko04931	Insulin resistance	0.0222	0.0106	2.1	0.00198921	0.00908754	gene-CPT1B;gene-CREB3L1;gene-GFPT2;gene-GYS1;gene-LOC526769;gene-MLXIP;gene-MLXIPL;gene-PIK3R3;gene-PPARGC1A;gene-PPARGC1B;gene-PPP1R3D;gene-PRKAA1;gene-PRKAA2;gene-PTPRF;gene-PYGM;gene-RPS6KA6;gene-SLC2A1;gene-SREBF1	18	up&down
Organismal Systems	Endocrine system	ko04916	Melanogenesis	0.0247	0.0123	2	0.00217538	0.00974317	Bos_taurus_newGene_4428;gene-ADCY1;gene-ADCY3;gene-ADCY6;gene-ADCY9;gene-ASIP;gene-CALM1;gene-CALML4;gene-CAMK2D;gene-CREB3L1;gene-EFCAB7;gene-FZD8;gene-GNAO1;gene-HRAS;gene-KITLG;gene-MAP2K2;gene-PLCB1;gene-PRKCA;gene-WNT4;gene-WNT5A	20	up&down
Human Diseases	Cardiovascular disease	ko05418	Fluid shear stress and atherosclerosis	0.0271	0.0141	1.92	0.00226499	0.00994943	gene-CALM1;gene-CALML4;gene-CAV3;gene-CCL2;gene-CTSL;gene-CYBA;gene-EFCAB7;gene-GSTM3;gene-ITGB3;gene-LOC615514;gene-MAPK11;gene-MGST1;gene-MMP2;gene-PDGFA;gene-PIK3IP1;gene-PIK3R3;gene-PRKAA1;gene-PRKAA2;gene-RAC2;gene-RAC3;gene-SQSTM1;gene-VEGFA	22	up&down
Human Diseases	Cardiovascular disease	ko05412	Arrhythmogenic right ventricular cardiomyopathy	0.0173	0.0074	2.32	0.00241403	0.0104041	gene-ACTN3;gene-ATP2A1;gene-CACNA2D2;gene-DMD;gene-DSP;gene-GJA1;gene-ITGA11;gene-ITGB3;gene-ITGB6;gene-ITGB8;gene-SGCA;gene-SGCE;gene-SLC8A1;gene-SLC8A3	14	up&down
Organismal Systems	Sensory system	ko04750	Inflammatory mediator regulation of TRP channels	0.0222	0.0109	2.03	0.00295716	0.0120968	gene-ADCY1;gene-ADCY3;gene-ADCY6;gene-ADCY9;gene-CALM1;gene-CALML4;gene-CAMK2D;gene-EFCAB7;gene-HTR2A;gene-IGF1;gene-IL1RAP;gene-LOC530929;gene-MAPK11;gene-NTRK1;gene-PIK3R3;gene-PLCB1;gene-PRKCA;gene-PRKCH	18	up&down
Metabolism	Global and overview maps	ko01230	Biosynthesis of amino acids	0.021	0.0101	2.08	0.00296568	0.0120968	gene-ACO2;gene-ALDOA;gene-ARG2;gene-ENO3;gene-GAPDH;gene-IDH1;gene-IDH3A;gene-LOC616200;gene-PC;gene-PFKM;gene-PFKP;gene-PGAM2;gene-PGK1;gene-PKM;gene-PSAT1;gene-TKTL2;gene-TPI1	17	up&down
Cellular Processes	Cellular community - eukaryotes	ko04540	Gap junction	0.021	0.0101	2.08	0.00296568	0.0120968	Bos_taurus_newGene_5724;gene-ADCY1;gene-ADCY3;gene-ADCY6;gene-ADCY9;gene-GJA1;gene-HRAS;gene-HTR2A;gene-LPAR1;gene-MAP2K2;gene-PDGFA;gene-PDGFD;gene-PDGFRA;gene-PLCB1;gene-PRKCA;gene-TUBA1A;gene-TUBA1C	17	up&down
Organismal Systems	Aging	ko04213	Longevity regulating pathway - multiple species	0.0148	0.0061	2.42	0.00339676	0.0134917	gene-ADCY1;gene-ADCY3;gene-ADCY6;gene-ADCY9;gene-AKT1S1;gene-HRAS;gene-HSPA1A;gene-HSPA6;gene-IGF1;gene-PIK3R3;gene-PRKAA1;gene-PRKAA2	12	up&down
Organismal Systems	Endocrine system	ko04910	Insulin signaling pathway	0.0271	0.0146	1.86	0.00342578	0.0134917	gene-CALM1;gene-CALML4;gene-CRKL;gene-EFCAB7;gene-ELK1;gene-FBP2;gene-GYS1;gene-HRAS;gene-MAP2K2;gene-PDE3B;gene-PHKA1;gene-PHKB;gene-PIK3R3;gene-PPARGC1A;gene-PPP1R3D;gene-PRKAA1;gene-PRKAA2;gene-PTPRF;gene-PYGM;gene-SORBS3;gene-SREBF1;gene-TMEM145	22	up&down
Organismal Systems	Immune system	ko04062	Chemokine signaling pathway	0.0308	0.0179	1.72	0.00522454	0.0195846	gene-ADCY1;gene-ADCY3;gene-ADCY6;gene-ADCY9;gene-CCL2;gene-CCL21;gene-CRKL;gene-CX3CL1;gene-CXCL14;gene-CXCL3;gene-GNB4;gene-GNG2;gene-GRK3;gene-GRO1;gene-HRAS;gene-LOC504773;gene-LOC508666;gene-PIK3R3;gene-PIK3R5;gene-PLCB1;gene-PREX1;gene-PTK2B;gene-RAC2;gene-RAC3;gene-TIAM1	25	up&down
Organismal Systems	Endocrine system	ko04918	Thyroid hormone synthesis	0.016	0.0073	2.21	0.00523009	0.0195846	gene-ADCY1;gene-ADCY3;gene-ADCY6;gene-ADCY9;gene-ATF4;gene-ATP1A2;gene-ATP1B3;gene-CREB3L1;gene-GPX7;gene-GPX8;gene-PDIA4;gene-PLCB1;gene-PRKCA	13	up&down
Human Diseases	Cancer: specific types	ko05214	Glioma	0.016	0.0073	2.21	0.00523009	0.0195846	gene-CALM1;gene-CALML4;gene-CAMK1D;gene-CAMK2D;gene-CAMK4;gene-EFCAB7;gene-HRAS;gene-IGF1;gene-MAP2K2;gene-PDGFA;gene-PDGFRA;gene-PIK3R3;gene-PRKCA	13	up&down
Metabolism	Carbohydrate metabolism	ko00051	Fructose and mannose metabolism	0.0099	0.0035	2.83	0.00592788	0.0218396	gene-ALDOA;gene-FBP2;gene-PFKFB2;gene-PFKFB4;gene-PFKM;gene-PFKP;gene-TIGAR;gene-TPI1	8	up&down
Organismal Systems	Nervous system	ko04724	Glutamatergic synapse	0.021	0.0109	1.92	0.006861	0.0248762	gene-ADCY1;gene-ADCY3;gene-ADCY6;gene-ADCY9;gene-CACNA1A;gene-GLS;gene-GNAO1;gene-GNB4;gene-GNG2;gene-GRIA3;gene-GRK3;gene-HOMER1;gene-PLCB1;gene-PPP3R1;gene-PRKCA;gene-SLC1A2;gene-TRPC1	17	up&down
Metabolism	Carbohydrate metabolism	ko00500	Starch and sucrose metabolism	0.0099	0.0036	2.75	0.00701762	0.0250465	gene-AGL;gene-ENPP1;gene-GANC;gene-GPI;gene-GYS1;gene-PGM1;gene-PGM2L1;gene-PYGM	8	up&down
Environmental Information Processing	Signal transduction	ko04350	TGF-beta signaling pathway	0.0185	0.0092	2	0.00722207	0.0253796	gene-BMP2;gene-BMP7;gene-CHRD;gene-DCN;gene-FBN1;gene-FNDC1;gene-FST;gene-LTBP1;gene-MYC;gene-PITX2;gene-SMAD3;gene-SMAD7;gene-TGFB3;gene-TGFBR2;gene-TGIF1	15	up&down
Organismal Systems	Circulatory system	ko04270	Vascular smooth muscle contraction	0.0259	0.0147	1.76	0.00772141	0.0267232	Bos_taurus_newGene_5724;gene-ADCY1;gene-ADCY3;gene-ADCY6;gene-ADCY9;gene-ADM;gene-ADORA2B;gene-AGTR1;gene-CALM1;gene-CALML4;gene-EDN3;gene-EFCAB7;gene-KCNMA1;gene-MAP2K2;gene-MYL6B;gene-MYLK2;gene-MYLK4;gene-NPR2;gene-PLCB1;gene-PRKCA;gene-PRKCH	21	up&down
Environmental Information Processing	Signal transduction	ko04340	Hedgehog signaling pathway	0.0123	0.0054	2.3	0.0103568	0.035309	gene-BOC;gene-CDON;gene-CSNK1B;gene-EVC;gene-EVC2;gene-GAS1;gene-GLI3;gene-GRK3;gene-RNF157;gene-SMO	10	up&down
Organismal Systems	Endocrine system	ko04929	GnRH secretion	0.0136	0.0062	2.18	0.0107925	0.0362534	gene-CACNA1G;gene-GPER1;gene-HCN2;gene-HRAS;gene-KCNJ11;gene-KCNN2;gene-MAP2K2;gene-PIK3R3;gene-PLCB1;gene-PRKCA;gene-TRPC1	11	up&down
Metabolism	Carbohydrate metabolism	ko00030	Pentose phosphate pathway	0.0086	0.0032	2.69	0.01291	0.0427379	gene-ALDOA;gene-FBP2;gene-GPI;gene-PFKM;gene-PFKP;gene-PGM1;gene-TKTL2	7	up&down
Organismal Systems	Endocrine system	ko04913	Ovarian steroidogenesis	0.0136	0.0065	2.09	0.0148929	0.0485978	gene-ADCY1;gene-ADCY3;gene-ADCY6;gene-ADCY9;gene-AKR1C4;gene-CYP19A1;gene-CYP1A1;gene-CYP1B1;gene-HSD17B1;gene-IGF1;gene-LOC530929	11	up&down
Organismal Systems	Endocrine system	ko04927	Cortisol synthesis and secretion	0.0136	0.0067	2.03	0.0182143	0.0585397	gene-ADCY1;gene-ADCY3;gene-ADCY6;gene-ADCY9;gene-AGTR1;gene-ATF4;gene-CACNA1G;gene-CREB3L1;gene-KCNK2;gene-PDE8A;gene-PLCB1	11	up&down
Organismal Systems	Endocrine system	ko04928	Parathyroid hormone synthesis, secretion and action	0.0185	0.0103	1.8	0.0184521	0.0585397	gene-ADCY1;gene-ADCY3;gene-ADCY6;gene-ADCY9;gene-AKAP13;gene-ATF4;gene-CREB3L1;gene-MAFB;gene-MMP14;gene-MMP16;gene-PDE4A;gene-PLCB1;gene-PRKCA;gene-PTHLH;gene-RXRA	15	up&down
Organismal Systems	Digestive system	ko04970	Salivary secretion	0.0197	0.0112	1.76	0.018733	0.0586166	Bos_taurus_newGene_5724;gene-ADCY1;gene-ADCY3;gene-ADCY6;gene-ADCY9;gene-ATP1A2;gene-ATP1B3;gene-CALM1;gene-CALML4;gene-EFCAB7;gene-IFRD2;gene-KCNMA1;gene-PLCB1;gene-PRKCA;gene-SLC9A1;gene-SSC5D	16	up&down
Human Diseases	Drug resistance: antineoplastic	ko01521	EGFR tyrosine kinase inhibitor resistance	0.0148	0.0076	1.94	0.0195309	0.0602873	gene-AXL;gene-FGF2;gene-FGFR2;gene-HRAS;gene-IGF1;gene-MAP2K2;gene-PDGFA;gene-PDGFD;gene-PDGFRA;gene-PIK3R3;gene-PRKCA;gene-VEGFA	12	up&down
Human Diseases	Cancer: overview	ko05231	Choline metabolism in cancer	0.0173	0.0095	1.81	0.0210902	0.0642326	gene-DGKA;gene-GPCPD1;gene-HRAS;gene-MAP2K2;gene-PDGFA;gene-PDGFD;gene-PDGFRA;gene-PIK3R3;gene-PLPP3;gene-PRKCA;gene-RAC2;gene-RAC3;gene-RALGDS;gene-SLC22A3	14	up&down
Metabolism	Glycan biosynthesis and metabolism	ko00532	Glycosaminoglycan biosynthesis - chondroitin sulfate / dermatan sulfate	0.0062	0.0021	2.97	0.0227406	0.0683478	gene-CHPF;gene-CSGALNACT2;gene-DSE;gene-DSEL;gene-UST	5	up&down
Metabolism	Carbohydrate metabolism	ko00630	Glyoxylate and dicarboxylate metabolism	0.0086	0.0036	2.41	0.0232501	0.0689717	gene-ACAT2;gene-ACO2;gene-ACSS1;gene-DLD;gene-HOGA1;gene-PGP;gene-SOGA1	7	up&down
Organismal Systems	Endocrine system	ko04915	Estrogen signaling pathway	0.0222	0.0135	1.65	0.0244346	0.071556	gene-ADCY1;gene-ADCY3;gene-ADCY6;gene-ADCY9;gene-ATF4;gene-CALM1;gene-CALML4;gene-CREB3L1;gene-EFCAB7;gene-GNAO1;gene-GPER1;gene-HRAS;gene-HSPA1A;gene-HSPA6;gene-MAP2K2;gene-MMP2;gene-PIK3R3;gene-PLCB1	18	up&down
Environmental Information Processing	Signal transduction	ko04370	VEGF signaling pathway	0.0123	0.0061	2.01	0.0248285	0.0717893	gene-HRAS;gene-MAP2K2;gene-MAPK11;gene-MAPKAPK3;gene-PIK3R3;gene-PPP3R1;gene-PRKCA;gene-RAC2;gene-RAC3;gene-VEGFA	10	up&down
Organismal Systems	Nervous system	ko04728	Dopaminergic synapse	0.021	0.0126	1.66	0.026364	0.0752762	gene-ATF4;gene-CACNA1A;gene-CALM1;gene-CALML4;gene-CAMK2D;gene-CREB3L1;gene-DDC;gene-EFCAB7;gene-GNAO1;gene-GNB4;gene-GNG2;gene-GRIA3;gene-MAOA;gene-MAPK11;gene-PLCB1;gene-PPP2R3B;gene-PRKCA	17	up&down
Metabolism	Amino acid metabolism	ko00310	Lysine degradation	0.016	0.009	1.79	0.0282012	0.0795277	gene-ACAT2;gene-ALDH2;gene-CENPBD1;gene-CERCAM;gene-DLD;gene-KMT5C;gene-PLOD2;gene-PLOD3;gene-SETD7;gene-SETMAR;gene-SMYD2;gene-TBRG1;gene-TRERF1	13	up&down
Organismal Systems	Development and regeneration	ko04380	Osteoclast differentiation	0.0234	0.0148	1.58	0.0304897	0.0849328	gene-CAMK4;gene-CSF1;gene-CSF1R;gene-CTSK;gene-CYBA;gene-CYLD;gene-FHL2;gene-ITGB3;gene-LCP2;gene-LOC407171;gene-LOC790255;gene-MAPK11;gene-PIK3R3;gene-PPP3R1;gene-SIRPA;gene-SQSTM1;gene-TEC;gene-TGFBR2;gene-TRAF2	19	up&down
Human Diseases	Infectious disease: bacterial	ko05132	Salmonella infection	0.0358	0.025	1.43	0.0314566	0.0865704	gene-AHNAK2;gene-CASP4;gene-CD14;gene-CYFIP2;gene-FADD;gene-FHOD3;gene-GAPDH;gene-HRAS;gene-KLC2;gene-KPNA3;gene-LOC616200;gene-LOC784058;gene-MAP2K2;gene-MAP3K7CL;gene-MAPK11;gene-MYC;gene-MYLPF;gene-PAK3;gene-PFN2;gene-PLEKHM2;gene-PODXL;gene-RAB7B;gene-S100A10;gene-S100A11;gene-S100A2;gene-S100A4;gene-SNX33;gene-TLR4;gene-TRAF2	29	up&down
Metabolism	Metabolism of other amino acids	ko00480	Glutathione metabolism	0.0123	0.0064	1.92	0.0328792	0.0883565	gene-GGCT;gene-GGT1;gene-GGT5;gene-GPX7;gene-GPX8;gene-GSTK1;gene-GSTM3;gene-IDH1;gene-LOC615514;gene-MGST1	10	up&down
Metabolism	Global and overview maps	ko01212	Fatty acid metabolism	0.0123	0.0064	1.92	0.0328792	0.0883565	gene-ACAT2;gene-ACOX3;gene-CPT1B;gene-CPT2;gene-HACD2;gene-HSDL1;gene-IQCA1L;gene-SCD;gene-SCD5;gene-TECR	10	up&down
Organismal Systems	Excretory system	ko04961	Endocrine and other factor-regulated calcium reabsorption	0.0111	0.0056	2	0.0339551	0.0889523	gene-ADCY6;gene-ADCY9;gene-ATP1A2;gene-ATP1B3;gene-DNM1;gene-PLCB1;gene-PRKCA;gene-SLC8A1;gene-SLC8A3	9	up&down
Human Diseases	Cancer: specific types	ko05216	Thyroid cancer	0.0086	0.0039	2.23	0.0340076	0.0889523	gene-CCDC6;gene-HRAS;gene-MAP2K2;gene-MYC;gene-NTRK1;gene-RET;gene-RXRA	7	up&down
Environmental Information Processing	Signal transduction	ko04024	cAMP signaling pathway	0.0358	0.0252	1.42	0.0342692	0.0889523	gene-ACOX3;gene-ADCY1;gene-ADCY3;gene-ADCY6;gene-ADCY9;gene-ADCYAP1R1;gene-ATP1A2;gene-ATP1B3;gene-ATP2A1;gene-CALM1;gene-CALML4;gene-CAMK2D;gene-CAMK4;gene-CREB3L1;gene-EDN3;gene-EFCAB7;gene-GLI3;gene-GRIA3;gene-HCN2;gene-MAP2K2;gene-PDE3B;gene-PDE4A;gene-PIK3R3;gene-RAC2;gene-RAC3;gene-RAPGEF4;gene-SLC9A1;gene-TIAM1;gene-VIPR2	29	up&down
Human Diseases	Infectious disease: viral	ko05165	Human papillomavirus infection	0.0493	0.0372	1.32	0.0401813	0.103126	Bos_taurus_newGene_4428;gene-AXIN1;gene-COL1A1;gene-COL1A2;gene-COL4A1;gene-COL4A4;gene-COL6A1;gene-COL6A2;gene-COL6A3;gene-CREB3L1;gene-CRLF3;gene-CSNK1B;gene-FADD;gene-FN1;gene-FZD8;gene-HEY1;gene-HRAS;gene-ITGA11;gene-ITGB3;gene-ITGB6;gene-ITGB8;gene-LAMA4;gene-LAMB3;gene-LOC530102;gene-MAML2;gene-MAML3;gene-MAP2K2;gene-NOTCH2;gene-PARD6G;gene-PIK3R3;gene-PKM;gene-PPP2R3B;gene-RELN;gene-THBS3;…	40	up&down
Human Diseases	Cancer: specific types	ko05210	Colorectal cancer	0.0148	0.0086	1.73	0.0436913	0.109706	gene-APPL1;gene-AXIN1;gene-HRAS;gene-MAP2K2;gene-MYC;gene-PIK3R3;gene-RAC2;gene-RAC3;gene-RALGDS;gene-SMAD3;gene-TGFB3;gene-TGFBR2	12	up&down
Metabolism	Amino acid metabolism	ko00340	Histidine metabolism	0.0062	0.0025	2.52	0.0441855	0.109706	gene-ALDH2;gene-AOC1;gene-CARNMT1;gene-HNMT;gene-MAOA	5	up&down
Organismal Systems	Endocrine system	ko04614	Renin-angiotensin system	0.0062	0.0025	2.52	0.0441855	0.109706	gene-ACE;gene-AGTR1;gene-AGTR2;gene-ENPEP;gene-MME	5	up&down
Organismal Systems	Endocrine system	ko04935	Growth hormone synthesis, secretion and action	0.0185	0.0115	1.61	0.0449757	0.110467	gene-ADCY1;gene-ADCY3;gene-ADCY6;gene-ADCY9;gene-ATF4;gene-CREB3L1;gene-CRKL;gene-GHR;gene-HRAS;gene-IGF1;gene-MAP2K2;gene-MAPK11;gene-PIK3R3;gene-PLCB1;gene-PRKCA	15	up&down
Environmental Information Processing	Signal transduction	ko04150	mTOR signaling pathway	0.0284	0.0196	1.45	0.0463753	0.110741	Bos_taurus_newGene_4428;gene-AKT1S1;gene-CLIP1;gene-CRLF3;gene-FAM117B;gene-FZD8;gene-GLCCI1;gene-HRAS;gene-IGF1;gene-LPIN2;gene-MAP2K2;gene-PIK3R3;gene-PRKAA1;gene-PRKAA2;gene-PRKCA;gene-RALGAPA2;gene-RPS6KA6;gene-RRAGD;gene-SESN2;gene-SLC3A2;gene-ULK1;gene-WNT4;gene-WNT5A	23	up&down
Organismal Systems	Endocrine system	ko03320	PPAR signaling pathway	0.016	0.0096	1.67	0.046542	0.110741	gene-ACOX3;gene-ANGPTL4;gene-CPT1B;gene-CPT2;gene-FABP3;gene-GK;gene-LPL;gene-PLIN5;gene-PLTP;gene-RXRA;gene-SCD;gene-SCD5;gene-SORBS3	13	up&down
Organismal Systems	Circulatory system	ko04260	Cardiac muscle contraction	0.016	0.0096	1.67	0.046542	0.110741	gene-ACTC1;gene-ATP1A2;gene-ATP1B3;gene-ATP2A1;gene-CACNA2D2;gene-CASQ2;gene-LOC112445029;gene-MYL3;gene-SLC8A1;gene-SLC8A3;gene-SLC9A1;gene-TPM1;gene-TRDN	13	up&down
Metabolism	Carbohydrate metabolism	ko00020	Citrate cycle (TCA cycle)	0.0074	0.0033	2.24	0.0472315	0.111223	gene-ACO2;gene-DLAT;gene-DLD;gene-IDH1;gene-IDH3A;gene-PC	6	up&down
Metabolism	Lipid metabolism	ko00561	Glycerolipid metabolism	0.0123	0.0069	1.79	0.0500748	0.116716	gene-AGK;gene-AGPAT5;gene-ALDH2;gene-DGAT2;gene-DGKA;gene-GK;gene-LPIN2;gene-LPL;gene-PLPP3;gene-PLPP5	10	up&down
Metabolism	Amino acid metabolism	ko00380	Tryptophan metabolism	0.0099	0.0052	1.9	0.0561183	0.129481	gene-ACAT2;gene-ALDH2;gene-AOC1;gene-CYP1A1;gene-CYP1B1;gene-DDC;gene-DLD;gene-MAOA	8	up&down
Metabolism	Lipid metabolism	ko01040	Biosynthesis of unsaturated fatty acids	0.0074	0.0035	2.12	0.0595374	0.135996	gene-ACOX3;gene-HACD2;gene-HSDL1;gene-SCD;gene-SCD5;gene-TECR	6	up&down
Organismal Systems	Nervous system	ko04730	Long-term depression	0.0111	0.0062	1.78	0.0625954	0.141565	Bos_taurus_newGene_5724;gene-CACNA1A;gene-GNAO1;gene-GRIA3;gene-HRAS;gene-IGF1;gene-MAP2K2;gene-PLCB1;gene-PRKCA	9	up&down
Organismal Systems	Immune system	ko04640	Hematopoietic cell lineage	0.0185	0.0121	1.53	0.0635799	0.142382	gene-CD14;gene-CD37;gene-CD44;gene-CD55;gene-CD59;gene-CR2;gene-CSF1;gene-CSF1R;gene-FLT3LG;gene-ITGB3;gene-KITLG;gene-LOC512286;gene-MME;gene-SLITRK4;gene-TFRC	15	up&down
Metabolism	Lipid metabolism	ko00071	Fatty acid degradation	0.0086	0.0045	1.91	0.0705966	0.153579	gene-ACAT2;gene-ACBD5;gene-ACOX3;gene-ALDH2;gene-CPT1B;gene-CPT2;gene-ECI2	7	up&down
Metabolism	Amino acid metabolism	ko00260	Glycine, serine and threonine metabolism	0.0086	0.0045	1.91	0.0705966	0.153579	Bos_taurus_newGene_2588;gene-BPGM;gene-DLD;gene-LOC112447087;gene-MAOA;gene-PGAM2;gene-PSAT1	7	up&down
Human Diseases	Endocrine and metabolic disease	ko04930	Type II diabetes mellitus	0.0086	0.0045	1.91	0.0705966	0.153579	gene-ABCC8;gene-CACNA1A;gene-CACNA1G;gene-KCNJ11;gene-MAFA;gene-PIK3R3;gene-PKM	7	up&down
Organismal Systems	Excretory system	ko04960	Aldosterone-regulated sodium reabsorption	0.0074	0.0037	2.01	0.0735795	0.156602	gene-ATP1A2;gene-ATP1B3;gene-IGF1;gene-NEDD4L;gene-PIK3R3;gene-PRKCA	6	up&down
Human Diseases	Drug resistance: antineoplastic	ko01522	Endocrine resistance	0.0148	0.0093	1.59	0.0740432	0.156602	gene-ADCY1;gene-ADCY3;gene-ADCY6;gene-ADCY9;gene-GPER1;gene-HRAS;gene-IGF1;gene-MAP2K2;gene-MAPK11;gene-MMP2;gene-NOTCH2;gene-PIK3R3	12	up&down
Environmental Information Processing	Signaling molecules and interaction	ko04061	Viral protein interaction with cytokine and cytokine receptor	0.0148	0.0093	1.59	0.0740432	0.156602	gene-ACKR3;gene-CCL2;gene-CCL21;gene-CRLF1;gene-CSF1;gene-CSF1R;gene-CX3CL1;gene-CXCL14;gene-CXCL3;gene-GRO1;gene-LOC504773;gene-LOC508666	12	up&down
Organismal Systems	Digestive system	ko04972	Pancreatic secretion	0.016	0.0104	1.55	0.0760895	0.158711	gene-ADCY1;gene-ADCY3;gene-ADCY6;gene-ADCY9;gene-ATP1A2;gene-ATP1B3;gene-ATP2A1;gene-IFRD2;gene-KCNMA1;gene-PLCB1;gene-PRKCA;gene-SLC9A1;gene-TRPC1	13	up&down
Human Diseases	Infectious disease: bacterial	ko05130	Pathogenic Escherichia coli infection	0.0012	0.0001	13.08	0.0764301	0.158711	gene-TMBIM6	1	up
Organismal Systems	Excretory system	ko04962	Vasopressin-regulated water reabsorption	0.0086	0.0046	1.87	0.0772066	0.158879	gene-ADCY3;gene-ADCY6;gene-ADCY9;gene-AQP4;gene-ARHGDIB;gene-CREB3L1;gene-LOC784058	7	up&down
Environmental Information Processing	Signal transduction	ko04310	Wnt signaling pathway	0.0284	0.0209	1.36	0.0831164	0.169514	Bos_taurus_newGene_4428;gene-AXIN1;gene-CAMK2D;gene-CSNK1B;gene-FMNL2;gene-FZD8;gene-MAP3K7CL;gene-MYC;gene-NFATC3;gene-PLCB1;gene-PORCN;gene-PPP3R1;gene-PRICKLE2;gene-PRKCA;gene-RAC2;gene-RAC3;gene-ROR1;gene-SERPINF1;gene-SFRP2;gene-SFRP4;gene-SMAD3;gene-WNT4;gene-WNT5A	23	up&down
Human Diseases	Cancer: specific types	ko05211	Renal cell carcinoma	0.0111	0.0066	1.68	0.0843134	0.170129	gene-CRKL;gene-HRAS;gene-LOC526769;gene-MAP2K2;gene-PAK3;gene-PIK3R3;gene-SLC2A1;gene-TGFB3;gene-VEGFA	9	up&down
Human Diseases	Infectious disease: bacterial	ko05134	Legionellosis	0.0099	0.0057	1.74	0.0849079	0.170129	gene-CD14;gene-CXCL3;gene-GRO1;gene-HSPA1A;gene-HSPA6;gene-ITGB2;gene-SAR1B;gene-TLR4	8	up&down
Metabolism	Amino acid metabolism	ko00250	Alanine, aspartate and glutamate metabolism	0.0074	0.0039	1.91	0.0893486	0.175941	gene-ABAT;gene-ADSSL1;gene-FOLH1B;gene-GFPT2;gene-GLS;gene-PPAT	6	up&down
Genetic Information Processing	Replication and repair	ko03030	DNA replication	0.0074	0.0039	1.91	0.0893486	0.175941	gene-C5H12orf10;gene-POLD4;gene-POLE4;gene-PRIM2;gene-RFC3;gene-RNASEH2A	6	up&down
Organismal Systems	Nervous system	ko04727	GABAergic synapse	0.0136	0.0087	1.56	0.0913348	0.178314	gene-ABAT;gene-ADCY1;gene-ADCY3;gene-ADCY6;gene-ADCY9;gene-CACNA1A;gene-GLS;gene-GNAO1;gene-GNB4;gene-GNG2;gene-PRKCA	11	up&down
Organismal Systems	Immune system	ko04662	B cell receptor signaling pathway	0.0148	0.0097	1.52	0.0933152	0.180637	gene-CARD11;gene-CR2;gene-HRAS;gene-LOC407171;gene-LOC790255;gene-MAP2K2;gene-NFATC3;gene-PIK3R3;gene-PPP3R1;gene-PTPN6;gene-RAC2;gene-RAC3	12	up&down
Organismal Systems	Endocrine system	ko04923	Regulation of lipolysis in adipocytes	0.0099	0.0058	1.69	0.0984619	0.188998	gene-ADCY1;gene-ADCY3;gene-ADCY6;gene-ADCY9;gene-PDE3B;gene-PIK3R3;gene-PLA2G16;gene-PTGS1	8	up&down
Metabolism	Xenobiotics biodegradation and metabolism	ko00980	Metabolism of xenobiotics by cytochrome P450	0.0111	0.0069	1.61	0.103226	0.196491	gene-CYP1A1;gene-CYP1B1;gene-DHDH;gene-EPHX1;gene-GSTK1;gene-GSTM3;gene-LOC615514;gene-LOC788425;gene-MGST1	9	up&down
Metabolism	Metabolism of cofactors and vitamins	ko00770	Pantothenate and CoA biosynthesis	0.0049	0.0023	2.18	0.106234	0.200546	gene-ALDH2;gene-ENPP1;gene-GADL1;gene-PANK1	4	up&down
Human Diseases	Cancer: overview	ko05202	Transcriptional misregulation in cancer	0.0296	0.0227	1.3	0.109073	0.203744	gene-BCL6;gene-CD14;gene-CD86;gene-CDK14;gene-CSF1R;gene-FUT8;gene-GRIA3;gene-HOXA10;gene-HOXA9;gene-HPGD;gene-IGF1;gene-JSRP1;gene-MLF1;gene-MYC;gene-NFKBIZ;gene-NTRK1;gene-NUPR1;gene-PBX3;gene-PDGFA;gene-PIK3IP1;gene-RXRA;gene-SUPT3H;gene-TGFBR2;gene-TLX1	24	up&down
Human Diseases	Cancer: specific types	ko05218	Melanoma	0.0111	0.007	1.59	0.110025	0.203744	gene-FGF2;gene-FGF7;gene-HRAS;gene-IGF1;gene-MAP2K2;gene-PDGFA;gene-PDGFD;gene-PDGFRA;gene-PIK3R3	9	up&down
Cellular Processes	Transport and catabolism	ko04145	Phagosome	0.0259	0.0195	1.33	0.11095	0.203744	gene-C1R;gene-CD14;gene-CD209;gene-CRLF3;gene-CTSL;gene-CYBA;gene-ITGB2;gene-ITGB3;gene-MRC2;gene-MSR1;gene-RAB7B;gene-S100A2;gene-S100A4;gene-SCARA3;gene-SCARA5;gene-TFRC;gene-THBS3;gene-THBS4;gene-TLR4;gene-TUBA1A;gene-TUBA1C	21	up&down
Cellular Processes	Transport and catabolism	ko04142	Lysosome	0.0222	0.0163	1.36	0.111496	0.203744	gene-ABCA2;gene-ABCB9;gene-AP1S1;gene-AP1S2;gene-AP3S1;gene-ARSB;gene-CD68;gene-CTSH;gene-CTSK;gene-CTSL;gene-DISP1;gene-DNASE2;gene-FUCA2;gene-GALNS;gene-HEXB;gene-LITAF;gene-SORL1;gene-TOM1L1	18	up&down
Environmental Information Processing	Signal transduction	ko04068	FoxO signaling pathway	0.0185	0.0132	1.4	0.114774	0.207269	gene-BCL6;gene-CDKN2D;gene-FBXO32-2;gene-HOMER1;gene-HRAS;gene-IGF1;gene-MAP2K2;gene-MAPK11;gene-PIK3R3;gene-PRKAA1;gene-PRKAA2;gene-SETD7;gene-SMAD3;gene-TGFB3;gene-TGFBR2	15	up&down
Organismal Systems	Nervous system	ko04726	Serotonergic synapse	0.0173	0.0122	1.42	0.115379	0.207269	gene-CACNA1A;gene-DDC;gene-GNAO1;gene-GNB4;gene-GNG2;gene-HRAS;gene-HTR2A;gene-KCNN2;gene-LOC530929;gene-MAOA;gene-PLCB1;gene-PRKCA;gene-PTGS1;gene-TRPC1	14	up&down
Human Diseases	Cancer: specific types	ko05219	Bladder cancer	0.0074	0.0041	1.78	0.116147	0.207269	gene-DAPK1;gene-HRAS;gene-MAP2K2;gene-MMP2;gene-MYC;gene-VEGFA	6	up&down
Organismal Systems	Immune system	ko04664	Fc epsilon RI signaling pathway	0.0111	0.0071	1.57	0.117068	0.207293	gene-FCER1G;gene-HRAS;gene-LCP2;gene-MAP2K2;gene-MAPK11;gene-PIK3R3;gene-PRKCA;gene-RAC2;gene-RAC3	9	up&down
Metabolism	Metabolism of other amino acids	ko00430	Taurine and hypotaurine metabolism	0.0037	0.0015	2.45	0.118283	0.207834	gene-GADL1;gene-GGT1;gene-GGT5	3	up&down
Cellular Processes	Cell growth and death	ko04114	Oocyte meiosis	0.0173	0.0123	1.41	0.12076	0.209852	gene-ADCY1;gene-ADCY3;gene-ADCY6;gene-ADCY9;gene-CALM1;gene-CALML4;gene-CAMK2D;gene-CPEB3;gene-EFCAB7;gene-IGF1;gene-MAPK11;gene-PPP3R1;gene-RPS6KA6;gene-YWHAG	14	up&down
Organismal Systems	Immune system	ko04670	Leukocyte transendothelial migration	0.016	0.0112	1.43	0.121269	0.209852	gene-CLDN1;gene-CYBA;gene-ITGB2;gene-LOC526769;gene-MAPK11;gene-MMP2;gene-MYLPF;gene-PIK3R3;gene-PRKCA;gene-PTK2B;gene-RAC2;gene-RAPGEF4;gene-THY1	13	up&down
Metabolism	Metabolism of other amino acids	ko00410	beta-Alanine metabolism	0.0062	0.0033	1.87	0.125129	0.212041	Bos_taurus_newGene_2588;gene-ABAT;gene-ACOX3;gene-ALDH2;gene-GADL1	5	up&down
Metabolism	Glycan biosynthesis and metabolism	ko00512	Mucin type O-glycan biosynthesis	0.0062	0.0033	1.87	0.125129	0.212041	gene-GALNT14;gene-GALNT16;gene-GCNT3;gene-GCNT4;gene-MXRA7	5	down
Cellular Processes	Cellular community - eukaryotes	ko04550	Signaling pathways regulating pluripotency of stem cells	0.0222	0.0166	1.34	0.125319	0.212041	Bos_taurus_newGene_4428;gene-AXIN1;gene-CRLF1;gene-FGF2;gene-FGFR2;gene-FZD8;gene-HOXD1;gene-HRAS;gene-IGF1;gene-LOC112445823;gene-MAP2K2;gene-MAPK11;gene-MYC;gene-PIK3R3;gene-SMAD3;gene-TBX3;gene-WNT4;gene-WNT5A	18	up&down
Environmental Information Processing	Signal transduction	ko04071	Sphingolipid signaling pathway	0.016	0.0115	1.39	0.139155	0.23372	gene-CERS4;gene-FCER1G;gene-HRAS;gene-MAP2K2;gene-MAPK11;gene-PIK3R3;gene-PLCB1;gene-PPP2R3B;gene-PRKCA;gene-RAC2;gene-RAC3;gene-SGPL1;gene-TRAF2	13	up&down
Cellular Processes	Cellular community - eukaryotes	ko04520	Adherens junction	0.0123	0.0085	1.45	0.148118	0.246957	gene-MAP3K7CL;gene-PTPN6;gene-PTPRB;gene-PTPRF;gene-RAC2;gene-RAC3;gene-SMAD3;gene-SORBS3;gene-SSX2IP;gene-TGFBR2	10	up&down
Human Diseases	Endocrine and metabolic disease	ko04934	Cushing syndrome	0.0222	0.0171	1.3	0.150499	0.247318	Bos_taurus_newGene_4428;gene-ADCY1;gene-ADCY3;gene-ADCY6;gene-ADCY9;gene-AGTR1;gene-ATF4;gene-AXIN1;gene-CACNA1G;gene-CAMK2D;gene-CREB3L1;gene-FZD8;gene-KCNK2;gene-MAP2K2;gene-PDE8A;gene-PLCB1;gene-WNT4;gene-WNT5A	18	up&down
Human Diseases	Cancer: specific types	ko05226	Gastric cancer	0.0222	0.0171	1.3	0.150499	0.247318	Bos_taurus_newGene_4428;gene-ABCB1;gene-AXIN1;gene-CSNK1B;gene-FGF2;gene-FGF7;gene-FGFR2;gene-FZD8;gene-HRAS;gene-MAP2K2;gene-MYC;gene-PIK3R3;gene-RXRA;gene-SMAD3;gene-TGFB3;gene-TGFBR2;gene-WNT4;gene-WNT5A	18	up&down
Human Diseases	Cancer: specific types	ko05215	Prostate cancer	0.0136	0.0096	1.41	0.154967	0.252423	gene-ATF4;gene-CREB3L1;gene-FGFR2;gene-HRAS;gene-IGF1;gene-MAP2K2;gene-PDGFA;gene-PDGFD;gene-PDGFRA;gene-PIK3IP1;gene-PIK3R3	11	up&down
Human Diseases	Cancer: specific types	ko05220	Chronic myeloid leukemia	0.0111	0.0075	1.47	0.155816	0.252423	gene-CRKL;gene-HRAS;gene-LOC526769;gene-MAP2K2;gene-MYC;gene-PIK3R3;gene-SMAD3;gene-TGFB3;gene-TGFBR2	9	up&down
Human Diseases	Infectious disease: viral	ko05167	Kaposi sarcoma-associated herpesvirus infection	0.0271	0.0217	1.25	0.161941	0.259362	gene-CALM1;gene-CALML4;gene-CD86;gene-CRLF1;gene-CXCL3;gene-EFCAB7;gene-FADD;gene-FGF2;gene-GNB4;gene-GNG2;gene-GRO1;gene-HRAS;gene-MAP2K2;gene-MAPK11;gene-MYC;gene-NFATC3;gene-PIK3R3;gene-PIK3R5;gene-PPP3R1;gene-PREX1;gene-TRAF2;gene-VEGFA	22	up&down
Human Diseases	Immune disease	ko05323	Rheumatoid arthritis	0.0173	0.0129	1.34	0.16237	0.259362	gene-CCL2;gene-CD86;gene-CRLF3;gene-CSF1;gene-CTSK;gene-CTSL;gene-CXCL3;gene-GRO1;gene-ITGB2;gene-LOC504773;gene-TGFB3;gene-TLR4;gene-TNFSF13;gene-VEGFA	14	up&down
Organismal Systems	Endocrine system	ko04920	Adipocytokine signaling pathway	0.0111	0.0076	1.45	0.164239	0.260525	gene-CPT1B;gene-LEPR;gene-LOC526769;gene-PPARGC1A;gene-PRKAA1;gene-PRKAA2;gene-RXRA;gene-SLC2A1;gene-TRAF2	9	up&down
Genetic Information Processing	Folding, sorting and degradation	ko04141	Protein processing in endoplasmic reticulum	0.0234	0.0186	1.26	0.174036	0.272668	gene-ATF4;gene-CKAP4;gene-DNAJB1;gene-HSPA1A;gene-HSPA6;gene-HSPH1;gene-MAN1A1;gene-MAN1A2;gene-PDIA4;gene-RAD23B;gene-RRBP1;gene-SAR1B;gene-SEC24D;gene-TRAF2;gene-TXNDC5;gene-UBE2D4;gene-UBE2G1;gene-UBXN1;gene-WFS1	19	up&down
Organismal Systems	Immune system	ko04625	C-type lectin receptor signaling pathway	0.0148	0.0109	1.35	0.174894	0.272668	gene-CALM1;gene-CALML4;gene-CD209;gene-CYLD;gene-EFCAB7;gene-FCER1G;gene-HRAS;gene-LOC526769;gene-MAPK11;gene-NFATC3;gene-PIK3R3;gene-PPP3R1	12	up&down
Organismal Systems	Digestive system	ko04976	Bile secretion	0.0173	0.0131	1.32	0.175475	0.272668	gene-ABCB1;gene-ADCY1;gene-ADCY3;gene-ADCY6;gene-ADCY9;gene-AQP4;gene-ATP1A2;gene-ATP1B3;gene-EPHX1;gene-IFRD2;gene-KCNN2;gene-RXRA;gene-SLC2A1;gene-SLC9A1	14	up&down
Cellular Processes	Transport and catabolism	ko04144	Endocytosis	0.0358	0.0299	1.2	0.17822	0.275062	Bos_taurus_newGene_2392;gene-ASAP3;gene-CAPZA2;gene-CAV3;gene-CCNYL1;gene-DAB2;gene-DNM1;gene-FAM174B;gene-FAM43A;gene-FGFR2;gene-FOLR2;gene-GRK3;gene-HRAS;gene-HSPA1A;gene-HSPA6;gene-NEDD4L;gene-PARD6G;gene-PDGFRA;gene-PTX3;gene-RAB11FIP3;gene-RAB31;gene-SMAD3;gene-SNTB1;gene-TFRC;gene-TGFBR2;gene-TNFAIP8L3;gene-USP50;gene-WIPF1;gene-WWP1	29	up&down
Metabolism	Metabolism of cofactors and vitamins	ko00760	Nicotinate and nicotinamide metabolism	0.0074	0.0047	1.57	0.180013	0.275965	gene-ENPP1;gene-FAM210B;gene-NAMPT;gene-NMRK2;gene-NT5C2;gene-NT5E	6	up&down
Metabolism	Amino acid metabolism	ko00330	Arginine and proline metabolism	0.0111	0.0078	1.42	0.181712	0.276712	gene-ALDH2;gene-AOC1;gene-ARG2;gene-CKB;gene-CKMT2;gene-HOGA1;gene-MAOA;gene-P4HA2;gene-SAT1	9	up&down
Human Diseases	Infectious disease: parasitic	ko05142	Chagas disease	0.0185	0.0143	1.29	0.18487	0.279657	gene-ACE;gene-ADCY1;gene-C1QA;gene-C1QB;gene-C1QC;gene-CCL2;gene-FADD;gene-GNAO1;gene-LOC504773;gene-MAPK11;gene-PIK3R3;gene-PLCB1;gene-TGFB3;gene-TGFBR2;gene-TLR4	15	up&down
Organismal Systems	Endocrine system	ko04914	Progesterone-mediated oocyte maturation	0.0123	0.009	1.38	0.188334	0.283023	gene-ADCY1;gene-ADCY3;gene-ADCY6;gene-ADCY9;gene-CPEB3;gene-IGF1;gene-MAPK11;gene-PDE3B;gene-PIK3R3;gene-RPS6KA6	10	up&down
Metabolism	Carbohydrate metabolism	ko00650	Butanoate metabolism	0.0049	0.0028	1.74	0.193038	0.286591	gene-ABAT;gene-ACAT2;gene-BDH1;gene-L2HGDH	4	up&down
Metabolism	Global and overview maps	ko01210	2-Oxocarboxylic acid metabolism	0.0037	0.0019	1.96	0.193218	0.286591	gene-ACO2;gene-IDH1;gene-IDH3A	3	up&down
Environmental Information Processing	Signal transduction	ko04668	TNF signaling pathway	0.016	0.0123	1.3	0.200708	0.29578	gene-ATF4;gene-CCL2;gene-CREB3L1;gene-CSF1;gene-CX3CL1;gene-CXCL3;gene-FADD;gene-GRO1;gene-MAPK11;gene-MMP14;gene-PIK3R3;gene-TNFAIP3;gene-TRAF2	13	up&down
Metabolism	Metabolism of cofactors and vitamins	ko00750	Vitamin B6 metabolism	0.0025	0.001	2.38	0.203299	0.297678	gene-PDXP;gene-PSAT1	2	up&down
Human Diseases	Infectious disease: bacterial	ko05135	Yersinia infection	0.021	0.0169	1.24	0.207672	0.302145	gene-CCL2;gene-CRKL;gene-FN1;gene-FYB2;gene-LCP2;gene-MAP2K2;gene-MAPK11;gene-NFATC3;gene-PIK3R3;gene-PTK2B;gene-RAC2;gene-RAC3;gene-RPS6KA6;gene-TLR4;gene-TRAF2;gene-WIPF1;gene-ZAP70	17	up&down
Metabolism	Metabolism of other amino acids	ko00471	D-Glutamine and D-glutamate metabolism	0.0012	0.0003	4.36	0.212231	0.306822	gene-GLS	1	down
Human Diseases	Cancer: specific types	ko05222	Small cell lung cancer	0.0123	0.0092	1.34	0.214576	0.308262	gene-COL4A1;gene-COL4A4;gene-FN1;gene-LAMA4;gene-LAMB3;gene-MYC;gene-PIK3R3;gene-RXRA;gene-TRAF2;gene-TRAF4	10	up&down
Cellular Processes	Cell growth and death	ko04115	p53 signaling pathway	0.0123	0.0093	1.32	0.223639	0.319274	gene-CHEK2;gene-GTSE1;gene-IGF1;gene-RCHY1;gene-SESN2;gene-SESN3;gene-SHISA4;gene-SHISA5;gene-ZNF346;gene-ZNF385A	10	up&down
Human Diseases	Infectious disease: bacterial	ko05150	Staphylococcus aureus infection	0.0173	0.0139	1.25	0.232748	0.330214	gene-C1QA;gene-C1QB;gene-C1QC;gene-C1R;gene-C1S;gene-C2;gene-C4A;gene-C5AR1;gene-CFB;gene-CFD;gene-CFH;gene-ITGB2;gene-LOC107131209;gene-PTAFR	14	up&down
Cellular Processes	Cell growth and death	ko04218	Cellular senescence	0.021	0.0172	1.22	0.234251	0.330295	gene-CALM1;gene-CALML4;gene-CHEK2;gene-EFCAB7;gene-HRAS;gene-MAP2K2;gene-MAPK11;gene-MCU;gene-MYC;gene-NFATC3;gene-PIK3R3;gene-PPP3R1;gene-RAD9A;gene-SMAD3;gene-SQSTM1;gene-TGFB3;gene-TGFBR2	17	up&down
Human Diseases	Cancer: specific types	ko05225	Hepatocellular carcinoma	0.0222	0.0185	1.2	0.240837	0.337498	Bos_taurus_newGene_4428;gene-AXIN1;gene-CSNK1B;gene-ELK1;gene-FZD8;gene-GSTM3;gene-HRAS;gene-LOC615514;gene-MAP2K2;gene-MGST1;gene-MYC;gene-PIK3R3;gene-PRKCA;gene-SMAD3;gene-TGFB3;gene-TGFBR2;gene-WNT4;gene-WNT5A	18	up&down
Human Diseases	Cancer: specific types	ko05212	Pancreatic cancer	0.0099	0.0074	1.34	0.244335	0.340312	gene-PIK3R3;gene-RAC2;gene-RAC3;gene-RALGDS;gene-SMAD3;gene-TGFB3;gene-TGFBR2;gene-VEGFA	8	up&down
Organismal Systems	Immune system	ko04660	T cell receptor signaling pathway	0.016	0.0129	1.24	0.247523	0.342664	gene-CARD11;gene-HRAS;gene-LCP2;gene-MAP2K2;gene-MAPK11;gene-NFATC3;gene-PAK3;gene-PDCD1;gene-PIK3R3;gene-PPP3R1;gene-PTPN6;gene-TEC;gene-ZAP70	13	up&down
Cellular Processes	Transport and catabolism	ko04137	Mitophagy - animal	0.0099	0.0074	1.32	0.255233	0.347552	gene-ATF4;gene-C23H6orf106;gene-HRAS;gene-OPTN;gene-RAB7B;gene-SQSTM1;gene-ULK1;gene-USP50	8	up&down
Organismal Systems	Excretory system	ko04964	Proximal tubule bicarbonate reclamation	0.0037	0.0022	1.71	0.25526	0.347552	gene-ATP1A2;gene-ATP1B3;gene-GLS	3	down
Human Diseases	Cancer: specific types	ko05224	Breast cancer	0.0197	0.0164	1.2	0.255619	0.347552	Bos_taurus_newGene_4428;gene-AXIN1;gene-CSNK1B;gene-FGF2;gene-FGF7;gene-FLT4;gene-FZD8;gene-HEY1;gene-HRAS;gene-IGF1;gene-MAP2K2;gene-MYC;gene-NOTCH2;gene-PIK3R3;gene-WNT4;gene-WNT5A	16	up&down
Metabolism	Lipid metabolism	ko00590	Arachidonic acid metabolism	0.0136	0.0108	1.25	0.262797	0.355198	gene-AKR1C4;gene-GGT1;gene-GGT5;gene-GPX7;gene-GPX8;gene-LOC530929;gene-MEST;gene-PLA2G16;gene-PTGDS;gene-PTGIS;gene-PTGS1	11	up&down
Metabolism	Glycan biosynthesis and metabolism	ko00514	Other types of O-glycan biosynthesis	0.0074	0.0054	1.38	0.267965	0.359605	Bos_taurus_newGene_729;gene-CERCAM;gene-GALNT14;gene-GALNT16;gene-KDELC1;gene-PLOD3	6	down
Environmental Information Processing	Signal transduction	ko04012	ErbB signaling pathway	0.0111	0.0087	1.28	0.269206	0.359605	gene-CAMK2D;gene-CRKL;gene-ELK1;gene-HRAS;gene-MAP2K2;gene-MYC;gene-PAK3;gene-PIK3R3;gene-PRKCA	9	up&down
Cellular Processes	Transport and catabolism	ko04140	Autophagy - animal	0.0185	0.0155	1.2	0.27128	0.359739	gene-AKT1S1;gene-CTSL;gene-DAPK1;gene-HRAS;gene-MAP2K2;gene-MAP3K7CL;gene-PIK3R3;gene-PIK3R4;gene-PRKAA1;gene-PRKAA2;gene-RAB7B;gene-RALGAPA2;gene-RRAGD;gene-SQSTM1;gene-ULK1	15	up&down
Metabolism	Metabolism of cofactors and vitamins	ko00780	Biotin metabolism	0.0012	0.0004	3.27	0.272457	0.359739	gene-HEBP2	1	down
Human Diseases	Neurodegenerative disease	ko05017	Spinocerebellar ataxia	0.0173	0.0145	1.19	0.288234	0.375333	Bos_taurus_newGene_4290;gene-ATP2A1;gene-ATXN1;gene-CACNA1A;gene-GRIA3;gene-KCND3;gene-MCU;gene-PIK3R3;gene-PIK3R4;gene-PLCB1;gene-PRKCA;gene-RELN;gene-TRAF2;gene-ULK1	14	up&down
Organismal Systems	Digestive system	ko04973	Carbohydrate digestion and absorption	0.0062	0.0044	1.39	0.288589	0.375333	gene-ATP1A2;gene-ATP1B3;gene-PIK3R3;gene-PLCB1;gene-SLC37A4	5	up&down
Cellular Processes	Cellular community - eukaryotes	ko04530	Tight junction	0.0222	0.0191	1.16	0.289335	0.375333	gene-CCDC88A;gene-CGNL1;gene-CLDN1;gene-EPB41L4B;gene-LOC512286;gene-LRRC1;gene-MARVELD2;gene-MICALL2;gene-MYL6B;gene-NEDD4L;gene-PARD6G;gene-PRKAA1;gene-PRKAA2;gene-SYNPO2;gene-TIAM1;gene-TUBA1A;gene-TUBA1C;gene-WHAMM	18	up&down
Metabolism	Lipid metabolism	ko00072	Synthesis and degradation of ketone bodies	0.0025	0.0013	1.87	0.29084	0.375333	gene-ACAT2;gene-BDH1	2	down
Human Diseases	Cancer: specific types	ko05221	Acute myeloid leukemia	0.0086	0.0067	1.29	0.298393	0.382917	gene-CD14;gene-CSF1R;gene-HRAS;gene-MAP2K2;gene-MYC;gene-PIK3R3;gene-PIM1	7	up&down
Human Diseases	Cancer: specific types	ko05217	Basal cell carcinoma	0.0099	0.0079	1.25	0.311709	0.396561	Bos_taurus_newGene_4428;gene-AXIN1;gene-BMP2;gene-FZD8;gene-GLI3;gene-SMO;gene-WNT4;gene-WNT5A	8	up&down
Environmental Information Processing	Signal transduction	ko04392	Hippo signaling pathway - multiple species	0.0049	0.0035	1.41	0.312498	0.396561	gene-CRIP1;gene-FAT4;gene-FRMD6;gene-RASSF2	4	down
Metabolism	Amino acid metabolism	ko00360	Phenylalanine metabolism	0.0037	0.0025	1.51	0.319539	0.401041	Bos_taurus_newGene_2588;gene-DDC;gene-MAOA	3	up&down
Genetic Information Processing	Replication and repair	ko03430	Mismatch repair	0.0037	0.0025	1.51	0.319539	0.401041	gene-C5H12orf10;gene-POLD4;gene-RFC3	3	up&down
Human Diseases	Infectious disease: viral	ko05161	Hepatitis B	0.0197	0.0172	1.14	0.324238	0.404715	gene-ATF4;gene-CREB3L1;gene-ELK1;gene-FADD;gene-HRAS;gene-MAP2K2;gene-MAPK11;gene-MYC;gene-NFATC3;gene-PIK3R3;gene-PRKCA;gene-PTK2B;gene-SMAD3;gene-TGFB3;gene-TGFBR2;gene-TLR4	16	up&down
Organismal Systems	Immune system	ko04621	NOD-like receptor signaling pathway	0.0247	0.022	1.12	0.326609	0.405458	gene-ANTXR1;gene-ANTXR2;gene-CASP4;gene-CCL2;gene-CXCL3;gene-CYBA;gene-FADD;gene-GBP5;gene-GRO1;gene-IFI16;gene-MAP3K7CL;gene-MAPK11;gene-MCU;gene-NAMPT;gene-NEK7;gene-OAS1Y;gene-PLCB1;gene-TLR4;gene-TNFAIP3;gene-TRAF2	20	up&down
Environmental Information Processing	Signal transduction	ko04390	Hippo signaling pathway	0.0197	0.0173	1.14	0.332155	0.410114	Bos_taurus_newGene_4428;gene-AXIN1;gene-BMP2;gene-BMP7;gene-FRMD6;gene-FZD8;gene-ITGB2;gene-MYC;gene-PARD6G;gene-SMAD3;gene-SMAD7;gene-TGFB3;gene-TGFBR2;gene-WNT4;gene-WNT5A;gene-YWHAG	16	up&down
Metabolism	Carbohydrate metabolism	ko00520	Amino sugar and nucleotide sugar metabolism	0.0074	0.0058	1.27	0.336168	0.41063	gene-GFPT2;gene-GPI;gene-HEXB;gene-PGM1;gene-UGDH;gene-UXS1	6	up&down
Human Diseases	Cancer: specific types	ko05213	Endometrial cancer	0.0074	0.0058	1.27	0.336168	0.41063	gene-AXIN1;gene-ELK1;gene-HRAS;gene-MAP2K2;gene-MYC;gene-PIK3R3	6	up&down
Human Diseases	Cancer: overview	ko05235	PD-L1 expression and PD-1 checkpoint pathway in cancer	0.0136	0.0116	1.17	0.338912	0.41178	gene-HRAS;gene-LOC526769;gene-MAP2K2;gene-MAPK11;gene-NFATC3;gene-PDCD1;gene-PIK3R3;gene-PPP3R1;gene-PTPN6;gene-TLR4;gene-ZAP70	11	up&down
Metabolism	Carbohydrate metabolism	ko00052	Galactose metabolism	0.0049	0.0037	1.34	0.348126	0.420737	gene-GANC;gene-PFKM;gene-PFKP;gene-PGM1	4	up&down
Environmental Information Processing	Signal transduction	ko04070	Phosphatidylinositol signaling system	0.0123	0.0106	1.17	0.352086	0.422723	gene-ASB12;gene-CALM1;gene-CALML4;gene-DGKA;gene-EFCAB7;gene-IP6K3;gene-PIK3R3;gene-PLCB1;gene-PLCD1;gene-PRKCA	10	up&down
Environmental Information Processing	Signaling molecules and interaction	ko04060	Cytokine-cytokine receptor interaction	0.037	0.0342	1.08	0.35347	0.422723	gene-ACKR3;gene-BMP2;gene-BMP7;gene-CCL2;gene-CCL21;gene-CLCF1;gene-CRLF1;gene-CSF1;gene-CSF1R;gene-CX3CL1;gene-CXCL14;gene-CXCL3;gene-EDA;gene-GDF10;gene-GDF11;gene-GHR;gene-GRO1;gene-IFNLR1;gene-IL16;gene-IL1RAP;gene-INHA;gene-LEPR;gene-LOC504773;gene-LOC508666;gene-PDZD2;gene-TGFB3;gene-TGFBR2;gene-TNFRSF19;gene-TNFRSF25;gene-TNFSF13	30	up&down
Organismal Systems	Digestive system	ko04978	Mineral absorption	0.0074	0.006	1.23	0.364045	0.433102	gene-ATP1A2;gene-ATP1B3;gene-CYBRD1;gene-HEPH;gene-SLC8A1;gene-SLC8A3	6	up&down
Organismal Systems	Immune system	ko04620	Toll-like receptor signaling pathway	0.0148	0.0131	1.13	0.373675	0.442255	gene-CD14;gene-CD86;gene-CTSK;gene-FADD;gene-LOC504773;gene-MAP2K2;gene-MAP3K7CL;gene-MAPK11;gene-PIK3R3;gene-S100A2;gene-S100A4;gene-TLR4	12	up&down
Environmental Information Processing	Signal transduction	ko04391	Hippo signaling pathway - fly	0.0012	0.0006	2.18	0.379463	0.44679	gene-CRIP1	1	down
Metabolism	Glycan biosynthesis and metabolism	ko00531	Glycosaminoglycan degradation	0.0037	0.0027	1.35	0.383975	0.449784	gene-ARSB;gene-GALNS;gene-HEXB	3	down
Human Diseases	Infectious disease: parasitic	ko05140	Leishmaniasis	0.0086	0.0075	1.14	0.412752	0.481027	gene-CYBA;gene-ELK1;gene-ITGB2;gene-MAPK11;gene-PTPN6;gene-TGFB3;gene-TLR4	7	up&down
Metabolism	Lipid metabolism	ko00062	Fatty acid elongation	0.0037	0.0029	1.27	0.426185	0.491664	gene-HACD2;gene-HSDL1;gene-TECR	3	up&down
Organismal Systems	Sensory system	ko04744	Phototransduction	0.0037	0.0029	1.27	0.426185	0.491664	gene-CALM1;gene-CALML4;gene-EFCAB7	3	up&down
Metabolism	Metabolism of other amino acids	ko00450	Selenocompound metabolism	0.0025	0.0018	1.38	0.432242	0.496147	gene-PAPSS2;gene-SEPHS2	2	up&down
Metabolism	Glycan biosynthesis and metabolism	ko00534	Glycosaminoglycan biosynthesis - heparan sulfate / heparin	0.0037	0.003	1.23	0.446913	0.510422	gene-EXTL1;gene-HS3ST1;gene-SOBP	3	down
Human Diseases	Infectious disease: viral	ko05170	Human immunodeficiency virus 1 infection	0.0271	0.026	1.04	0.450831	0.512335	gene-AP1S1;gene-CALM1;gene-CALML4;gene-CRKL;gene-EFCAB7;gene-FADD;gene-GNAO1;gene-GNB4;gene-GNG2;gene-HRAS;gene-MAP2K2;gene-MAPK11;gene-NFATC3;gene-PAK3;gene-PIK3R3;gene-PPP3R1;gene-PRKCA;gene-PTK2B;gene-RAC2;gene-RAC3;gene-TLR4;gene-TRAF2	22	up&down
Metabolism	Glycan biosynthesis and metabolism	ko00603	Glycosphingolipid biosynthesis - globo and isoglobo series	0.0025	0.0019	1.31	0.4588	0.517074	gene-B3GALNT1;gene-HEXB	2	down
Organismal Systems	Nervous system	ko04723	Retrograde endocannabinoid signaling	0.0148	0.0139	1.06	0.459529	0.517074	gene-ADCY1;gene-ADCY3;gene-ADCY6;gene-ADCY9;gene-CACNA1A;gene-GNAO1;gene-GNB4;gene-GNG2;gene-GRIA3;gene-MAPK11;gene-PLCB1;gene-PRKCA	12	up&down
Organismal Systems	Nervous system	ko04721	Synaptic vesicle cycle	0.0086	0.0079	1.09	0.463705	0.519215	gene-CACNA1A;gene-CRLF3;gene-DNM1;gene-RAB3A;gene-SLC1A2;gene-SLC6A2;gene-UNC13B	7	up&down
Metabolism	Glycan biosynthesis and metabolism	ko00511	Other glycan degradation	0.0037	0.0031	1.19	0.467335	0.520728	gene-ENGASE;gene-FUCA2;gene-HEXB	3	down
Genetic Information Processing	Replication and repair	ko03420	Nucleotide excision repair	0.0062	0.0056	1.11	0.473735	0.525296	gene-C5H12orf10;gene-POLD4;gene-POLE4;gene-RAD23B;gene-RFC3	5	up&down
Metabolism	Amino acid metabolism	ko00220	Arginine biosynthesis	0.0025	0.002	1.25	0.484621	0.531418	gene-ARG2;gene-GLS	2	down
Metabolism	Metabolism of cofactors and vitamins	ko00860	Porphyrin and chlorophyll metabolism	0.0049	0.0044	1.11	0.488384	0.531418	gene-HDHD3;gene-HEPH;gene-HMBS;gene-LOC614522	4	up&down
Metabolism	Lipid metabolism	ko00564	Glycerophospholipid metabolism	0.0111	0.0106	1.05	0.488562	0.531418	gene-AGPAT5;gene-DGKA;gene-GPCPD1;gene-LPCAT1;gene-LPIN2;gene-PLA2G16;gene-PLPP3;gene-PLPP5;gene-PTX3	9	up&down
Organismal Systems	Immune system	ko04657	IL-17 signaling pathway	0.0111	0.0106	1.05	0.488562	0.531418	gene-CCL2;gene-CXCL3;gene-FADD;gene-GRO1;gene-MAPK11;gene-MAPK6;gene-TNFAIP3;gene-TRAF2;gene-TRAF4	9	up&down
Cellular Processes	Transport and catabolism	ko04146	Peroxisome	0.0136	0.0131	1.04	0.498018	0.539136	Bos_taurus_newGene_3324;gene-ABCD1;gene-ACBD5;gene-ACOX3;gene-COLQ;gene-ECI2;gene-GSTK1;gene-IDH1;gene-MEST;gene-PEX11B;gene-SLC25A17	11	up&down
Human Diseases	Cancer: overview	ko05204	Chemical carcinogenesis	0.0086	0.0082	1.05	0.501255	0.540081	gene-CYP1A1;gene-CYP1B1;gene-EPHX1;gene-GSTK1;gene-GSTM3;gene-LOC615514;gene-MGST1	7	up&down
Metabolism	Metabolism of cofactors and vitamins	ko00740	Riboflavin metabolism	0.0012	0.0008	1.45	0.511229	0.545647	gene-ENPP1	1	down
Environmental Information Processing	Signal transduction	ko04013	MAPK signaling pathway - fly	0.0012	0.0008	1.45	0.511229	0.545647	gene-TPBG	1	down
Human Diseases	Infectious disease: parasitic	ko05144	Malaria	0.0086	0.0083	1.04	0.513587	0.545647	gene-CCL2;gene-ITGB2;gene-LRP1;gene-TGFB3;gene-THBS3;gene-THBS4;gene-TLR4	7	down
Human Diseases	Infectious disease: viral	ko05166	Human T-cell leukemia virus 1 infection	0.0259	0.0257	1.01	0.52127	0.551246	gene-ADCY1;gene-ADCY3;gene-ADCY6;gene-ADCY9;gene-ATF4;gene-CHEK2;gene-CREB3L1;gene-ELK1;gene-GPS2;gene-HRAS;gene-ITGB2;gene-MAP2K2;gene-MSX1;gene-MYC;gene-NFATC3;gene-PIK3R3;gene-PPP3R1;gene-SLC2A1;gene-SMAD3;gene-TGFB3;gene-TGFBR2	21	up&down
Environmental Information Processing	Signal transduction	ko04064	NF-kappa B signaling pathway	0.0136	0.0134	1.01	0.527234	0.554326	gene-CARD11;gene-CCL21;gene-CD14;gene-CXCL3;gene-CYLD;gene-EDA;gene-GRO1;gene-TLR4;gene-TNFAIP3;gene-TRAF2;gene-ZAP70	11	up&down
Cellular Processes	Cell growth and death	ko04210	Apoptosis	0.016	0.0159	1.01	0.532536	0.554326	gene-ATF4;gene-CTSH;gene-CTSK;gene-CTSL;gene-DFFB;gene-FADD;gene-HRAS;gene-MAP2K2;gene-NTRK1;gene-PIK3R3;gene-TRAF2;gene-TUBA1A;gene-TUBA1C	13	up&down
Metabolism	Lipid metabolism	ko00565	Ether lipid metabolism	0.0062	0.0059	1.04	0.532802	0.554326	gene-LPCAT1;gene-PAFAH1B3;gene-PLA2G16;gene-PLPP3;gene-PTX3	5	up&down
Metabolism	Glycan biosynthesis and metabolism	ko00604	Glycosphingolipid biosynthesis - ganglio series	0.0025	0.0022	1.14	0.53389	0.554326	gene-B4GALNT1;gene-HEXB	2	down
Human Diseases	Substance dependence	ko05030	Cocaine addiction	0.0049	0.0047	1.05	0.537946	0.5548	gene-ATF4;gene-CREB3L1;gene-DDC;gene-MAOA	4	up&down
Organismal Systems	Immune system	ko04650	Natural killer cell mediated cytotoxicity	0.0173	0.0172	1	0.539204	0.5548	gene-FCER1G;gene-HRAS;gene-ITGB2;gene-LCP2;gene-LOC526769;gene-MAP2K2;gene-PIK3R3;gene-PPP3R1;gene-PRKCA;gene-PTK2B;gene-PTPN6;gene-RAC2;gene-RAC3;gene-ZAP70	14	up&down
Human Diseases	Infectious disease: parasitic	ko05145	Toxoplasmosis	0.0111	0.011	1.01	0.542378	0.555563	gene-GNAO1;gene-HSPA1A;gene-HSPA6;gene-LAMA4;gene-LAMB3;gene-MAPK11;gene-PIK3R5;gene-TGFB3;gene-TLR4	9	down
Metabolism	Glycan biosynthesis and metabolism	ko00601	Glycosphingolipid biosynthesis - lacto and neolacto series	0.0037	0.0035	1.06	0.545295	0.556058	gene-B3GALNT1;gene-B3GALT1;gene-B3GALT2	3	down
Metabolism	Energy metabolism	ko00920	Sulfur metabolism	0.0012	0.0009	1.31	0.548617	0.556959	gene-PAPSS2	1	down
Metabolism	Amino acid metabolism	ko00350	Tyrosine metabolism	0.0049	0.0048	1.03	0.553922	0.559856	Bos_taurus_newGene_2588;gene-DDC;gene-FAHD1;gene-MAOA	4	up&down
Metabolism	Nucleotide metabolism	ko00240	Pyrimidine metabolism	0.0062	0.0061	1.01	0.561192	0.564705	gene-CDADC1;gene-ENPP1;gene-NT5C2;gene-NT5E;gene-UCKL1	5	up&down
Organismal Systems	Digestive system	ko04979	Cholesterol metabolism	0.0049	0.005	0.99	0.584964	0.586044	gene-ANGPTL4;gene-LPL;gene-LRP1;gene-PLTP	4	down
Human Diseases	Infectious disease: bacterial	ko05152	Tuberculosis	0.0197	0.0205	0.96	0.597655	0.595357	gene-CALM1;gene-CALML4;gene-CAMK2D;gene-CD14;gene-CD209;gene-CEBPG;gene-EFCAB7;gene-FADD;gene-FCER1G;gene-IRAK2;gene-ITGB2;gene-MAPK11;gene-MRC2;gene-PPP3R1;gene-TGFB3;gene-TLR4	16	up&down
Metabolism	Metabolism of terpenoids and polyketides	ko00900	Terpenoid backbone biosynthesis	0.0025	0.0025	1.01	0.601522	0.595357	gene-ACAT2;gene-ICMT	2	up&down
Metabolism	Xenobiotics biodegradation and metabolism	ko00982	Drug metabolism - cytochrome P450	0.0062	0.0064	0.96	0.602079	0.595357	gene-GSTK1;gene-GSTM3;gene-LOC615514;gene-MAOA;gene-MGST1	5	up&down
Metabolism	Glycan biosynthesis and metabolism	ko00513	Various types of N-glycan biosynthesis	0.0049	0.0052	0.95	0.614716	0.603127	gene-FUT8;gene-HEXB;gene-MAN1A1;gene-MAN1A2	4	down
Human Diseases	Cancer: specific types	ko05223	Non-small cell lung cancer	0.0062	0.0065	0.95	0.615217	0.603127	gene-HRAS;gene-MAP2K2;gene-PIK3R3;gene-PRKCA;gene-RXRA	5	up
Organismal Systems	Immune system	ko04666	Fc gamma R-mediated phagocytosis	0.0086	0.0091	0.94	0.618694	0.603943	gene-ASAP3;gene-CRKL;gene-PIK3R3;gene-PLPP3;gene-PRKCA;gene-RAC2;gene-SCIN	7	up&down
Metabolism	Carbohydrate metabolism	ko00053	Ascorbate and aldarate metabolism	0.0025	0.0025	0.97	0.622356	0.604933	gene-ALDH2;gene-UGDH	2	up&down
Environmental Information Processing	Signal transduction	ko04330	Notch signaling pathway	0.0062	0.0066	0.93	0.628098	0.607927	gene-ATXN1;gene-HEY1;gene-MAML2;gene-MAML3;gene-NOTCH2	5	up&down
Human Diseases	Cardiovascular disease	ko05416	Viral myocarditis	0.0099	0.0106	0.93	0.641219	0.616486	gene-CD55;gene-CD86;gene-DMD;gene-ITGB2;gene-RAC2;gene-RAC3;gene-SGCA;gene-SGCE	8	up&down
Metabolism	Glycan biosynthesis and metabolism	ko00563	Glycosylphosphatidylinositol (GPI)-anchor biosynthesis	0.0025	0.0026	0.93	0.642339	0.616486	gene-PIGB;gene-PIGU	2	up&down
Metabolism	Amino acid metabolism	ko00270	Cysteine and methionine metabolism	0.0049	0.0055	0.9	0.656775	0.627704	gene-LDHA;gene-LDHB;gene-MTAP;gene-PSAT1	4	up&down
Genetic Information Processing	Replication and repair	ko03410	Base excision repair	0.0037	0.0041	0.89	0.66421	0.632165	gene-NEIL2;gene-POLD4;gene-POLE4	3	down
Human Diseases	Neurodegenerative disease	ko05010	Alzheimer disease	0.0358	0.0383	0.93	0.67818	0.638999	Bos_taurus_newGene_4428;gene-ATF4;gene-ATP2A1;gene-AXIN1;gene-CALM1;gene-CALML4;gene-CSF1;gene-CSNK1B;gene-EFCAB7;gene-FADD;gene-FZD8;gene-GAPDH;gene-HRAS;gene-KLC2;gene-LOC616200;gene-LPL;gene-LRP1;gene-MAP2K2;gene-MCU;gene-MME;gene-PIK3R3;gene-PIK3R4;gene-PLCB1;gene-PPP3R1;gene-TRAF2;gene-TUBA1C;gene-ULK1;gene-WNT4;gene-WNT5A	29	up&down
Human Diseases	Infectious disease: parasitic	ko05143	African trypanosomiasis	0.0037	0.0042	0.87	0.679213	0.638999	gene-LAMA4;gene-PLCB1;gene-PRKCA	3	up&down
Organismal Systems	Environmental adaptation	ko04710	Circadian rhythm	0.0025	0.0028	0.87	0.679783	0.638999	gene-PRKAA1;gene-PRKAA2	2	up
Metabolism	Amino acid metabolism	ko00280	Valine, leucine and isoleucine degradation	0.0049	0.0057	0.87	0.68304	0.639429	gene-ABAT;gene-ACAT2;gene-ALDH2;gene-DLD	4	up&down
Human Diseases	Infectious disease: bacterial	ko05100	Bacterial invasion of epithelial cells	0.0062	0.0071	0.87	0.68845	0.641863	gene-CAV3;gene-CRKL;gene-DNM1;gene-FN1;gene-PIK3R3	5	up&down
Organismal Systems	Digestive system	ko04977	Vitamin digestion and absorption	0.0025	0.0029	0.84	0.697272	0.647446	gene-FOLH1B;gene-SLC5A6	2	up&down
Genetic Information Processing	Folding, sorting and degradation	ko04120	Ubiquitin mediated proteolysis	0.0148	0.0167	0.89	0.709498	0.65613	gene-CDC34;gene-DET1;gene-EEPD1;gene-FANCL;gene-HERC3;gene-NEDD4L;gene-RCHY1;gene-RNF157;gene-UBE2D4;gene-UBE2G1;gene-UBE3C;gene-WWP1	12	up&down
Metabolism	Glycan biosynthesis and metabolism	ko00533	Glycosaminoglycan biosynthesis - keratan sulfate	0.0012	0.0015	0.82	0.720031	0.663187	gene-FUT8	1	down
Human Diseases	Drug resistance: antineoplastic	ko01524	Platinum drug resistance	0.0062	0.0075	0.82	0.741791	0.675318	gene-FADD;gene-GSTM3;gene-LOC615514;gene-MGST1;gene-PIK3R3	5	up&down
Metabolism	Glycan biosynthesis and metabolism	ko00510	N-Glycan biosynthesis	0.0049	0.0061	0.81	0.742388	0.675318	gene-DOLPP1;gene-FUT8;gene-MAN1A1;gene-MAN1A2	4	down
Environmental Information Processing	Signaling molecules and interaction	ko04080	Neuroactive ligand-receptor interaction	0.0345	0.0383	0.9	0.744968	0.675318	gene-ADCYAP1R1;gene-ADM;gene-ADORA2B;gene-AGTR1;gene-AGTR2;gene-APLNR;gene-C5AR1;gene-CHRNA1;gene-CHRNA10;gene-CHRND;gene-CHRNG;gene-EDN3;gene-F2;gene-GHR;gene-GRIA3;gene-HRH2;gene-HTR2A;gene-LEPR;gene-LPAR1;gene-LRRC20;gene-MCHR1;gene-P2RY6;gene-PTAFR;gene-PTGFR;gene-RXFP2;gene-SHE;gene-THRB;gene-VIPR2	28	up&down
Metabolism	Carbohydrate metabolism	ko00040	Pentose and glucuronate interconversions	0.0025	0.0032	0.77	0.745028	0.675318	gene-DHDH;gene-UGDH	2	up&down
Metabolism	Lipid metabolism	ko00592	alpha-Linolenic acid metabolism	0.0025	0.0034	0.73	0.773154	0.696062	gene-ACOX3;gene-PLA2G16	2	up&down
Organismal Systems	Immune system	ko04659	Th17 cell differentiation	0.0111	0.0135	0.82	0.774008	0.696062	gene-CRLF1;gene-IL1RAP;gene-MAPK11;gene-NFATC3;gene-PPP3R1;gene-RXRA;gene-SMAD3;gene-TGFBR2;gene-ZAP70	9	up&down
Organismal Systems	Environmental adaptation	ko04714	Thermogenesis	0.0185	0.0219	0.85	0.786977	0.704103	gene-ADCY1;gene-ADCY3;gene-ADCY6;gene-ADCY9;gene-AKT1S1;gene-CPT1B;gene-CPT2;gene-CREB3L1;gene-HRAS;gene-MAPK11;gene-NDUFAF7;gene-PPARGC1A;gene-PRKAA1;gene-PRKAA2;gene-RPS6KA6	15	up&down
Human Diseases	Endocrine and metabolic disease	ko04932	Non-alcoholic fatty liver disease	0.0123	0.0151	0.82	0.789581	0.704103	gene-ATF4;gene-LEPR;gene-MLXIP;gene-MLXIPL;gene-PIK3R3;gene-PRKAA1;gene-PRKAA2;gene-RXRA;gene-SREBF1;gene-TRAF2	10	up&down
Cellular Processes	Cell growth and death	ko04216	Ferroptosis	0.0037	0.0051	0.73	0.792197	0.704103	gene-SAT1;gene-SLC3A2;gene-TFRC	3	up&down
Metabolism	Metabolism of cofactors and vitamins	ko00730	Thiamine metabolism	0.0012	0.0019	0.65	0.796413	0.705106	gene-AK1	1	up
Metabolism	Lipid metabolism	ko00061	Fatty acid biosynthesis	0.0012	0.002	0.62	0.812002	0.716133	gene-IQCA1L	1	down
Metabolism	Lipid metabolism	ko00140	Steroid hormone biosynthesis	0.0062	0.0084	0.74	0.820288	0.719085	gene-AKR1C4;gene-CYP19A1;gene-CYP1A1;gene-CYP1B1;gene-HSD17B1	5	up&down
Organismal Systems	Digestive system	ko04975	Fat digestion and absorption	0.0037	0.0054	0.69	0.821646	0.719085	gene-ACAT2;gene-DGAT2;gene-PLPP3	3	down
Organismal Systems	Immune system	ko04622	RIG-I-like receptor signaling pathway	0.0086	0.0114	0.76	0.827136	0.721127	gene-CYLD;gene-FADD;gene-MAP3K7CL;gene-MAPK11;gene-TBKBP1;gene-TRAF2;gene-ZNF385B	7	up&down
Genetic Information Processing	Replication and repair	ko03460	Fanconi anemia pathway	0.0037	0.0055	0.68	0.830639	0.721427	gene-FANCD2;gene-FANCE;gene-FANCL	3	up&down
Environmental Information Processing	Membrane transport	ko02010	ABC transporters	0.0086	0.0116	0.74	0.839486	0.726349	gene-ABCA2;gene-ABCB1;gene-ABCB9;gene-ABCC5;gene-ABCC8;gene-ABCD1;gene-ABCG1	7	up&down
Human Diseases	Substance dependence	ko05033	Nicotine addiction	0.0025	0.0041	0.61	0.851267	0.727456	gene-CACNA1A;gene-GRIA3	2	down
Organismal Systems	Immune system	ko04658	Th1 and Th2 cell differentiation	0.0086	0.0119	0.73	0.856679	0.727456	gene-MAML2;gene-MAML3;gene-MAPK11;gene-NFATC3;gene-NOTCH2;gene-PPP3R1;gene-ZAP70	7	up&down
Metabolism	Lipid metabolism	ko00600	Sphingolipid metabolism	0.0037	0.0059	0.62	0.869966	0.727456	gene-CERS4;gene-PLPP3;gene-SGPL1	3	down
Human Diseases	Endocrine and metabolic disease	ko04950	Maturity onset diabetes of the young	0.0012	0.0025	0.5	0.873785	0.727456	gene-MAFA	1	up
Human Diseases	Substance dependence	ko05034	Alcoholism	0.0173	0.0223	0.77	0.875785	0.727456	gene-ADORA2B;gene-ATF4;gene-CALM1;gene-CALML4;gene-CAMK4;gene-CREB3L1;gene-DDC;gene-EFCAB7;gene-GNAO1;gene-GNB4;gene-GNG2;gene-HRAS;gene-MAOA;gene-NTRK2	14	up&down
Metabolism	Carbohydrate metabolism	ko00562	Inositol phosphate metabolism	0.0049	0.0076	0.65	0.876072	0.727456	gene-ASB12;gene-PLCB1;gene-PLCD1;gene-TPI1	4	up&down
Cellular Processes	Cell growth and death	ko04110	Cell cycle	0.0086	0.0123	0.7	0.881987	0.727456	gene-CDC7;gene-CDKN2D;gene-CHEK2;gene-MYC;gene-SMAD3;gene-TGFB3;gene-YWHAG	7	up&down
Metabolism	Metabolism of cofactors and vitamins	ko00830	Retinol metabolism	0.0049	0.0078	0.63	0.887614	0.727456	gene-ALDH1A3;gene-CYP1A1;gene-DHRS3;gene-RETSAT	4	up&down
Genetic Information Processing	Folding, sorting and degradation	ko03018	RNA degradation	0.0049	0.0079	0.62	0.893025	0.727456	gene-ENO3;gene-NUDT16;gene-PFKM;gene-PFKP	4	up&down
Organismal Systems	Endocrine system	ko04917	Prolactin signaling pathway	0.0049	0.008	0.62	0.898207	0.727456	gene-HRAS;gene-MAP2K2;gene-MAPK11;gene-PIK3R3	4	up&down
Metabolism	Xenobiotics biodegradation and metabolism	ko00983	Drug metabolism - other enzymes	0.0049	0.0081	0.61	0.903166	0.727456	gene-GSTM3;gene-LOC615514;gene-MGST1;gene-UCKL1	4	up&down
Organismal Systems	Excretory system	ko04966	Collecting duct acid secretion	0.0012	0.0028	0.44	0.908248	0.727456	gene-CRLF3	1	up
Organismal Systems	Sensory system	ko04742	Taste transduction	0.0074	0.0114	0.65	0.908778	0.727456	gene-ADCY6;gene-CACNA1A;gene-PDE1A;gene-PDE1B;gene-PDE1C;gene-PLCB1	6	up&down
Metabolism	Lipid metabolism	ko00591	Linoleic acid metabolism	0.0025	0.0048	0.51	0.910022	0.727456	gene-LOC530929;gene-PLA2G16	2	up&down
Human Diseases	Neurodegenerative disease	ko05020	Prion disease	0.0197	0.0263	0.75	0.912882	0.727456	gene-ATF4;gene-C1QA;gene-C1QB;gene-C1QC;gene-CAV3;gene-CREB3L1;gene-CYBA;gene-HSPA1A;gene-HSPA6;gene-KLC2;gene-MAPK11;gene-MCU;gene-PIK3R3;gene-PPP3R1;gene-RAC2;gene-TUBA1C	16	up&down
Human Diseases	Infectious disease: viral	ko05160	Hepatitis C	0.0123	0.0176	0.7	0.914398	0.727456	gene-CLDN1;gene-FADD;gene-HRAS;gene-MAP2K2;gene-MYC;gene-OAS1Y;gene-PIK3R3;gene-RXRA;gene-TRAF2;gene-YWHAG	10	up&down
Environmental Information Processing	Signaling molecules and interaction	ko04514	Cell adhesion molecules	0.0148	0.0208	0.71	0.921992	0.727456	gene-CD276;gene-CD86;gene-CLDN1;gene-CNTN1;gene-ICOSLG;gene-ITGB2;gene-ITGB8;gene-ITGBL1;gene-L1CAM;gene-PDCD1;gene-PTPRF;gene-VCAN	12	down
Environmental Information Processing	Signal transduction	ko04630	JAK-STAT signaling pathway	0.0148	0.0213	0.69	0.934436	0.727456	gene-CRLF1;gene-GHR;gene-HRAS;gene-IFNLR1;gene-LEPR;gene-LOC526769;gene-MYC;gene-PDGFA;gene-PDGFRA;gene-PIK3R3;gene-PIM1;gene-PTPN6	12	up&down
Cellular Processes	Cell growth and death	ko04215	Apoptosis - multiple species	0.0012	0.0034	0.36	0.943144	0.727456	gene-FADD	1	down
Cellular Processes	Transport and catabolism	ko04136	Autophagy - other	0.0012	0.0035	0.35	0.947505	0.727456	gene-PIK3R4	1	up
Genetic Information Processing	Folding, sorting and degradation	ko04130	SNARE interactions in vesicular transport	0.0012	0.0036	0.34	0.951531	0.727456	gene-STX11	1	down
Cellular Processes	Cell growth and death	ko04217	Necroptosis	0.0123	0.0198	0.62	0.964679	0.727456	gene-CAMK2D;gene-CYLD;gene-FADD;gene-PYGM;gene-SNTB1;gene-SPATA2;gene-SQSTM1;gene-TLR4;gene-TNFAIP3;gene-TRAF2	10	up&down
Human Diseases	Neurodegenerative disease	ko05012	Parkinson disease	0.016	0.0245	0.65	0.965854	0.727456	gene-ATF4;gene-CALM1;gene-CALML4;gene-CAMK2D;gene-EFCAB7;gene-KLC2;gene-MAOA;gene-MCU;gene-PARK7;gene-SEPT5;gene-TUBA1C;gene-UBE2G1;gene-UCHL1	13	up&down
Organismal Systems	Immune system	ko04672	Intestinal immune network for IgA production	0.0037	0.0082	0.45	0.967003	0.727456	gene-CD86;gene-ICOSLG;gene-TNFSF13	3	down
Human Diseases	Infectious disease: viral	ko05162	Measles	0.0111	0.0184	0.6	0.967141	0.727456	gene-CD209;gene-FADD;gene-HSPA1A;gene-HSPA6;gene-OAS1Y;gene-PIK3R3;gene-RCHY1;gene-TLR4;gene-TNFAIP3	9	up&down
Human Diseases	Infectious disease: viral	ko05164	Influenza A	0.0123	0.0203	0.61	0.971228	0.727456	gene-CCL2;gene-DNAJB1;gene-FADD;gene-KPNA5;gene-LOC786948;gene-MAP2K2;gene-OAS1Y;gene-PIK3R3;gene-PRKCA;gene-TLR4	10	up&down
Human Diseases	Immune disease	ko05340	Primary immunodeficiency	0.0012	0.0046	0.27	0.979862	0.727456	gene-ZAP70	1	down
Human Diseases	Drug resistance: antineoplastic	ko01523	Antifolate resistance	0.0025	0.007	0.35	0.980453	0.727456	gene-ABCC5;gene-FOLR2	2	down
Metabolism	Metabolism of cofactors and vitamins	ko00790	Folate biosynthesis	0.0012	0.0047	0.26	0.981408	0.727456	gene-AKR1C4	1	down
Human Diseases	Immune disease	ko05321	Inflammatory bowel disease	0.0037	0.0091	0.4	0.982069	0.727456	gene-SMAD3;gene-TGFB3;gene-TLR4	3	down
Genetic Information Processing	Replication and repair	ko03440	Homologous recombination	0.0012	0.0049	0.25	0.984154	0.727456	gene-POLD4	1	down
Genetic Information Processing	Translation	ko03008	Ribosome biogenesis in eukaryotes	0.0037	0.0097	0.38	0.987667	0.727456	gene-TMEM120A;gene-UTP15;gene-VSTM2L	3	up&down
Human Diseases	Immune disease	ko05322	Systemic lupus erythematosus	0.0111	0.021	0.53	0.990607	0.727456	gene-C1QA;gene-C1QB;gene-C1QC;gene-C1R;gene-C1S;gene-C2;gene-C4A;gene-CD86;gene-LOC107131209	9	down
Human Diseases	Neurodegenerative disease	ko05016	Huntington disease	0.0173	0.0303	0.57	0.99413	0.727456	gene-CREB3L1;gene-GPX7;gene-GPX8;gene-GRIA3;gene-KLC2;gene-LOC104968411;gene-PIK3R4;gene-PLCB1;gene-PPARGC1A;gene-RCOR2;gene-SLC1A2;gene-TRAF2;gene-TUBA1C;gene-ULK1	14	up&down
Human Diseases	Neurodegenerative disease	ko05014	Amyotrophic lateral sclerosis	0.0222	0.0368	0.6	0.994681	0.727456	gene-ANG;gene-ANXA7;gene-ATF4;gene-GPX7;gene-GPX8;gene-KLC2;gene-LOC104968411;gene-MAPK11;gene-MCU;gene-OPTN;gene-PFN2;gene-PIK3R4;gene-PPP3R1;gene-SLC1A2;gene-SQSTM1;gene-TRAF2;gene-TUBA1C;gene-ULK1	18	up&down
Human Diseases	Endocrine and metabolic disease	ko04940	Type I diabetes mellitus	0.0025	0.0088	0.28	0.994787	0.727456	gene-CD86;gene-CPE	2	down
Human Diseases	Cancer: overview	ko05203	Viral carcinogenesis	0.0123	0.0239	0.52	0.99491	0.727456	gene-ATF4;gene-CREB3L1;gene-CRLF1;gene-HRAS;gene-PIK3R3;gene-PKM;gene-RASA2;gene-SCIN;gene-TRAF2;gene-YWHAG	10	up&down
Human Diseases	Immune disease	ko05310	Asthma	0.0012	0.0066	0.19	0.996245	0.727456	gene-FCER1G	1	down
Genetic Information Processing	Transcription	ko03040	Spliceosome	0.0074	0.0177	0.42	0.996872	0.727456	Bos_taurus_newGene_34;Bos_taurus_newGene_3978;gene-HSPA1A;gene-HSPA6;gene-RBM38;gene-TRA2A	6	up&down
Human Diseases	Infectious disease: viral	ko05169	Epstein-Barr virus infection	0.0123	0.0258	0.48	0.998065	0.727456	gene-CD44;gene-CR2;gene-FADD;gene-MAPK11;gene-MYC;gene-OAS1Y;gene-PIK3R3;gene-TNFAIP3;gene-TRAF2;gene-VIM	10	up&down
Organismal Systems	Immune system	ko04612	Antigen processing and presentation	0.0037	0.0124	0.3	0.998118	0.727456	gene-CTSL;gene-HSPA1A;gene-HSPA6	3	up&down
Human Diseases	Immune disease	ko05330	Allograft rejection	0.0012	0.0086	0.14	0.999302	0.727456	gene-CD86	1	down
Human Diseases	Immune disease	ko05332	Graft-versus-host disease	0.0012	0.0098	0.13	0.999754	0.727456	gene-CD86	1	down
Human Diseases	Infectious disease: viral	ko05168	Herpes simplex virus 1 infection	0.0419	0.0699	0.6	0.999803	0.727456	Bos_taurus_newGene_141;Bos_taurus_newGene_1824;Bos_taurus_newGene_1827;Bos_taurus_newGene_1836;Bos_taurus_newGene_2254;Bos_taurus_newGene_249;Bos_taurus_newGene_4211;Bos_taurus_newGene_5267;Bos_taurus_newGene_5592;Bos_taurus_newGene_5741;Bos_taurus_newGene_6291;Bos_taurus_newGene_973;gene-CCL2;gene-FADD;gene-ITGB3;gene-LOC112442408;gene-LOC526769;gene-LOC618456;gene-MAP3K7CL;gene-OAF;gene-OAS1Y;g…	34	up&down
Human Diseases	Immune disease	ko05320	Autoimmune thyroid disease	0.0012	0.0101	0.12	0.999807	0.727456	gene-CD86	1	down
Genetic Information Processing	Translation	ko03015	mRNA surveillance pathway	0.0012	0.0115	0.11	0.999942	0.727456	gene-PPP2R3B	1	up
Genetic Information Processing	Translation	ko03010	Ribosome	0.0037	0.0175	0.21	0.999954	0.727456	gene-MRPL35;gene-MRPS18A;gene-MRPS6	3	up&down
Metabolism	Energy metabolism	ko00190	Oxidative phosphorylation	0.0012	0.0132	0.09	0.999986	0.727456	gene-CRLF3	1	up
Genetic Information Processing	Translation	ko03013	RNA transport	0.0037	0.0193	0.19	0.999988	0.727456	gene-CYFIP2;gene-MAZ;gene-VSTM2L	3	up&down
Organismal Systems	Sensory system	ko04740	Olfactory transduction	0.0197	0.1156	0.17	1	0.727456	gene-ADCY3;gene-CALM1;gene-CALML4;gene-CAMK2D;gene-EFCAB7;gene-GRK3;gene-LOC112441490;gene-LOC529284;gene-NCALD;gene-OR51E1;gene-PDE1A;gene-PDE1B;gene-PDE1C;gene-SLC8A1;gene-SLC8A3;gene-TCAF1	16	up&down
