# Supplementary material for: Integrated multi-omics analysis reveals variation in intramuscular fat among muscle locations of Qinchuan cattle
Source: BMC Genomics. 2023 Jul 1;24:367. doi: 10.1186/s12864-023-09452-9 (PMC10314489; doi:10.1186/s12864-023-09452-9)
Supplement: Supplementary file 2 — Additional file 2. [file 12864_2023_9452_MOESM2_ESM.zip › Supplementary2/Table S11. GO annotation of DEGs for S and Y.xlsx]

## Sheet: Sheet1
Table S11. GO annotation of DEGs for S and Y
#GO_classify1	GO_classify2	All	DE	DE_ID
#Total_gene		19839	1930	--
cellular component	extracellular region	1516	249	gene-FRZB;gene-TGFB3;gene-NID1;gene-SRGN;gene-RBP4;gene-PRC1;gene-CLSTN1;gene-BMP2;gene-LRRC17;gene-ADM;gene-PODN;gene-APP;gene-COL14A1;gene-COL6A1;gene-IGFBP6;gene-SERPINF1;gene-SEMA4D;gene-LPL;gene-CCL2;gene-SFRP5;gene-NTN5;gene-MFAP4;gene-IGF1;gene-ECM1;gene-TPX2;gene-TIMP4;gene-WFIKKN2;gene-BMPER;gene-PAPPA;gene-OGN;gene-SULF1;gene-MYDGF;gene-COL1A2;gene-TAGLN2;gene-CLEC3B;gene-MTUS2;gene-GDF…
cellular component	cell	12896	1185	gene-WHAMM;gene-CPEB3;gene-METTL11B;gene-CPE;gene-FURIN;gene-LMOD3;gene-HOXC10;gene-PPM1K;gene-CLIP1;gene-CYCS;gene-PPIB;gene-GTSE1;gene-ARHGDIB;gene-KIF20B;gene-THAP11;gene-JPH1;gene-RFTN1;gene-FOLR2;gene-ANGEL1;gene-MYLK;gene-ARHGAP4;gene-SLC8B1;gene-CACNG1;gene-CDH6;gene-ITM2C;gene-SELENOO;gene-SPIDR;gene-FUCA2;Bos_taurus_newGene_5005;gene-ASB12;gene-INSC;gene-SLC16A7;gene-PPP1R15A;gene-EMILIN…
cellular component	nucleoid	32	1	gene-FASTKD5
cellular component	membrane	8129	743	gene-TMEM265;gene-SIRPA;gene-PLP1;gene-LYVE1;gene-DNAJB4;gene-SMAD7;gene-CDC42EP5;gene-WFS1;gene-OSBP2;gene-EVC;gene-PDPN;gene-RNF130;gene-ULK1;gene-BTBD8;gene-ATP8B1;gene-PTAFR;gene-ANXA5;gene-SLC8A3;gene-ERMP1;gene-ADCY7;gene-GALNT15;gene-STOML1;gene-FDFT1;gene-RAB8B;gene-RETSAT;gene-FOLH1B;gene-CD86;gene-PAM;gene-TMEM143;gene-PTPRA;gene-ADAM33;gene-SLC1A2;gene-CREB3L1;gene-CD163;gene-ITGB3;gen…
cellular component	cell junction	454	53	gene-PTPRC;gene-DCAF6;gene-APP;gene-CORO1A;gene-VAPA;gene-GJA1;gene-SRC;gene-PKD2;gene-SORBS3;gene-AOC1;gene-P2RX4;gene-CLDN1;gene-DSP;gene-CLMP;gene-IFI30;gene-TIAM1;gene-DDB2;gene-CCDC85C;gene-CADM3;gene-ACTN1;gene-SGCA;gene-SCN1B;gene-MFAP3L;gene-SMAD7;gene-PDXP;gene-NECTIN3;gene-NOV;gene-XIRP1;gene-GJC1;gene-RND1;gene-EPB41L3;gene-PTK2B;gene-ITGBL1;gene-LCP2;gene-PTPRJ;gene-KIRREL1;gene-CDH6;…
cellular component	membrane-enclosed lumen	3037	264	gene-TPX2;gene-CEBPG;gene-RRAGD;gene-PCBD1;gene-OGN;gene-NHS;gene-CASZ1;gene-STK4;gene-KDELC1;gene-HOXC8;gene-CENPU;gene-PDIA4;gene-PLAGL1;gene-TGIF1;gene-STAT6;gene-SLC25A10;gene-HR;gene-XRRA1;gene-HIST1H1D;gene-FASTKD5;gene-BARD1;gene-ANXA1;gene-GPSM1;gene-FANCE;gene-HOXC9;gene-PINX1;gene-PHF19;gene-MRPL35;gene-PRC1;gene-FBP2;gene-APP;gene-COL6A1;gene-NMRK2;gene-ZNF281;gene-MSX1;gene-DDB2;gene-…
cellular component	macromolecular complex	3867	327	gene-MYO5A;gene-C1QC;gene-FBXO32-2;gene-NTRK2;gene-PFKL;gene-PMPCB;gene-SSX2IP;gene-PORCN;gene-MYH8;gene-UBR2;gene-DLAT;gene-GLI3;gene-MYBPH;gene-TPM1;gene-SGCE;gene-COL6A2;gene-EPM2A;gene-TADA2B;gene-TES;gene-KLHDC7A;gene-JPH2;gene-CEP89;gene-RABGGTA;gene-CD14;gene-RFC3;gene-EXOSC6;gene-DVL1;gene-TNNT3;gene-RNASEH2A;gene-SGCA;gene-DCAF6;gene-SAP30;gene-SAMD15;gene-BRPF3;gene-ACVR1B;gene-CTSH;gen…
cellular component	organelle	8897	835	gene-CD68;gene-MAFA;gene-IFT52;gene-VAPA;gene-SLC9A9;gene-EID1;gene-RET;gene-EPHB1;gene-SLC9A1;gene-HELB;gene-GBX1;gene-SORCS2;gene-LOC507581;gene-RYR1;gene-SORBS3;gene-DDIT4;gene-RUNX2;gene-B4GALNT1;gene-SERPINE2;gene-ARHGAP6-2;gene-FAM71E1;gene-FBXO45;gene-LDB1;gene-RAB3A;gene-C5AR1;gene-BNC2;gene-HPGD;gene-CAND2;gene-RNF125;gene-RPS6KA6;gene-TEDC1;gene-THAP6;gene-HOXA6;gene-H4;gene-PAGR1;gene-…
cellular component	other organism	236	17	gene-RAD23B;gene-RXRA;gene-MAFA;gene-H4;gene-AXL;gene-KPNA3;gene-HIST1H1C;gene-H1F0;gene-THRB;gene-MAFB;gene-ESRRG;gene-ESRRB;gene-H1FX;gene-POLD4;gene-HIST1H1E;gene-HIST1H1D;gene-MYC
cellular component	other organism part	236	17	gene-H1F0;gene-THRB;gene-MAFB;gene-HIST1H1C;gene-HIST1H1D;gene-HIST1H1E;gene-MYC;gene-ESRRG;gene-ESRRB;gene-POLD4;gene-H1FX;gene-RXRA;gene-RAD23B;gene-AXL;gene-H4;gene-MAFA;gene-KPNA3
cellular component	extracellular region part	1048	199	gene-BTC;gene-IGFBP5;gene-SVEP1;gene-MMP2;gene-HMCN1;gene-MMP14;gene-CFD;gene-APOA1;gene-NTN1;gene-KLK7;gene-GLDN;gene-FAP;gene-P3H2;gene-LOXL4;gene-CLCF1;gene-COL6A3;gene-FN1;gene-COL8A1;gene-OLFML2A;gene-LAMB1;gene-SFRP4;gene-ENPP2;gene-FAM20A;gene-ADAMTS4;gene-PCOLCE;gene-FSTL3;gene-C4A;gene-MMP19;gene-MFAP5;gene-SLIT3;gene-WNT4;gene-PROS1;gene-SRPX2;gene-THBS4;gene-F3;gene-CRISPLD2;gene-FBN1;…
cellular component	organelle part	5728	512	gene-ZBTB18;gene-KNTC1;gene-HIF1AN;gene-ARID3A;gene-ADD3;gene-MAP1LC3B;gene-ITGB6;gene-HOMER1;gene-MYH10;gene-IKZF4;gene-LOXL2;gene-NAV2;gene-DNMT1;Bos_taurus_newGene_2578;gene-FERMT3;gene-ZBED8;gene-SNX10;gene-GPR63;gene-CSF1R;gene-HEY1;gene-GNAI1;gene-TMEM179B;gene-TIAM1;gene-PHETA2;gene-HOXA3;gene-FANCL;gene-ISLR;gene-ATMIN;gene-HOXA7;gene-TNNI1;gene-SFXN1;gene-STARD9;gene-SCYL1;gene-ELK1;gene…
cellular component	membrane part	6886	602	gene-FAM174B;gene-PIEZO2;gene-STAB1;gene-ENOX2;gene-UST;gene-FYN;gene-ROR1;gene-CAV3;gene-TMEFF2;gene-TRPC1;gene-PANX2;gene-TPBG;gene-ITGA11;gene-AMIGO2;gene-TMEM200A;gene-ACBD5;gene-ADGRD1;gene-SYT4;gene-ABCD1;gene-ABCB9;gene-PRRG3;gene-MYOF;gene-FYB2;gene-AQP4;gene-KCNG2;gene-SCN7A;gene-SLC16A6;gene-FKBP11;gene-LOC100297676;gene-SLC4A3;gene-FAM174A;gene-LOC112448021;gene-PCDH18;gene-COLEC12;gen…
cellular component	synapse part	434	58	gene-SEPT5;gene-CACNA1A;gene-SNPH;gene-FYN;gene-STXBP2;gene-CTBP2;gene-BCR;gene-LAMA2;gene-NOS1;gene-MYH10;gene-PTPRA;gene-MAP2;gene-PLEKHA5;gene-ITGB3;gene-MYO5A;gene-C1QC;gene-SYPL2;gene-CHRND;gene-MAP1B;gene-NTRK2;gene-LIN7A;gene-HOMER1;gene-PARK7;gene-ADD3;gene-SYT4;gene-BTBD8;gene-CACNA1C;gene-SLC8A3;gene-C1QB;gene-P2RX4;gene-CRKL;gene-AP1S1;gene-CHRNG;gene-LAMA4;gene-HSPB1;gene-CLSTN1;gene-…
cellular component	cell part	12894	1185	gene-PCSK5;gene-SORL1;gene-TMEM266;gene-SCRN1;gene-SPTBN5;gene-ALKBH5;gene-MANF;gene-MAIP1;gene-EBF4;gene-RASL11A;gene-PTPRC;gene-CADM1;gene-PTHLH;gene-PLEKHA5;gene-MAP2K2;gene-GKAP1;gene-ZNF366;gene-PHF7;gene-VAMP8;gene-SAR1B;gene-GRAMD2B;gene-FLT4;gene-LOC100300896;gene-IL1R1;gene-MLXIPL;gene-SRPX;gene-CLIP2;gene-LOC534742;gene-GFRA1;gene-IRF2BP1;gene-CHEK2;gene-ZSCAN2;gene-THBS3;gene-SRPX2;gen…
cellular component	synapse	641	83	gene-SEPT5;gene-SNTB1;gene-SLC8A1;gene-GJC1;gene-BCR;gene-CTBP2;gene-MAP2;gene-MYH10;gene-PLEKHA5;gene-NPTX1;gene-ADORA2B;gene-HOMER1;gene-ADD3;gene-SERPINE2;gene-P2RX4;gene-COLQ;gene-CACNA1C;gene-HSPB1;gene-EPHB1;gene-CLSTN1;gene-SORCS2;gene-CTTNBP2;gene-CHRNG;gene-LAMA4;gene-SDK2;gene-APP;gene-SYT2;gene-CORO1A;gene-GRIK5;gene-CACNA1G;gene-CHRNA1;gene-GRIA3;gene-CADM3;gene-MYLK2;gene-KCNC4;gene-…
cellular component	supramolecular complex	546	92	gene-KIFC2;gene-JPH2;gene-SNPH;gene-COL3A1;gene-MYL1;gene-MID1;gene-MYBPH;gene-TPM1;gene-FYN;gene-LOC511687;gene-MYL2;gene-MYOM3;gene-TNNT1;gene-CAMSAP3;gene-NOS1;gene-CAPN6;gene-MMP2;gene-FBXO32-2;gene-MYO5A;gene-MAP1B;gene-CASQ2;gene-KIFC1;gene-PKD2;gene-EHBP1L1;gene-NUSAP1;gene-AKAP13;gene-NEB;gene-KLHL21;gene-MYH3;gene-FBN1;gene-VIM;gene-KLC2;gene-MYH7B;gene-ACTN1;gene-TNNT3;gene-TUBB2B;gene-…
molecular function	transcription factor activity, protein binding	328	39	gene-CTBP2;gene-MKL2;gene-BCL9;gene-HEY1;gene-TADA2B;gene-ARL2BP;gene-JAZF1;gene-HSBP1L1;gene-PARK7;gene-AEBP1;gene-HR;gene-ZNF366;gene-ZBTB18;gene-FOXC1;gene-BHLHE41;gene-SOX4;gene-ZFPM2;gene-DCAF6;gene-SAP30;gene-GPS2;gene-NMI;gene-LMCD1;gene-NUPR1;gene-TAF7L;gene-PPARGC1B;gene-UBE3A;gene-SFMBT1;gene-ANKRD2;gene-WNT4;gene-MAGED1;gene-LDB1;gene-ZNF281;gene-PARP9;gene-DNAJB1;gene-RUNX1T1;gene-HTA…
molecular function	nucleic acid binding transcription factor activity	956	111	gene-MYC;gene-EBF1;gene-ZSCAN2;gene-SRF;gene-NFATC1;gene-CREB3L2;gene-MAZ;gene-ZBTB44;gene-MSC;gene-SMAD7;gene-EBF2;gene-WNT5A;gene-ZNF536;gene-LOC112445823;gene-ZBTB37;gene-HOXB2;gene-ZNF469;gene-HOXD8;gene-ZNF579;gene-OSR2;gene-SOX11;gene-HOXB4;gene-NFYA;gene-ATF5;gene-SIX2;gene-ZFPM1;gene-MYPOP;gene-ESRRG;gene-PITX2;gene-ZNF444;gene-CREB3L1;gene-BHLHE41;gene-MAFB;gene-ZBTB7C;gene-FOXC1;gene-HO…
molecular function	catalytic activity	5349	622	gene-RRAGD;gene-RAB30;gene-GNG2;gene-PCBD1;gene-KDELC1;gene-DCTPP1;gene-STK4;gene-GSTK1;gene-PLPP2;gene-AXL;gene-GFOD1;gene-CYP1A1;gene-ADARB1;gene-POFUT1;gene-B3GNT9;gene-MTHFD2;gene-CDC25B;gene-QPCT;gene-FKBP7;gene-UBE3A;gene-SRC;gene-LOC511936;gene-ARG2;gene-BMP2;gene-TP53I3;gene-TNFAIP3;Bos_taurus_newGene_729;Bos_taurus_newGene_3381;gene-BPGM;gene-OSGIN1;gene-GGCT;gene-SGPL1;gene-PAPLN;gene-A…
molecular function	signal transducer activity	2179	109	gene-NPTXR;gene-RIPK3;gene-ROBO1;gene-CD44;gene-RTN4RL1;gene-MUSK;gene-AGTR1;gene-IL27RA;gene-TGFBR2;gene-PTPN6;gene-PLXNB3;gene-THRB;gene-ESRRB;gene-ADORA2B;gene-ITGB6;gene-ACVR2B;gene-FOLR2;gene-UNC5A;gene-LMBR1L;gene-GPR63;Bos_taurus_newGene_6262;gene-FLT4;gene-IL1R1;gene-CSF1R;gene-GPR153;gene-AXL;gene-MRGPRF;gene-IL1RAP;gene-SORL1;gene-CHRNA1;gene-GABRE;gene-GRIA3;Bos_taurus_newGene_4416;gen…
molecular function	structural molecule activity	523	54	gene-COL4A1;gene-FBN1;gene-MRPS6;gene-AKAP13;gene-CLTB;gene-LOC506950;gene-RPL3;gene-TUBA1C;Bos_taurus_newGene_5843;gene-ELN;gene-CLDN1;gene-DSP;gene-MRPL35;gene-JPH1;gene-TUBA1A;gene-FBLN1;gene-CRYBG3;gene-COL15A1;gene-ANKRD2;gene-MYLPF;gene-TUBB2B;gene-PRELP;gene-TCAP;gene-VIM;gene-SCARA3;gene-COL1A2;gene-COL5A1;gene-COL8A1;gene-CTBP2;gene-MYBPH;gene-LAMB1;gene-TPM1;gene-COL4A4;gene-COL27A1;gen…
molecular function	transporter activity	1142	119	gene-SLC31A2;gene-KCNJ8;gene-PITPNC1;gene-GJA1;gene-SLC5A3;gene-P2RX4;gene-SFXN1;gene-CACNA1C;gene-SLC9A1;gene-SLC43A2;gene-CHRNG;gene-RYR1;gene-RBP4;gene-ABCC8;gene-GRIK5;gene-SLC9A9;gene-SLC7A10;gene-SLC23A2;gene-CACNA1G;gene-SLC16A3;gene-PLSCR4;gene-CHRNA1;gene-GABRE;gene-ABCA9;gene-GRIA3;gene-TUSC3;gene-SLC22A17;gene-SLC7A8;gene-TMEM266;gene-KCNC4;gene-LRRC8D;gene-SLC26A2;gene-LRP6;gene-SLC7A…
molecular function	binding	10552	1187	gene-TNFAIP3;gene-IGDCC4;gene-LPL;gene-PDE7B;gene-AGL;gene-SGPL1;gene-ARG2;gene-FRZB;gene-PINX1;gene-NID1;gene-GNB4;gene-RBP4;gene-CTTNBP2;gene-LRRC17;gene-HSPB1;gene-LRP1;gene-MAPRE3;gene-GMFB;gene-DEAF1;gene-TGFBI;gene-CDC25B;gene-DYNLT3;gene-ICOSLG;gene-RAB30;gene-PCBD1;gene-HFE;gene-CRLF3;gene-CARD11;gene-CEBPG;gene-TPX2;gene-CLIP3;gene-CNTN3;gene-KBTBD12;gene-CDC42EP5;gene-FBLN5;gene-ZNF688;…
molecular function	electron carrier activity	55	3	gene-CYCS;gene-AOX1;gene-SH3BGRL3
molecular function	morphogen activity	3	0	--
molecular function	antioxidant activity	59	7	gene-GPX8;gene-GPX7;Bos_taurus_newGene_2976;gene-PTGS1;gene-GSTK1;gene-MGST1;gene-PARK7
molecular function	metallochaperone activity	4	1	gene-PARK7
molecular function	protein tag	5	0	--
molecular function	chemoattractant activity	15	3	gene-FGF7;gene-LGALS3;gene-WNT5A
molecular function	translation regulator activity	27	1	gene-BOLL
molecular function	chemorepellent activity	13	2	gene-APOA1;gene-SEMA3B
molecular function	nutrient reservoir activity	1	0	--
molecular function	molecular transducer activity	2211	124	gene-ADGRD1;gene-PKD2;gene-GHR;gene-MSR1;gene-PTAFR;gene-OGFR;gene-KCNJ2;gene-MRC2;gene-CTSH;gene-ACVR1B;gene-GPR157;gene-GFRA1;gene-CHRNE;gene-PRG4;gene-LYVE1;gene-LOXL3;gene-PLAUR;gene-ENPP2;gene-MCHR1;gene-HRH2;gene-C5AR2;gene-COLEC12;gene-PROCR;gene-F2RL2;gene-HRH1;gene-LPAR1;gene-DAB2;gene-PLXNB1;gene-GPR146;gene-CSF2RB;gene-NID2;gene-LOXL4;gene-STAB1;gene-HHIPL1;gene-DDR2;gene-OR51E1;gene-A…
molecular function	molecular function regulator	957	112	gene-DENND2A;gene-RECK;gene-ASAP3;gene-PHACTR1;gene-DOCK1;gene-ANXA2;gene-MADD;gene-TOM1L1;gene-NEDD4L;gene-CAV3;gene-COL6A3;gene-FN1;gene-ABCA2;gene-GPNMB;gene-TMBIM6;gene-APOA1;gene-VAV2;gene-SRGAP1;gene-PARK7;gene-CST6;gene-SPINT2;gene-SCN2B;gene-SERPING1;gene-CCDC88A;gene-GM2A;gene-RUNDC1;gene-FXYD5;gene-FST;gene-CTSH;gene-AKAP13;gene-RGS6;gene-SIPA1L1;gene-SCN1B;gene-C4A;gene-FAM20A;gene-FGD…
biological process	reproduction	786	75	gene-STK4;gene-CATSPER3;gene-HEY1;gene-ADAMTS2;gene-AXL;gene-CEBPB;gene-NECTIN3;gene-PTPN6;gene-HOXA9;gene-ANXA1;gene-CDC25B;gene-BOLL;gene-BMP7;gene-B4GALNT1;gene-NUPR1;gene-SRC;gene-CD9;gene-SERPINE2;gene-ABHD2;gene-UBE3A;gene-LGR4;gene-APP;gene-HSPB1;gene-OSR1;gene-HPGD;gene-PCSK5;gene-FANCL;gene-ARNTL;gene-PLCD3;gene-HIST1H1E;gene-PAFAH1B3;gene-LRP6;gene-RAB3A;gene-ALKBH5;gene-SPATA20;gene-NR…
biological process	cell killing	43	7	gene-EMP2;gene-PTPN6;gene-CORO1A;gene-GAPDH;gene-LOC616200;gene-CEBPG;gene-STXBP2
biological process	immune system process	1260	141	gene-CACNA1C;gene-SRC;gene-TLR4;gene-SOX6;gene-CORO1A;gene-APP;gene-ZNF385A;gene-ACKR3;gene-LRRC17;gene-C1R;gene-TBX1;gene-IRF3;gene-ENPP1;gene-LOC616200;gene-FGL2;gene-CCL2;gene-STK4;gene-LMBR1L;gene-ICOSLG;gene-C10H15orf41;gene-LGALS3;gene-CEBPG;gene-CMTM7;gene-CARD11;gene-PTK2B;gene-AXL;gene-PTPN6;gene-TGFBR2;gene-CD44;gene-SOX4;gene-RIPK3;gene-ANXA1;gene-LOC781663;gene-IFI16;gene-STAT6;gene-S…
biological process	behavior	358	41	gene-CACNA1A;gene-ASIP;gene-EPM2A;gene-ARRB2;gene-ALDH1A3;gene-TPGS1;gene-GLI3;gene-USP46;gene-AGTR2;gene-MMP17;gene-NAV2;gene-HOXD9;gene-NTRK2;gene-HOMER1;gene-PARK7;gene-MYO5A;gene-ABAT;gene-SLC8A3;gene-UBR3;gene-P2RX4;gene-THBS4;gene-YTHDF1;gene-SERPINE2;gene-GM2A;gene-NDRG4;gene-GLS;gene-SYT4;gene-SRPX2;gene-GPR157;gene-APP;gene-ZNF385A;gene-GBX1;gene-HRH2;gene-BRSK1;gene-RGS14;gene-DVL1;gene…
biological process	metabolic process	6749	703	gene-PINX1;gene-UBE3A;gene-ARG2;gene-MRPL35;gene-LOC511936;gene-SRC;gene-TP53I3;gene-RBP4;gene-BMP2;Bos_taurus_newGene_3381;gene-TNFAIP3;gene-BPGM;gene-AGL;gene-PAPLN;gene-CCDC71L;gene-SGPL1;gene-OSGIN1;gene-LPL;gene-CLIP3;gene-CEBPG;gene-DCTPP1;gene-GSTK1;gene-STK4;gene-KDELC1;gene-PCBD1;gene-FIBIN;gene-COL1A2;gene-PLPP2;gene-AXL;gene-B3GNT9;gene-POFUT1;gene-ADARB1;gene-GFOD1;gene-CYP1A1;gene-FK…
biological process	cellular process	11869	1199	gene-SHBG;gene-DTX1;gene-IDH1;gene-ACBD5;gene-CAMSAP3;gene-TNC;gene-NANOS1;gene-PDZRN3;gene-SOCS3;gene-ITGA11;gene-FYN;gene-STAB1;gene-ARX;gene-TBX3;gene-TPGS1;gene-CAV3;gene-LCP1;gene-TEC;gene-BCL9;gene-EDEM2;Bos_taurus_newGene_2218;gene-FHL2;gene-BRSK1;gene-F2RL2;gene-PLEKHM1;gene-DZIP3;gene-KLHL21;gene-SORBS2;gene-FYB2;gene-PARD6G;gene-PRKACB;gene-FST;gene-CEP41;gene-CPLANE1;gene-YWHAQ;gene-FK…
biological process	reproductive process	785	75	gene-HEY1;gene-STK4;gene-CATSPER3;gene-CEBPB;gene-NECTIN3;gene-ADAMTS2;gene-AXL;gene-HOXA9;gene-PTPN6;gene-BMP7;gene-ANXA1;gene-CDC25B;gene-BOLL;gene-SERPINE2;gene-ABHD2;gene-UBE3A;gene-LGR4;gene-B4GALNT1;gene-NUPR1;gene-SRC;gene-CD9;gene-HSPB1;gene-OSR1;gene-APP;gene-PCSK5;gene-FANCL;gene-ARNTL;gene-HPGD;gene-PAFAH1B3;gene-LRP6;gene-RAB3A;gene-ALKBH5;gene-PLCD3;gene-HIST1H1E;gene-PLCD1;gene-CCNY…
biological process	biological adhesion	518	104	gene-PTPN6;gene-EMILIN1;gene-COL5A3;gene-FERMT3;gene-TGFBR2;gene-CD44;gene-BLOC1S4;gene-TGFBI;gene-CCL21;gene-LAMC1;gene-ITGB6;gene-VCAN;gene-BMP7;gene-TNXB;gene-SULF1;gene-CDH6;gene-MXRA8;gene-CNTN3;gene-CDH11;gene-BCR;gene-AXL;gene-SPON2;gene-ITGA5;gene-COL5A1;gene-NECTIN3;gene-ITGB2;gene-XG;gene-THBS2;gene-PARVA;gene-CADM3;gene-SEMA4D;gene-TIAM1;gene-COL15A1;gene-ITGA8;gene-LOC104969184;gene-I…
biological process	signaling	4252	413	gene-PLCD3;gene-LDB1;gene-GTSE1;gene-SPTBN5;gene-C5AR1;gene-RAB3A;gene-ITGB2;gene-RPS6KA6;gene-HPGD;gene-CALM1;gene-GRIA3;Bos_taurus_newGene_4416;gene-DOCK8;gene-SORL1;gene-RET;gene-ANGPTL1;gene-SRGAP3;gene-IFT52;gene-PTHLH;gene-MAFA;gene-CPE;gene-ABCC8;gene-RYR1;gene-OGFRL1;gene-RASL11A;gene-SLC9A1;gene-PTPRC;gene-EPHB1;gene-GRK3;gene-PDGFC;gene-DDIT4;gene-ARHGAP6-2;gene-MAPK11;gene-CCL21;gene-A…
biological process	multicellular organismal process	4964	544	gene-SDK2;gene-ARNTL;gene-ADAMTS6;gene-COL14A1;gene-TBX1;gene-CNTN1;gene-FUT10;Bos_taurus_newGene_5089;gene-F2R;gene-SLC26A2;gene-MAGED1;gene-CCDC85C;gene-SEMA4D;gene-PTGS1;gene-ECM1;gene-GDF11;gene-ENPEP;gene-PTK2B;gene-RTN4RL1;gene-BLOC1S4;gene-SOX4;gene-HOXD4;gene-PTPN6;gene-USP46;gene-MYBPC2;gene-HOXC6;gene-LRIG3;gene-RASSF2;gene-GLS;gene-NDRG4;gene-HOXB4;gene-YTHDF1;gene-EMP2;gene-SAP30;gene…
biological process	developmental process	3296	480	gene-PTX3;gene-ZFP57;gene-PAPSS2;gene-LPAR1;gene-NEDD4L;gene-EPM2A;gene-SAT1;gene-MYBPH;gene-MAB21L1;gene-GLI3;gene-GPM6A;gene-NDNF;gene-HOXD9;gene-ARMC6;gene-FANCD2;gene-SMO;gene-NTRK2;gene-HSPB7;gene-SYPL2;gene-FRAS1;gene-ACE;gene-MYO5A;gene-ROS1;gene-YTHDF1;gene-EMP2;gene-SOX11;gene-HOXB4;gene-NDRG4;gene-ACVR1B;gene-ZNF365;gene-AKAP13;gene-RCN3;gene-GPR157;gene-HOXB2;gene-SAP30;gene-SFRP2;gene…
biological process	growth	270	37	gene-APP;gene-UBE3A;gene-NDRG4;gene-CD9;gene-EVC;gene-FGF1;gene-SRF;gene-BNC2;gene-LRP6;gene-TIAM1;gene-THBS3;gene-DVL1;gene-SLIT3;gene-WNT5A;Bos_taurus_newGene_4416;gene-GPD2;gene-GLI3;gene-COL6A3;gene-NOV;gene-RSPO2;gene-SELENON;gene-HOXA5;gene-ECM1;gene-BCL9;gene-PTX3;gene-RFTN1;gene-MAP1B;gene-SHBG;gene-FGF7;gene-SMO;gene-ANXA1;gene-ABL1;gene-NOTCH2;gene-PTGFRN;gene-COL12A1;gene-TGFBR2;gene-F…
biological process	locomotion	749	130	gene-FAP;gene-PTPRF;gene-CXCR4;gene-NTN1;gene-APOA1;gene-MMP14;gene-RTN4R;gene-ABL1;gene-VAV2;gene-CYP1B1;gene-BOC;gene-LAMB1;gene-CD248;gene-NOV;gene-FN1;gene-TWIST1;gene-SLC12A2;gene-CX3CL1;gene-DOCK1;gene-DPYSL2;gene-PTPRJ;gene-FEZ1;gene-HOXA5;gene-SLIT3;gene-HRH1;gene-SRF;gene-CYP7B1;gene-LOC508666;gene-SCN1B;gene-SYK;gene-C5AR2;gene-DOCK2;gene-ENPP2;gene-L1CAM;gene-THBS4;gene-CRKL;gene-CCDC8…
biological process	single-organism process	10192	1115	gene-SOX5;gene-NIN;gene-PREX1;gene-XIRP1;gene-ALDH1A3;gene-CEBPB;gene-SLC8A1;gene-TNNI2;gene-SPP2;gene-MSRA;gene-PDE8A;gene-PRRX2;gene-MAP2;gene-ALDOA;gene-PIGB;gene-KBTBD2;gene-PGK1;gene-MICALL2;gene-TRAF5;gene-AGTR1;gene-SLC37A4;gene-PANK1;gene-GJA1;gene-IRX3;gene-KCNJ8;gene-COLQ;gene-SEMA4F;gene-FAM212A;gene-PPARGC1B;gene-MSRB1;gene-EFEMP1;gene-CHPF;gene-GRIK5;gene-PPP1R1A;gene-MAN2A1;gene-AFF…
biological process	rhythmic process	141	19	gene-PTX3;gene-UBE3A;gene-ATF4;gene-LGR4;gene-GPR157;gene-NAMPT;gene-AXL;gene-CEBPB;gene-ENOX2;gene-ENOX1;gene-FOXC1;gene-BHLHE41;gene-SREBF1;gene-ARNTL;gene-ANXA1;gene-NTRK2;gene-SLIT3;gene-MAGED1;gene-CIART
biological process	response to stimulus	6203	639	gene-GRIA3;gene-DOCK8;gene-RPS6KA6;gene-RNF125;gene-EMX2;gene-CALM1;gene-HPGD;gene-ITGB2;gene-RAB3A;gene-C5AR1;gene-LOC104969184;gene-FBXO45;gene-LDB1;gene-PLCD3;gene-SERPINE2;gene-ARHGAP6-2;gene-DDIT4;gene-PDGFC;gene-CLDN1;gene-GBX1;gene-SLC9A1;gene-HELB;gene-EPHB1;gene-RYR1;gene-ABCC8;gene-IFT52;gene-MAFA;gene-RET;gene-ANGPTL1;gene-NPTXR;gene-IL27RA;gene-TMEM255A;gene-CCDC80;gene-SLC46A1;gene-C…
biological process	localization	3681	419	gene-CADM3;gene-CXCL14;gene-PCSK6;gene-XG;gene-KCNC4;gene-LRRC8D;gene-SLC25A30;gene-HTATIP2;gene-ZBTB7B;gene-TBRG1;gene-PLCL2;gene-PHETA2;gene-TIAM1;gene-LTBP1;gene-GJA1;gene-SYTL2;gene-KCNJ8;gene-SFXN1;gene-COLQ;gene-CD9;gene-SLC10A3;gene-HEPH;gene-ISLR;gene-SYT2;gene-SLC23A2;gene-SLC7A10;gene-GRIK5;gene-LOXL2;gene-MYH10;gene-SEMA3B;gene-PLIN5;Bos_taurus_newGene_2578;gene-MICALL2;gene-SLC37A4;ge…
biological process	multi-organism process	1231	110	gene-NRK;gene-PTX3;gene-MAPKAPK3;gene-SPATA20;gene-CCNYL1;gene-OPTN;gene-FN1;gene-TPGS1;gene-STAB1;gene-SH3PXD2B;gene-GPM6A;gene-UBR2;gene-CFD;gene-HMCN1;gene-FOXC1;gene-MMP2;gene-ABL1;gene-HOXD9;gene-NOTCH2;gene-IGFBP5;gene-GGT5;gene-CPT1B;gene-FANCD2;gene-ROS1;gene-SHBG;gene-ACE;gene-CABYR;gene-CRKL;gene-EMP2;gene-TPPP3;gene-PTAFR;gene-DZIP1;gene-UBR3;gene-DLD;gene-COTL1;gene-GLS;gene-GGT1;gene…
biological process	biological regulation	10142	1068	gene-ITM2C;gene-SPIDR;gene-RFTN1;gene-FOLR2;gene-SLC8B1;gene-MYLK;gene-ARHGAP4;gene-CDH6;gene-CACNG1;gene-SPATA2;gene-LIMA1;gene-SLC9A2;gene-FBN2;gene-FUCA2;gene-INSC;gene-ASB12;gene-PPP1R15A;gene-EMILIN1;gene-GPATCH3;gene-S100A11;gene-PLD2;gene-CPE;gene-TSKU;gene-OGFRL1;gene-WHAMM;gene-CPEB3;gene-MAPK11;gene-PPIB;gene-GTSE1;gene-ARHGDIB;gene-KIF20B;gene-THAP11;gene-LMOD3;gene-FURIN;gene-HOXC10;g…
biological process	cellular component organization or biogenesis	3573	399	gene-CRKL;gene-PKD2;gene-CCDC88A;gene-AIMP2;gene-C1QB;gene-NUSAP1;gene-FAT4;gene-TMEM216;gene-CRISPLD2;gene-DOK7;gene-H1F0;gene-SCN1B;gene-VIM;gene-SLIT3;gene-RGS14;gene-CHEK2;gene-ZDHHC23;gene-SRF;gene-KCND3;gene-MMP19;gene-LOXL4;gene-CACNA1A;gene-DPYSL2;gene-TSPAN15;gene-MICAL2;gene-FEZ1;gene-BOC;gene-EPB41L3;gene-LAMB1;gene-PCDHGC3;gene-OLFML2A;gene-COL8A1;gene-FN1;gene-COL6A3;gene-PID1;gene-S…
biological process	cell aggregation	15	2	gene-MGP;gene-SULF1
biological process	detoxification	70	9	gene-GSTM3;gene-GPX8;Bos_taurus_newGene_2976;gene-GPX7;gene-PARK7;gene-ABCG2;gene-PTGS1;gene-MGST1;gene-GSTK1
biological process	presynaptic process involved in chemical synaptic transmission	53	11	gene-C3H1orf226;gene-SYT4;gene-SNPH;gene-CACNA1A;gene-RAB3A;gene-STXBP2;gene-DVL1;gene-PARK7;gene-LIN7A;gene-SYT2;gene-CTBP2
