# Supplementary material for: Integrated multi-omics analysis reveals variation in intramuscular fat among muscle locations of Qinchuan cattle
Source: BMC Genomics. 2023 Jul 1;24:367. doi: 10.1186/s12864-023-09452-9 (PMC10314489; doi:10.1186/s12864-023-09452-9)
Supplement: Supplementary file 2 — Additional file 2. [file 12864_2023_9452_MOESM2_ESM.zip › Supplementary2/Table S12. Output of KEGG enrichment analysis on DEGs for S and Y.xlsx]

## Sheet: Sheet1
Table S12. Output of KEGG enrichment analysis on DEGs for S and Y
KEGG_A_class	KEGG_B_class	ID	Pathway	GeneRatio	BgRatio	enrich_factor	pvalue	qvalue	geneID	gene_number	Contained
Cellular Processes	Cellular community - eukaryotes	ko04510	Focal adhesion	0.0609	0.0222	2.74	2.02679e-13	4.65096e-11	gene-ACTN1;gene-AKT3;gene-CAV3;gene-CCDC71L;gene-CHAD;gene-COL1A1;gene-COL1A2;gene-COL4A1;gene-COL4A2;gene-COL4A4;gene-COL6A1;gene-COL6A2;gene-COL6A3;gene-CRKL;gene-DOCK1;gene-EFS;gene-ELK1;gene-FAM171B;gene-FLT4;gene-FN1;gene-FYN;gene-HRAS;gene-IGF1;gene-ITGA11;gene-ITGA5;gene-ITGA8;gene-ITGB3;gene-ITGB4;gene-ITGB6;gene-ITGBL1;gene-LAMA2;gene-LAMA4;gene-LAMB1;gene-LAMC1;gene-LOC530102;gene-MYL2;…	60	up&down
Metabolism	Carbohydrate metabolism	ko00010	Glycolysis / Gluconeogenesis	0.0274	0.007	3.93	1.59711e-10	1.83247e-08	gene-ACSS1;gene-ALDH2;gene-ALDH3B1;gene-ALDH9A1;gene-ALDOA;gene-BPGM;gene-DLAT;gene-DLD;gene-ENO3;gene-FBP2;gene-GAPDH;gene-GPI;gene-LDHA;gene-LDHB;gene-LOC112447087;gene-LOC616200;gene-PCK1;gene-PDHA1;gene-PFKL;gene-PFKM;gene-PFKP;gene-PGAM2;gene-PGK1;gene-PGM1;gene-PKM;gene-SOGA1;gene-TPI1	27	up&down
Organismal Systems	Endocrine system	ko04922	Glucagon signaling pathway	0.0325	0.0098	3.31	5.30477e-10	4.05768e-08	gene-AKT3;gene-ATF4;gene-CALM1;gene-CAMK2D;gene-CPT1B;gene-CREB3L1;gene-CREB3L2;gene-CREB5;gene-EFCAB7;gene-FBP2;gene-GYS1;gene-LDHA;gene-LDHB;gene-PCK1;gene-PDE3B;gene-PDHA1;gene-PFKL;gene-PFKM;gene-PFKP;gene-PGAM2;gene-PHKA1;gene-PHKA2;gene-PHKB;gene-PKM;gene-PLCB1;gene-PPP3R1;gene-PRKAA2;gene-PRKACB;gene-PRKAG3;gene-PYGB;gene-PYGM;gene-SLC2A1	32	up&down
Environmental Information Processing	Signaling molecules and interaction	ko04512	ECM-receptor interaction	0.0345	0.0117	2.95	4.45531e-09	2.55594e-07	gene-CCDC71L;gene-CD44;gene-CHAD;gene-COL1A1;gene-COL1A2;gene-COL4A1;gene-COL4A2;gene-COL4A4;gene-COL6A1;gene-COL6A2;gene-COL6A3;gene-FAM171B;gene-FN1;gene-FRAS1;gene-FREM1;gene-HSPG2;gene-ITGA11;gene-ITGA5;gene-ITGA8;gene-ITGB3;gene-ITGB4;gene-ITGB6;gene-ITGBL1;gene-LAMA2;gene-LAMA4;gene-LAMB1;gene-LAMC1;gene-LOC530102;gene-RELN;gene-THBS2;gene-THBS3;gene-THBS4;gene-TNC;gene-TNXB	34	up&down
Environmental Information Processing	Signal transduction	ko04151	PI3K-Akt signaling pathway	0.074	0.0376	1.97	9.1746e-09	4.21066e-07	gene-AKT3;gene-ATF4;gene-CHAD;gene-COL1A1;gene-COL1A2;gene-COL4A1;gene-COL4A2;gene-COL4A4;gene-COL6A1;gene-COL6A2;gene-COL6A3;gene-CREB3L1;gene-CREB3L2;gene-CREB5;gene-CSF1;gene-CSF1R;gene-DDIT4;gene-F2R;gene-FGF1;gene-FGF2;gene-FGF7;gene-FGFR1;gene-FGFR2;gene-FLT3LG;gene-FLT4;gene-FN1;gene-GHR;gene-GNB3;gene-GNB4;gene-GNB5;gene-GNG11;gene-GNG2;gene-GYS1;gene-HRAS;gene-HSP90B1;gene-IGF1;gene-ITGA…	73	up&down
Human Diseases	Cardiovascular disease	ko05410	Hypertrophic cardiomyopathy	0.0274	0.0089	3.09	6.01845e-08	2.30179e-06	gene-ACE;gene-ATP2A1;gene-CACNA1C;gene-CACNA2D2;gene-CACNG1;gene-DMD;gene-IGF1;gene-IGFN1;gene-ITGA11;gene-ITGA5;gene-ITGA8;gene-ITGB3;gene-ITGB4;gene-ITGB6;gene-LAMA2;gene-MYL2;gene-MYL3;gene-MYOM3;gene-PRKAA2;gene-PRKAG3;gene-SGCA;gene-SGCE;gene-SLC8A1;gene-SLC8A3;gene-TGFB3;gene-TPM1;gene-TTN	27	up&down
Human Diseases	Cardiovascular disease	ko05414	Dilated cardiomyopathy	0.0284	0.0097	2.93	1.25276e-07	3.96172e-06	gene-ADCY3;gene-ADCY7;gene-ADCY9;gene-ATP2A1;gene-CACNA1C;gene-CACNA2D2;gene-CACNG1;gene-DMD;gene-IGF1;gene-IGFN1;gene-ITGA11;gene-ITGA5;gene-ITGA8;gene-ITGB3;gene-ITGB4;gene-ITGB6;gene-LAMA2;gene-MYL2;gene-MYL3;gene-MYOM3;gene-PRKACB;gene-SGCA;gene-SGCE;gene-SLC8A1;gene-SLC8A3;gene-TGFB3;gene-TPM1;gene-TTN	28	up&down
Environmental Information Processing	Signal transduction	ko04020	Calcium signaling pathway	0.0527	0.0251	2.1	1.54005e-07	3.96172e-06	gene-ADCY3;gene-ADCY7;gene-ADCY9;gene-ADORA2B;gene-AGTR1;gene-ASPHD2;gene-ATP2A1;gene-ATP2B2;gene-CACNA1A;gene-CACNA1C;gene-CACNA1G;gene-CALM1;gene-CAMK1D;gene-CAMK2D;gene-CASQ1;gene-CASQ2;gene-CXCR4;gene-EFCAB7;gene-F2R;gene-HRH1;gene-HRH2;gene-LOC101904186;gene-LOC112448021;gene-MCU;gene-MYLK;gene-MYLK2;gene-MYLK4;gene-NOS1;gene-P2RX4;gene-PDE1A;gene-PDE1B;gene-PDE1C;gene-PDGFA;gene-PDGFC;gene-…	52	up&down
Organismal Systems	Endocrine system	ko04926	Relaxin signaling pathway	0.0335	0.0127	2.63	1.55379e-07	3.96172e-06	gene-ADCY3;gene-ADCY7;gene-ADCY9;gene-AKT3;gene-ARRB2;gene-ATF4;gene-COL1A1;gene-COL1A2;gene-COL3A1;gene-COL4A1;gene-COL4A2;gene-COL4A4;gene-CREB3L1;gene-CREB3L2;gene-CREB5;gene-GNAI1;gene-GNB3;gene-GNB4;gene-GNB5;gene-GNG11;gene-GNG2;gene-HRAS;gene-MAP2K2;gene-MAPK11;gene-MMP2;gene-NOS1;gene-PLCB1;gene-PRKACB;gene-PRKCA;gene-RXFP2;gene-SRC;gene-TGFBR2;gene-VEGFD	33	up&down
Organismal Systems	Circulatory system	ko04261	Adrenergic signaling in cardiomyocytes	0.0375	0.0155	2.41	2.9801e-07	6.83855e-06	gene-ACTC1;gene-ADCY3;gene-ADCY7;gene-ADCY9;gene-AGTR1;gene-AGTR2;gene-AKT3;gene-ATF4;gene-ATP1A2;gene-ATP1B3;gene-ATP2A1;gene-ATP2B2;gene-CACNA1C;gene-CACNA2D2;gene-CACNG1;gene-CALM1;gene-CAMK2D;gene-CREB3L1;gene-CREB3L2;gene-CREB5;gene-EFCAB7;gene-GNAI1;gene-MAPK11;gene-MYL2;gene-MYL3;gene-PLCB1;gene-PPP1R1A;gene-PPP2R3B;gene-PRKACB;gene-PRKCA;gene-SCN1B;gene-SCN7A;gene-SLC8A1;gene-SLC8A3;gene-…	37	up&down
Organismal Systems	Digestive system	ko04974	Protein digestion and absorption	0.0335	0.0132	2.54	3.86123e-07	8.05501e-06	gene-ATP1A2;gene-ATP1B3;gene-COL12A1;gene-COL14A1;gene-COL15A1;gene-COL16A1;gene-COL18A1;gene-COL1A1;gene-COL1A2;gene-COL21A1;gene-COL23A1;gene-COL27A1;gene-COL3A1;gene-COL4A1;gene-COL4A2;gene-COL4A4;gene-COL5A1;gene-COL5A2;gene-COL5A3;gene-COL6A1;gene-COL6A2;gene-COL6A3;gene-COL8A1;gene-ELN;gene-EMILIN1;gene-EMILIN2;gene-LOC530102;gene-MMRN1;gene-SLC36A1;gene-SLC3A2;gene-SLC7A8;gene-SLC8A1;gene-…	33	up&down
Environmental Information Processing	Signal transduction	ko04010	MAPK signaling pathway	0.0588	0.0303	1.94	4.94402e-07	9.45435e-06	gene-AKT3;gene-ARRB2;gene-ATF4;gene-CACNA1A;gene-CACNA1C;gene-CACNA1G;gene-CACNA2D2;gene-CACNG1;gene-CD14;gene-CDC25B;gene-CRKL;gene-CSF1;gene-CSF1R;gene-DUSP10;gene-DUSP3;gene-DUSP8;gene-ELK1;gene-FGF1;gene-FGF2;gene-FGF7;gene-FGFR1;gene-FGFR2;gene-FLT3LG;gene-FLT4;gene-HRAS;gene-HSPA1A;gene-HSPA6;gene-HSPB1;gene-IGF1;gene-IL1R1;gene-IL1RAP;gene-MAP2K2;gene-MAP3K7CL;gene-MAPK11;gene-MAPKAPK3;gen…	58	up&down
Human Diseases	Cancer: overview	ko05230	Central carbon metabolism in cancer	0.0213	0.0067	3.18	1.03539e-06	1.82765e-05	gene-AKT3;gene-FGFR1;gene-FGFR2;gene-GLS;gene-HRAS;gene-IDH1;gene-LDHA;gene-LDHB;gene-MAP2K2;gene-MYC;gene-NTRK3;gene-PDGFRA;gene-PDHA1;gene-PFKL;gene-PFKM;gene-PFKP;gene-PGAM2;gene-PKM;gene-RET;gene-SLC16A3;gene-SLC2A1	21	up&down
Organismal Systems	Immune system	ko04610	Complement and coagulation cascades	0.0274	0.0103	2.67	1.56719e-06	2.56878e-05	gene-A2M;gene-C1QA;gene-C1QB;gene-C1QC;gene-C1R;gene-C1S;gene-C2;gene-C4A;gene-C5AR1;gene-C7;gene-CD55;gene-CFD;gene-CFH;gene-CLU;gene-F13A1;gene-F2R;gene-F2RL2;gene-F3;gene-ITGB2;gene-LOC107131209;gene-LOC515150;gene-LOC781663;gene-PIK3IP1;gene-PLAUR;gene-PROCR;gene-PROS1;gene-SERPING1	27	up&down
Organismal Systems	Development and regeneration	ko04360	Axon guidance	0.0416	0.0193	2.15	1.72989e-06	2.64642e-05	Bos_taurus_newGene_4416;gene-ABL1;gene-ABLIM1;gene-BMP7;gene-BOC;gene-CAMK2D;gene-CXCR4;gene-DPYSL2;gene-DPYSL3;gene-EPHA3;gene-EPHB1;gene-FYN;gene-GNAI1;gene-HRAS;gene-L1CAM;gene-LOC526769;gene-NFATC3;gene-NTN1;gene-NTN4;gene-PARD6G;gene-PLXNA3;gene-PLXNB1;gene-PLXNB3;gene-PPP3R1;gene-PRKCA;gene-RAC2;gene-RND1;gene-ROBO1;gene-SEMA3B;gene-SEMA4D;gene-SEMA4F;gene-SH2D3A;gene-SLIT3;gene-SMO;gene-SR…	41	up&down
Environmental Information Processing	Signal transduction	ko04371	Apelin signaling pathway	0.0335	0.0141	2.37	2.0334e-06	2.87546e-05	gene-ADCY3;gene-ADCY7;gene-ADCY9;gene-AGTR1;gene-AKT3;gene-APLN;gene-CALM1;gene-EFCAB7;gene-GNAI1;gene-GNB3;gene-GNB4;gene-GNB5;gene-GNG11;gene-GNG2;gene-HRAS;gene-MAP2K2;gene-MYL2;gene-MYL3;gene-MYLK;gene-MYLK2;gene-MYLK4;gene-NOS1;gene-PDE3B;gene-PIK3IP1;gene-PLCB1;gene-PRKAA2;gene-PRKACB;gene-PRKAG3;gene-RYR1;gene-SLC8A1;gene-SLC8A3;gene-SLC9A1;gene-TMEM145	33	up&down
Human Diseases	Substance dependence	ko05032	Morphine addiction	0.0254	0.0092	2.75	2.13021e-06	2.87546e-05	gene-ADCY3;gene-ADCY7;gene-ADCY9;gene-ARRB2;gene-CACNA1A;gene-GABRE;gene-GNAI1;gene-GNB3;gene-GNB4;gene-GNB5;gene-GNG11;gene-GNG2;gene-GRK3;gene-GRK4;gene-PDE1A;gene-PDE1B;gene-PDE1C;gene-PDE3B;gene-PDE4A;gene-PDE4B;gene-PDE7A;gene-PDE7B;gene-PDE8A;gene-PRKACB;gene-PRKCA	25	up&down
Human Diseases	Cancer: overview	ko05200	Pathways in cancer	0.0892	0.0549	1.62	2.46072e-06	3.13706e-05	Bos_taurus_newGene_4428;gene-ABL1;gene-ADCY3;gene-ADCY7;gene-ADCY9;gene-AGTR1;gene-AKT3;gene-AXIN1;gene-BCR;gene-BMP2;gene-CALM1;gene-CAMK2D;gene-COL4A1;gene-COL4A2;gene-COL4A4;gene-CRKL;gene-CRLF1;gene-CSF1R;gene-CSF2RB;gene-CTBP2;gene-CXCR4;gene-CYCS;gene-DAPK1;gene-DDB2;gene-DVL1;gene-EFCAB7;gene-ELK1;gene-F2R;gene-FGF1;gene-FGF2;gene-FGF7;gene-FGFR1;gene-FGFR2;gene-FLT3LG;gene-FLT4;gene-FN1;g…	88	up&down
Environmental Information Processing	Signal transduction	ko04015	Rap1 signaling pathway	0.0467	0.0237	1.97	5.10442e-06	6.1649e-05	gene-ADCY3;gene-ADCY7;gene-ADCY9;gene-ADORA2B;gene-AKT3;gene-CALM1;gene-CRKL;gene-CSF1;gene-CSF1R;gene-EFCAB7;gene-F2R;gene-FGF1;gene-FGF2;gene-FGF7;gene-FGFR1;gene-FGFR2;gene-FLT4;gene-FYB2;gene-GNAI1;gene-HRAS;gene-IGF1;gene-ITGB2;gene-ITGB3;gene-LCP2;gene-LPAR1;gene-MAP2K2;gene-MAPK11;gene-P2RY1;gene-PARD6G;gene-PDGFA;gene-PDGFC;gene-PDGFD;gene-PDGFRA;gene-PFN2;gene-PGF;gene-PLCB1;gene-PRKCA;g…	46	up&down
Cellular Processes	Cell motility	ko04810	Regulation of actin cytoskeleton	0.0456	0.0231	1.98	6.0784e-06	6.97416e-05	gene-ACTN1;gene-ARPC5;gene-CRKL;gene-CXCR4;gene-DOCK1;gene-EFS;gene-F2R;gene-FAM171B;gene-FGF1;gene-FGF2;gene-FGF7;gene-FGFR1;gene-FGFR2;gene-FN1;gene-HRAS;gene-IQGAP2;gene-ITGA11;gene-ITGA5;gene-ITGA8;gene-ITGB2;gene-ITGB3;gene-ITGB4;gene-ITGB6;gene-ITGBL1;gene-LPAR1;gene-MAP2K2;gene-MYH10;gene-MYH11;gene-MYL2;gene-MYLK;gene-MYLK2;gene-MYLK4;gene-MYLPF;gene-PDGFA;gene-PDGFC;gene-PDGFD;gene-PDGFR…	45	up&down
Organismal Systems	Digestive system	ko04971	Gastric acid secretion	0.0213	0.0074	2.86	6.8487e-06	7.4838e-05	gene-ADCY3;gene-ADCY7;gene-ADCY9;gene-ATP1A2;gene-ATP1B3;gene-CA11;gene-CALM1;gene-CAMK2D;gene-EFCAB7;gene-GNAI1;gene-HRH2;gene-IFRD2;gene-KCNJ2;gene-MYLK;gene-MYLK2;gene-MYLK4;gene-PLCB1;gene-PRKACB;gene-PRKCA;gene-SLC26A7;gene-SLC9A1	21	up&down
Organismal Systems	Endocrine system	ko04928	Parathyroid hormone synthesis, secretion and action	0.0254	0.0103	2.47	1.62469e-05	0.000169465	gene-ADCY3;gene-ADCY7;gene-ADCY9;gene-AKAP13;gene-ARRB2;gene-ATF4;gene-CREB3L1;gene-CREB3L2;gene-CREB5;gene-FGFR1;gene-GNAI1;gene-LRP6;gene-MAFB;gene-MMP14;gene-MMP16;gene-MMP17;gene-PDE4A;gene-PDE4B;gene-PLCB1;gene-PLD2;gene-PRKACB;gene-PRKCA;gene-PTHLH;gene-RUNX2;gene-RXRA	25	up&down
Metabolism	Nucleotide metabolism	ko00230	Purine metabolism	0.0314	0.0144	2.18	2.38706e-05	0.000236191	gene-ADCY3;gene-ADCY7;gene-ADCY9;gene-ADSSL1;gene-AK1;gene-AK3;gene-AMPD1;gene-ENPP1;gene-ENTPD2;gene-GMPR;gene-NT5C1A;gene-NT5C2;gene-NT5E;gene-NUDT16;gene-NUDT5;gene-PAPSS1;gene-PAPSS2;gene-PDE1A;gene-PDE1B;gene-PDE1C;gene-PDE3B;gene-PDE4A;gene-PDE4B;gene-PDE5A;gene-PDE7A;gene-PDE7B;gene-PDE8A;gene-PGM1;gene-PKM;gene-PPAT;gene-PRUNE1	31	up&down
Human Diseases	Cardiovascular disease	ko05412	Arrhythmogenic right ventricular cardiomyopathy	0.0203	0.0074	2.72	2.47025e-05	0.000236191	gene-ACTN3;gene-ATP2A1;gene-CACNA1C;gene-CACNA2D2;gene-CACNG1;gene-DMD;gene-DSP;gene-GJA1;gene-ITGA11;gene-ITGA5;gene-ITGA8;gene-ITGB3;gene-ITGB4;gene-ITGB6;gene-LAMA2;gene-SGCA;gene-SGCE;gene-SLC8A1;gene-SLC8A3;gene-TCF7	20	up&down
Organismal Systems	Endocrine system	ko04911	Insulin secretion	0.0213	0.0081	2.63	2.81457e-05	0.000258348	gene-ABCC8;gene-ADCY3;gene-ADCY7;gene-ADCY9;gene-ADCYAP1R1;gene-ATF4;gene-ATP1A2;gene-ATP1B3;gene-CACNA1C;gene-CAMK2D;gene-CREB3L1;gene-CREB3L2;gene-CREB5;gene-KCNJ11;gene-KCNMA1;gene-KCNN2;gene-PLCB1;gene-PRKACB;gene-PRKCA;gene-RAB3A;gene-SLC2A1	21	up&down
Organismal Systems	Endocrine system	ko04919	Thyroid hormone signaling pathway	0.0264	0.0116	2.27	5.02001e-05	0.000443061	gene-AKT3;gene-ATP1A2;gene-ATP1B3;gene-ATP2A1;gene-DIO2;gene-HRAS;gene-ITGB3;gene-MAP2K2;gene-MYC;gene-NOTCH2;gene-PFKL;gene-PFKM;gene-PFKP;gene-PLCB1;gene-PLCD1;gene-PLCD3;gene-PRKACB;gene-PRKCA;gene-RCAN2;gene-RXRA;gene-SLC16A2;gene-SLC2A1;gene-SLC9A1;gene-SRC;gene-THRB;gene-WNT4	26	up&down
Human Diseases	Infectious disease: bacterial	ko05133	Pertussis	0.0203	0.0078	2.59	5.32192e-05	0.000452311	gene-C1QA;gene-C1QB;gene-C1QC;gene-C1R;gene-C1S;gene-C2;gene-C4A;gene-CALM1;gene-CD14;gene-EFCAB7;gene-GNAI1;gene-IRF3;gene-ITGA5;gene-ITGB2;gene-LOC107131209;gene-LOC515150;gene-LOC781663;gene-MAPK11;gene-SERPING1;gene-TLR4	20	up&down
Human Diseases	Infectious disease: viral	ko05163	Human cytomegalovirus infection	0.0446	0.0246	1.81	6.80858e-05	0.000549877	gene-ADCY3;gene-ADCY7;gene-ADCY9;gene-AKAP13;gene-AKT3;gene-ATF4;gene-CALM1;gene-CCL2;gene-CREB3L1;gene-CREB3L2;gene-CREB5;gene-CRKL;gene-CX3CL1;gene-CXCR4;gene-CYCS;gene-EFCAB7;gene-ELK1;gene-GNAI1;gene-GNB3;gene-GNB4;gene-GNB5;gene-GNG11;gene-GNG2;gene-HFE;gene-HRAS;gene-IL10RA;gene-IL1R1;gene-IRF3;gene-ITGB3;gene-LOC504773;gene-MAP2K2;gene-MAPK11;gene-MYC;gene-NFATC1;gene-NFATC3;gene-PDGFRA;ge…	44	up&down
Organismal Systems	Endocrine system	ko04921	Oxytocin signaling pathway	0.0304	0.0145	2.1	6.94913e-05	0.000549877	gene-ADCY3;gene-ADCY7;gene-ADCY9;gene-CACNA1C;gene-CACNA2D2;gene-CACNG1;gene-CALM1;gene-CAMK1D;gene-CAMK2D;gene-EFCAB7;gene-ELK1;gene-GNAI1;gene-HRAS;gene-KCNJ12;gene-KCNJ2;gene-MAP2K2;gene-MYL6B;gene-MYLK;gene-MYLK2;gene-MYLK4;gene-NFATC1;gene-NFATC3;gene-PLCB1;gene-PPP3R1;gene-PRKAA2;gene-PRKACB;gene-PRKAG3;gene-PRKCA;gene-RYR1;gene-SRC	30	up&down
Organismal Systems	Nervous system	ko04728	Dopaminergic synapse	0.0274	0.0126	2.17	8.68662e-05	0.00066445	gene-AKT3;gene-ARNTL;gene-ARRB2;gene-ATF4;gene-CACNA1A;gene-CACNA1C;gene-CALM1;gene-CAMK2D;gene-CREB3L1;gene-CREB3L2;gene-CREB5;gene-DDC;gene-EFCAB7;gene-GNAI1;gene-GNB3;gene-GNB4;gene-GNB5;gene-GNG11;gene-GNG2;gene-GRIA3;gene-LRRC51;gene-MAOA;gene-MAPK11;gene-PLCB1;gene-PPP2R3B;gene-PRKACB;gene-PRKCA	27	up&down
Environmental Information Processing	Signal transduction	ko04022	cGMP-PKG signaling pathway	0.0325	0.0163	1.99	0.00011384	0.000842687	gene-ADCY3;gene-ADCY7;gene-ADCY9;gene-AGTR1;gene-AKT3;gene-ATF4;gene-ATP1A2;gene-ATP1B3;gene-ATP2A1;gene-ATP2B2;gene-CACNA1C;gene-CALM1;gene-CREB3L1;gene-CREB3L2;gene-CREB5;gene-EFCAB7;gene-GNAI1;gene-KCNJ8;gene-KCNMA1;gene-MAP2K2;gene-MYLK;gene-MYLK2;gene-MYLK4;gene-NFATC1;gene-NFATC3;gene-PDE3B;gene-PDE5A;gene-PLCB1;gene-PPP3R1;gene-SLC8A1;gene-SLC8A3;gene-SRF	32	up&down
Organismal Systems	Nervous system	ko04725	Cholinergic synapse	0.0243	0.011	2.21	0.000158022	0.00113319	gene-ADCY3;gene-ADCY7;gene-ADCY9;gene-AKT3;gene-ATF4;gene-CACNA1A;gene-CACNA1C;gene-CAMK2D;gene-CREB3L1;gene-CREB3L2;gene-CREB5;gene-FYN;gene-GNAI1;gene-GNB3;gene-GNB4;gene-GNB5;gene-GNG11;gene-GNG2;gene-HRAS;gene-KCNJ12;gene-KCNJ2;gene-PLCB1;gene-PRKACB;gene-PRKCA	24	up&down
Metabolism	Global and overview maps	ko01200	Carbon metabolism	0.0264	0.0124	2.12	0.000171931	0.00119557	gene-ACO2;gene-ACOX3;gene-ACSS1;gene-ALDOA;gene-DLAT;gene-DLD;gene-ENO3;gene-FBP2;gene-GAPDH;gene-GPI;gene-IDH1;gene-IDH3A;gene-LOC616200;gene-PC;gene-PDHA1;gene-PFKL;gene-PFKM;gene-PFKP;gene-PGAM2;gene-PGK1;gene-PGP;gene-PHGDH;gene-PKM;gene-PSAT1;gene-SOGA1;gene-TPI1	26	up&down
Organismal Systems	Endocrine system	ko04910	Insulin signaling pathway	0.0294	0.0146	2.01	0.000191071	0.00128958	gene-AKT3;gene-CALM1;gene-CBLB;gene-CRKL;gene-EFCAB7;gene-ELK1;gene-FBP2;gene-GYS1;gene-HRAS;gene-MAP2K2;gene-PCK1;gene-PDE3B;gene-PHKA1;gene-PHKA2;gene-PHKB;gene-PPP1R3A;gene-PPP1R3D;gene-PRKAA2;gene-PRKACB;gene-PRKAG3;gene-PTPRF;gene-PYGB;gene-PYGM;gene-RAPGEF1;gene-SOCS3;gene-SORBS2;gene-SORBS3;gene-SREBF1;gene-TMEM145	29	up&down
Human Diseases	Endocrine and metabolic disease	ko04931	Insulin resistance	0.0233	0.0106	2.21	0.000211261	0.00135673	gene-AKT3;gene-CPT1B;gene-CREB3L1;gene-CREB3L2;gene-CREB5;gene-GFPT2;gene-GYS1;gene-LOC526769;gene-MLXIP;gene-MLXIPL;gene-PCK1;gene-PPARGC1B;gene-PPP1R3A;gene-PPP1R3D;gene-PRKAA2;gene-PRKAG3;gene-PTPRF;gene-PYGB;gene-PYGM;gene-RPS6KA6;gene-SLC2A1;gene-SOCS3;gene-SREBF1	23	up&down
Human Diseases	Endocrine and metabolic disease	ko04933	AGE-RAGE signaling pathway in diabetic complications	0.0223	0.0099	2.25	0.000212845	0.00135673	gene-AGTR1;gene-AKT3;gene-CCL2;gene-COL1A1;gene-COL1A2;gene-COL3A1;gene-COL4A1;gene-COL4A2;gene-COL4A4;gene-F3;gene-FN1;gene-HRAS;gene-MAPK11;gene-MMP2;gene-NFATC1;gene-PLCB1;gene-PLCD1;gene-PLCD3;gene-PRKCA;gene-TGFB3;gene-TGFBR2;gene-VEGFD	22	up&down
Organismal Systems	Environmental adaptation	ko04713	Circadian entrainment	0.0223	0.0102	2.19	0.000324376	0.00201178	gene-ADCY3;gene-ADCY7;gene-ADCY9;gene-ADCYAP1R1;gene-C3H1orf226;gene-CACNA1C;gene-CACNA1G;gene-CALM1;gene-CAMK2D;gene-EFCAB7;gene-GNAI1;gene-GNB3;gene-GNB4;gene-GNB5;gene-GNG11;gene-GNG2;gene-GRIA3;gene-NOS1;gene-PLCB1;gene-PRKACB;gene-PRKCA;gene-RYR1	22	up&down
Organismal Systems	Nervous system	ko04724	Glutamatergic synapse	0.0233	0.0109	2.13	0.000361636	0.00218384	gene-ADCY3;gene-ADCY7;gene-ADCY9;gene-CACNA1A;gene-CACNA1C;gene-GLS;gene-GNAI1;gene-GNB3;gene-GNB4;gene-GNB5;gene-GNG11;gene-GNG2;gene-GRIA3;gene-GRIK5;gene-GRK3;gene-HOMER1;gene-PLCB1;gene-PLD2;gene-PPP3R1;gene-PRKACB;gene-PRKCA;gene-SLC1A2;gene-TRPC1	23	up&down
Human Diseases	Infectious disease: parasitic	ko05146	Amoebiasis	0.0254	0.0124	2.04	0.00042629	0.00250827	gene-ACTN1;gene-ARG2;gene-CD14;gene-COL1A1;gene-COL1A2;gene-COL3A1;gene-COL4A1;gene-COL4A2;gene-COL4A4;gene-FN1;gene-GRO1;gene-HSPB1;gene-IL1R1;gene-ITGB2;gene-LAMA2;gene-LAMA4;gene-LAMB1;gene-LAMC1;gene-LOC512286;gene-PLCB1;gene-PRKACB;gene-PRKCA;gene-RAB7B;gene-TGFB3;gene-TLR4	25	up&down
Organismal Systems	Endocrine system	ko04925	Aldosterone synthesis and secretion	0.0203	0.0091	2.22	0.0005061	0.00290342	gene-ADCY3;gene-ADCY7;gene-ADCY9;gene-AGTR1;gene-ATF4;gene-ATP1A2;gene-ATP1B3;gene-ATP2B2;gene-CACNA1C;gene-CACNA1G;gene-CALM1;gene-CAMK1D;gene-CAMK2D;gene-CREB3L1;gene-CREB3L2;gene-CREB5;gene-EFCAB7;gene-PLCB1;gene-PRKACB;gene-PRKCA	20	up&down
Organismal Systems	Endocrine system	ko04912	GnRH signaling pathway	0.0213	0.0099	2.15	0.000568668	0.00313753	gene-ADCY3;gene-ADCY7;gene-ADCY9;gene-ATF4;gene-CACNA1C;gene-CALM1;gene-CAMK2D;gene-EFCAB7;gene-ELK1;gene-HRAS;gene-MAP2K2;gene-MAPK11;gene-MMP14;gene-MMP2;gene-PLCB1;gene-PLD2;gene-PRKACB;gene-PRKCA;gene-PTK2B;gene-PTX3;gene-SRC	21	up&down
Organismal Systems	Endocrine system	ko04924	Renin secretion	0.0172	0.0073	2.38	0.000574445	0.00313753	gene-ACE;gene-ADCYAP1R1;gene-AGTR1;gene-CACNA1C;gene-CALM1;gene-EDN3;gene-EFCAB7;gene-GNAI1;gene-KCNJ2;gene-KCNMA1;gene-PDE1A;gene-PDE1B;gene-PDE1C;gene-PDE3B;gene-PLCB1;gene-PPP3R1;gene-PRKACB	17	up&down
Human Diseases	Cancer: overview	ko05205	Proteoglycans in cancer	0.0375	0.0216	1.74	0.000587926	0.00313753	Bos_taurus_newGene_4428;gene-AKT3;gene-CAMK2D;gene-CAV3;gene-CD44;gene-COL1A1;gene-COL1A2;gene-DCN;gene-DDX5;gene-ELK1;gene-FGF2;gene-FGFR1;gene-FN1;gene-HRAS;gene-HSPG2;gene-IGF1;gene-ITGA5;gene-ITGB3;gene-LOC526769;gene-LUM;gene-MAP2K2;gene-MAPK11;gene-MMP2;gene-MYC;gene-PLAUR;gene-PRKACB;gene-PRKCA;gene-PTPN6;gene-SLC9A1;gene-SMO;gene-SRC;gene-TIAM1;gene-TLR4;gene-TWIST1;gene-VAV2;gene-WNT4;ge…	37	up&down
Organismal Systems	Immune system	ko04062	Chemokine signaling pathway	0.0325	0.0179	1.81	0.000653831	0.00340993	gene-ADCY3;gene-ADCY7;gene-ADCY9;gene-AKT3;gene-ARRB2;gene-CCL2;gene-CCL21;gene-CRKL;gene-CX3CL1;gene-CXCL14;gene-CXCR4;gene-DOCK2;gene-GNAI1;gene-GNB3;gene-GNB4;gene-GNB5;gene-GNG11;gene-GNG2;gene-GRK3;gene-GRK4;gene-GRO1;gene-HRAS;gene-LOC504773;gene-LOC508666;gene-PLCB1;gene-PREX1;gene-PRKACB;gene-PTK2B;gene-RAC2;gene-SRC;gene-TIAM1;gene-VAV2	32	up&down
Environmental Information Processing	Signal transduction	ko04066	HIF-1 signaling pathway	0.0213	0.0105	2.04	0.00120994	0.00616997	gene-AKT3;gene-ALDOA;gene-CAMK2D;gene-ENO3;gene-GAPDH;gene-IGF1;gene-LDHA;gene-LDHB;gene-LOC616200;gene-MAP2K2;gene-PDHA1;gene-PFKFB3;gene-PFKL;gene-PFKM;gene-PFKP;gene-PGK1;gene-PRKCA;gene-SLC2A1;gene-TFRC;gene-TIMP1;gene-TLR4	21	up&down
Organismal Systems	Immune system	ko04611	Platelet activation	0.0243	0.0127	1.91	0.0013935	0.00695155	gene-ADCY3;gene-ADCY7;gene-ADCY9;gene-AKT3;gene-COL1A1;gene-COL1A2;gene-COL3A1;gene-F2R;gene-FERMT3;gene-FYN;gene-GNAI1;gene-ITGB3;gene-LCP2;gene-MAPK11;gene-MYLK;gene-MYLK2;gene-MYLK4;gene-P2RY1;gene-PLCB1;gene-PRKACB;gene-PTGS1;gene-SRC;gene-SYK;gene-VAMP8	24	up&down
Organismal Systems	Endocrine system	ko04918	Thyroid hormone synthesis	0.0162	0.0073	2.24	0.00163662	0.00799067	gene-ADCY3;gene-ADCY7;gene-ADCY9;gene-ATF4;gene-ATP1A2;gene-ATP1B3;gene-CREB3L1;gene-CREB3L2;gene-CREB5;gene-GPX7;gene-GPX8;gene-HSP90B1;gene-PDIA4;gene-PLCB1;gene-PRKACB;gene-PRKCA	16	up&down
Metabolism	Carbohydrate metabolism	ko00500	Starch and sucrose metabolism	0.0101	0.0036	2.83	0.0019338	0.00924491	gene-AGL;gene-ENPP1;gene-GANC;gene-GBE1;gene-GPI;gene-GYS1;gene-PGM1;gene-PGM2L1;gene-PYGB;gene-PYGM	10	up&down
Metabolism	Carbohydrate metabolism	ko00620	Pyruvate metabolism	0.0122	0.0048	2.53	0.00202717	0.0094935	gene-ACSS1;gene-ALDH2;gene-ALDH9A1;gene-DLAT;gene-DLD;gene-LDHA;gene-LDHB;gene-PC;gene-PCK1;gene-PDHA1;gene-PKM;gene-SOGA1	12	up&down
Environmental Information Processing	Signal transduction	ko04152	AMPK signaling pathway	0.0223	0.0117	1.91	0.00222043	0.0101906	gene-AKT1S1;gene-AKT3;gene-CPT1B;gene-CREB3L1;gene-CREB3L2;gene-CREB5;gene-FBP2;gene-GYS1;gene-IGF1;gene-PCK1;gene-PFKFB3;gene-PFKFB4;gene-PFKL;gene-PFKM;gene-PFKP;gene-PPP2R3B;gene-PRKAA2;gene-PRKAG3;gene-SCD5;gene-SREBF1;gene-TBC1D1;gene-ULK1	22	up&down
Organismal Systems	Circulatory system	ko04260	Cardiac muscle contraction	0.0193	0.0096	2	0.00244186	0.0109871	gene-ACTC1;gene-ATP1A2;gene-ATP1B3;gene-ATP2A1;gene-CACNA1C;gene-CACNA2D2;gene-CACNG1;gene-CASQ2;gene-LOC101904186;gene-LOC112445029;gene-LOC112448021;gene-MYL2;gene-MYL3;gene-SLC8A1;gene-SLC8A3;gene-SLC9A1;gene-TPM1;gene-TRDN;gene-WDR7	19	up&down
Metabolism	Glycan biosynthesis and metabolism	ko00532	Glycosaminoglycan biosynthesis - chondroitin sulfate / dermatan sulfate	0.0071	0.0021	3.42	0.00286538	0.0126448	gene-CHPF;gene-CHPF2;gene-CSGALNACT2;gene-DSE;gene-DSEL;gene-NT5DC1;gene-UST	7	up&down
Organismal Systems	Nervous system	ko04722	Neurotrophin signaling pathway	0.0233	0.0128	1.82	0.00337227	0.0146009	gene-ABL1;gene-AKT3;gene-ARHGDIB;gene-ATF4;gene-BEX2-2;gene-BEX3;gene-CALM1;gene-CAMK2D;gene-CRKL;gene-EFCAB7;gene-HRAS;gene-IRAK2;gene-LOC112445044;gene-LOC526769;gene-MAGED1;gene-MAGED4B;gene-MAP2K2;gene-MAPK11;gene-NTRK2;gene-NTRK3;gene-RAPGEF1;gene-RPS6KA6;gene-SORCS2	23	up&down
Human Diseases	Substance dependence	ko05031	Amphetamine addiction	0.0142	0.0065	2.18	0.00392854	0.0166944	gene-ATF4;gene-CACNA1C;gene-CALM1;gene-CAMK2D;gene-CREB3L1;gene-CREB3L2;gene-CREB5;gene-DDC;gene-EFCAB7;gene-GRIA3;gene-MAOA;gene-PPP3R1;gene-PRKACB;gene-PRKCA	14	up&down
Metabolism	Global and overview maps	ko01230	Biosynthesis of amino acids	0.0193	0.0101	1.91	0.00425602	0.0174401	gene-ACO2;gene-ALDOA;gene-ARG2;gene-ENO3;gene-GAPDH;gene-IDH1;gene-IDH3A;gene-LOC616200;gene-PC;gene-PFKL;gene-PFKM;gene-PFKP;gene-PGAM2;gene-PGK1;gene-PHGDH;gene-PKM;gene-PSAT1;gene-PYCR1;gene-TPI1	19	up&down
Cellular Processes	Cellular community - eukaryotes	ko04540	Gap junction	0.0193	0.0101	1.91	0.00425602	0.0174401	gene-ADCY3;gene-ADCY7;gene-ADCY9;gene-GJA1;gene-GNAI1;gene-HRAS;gene-LPAR1;gene-MAP2K2;gene-PDGFA;gene-PDGFC;gene-PDGFD;gene-PDGFRA;gene-PLCB1;gene-PRKACB;gene-PRKCA;gene-SRC;gene-TUBA1A;gene-TUBA1C;gene-TUBB2B	19	up&down
Organismal Systems	Nervous system	ko04727	GABAergic synapse	0.0172	0.0087	1.99	0.00439015	0.0176741	gene-ABAT;gene-ADCY3;gene-ADCY7;gene-ADCY9;gene-CACNA1A;gene-CACNA1C;gene-GABRE;gene-GLS;gene-GNAI1;gene-GNB3;gene-GNB4;gene-GNB5;gene-GNG11;gene-GNG2;gene-PRKACB;gene-PRKCA;gene-SRC	17	up&down
Environmental Information Processing	Signal transduction	ko04310	Wnt signaling pathway	0.0335	0.0209	1.6	0.00450322	0.0178167	Bos_taurus_newGene_4428;gene-AXIN1;gene-CAMK2D;gene-CTBP2;gene-DKK2;gene-DVL1;gene-FRAT2;gene-FRZB;gene-LGR4;gene-LRP6;gene-MAP3K7CL;gene-MXRA8;gene-MYC;gene-NFATC1;gene-NFATC3;gene-PLCB1;gene-PORCN;gene-PPP3R1;gene-PRICKLE2;gene-PRKACB;gene-PRKCA;gene-RAC2;gene-ROR1;gene-RSPO2;gene-SERPINF1;gene-SFRP2;gene-SFRP4;gene-SFRP5;gene-TCF7;gene-TES;gene-TLE3;gene-WNT4;gene-WNT5A	33	up&down
Cellular Processes	Transport and catabolism	ko04142	Lysosome	0.0274	0.0163	1.68	0.00500312	0.0194591	gene-ABCA2;gene-ABCB9;gene-AP1S1;gene-AP1S2;gene-AP3S1;gene-ARSB;gene-CD68;gene-CLTB;gene-CTNS;gene-CTSH;gene-CTSK;gene-CTSO;gene-CTSS;gene-DISP1;gene-DNASE2;gene-FAM189A2;gene-FUCA2;gene-GM2A;gene-HEXB;gene-LAPTM5;gene-LIPA;gene-LOC519145;gene-MANBA;gene-SORCS2;gene-SORL1;gene-TMEM143;gene-TOM1L1	27	up&down
Metabolism	Carbohydrate metabolism	ko00051	Fructose and mannose metabolism	0.0091	0.0035	2.62	0.00568503	0.0217427	gene-ALDOA;gene-FBP2;gene-LMCD1;gene-PFKFB3;gene-PFKFB4;gene-PFKL;gene-PFKM;gene-PFKP;gene-TPI1	9	up&down
Environmental Information Processing	Signal transduction	ko04072	Phospholipase D signaling pathway	0.0254	0.0151	1.68	0.00665045	0.0250181	gene-ADCY3;gene-ADCY7;gene-ADCY9;gene-AGPAT5;gene-AGTR1;gene-AKT3;gene-DGKA;gene-DNM1;gene-F2R;gene-FYN;gene-HRAS;gene-LOC526769;gene-LPAR1;gene-MAP2K2;gene-PDGFA;gene-PDGFC;gene-PDGFD;gene-PDGFRA;gene-PLCB1;gene-PLD2;gene-PLPP2;gene-PLPP3;gene-PRKCA;gene-PTK2B;gene-SYK	25	up&down
Organismal Systems	Nervous system	ko04720	Long-term potentiation	0.0132	0.0063	2.09	0.00790544	0.0289906	gene-ATF4;gene-CACNA1C;gene-CALM1;gene-CAMK2D;gene-EFCAB7;gene-HRAS;gene-MAP2K2;gene-PLCB1;gene-PPP1R1A;gene-PPP3R1;gene-PRKACB;gene-PRKCA;gene-RPS6KA6	13	up&down
Metabolism	Amino acid metabolism	ko00340	Histidine metabolism	0.0071	0.0025	2.9	0.0079591	0.0289906	gene-ALDH2;gene-ALDH3B1;gene-ALDH9A1;gene-AOC1;gene-CARNMT1;gene-CARNS1;gene-MAOA	7	up&down
Environmental Information Processing	Signal transduction	ko04350	TGF-beta signaling pathway	0.0172	0.0092	1.87	0.00840876	0.0300531	gene-ACVR1B;gene-ACVR2B;gene-BMP2;gene-BMP7;gene-CHRD;gene-DCN;gene-FBN1;gene-FMOD;gene-FNDC1;gene-FST;gene-LTBP1;gene-MYC;gene-PITX2;gene-SMAD7;gene-TGFB3;gene-TGFBR2;gene-TGIF1	17	up&down
Organismal Systems	Endocrine system	ko04935	Growth hormone synthesis, secretion and action	0.0203	0.0115	1.76	0.00851276	0.0300531	gene-ADCY3;gene-ADCY7;gene-ADCY9;gene-AKT3;gene-ATF4;gene-CACNA1C;gene-CREB3L1;gene-CREB3L2;gene-CREB5;gene-CRKL;gene-GHR;gene-GNAI1;gene-HRAS;gene-IGF1;gene-MAP2K2;gene-MAPK11;gene-PLCB1;gene-PRKACB;gene-PRKCA;gene-SOCS3	20	up&down
Organismal Systems	Endocrine system	ko04916	Melanogenesis	0.0213	0.0123	1.73	0.00919255	0.0318785	Bos_taurus_newGene_4428;gene-ADCY3;gene-ADCY7;gene-ADCY9;gene-ASIP;gene-CALM1;gene-CAMK2D;gene-CREB3L1;gene-CREB3L2;gene-DVL1;gene-EFCAB7;gene-GNAI1;gene-HRAS;gene-MAP2K2;gene-MXRA8;gene-PLCB1;gene-PRKACB;gene-PRKCA;gene-TCF7;gene-WNT4;gene-WNT5A	21	up&down
Environmental Information Processing	Signal transduction	ko04014	Ras signaling pathway	0.0385	0.0261	1.48	0.00930766	0.0318785	gene-ABL1;gene-AKT3;gene-CALM1;gene-CSF1;gene-CSF1R;gene-EFCAB7;gene-ELK1;gene-FGF1;gene-FGF2;gene-FGF7;gene-FGFR1;gene-FGFR2;gene-FLT3LG;gene-FLT4;gene-GNB3;gene-GNB4;gene-GNB5;gene-GNG11;gene-GNG2;gene-HRAS;gene-IGF1;gene-LOC526769;gene-MAP2K2;gene-NTRK2;gene-PDGFA;gene-PDGFC;gene-PDGFD;gene-PDGFRA;gene-PGF;gene-PLA2G16;gene-PLD2;gene-PRKACB;gene-PRKCA;gene-RAC2;gene-RASSF5;gene-STK4;gene-TIAM1…	38	up&down
Human Diseases	Infectious disease: viral	ko05165	Human papillomavirus infection	0.0517	0.0372	1.39	0.00955167	0.0322332	Bos_taurus_newGene_4428;gene-AKT3;gene-AXIN1;gene-CHAD;gene-COL1A1;gene-COL1A2;gene-COL4A1;gene-COL4A2;gene-COL4A4;gene-COL6A1;gene-COL6A2;gene-COL6A3;gene-CREB3L1;gene-CREB3L2;gene-CREB5;gene-CRLF3;gene-DVL1;gene-FN1;gene-HEY1;gene-HFE;gene-HRAS;gene-IRF3;gene-ITGA11;gene-ITGA5;gene-ITGA8;gene-ITGB3;gene-ITGB4;gene-ITGB6;gene-LAMA2;gene-LAMA4;gene-LAMB1;gene-LAMC1;gene-LOC530102;gene-MAML2;gene-…	51	up&down
Organismal Systems	Aging	ko04211	Longevity regulating pathway	0.0162	0.0087	1.87	0.0101363	0.0337105	gene-ADCY3;gene-ADCY7;gene-ADCY9;gene-AKT1S1;gene-AKT3;gene-ATF4;gene-CREB3L1;gene-CREB3L2;gene-CREB5;gene-HRAS;gene-IGF1;gene-PRKAA2;gene-PRKACB;gene-PRKAG3;gene-SESN3;gene-ULK1	16	up&down
Human Diseases	Cancer: specific types	ko05215	Prostate cancer	0.0172	0.0096	1.79	0.0124355	0.0407661	gene-AKT3;gene-ATF4;gene-CREB3L1;gene-CREB3L2;gene-CREB5;gene-FGFR1;gene-FGFR2;gene-HRAS;gene-HSP90B1;gene-IGF1;gene-MAP2K2;gene-PDGFA;gene-PDGFC;gene-PDGFD;gene-PDGFRA;gene-PIK3IP1;gene-TCF7	17	up&down
Organismal Systems	Endocrine system	ko04927	Cortisol synthesis and secretion	0.0132	0.0067	1.97	0.0128289	0.0414633	gene-ADCY3;gene-ADCY7;gene-ADCY9;gene-AGTR1;gene-ATF4;gene-CACNA1C;gene-CACNA1G;gene-CREB3L1;gene-CREB3L2;gene-CREB5;gene-PDE8A;gene-PLCB1;gene-PRKACB	13	up&down
Metabolism	Carbohydrate metabolism	ko00020	Citrate cycle (TCA cycle)	0.0081	0.0033	2.46	0.0131347	0.0418621	gene-ACO2;gene-DLAT;gene-DLD;gene-IDH1;gene-IDH3A;gene-PC;gene-PCK1;gene-PDHA1	8	up&down
Organismal Systems	Aging	ko04213	Longevity regulating pathway - multiple species	0.0122	0.0061	1.99	0.0154458	0.0485535	gene-ADCY3;gene-ADCY7;gene-ADCY9;gene-AKT1S1;gene-AKT3;gene-HRAS;gene-HSPA1A;gene-HSPA6;gene-IGF1;gene-PRKAA2;gene-PRKACB;gene-PRKAG3	12	up&down
Human Diseases	Cancer: overview	ko05206	MicroRNAs in cancer	0.0274	0.0178	1.54	0.0157748	0.0489176	Bos_taurus_newGene_4428;gene-ABL1;gene-CD44;gene-CDC25B;gene-CRKL;gene-CYP1B1;gene-DDIT4;gene-DNMT1;gene-GLS;gene-HRAS;gene-ITGA5;gene-ITGB3;gene-MAP2K2;gene-MMP16;gene-MYC;gene-NOTCH2;gene-PAQR9;gene-PDGFA;gene-PDGFRA;gene-PRKCA;gene-RECK;gene-SOX4;gene-TNC;gene-TNXB;gene-TPM1;gene-VIM;gene-ZFPM2	27	up&down
Organismal Systems	Excretory system	ko04964	Proximal tubule bicarbonate reclamation	0.0061	0.0022	2.81	0.0161069	0.0492815	gene-ATP1A2;gene-ATP1B3;gene-CA11;gene-GLS;gene-PCK1;gene-SLC25A10	6	up&down
Organismal Systems	Endocrine system	ko04929	GnRH secretion	0.0122	0.0062	1.96	0.0173347	0.0518021	gene-AKT3;gene-ARRB2;gene-CACNA1C;gene-CACNA1G;gene-HCN2;gene-HRAS;gene-KCNJ11;gene-KCNN2;gene-MAP2K2;gene-PLCB1;gene-PRKCA;gene-TRPC1	12	up&down
Organismal Systems	Circulatory system	ko04270	Vascular smooth muscle contraction	0.0233	0.0147	1.59	0.0174546	0.0518021	gene-ACTG2;gene-ADCY3;gene-ADCY7;gene-ADCY9;gene-ADM;gene-ADORA2B;gene-AGTR1;gene-CACNA1C;gene-CALD1;gene-CALM1;gene-EDN3;gene-EFCAB7;gene-KCNMA1;gene-MAP2K2;gene-MYH10;gene-MYH11;gene-MYL6B;gene-MYLK;gene-MYLK2;gene-MYLK4;gene-PLCB1;gene-PRKACB;gene-PRKCA	23	up&down
Human Diseases	Cancer: specific types	ko05218	Melanoma	0.0132	0.007	1.89	0.0178609	0.0518021	gene-AKT3;gene-DDB2;gene-FGF1;gene-FGF2;gene-FGF7;gene-FGFR1;gene-HRAS;gene-IGF1;gene-MAP2K2;gene-PDGFA;gene-PDGFC;gene-PDGFD;gene-PDGFRA	13	up&down
Cellular Processes	Cellular community - eukaryotes	ko04520	Adherens junction	0.0152	0.0085	1.79	0.0181793	0.0518021	gene-ACTN1;gene-FGFR1;gene-FYN;gene-MAP3K7CL;gene-NECTIN3;gene-PTPN6;gene-PTPRF;gene-PTPRJ;gene-RAC2;gene-SORBS2;gene-SORBS3;gene-SRC;gene-SSX2IP;gene-TCF7;gene-TGFBR2	15	up&down
Metabolism	Lipid metabolism	ko01040	Biosynthesis of unsaturated fatty acids	0.0081	0.0035	2.33	0.0182719	0.0518021	gene-ACOX3;gene-ELOVL5;gene-ELOVL6;gene-FADS1;gene-HACD2;gene-HSDL1;gene-SCD5;gene-TECR	8	up&down
Cellular Processes	Transport and catabolism	ko04144	Endocytosis	0.0416	0.0299	1.39	0.0182852	0.0518021	Bos_taurus_newGene_2392;gene-AMPH;gene-ARF3;gene-ARPC5;gene-ARRB2;gene-ASAP3;gene-CAV3;gene-CBLB;gene-CCNYL1;gene-CLTB;gene-CXCR4;gene-DAB2;gene-DNM1;gene-FAM174B;gene-FAM43A;gene-FGFR2;gene-FOLR2;gene-GRK3;gene-GRK4;gene-HFE;gene-HRAS;gene-HSPA1A;gene-HSPA6;gene-IQSEC1;gene-NEDD4L;gene-PARD6G;gene-PDGFRA;gene-PLD2;gene-PTX3;gene-RAB31;gene-SH3GL1;gene-SH3KBP1;gene-SNTB1;gene-SRC;gene-TFRC;gene-T…	41	up&down
Organismal Systems	Excretory system	ko04961	Endocrine and other factor-regulated calcium reabsorption	0.0112	0.0056	2.01	0.0186059	0.0520678	gene-ADCY9;gene-ATP1A2;gene-ATP1B3;gene-ATP2B2;gene-CLTB;gene-DNM1;gene-PLCB1;gene-PRKACB;gene-PRKCA;gene-SLC8A1;gene-SLC8A3	11	up&down
Metabolism	Amino acid metabolism	ko00330	Arginine and proline metabolism	0.0142	0.0078	1.82	0.0200022	0.0553009	gene-ALDH2;gene-ALDH9A1;gene-AOC1;gene-ARG2;gene-CARNS1;gene-CKB;gene-CKMT2;gene-HOGA1;gene-MAOA;gene-NOS1;gene-P4HA2;gene-PRODH;gene-PYCR1;gene-SAT1	14	up&down
Organismal Systems	Digestive system	ko04979	Cholesterol metabolism	0.0101	0.005	2.03	0.0224221	0.0612534	gene-ANGPTL4;gene-APOA1;gene-LCAT;gene-LIPA;gene-LIPG;gene-LPL;gene-LRP1;gene-PLTP;gene-SORCS2;gene-VAPA	10	up&down
Organismal Systems	Nervous system	ko04726	Serotonergic synapse	0.0193	0.0122	1.59	0.0291392	0.0786668	gene-APP;gene-CACNA1A;gene-CACNA1C;gene-DDC;gene-GNAI1;gene-GNB3;gene-GNB4;gene-GNB5;gene-GNG11;gene-GNG2;gene-HRAS;gene-KCNN2;gene-LOC511936;gene-MAOA;gene-PLCB1;gene-PRKACB;gene-PRKCA;gene-PTGS1;gene-TRPC1	19	up&down
Human Diseases	Infectious disease: viral	ko05161	Hepatitis B	0.0254	0.0172	1.47	0.0321037	0.0849456	gene-AKT3;gene-ATF4;gene-CREB3L1;gene-CREB3L2;gene-CREB5;gene-CYCS;gene-DDB2;gene-EGR3;gene-ELK1;gene-HRAS;gene-HSPG2;gene-IRF3;gene-MAP2K2;gene-MAPK11;gene-MYC;gene-NFATC1;gene-NFATC3;gene-PRKCA;gene-PTK2B;gene-SRC;gene-STAT6;gene-TGFB3;gene-TGFBR2;gene-TLR4;gene-YWHAQ	25	up&down
Human Diseases	Cancer: specific types	ko05220	Chronic myeloid leukemia	0.0132	0.0075	1.75	0.0322053	0.0849456	gene-ABL1;gene-AKT3;gene-BCR;gene-CRKL;gene-CTBP2;gene-DDB2;gene-HRAS;gene-LOC526769;gene-MAP2K2;gene-MYC;gene-RUNX1;gene-TGFB3;gene-TGFBR2	13	up&down
Human Diseases	Infectious disease: bacterial	ko05132	Salmonella infection	0.0345	0.025	1.38	0.0328205	0.0855845	gene-AKT3;gene-ANXA2;gene-ARPC5;gene-CASP4;gene-CD14;gene-CYCS;gene-DYNLT3;gene-FHOD3;gene-GAPDH;gene-GSDMD;gene-HRAS;gene-HSP90B1;gene-KLC2;gene-KPNA3;gene-LOC616200;gene-MAP2K2;gene-MAP3K7CL;gene-MAPK11;gene-MYC;gene-MYL2;gene-MYLPF;gene-PFN2;gene-PLEKHM1;gene-PLEKHM2;gene-PRX;gene-PTPRC;gene-RAB7B;gene-RIPK3;gene-S100A10;gene-S100A11;gene-S100A4;gene-SNX33;gene-TCF7;gene-TLR4	34	up&down
Organismal Systems	Immune system	ko04666	Fc gamma R-mediated phagocytosis	0.0152	0.0091	1.66	0.033583	0.0865889	gene-AKT3;gene-AMPH;gene-ARPC5;gene-ASAP3;gene-CRKL;gene-DOCK1;gene-PLD2;gene-PLPP2;gene-PLPP3;gene-PRKCA;gene-PTPRC;gene-RAC2;gene-SCIN;gene-SYK;gene-VAV2	15	up&down
Metabolism	Carbohydrate metabolism	ko00030	Pentose phosphate pathway	0.0071	0.0032	2.22	0.0340121	0.0867209	gene-ALDOA;gene-FBP2;gene-GPI;gene-PFKL;gene-PFKM;gene-PFKP;gene-PGM1	7	up&down
Human Diseases	Drug resistance: antineoplastic	ko01521	EGFR tyrosine kinase inhibitor resistance	0.0132	0.0076	1.73	0.0352304	0.0878903	gene-AKT3;gene-AXL;gene-FGF2;gene-FGFR2;gene-HRAS;gene-IGF1;gene-MAP2K2;gene-PDGFA;gene-PDGFC;gene-PDGFD;gene-PDGFRA;gene-PRKCA;gene-SRC	13	up&down
Environmental Information Processing	Signal transduction	ko04340	Hedgehog signaling pathway	0.0101	0.0054	1.89	0.0355452	0.0878903	gene-ARRB2;gene-BOC;gene-CDON;gene-EVC;gene-GAS1;gene-GLI3;gene-GRK3;gene-PRKACB;gene-RNF157;gene-SMO	10	up&down
Metabolism	Lipid metabolism	ko00561	Glycerolipid metabolism	0.0122	0.0069	1.77	0.0357254	0.0878903	gene-AGPAT5;gene-ALDH2;gene-ALDH9A1;gene-DGAT2;gene-DGKA;gene-GPAT3;gene-LIPG;gene-LPIN2;gene-LPL;gene-PLPP2;gene-PLPP3;gene-PLPP5	12	up&down
Environmental Information Processing	Signal transduction	ko04024	cAMP signaling pathway	0.0345	0.0252	1.37	0.0360548	0.0878903	gene-ACOX3;gene-ADCY3;gene-ADCY7;gene-ADCY9;gene-ADCYAP1R1;gene-AKT3;gene-ATP1A2;gene-ATP1B3;gene-ATP2A1;gene-ATP2B2;gene-CACNA1C;gene-CALM1;gene-CAMK2D;gene-CREB3L1;gene-CREB3L2;gene-CREB5;gene-EDN3;gene-EFCAB7;gene-F2R;gene-GLI3;gene-GNAI1;gene-GRIA3;gene-HCN2;gene-MAP2K2;gene-NFATC1;gene-PDE3B;gene-PDE4A;gene-PDE4B;gene-PLD2;gene-PRKACB;gene-RAC2;gene-SLC9A1;gene-TIAM1;gene-VAV2	34	up&down
Human Diseases	Cancer: specific types	ko05222	Small cell lung cancer	0.0152	0.0092	1.65	0.0363858	0.0878903	gene-AKT3;gene-COL4A1;gene-COL4A2;gene-COL4A4;gene-CYCS;gene-DDB2;gene-FN1;gene-LAMA2;gene-LAMA4;gene-LAMB1;gene-LAMC1;gene-MYC;gene-RXRA;gene-TRAF4;gene-TRAF5	15	up&down
Human Diseases	Cardiovascular disease	ko05418	Fluid shear stress and atherosclerosis	0.0213	0.0141	1.51	0.0371368	0.0887699	gene-ACVR2B;gene-AKT3;gene-CALM1;gene-CAV3;gene-CCL2;gene-EFCAB7;gene-GSTM1-2;gene-GSTM3;gene-HSP90B1;gene-IL1R1;gene-ITGB3;gene-LOC615514;gene-MAPK11;gene-MGST1;gene-MMP2;gene-PDGFA;gene-PIK3IP1;gene-PRKAA2;gene-RAC2;gene-SQSTM1;gene-SRC	21	up&down
Human Diseases	Substance dependence	ko05030	Cocaine addiction	0.0091	0.0047	1.94	0.0387823	0.0909352	gene-ATF4;gene-CREB3L1;gene-CREB3L2;gene-CREB5;gene-DDC;gene-GNAI1;gene-GPSM1;gene-MAOA;gene-PRKACB	9	up&down
Organismal Systems	Sensory system	ko04750	Inflammatory mediator regulation of TRP channels	0.0172	0.0109	1.58	0.0391982	0.0909352	gene-ADCY3;gene-ADCY7;gene-ADCY9;gene-ANKRD16;gene-CALM1;gene-CAMK2D;gene-EFCAB7;gene-HRH1;gene-IGF1;gene-IL1R1;gene-IL1RAP;gene-LOC511936;gene-MAPK11;gene-PLCB1;gene-PRKACB;gene-PRKCA;gene-SRC	17	up&down
Metabolism	Metabolism of other amino acids	ko00410	beta-Alanine metabolism	0.0071	0.0033	2.15	0.0392314	0.0909352	gene-ABAT;gene-ACOX3;gene-ALDH2;gene-ALDH3B1;gene-ALDH9A1;gene-CARNS1;gene-GADL1	7	up&down
Organismal Systems	Endocrine system	ko04915	Estrogen signaling pathway	0.0203	0.0135	1.51	0.0415813	0.0954181	gene-ADCY3;gene-ADCY7;gene-ADCY9;gene-AKT3;gene-ATF4;gene-CALM1;gene-CREB3L1;gene-CREB3L2;gene-CREB5;gene-EFCAB7;gene-GNAI1;gene-HRAS;gene-HSP90B1;gene-HSPA1A;gene-HSPA6;gene-MAP2K2;gene-MMP2;gene-PLCB1;gene-PRKACB;gene-SRC	20	up&down
Genetic Information Processing	Folding, sorting and degradation	ko04141	Protein processing in endoplasmic reticulum	0.0264	0.0186	1.42	0.0423594	0.0962412	gene-ATF4;gene-CKAP4;gene-DNAJB1;gene-EDEM2;gene-EIF2AK3;gene-EIF2S1;gene-ERO1B;gene-HSP90B1;gene-HSPA1A;gene-HSPA6;gene-HSPH1;gene-HYOU1;gene-MAN1A1;gene-MAN1A2;gene-MAN1C1;gene-PDIA4;gene-PPP1R15A;gene-RAD23B;gene-RRBP1;gene-SAR1B;gene-SEC24D;gene-TUSC3;gene-TXNDC5;gene-UBE2G1;gene-UBXN1;gene-WFS1	26	up&down
Metabolism	Metabolism of cofactors and vitamins	ko00780	Biotin metabolism	0.002	0.0004	5.38	0.0455812	0.102546	gene-HEBP2;gene-OXSM	2	up&down
Environmental Information Processing	Signal transduction	ko04150	mTOR signaling pathway	0.0274	0.0196	1.4	0.0466885	0.104017	Bos_taurus_newGene_4428;gene-AKT1S1;gene-AKT3;gene-CASTOR2;gene-CLIP1;gene-CRLF3;gene-DDIT4;gene-DVL1;gene-FAM117A;gene-FAM76A;gene-GLCCI1;gene-HRAS;gene-IGF1;gene-LPIN2;gene-LRP6;gene-MAP2K2;gene-MXRA8;gene-PRKAA2;gene-PRKCA;gene-PRR5;gene-RPS6KA6;gene-RRAGD;gene-SGK1;gene-SLC3A2;gene-ULK1;gene-WNT4;gene-WNT5A	27	up&down
Metabolism	Metabolism of other amino acids	ko00480	Glutathione metabolism	0.0112	0.0064	1.74	0.0477828	0.104418	gene-GGCT;gene-GGT1;gene-GGT5;gene-GPX7;gene-GPX8;gene-GSTK1;gene-GSTM1-2;gene-GSTM3;gene-IDH1;gene-LOC615514;gene-MGST1	11	up&down
Organismal Systems	Immune system	ko04670	Leukocyte transendothelial migration	0.0172	0.0112	1.54	0.0482333	0.104418	gene-ACTN1;gene-CLDN1;gene-CXCR4;gene-GNAI1;gene-ITGB2;gene-LOC526769;gene-MAPK11;gene-MMP2;gene-MYL2;gene-MYLPF;gene-PRKCA;gene-PTK2B;gene-RAC2;gene-RASSF5;gene-THY1;gene-VAV2;gene-XG	17	up&down
Organismal Systems	Digestive system	ko04970	Salivary secretion	0.0172	0.0112	1.54	0.0482333	0.104418	gene-ADCY3;gene-ADCY7;gene-ADCY9;gene-ATP1A2;gene-ATP1B3;gene-ATP2B2;gene-CALM1;gene-EFCAB7;gene-IFRD2;gene-KCNMA1;gene-NOS1;gene-PLCB1;gene-PRKACB;gene-PRKCA;gene-SLC12A2;gene-SLC9A1;gene-SSC5D	17	up&down
Human Diseases	Cancer: specific types	ko05214	Glioma	0.0122	0.0073	1.68	0.050949	0.109266	gene-AKT3;gene-CALM1;gene-CAMK1D;gene-CAMK2D;gene-DDB2;gene-EFCAB7;gene-HRAS;gene-IGF1;gene-MAP2K2;gene-PDGFA;gene-PDGFRA;gene-PRKCA	12	up&down
Metabolism	Lipid metabolism	ko00564	Glycerophospholipid metabolism	0.0162	0.0106	1.54	0.0541502	0.115056	gene-AGPAT5;gene-DGKA;gene-ETNPPL;gene-GPAT3;gene-GPCPD1;gene-GPD1;gene-GPD2;gene-LCAT;gene-LPCAT1;gene-LPIN2;gene-PLA2G16;gene-PLD2;gene-PLPP2;gene-PLPP3;gene-PLPP5;gene-PTX3	16	up&down
Metabolism	Carbohydrate metabolism	ko00640	Propanoate metabolism	0.0071	0.0036	1.98	0.0579131	0.121723	gene-ABAT;gene-ACOX3;gene-ACSS1;gene-DLD;gene-LDHA;gene-LDHB;gene-SOGA1	7	up&down
Metabolism	Energy metabolism	ko00920	Sulfur metabolism	0.003	0.0009	3.23	0.0584508	0.121723	gene-PAPSS1;gene-PAPSS2;gene-SELENBP1	3	down
Cellular Processes	Cellular community - eukaryotes	ko04550	Signaling pathways regulating pluripotency of stem cells	0.0233	0.0166	1.41	0.0588791	0.121723	Bos_taurus_newGene_4428;gene-ACVR1B;gene-ACVR2B;gene-AKT3;gene-AXIN1;gene-CRLF1;gene-DVL1;gene-ESRRB;gene-FGF2;gene-FGFR1;gene-FGFR2;gene-HOXD1;gene-HRAS;gene-IGF1;gene-LOC112445823;gene-MAP2K2;gene-MAPK11;gene-MXRA8;gene-MYC;gene-TBX3;gene-TCF7;gene-WNT4;gene-WNT5A	23	up&down
Metabolism	Amino acid metabolism	ko00380	Tryptophan metabolism	0.0091	0.0052	1.76	0.0652861	0.133763	gene-ALDH2;gene-ALDH9A1;gene-AOC1;gene-AOX1;gene-CYP1A1;gene-CYP1B1;gene-DDC;gene-DLD;gene-MAOA	9	up&down
Cellular Processes	Transport and catabolism	ko04145	Phagosome	0.0264	0.0195	1.35	0.06933	0.140791	gene-C1R;gene-CD14;gene-CD209;gene-COLEC12;gene-CORO1A;gene-CRLF3;gene-CTSS;gene-HFE;gene-ITGA5;gene-ITGB2;gene-ITGB3;gene-MRC2;gene-MSR1;gene-NOS1;gene-RAB7B;gene-S100A4;gene-SCARA3;gene-SCARA5;gene-TFRC;gene-THBS2;gene-THBS3;gene-THBS4;gene-TLR4;gene-TUBA1A;gene-TUBA1C;gene-TUBB2B	26	up&down
Organismal Systems	Immune system	ko04625	C-type lectin receptor signaling pathway	0.0162	0.0109	1.48	0.0701779	0.141263	gene-AKT3;gene-CALM1;gene-CARD9;gene-CBLB;gene-CD209;gene-EFCAB7;gene-EGR3;gene-HRAS;gene-LOC526769;gene-MAPK11;gene-NFATC1;gene-NFATC3;gene-PPP3R1;gene-SRC;gene-SYK;gene-UBTD2	16	up&down
Human Diseases	Endocrine and metabolic disease	ko04930	Type II diabetes mellitus	0.0081	0.0045	1.79	0.0729004	0.145467	gene-ABCC8;gene-CACNA1A;gene-CACNA1C;gene-CACNA1G;gene-KCNJ11;gene-MAFA;gene-PKM;gene-SOCS3	8	up&down
Metabolism	Metabolism of cofactors and vitamins	ko00750	Vitamin B6 metabolism	0.003	0.001	2.93	0.0749855	0.147694	gene-AOX1;gene-PDXP;gene-PSAT1	3	up&down
Human Diseases	Endocrine and metabolic disease	ko04934	Cushing syndrome	0.0233	0.0171	1.37	0.0756322	0.147694	Bos_taurus_newGene_4428;gene-ADCY3;gene-ADCY7;gene-ADCY9;gene-AGTR1;gene-ATF4;gene-AXIN1;gene-CACNA1C;gene-CACNA1G;gene-CAMK2D;gene-CREB3L1;gene-CREB3L2;gene-CREB5;gene-DVL1;gene-GNAI1;gene-MAP2K2;gene-MXRA8;gene-PDE8A;gene-PLCB1;gene-PRKACB;gene-TCF7;gene-WNT4;gene-WNT5A	23	up&down
Environmental Information Processing	Signal transduction	ko04370	VEGF signaling pathway	0.0101	0.0061	1.66	0.075947	0.147694	gene-AKT3;gene-HRAS;gene-HSPB1;gene-MAP2K2;gene-MAPK11;gene-MAPKAPK3;gene-PPP3R1;gene-PRKCA;gene-RAC2;gene-SRC	10	up&down
Metabolism	Glycan biosynthesis and metabolism	ko00514	Other types of O-glycan biosynthesis	0.0091	0.0054	1.7	0.0784638	0.151306	Bos_taurus_newGene_729;gene-CERCAM;gene-FAM129A;gene-GALNT14;gene-GALNT15;gene-GALNT16;gene-KDELC1;gene-POFUT1;gene-SDF2L1	9	down
Organismal Systems	Excretory system	ko04962	Vasopressin-regulated water reabsorption	0.0081	0.0046	1.76	0.080386	0.152482	gene-ADCY3;gene-ADCY9;gene-AQP4;gene-ARHGDIB;gene-CREB3L1;gene-CREB3L2;gene-CREB5;gene-PRKACB	8	up&down
Metabolism	Glycan biosynthesis and metabolism	ko00511	Other glycan degradation	0.0061	0.0031	1.96	0.0804029	0.152482	gene-ENGASE;gene-FAM189A2;gene-FUCA2;gene-HEXB;gene-LOC519145;gene-MANBA	6	up&down
Human Diseases	Cancer: specific types	ko05216	Thyroid cancer	0.0071	0.0039	1.84	0.0812823	0.152886	gene-DDB2;gene-HRAS;gene-MAP2K2;gene-MYC;gene-RET;gene-RXRA;gene-TCF7	7	up&down
Organismal Systems	Nervous system	ko04730	Long-term depression	0.0101	0.0062	1.63	0.0824402	0.153594	gene-CACNA1A;gene-GNAI1;gene-GRIA3;gene-HRAS;gene-IGF1;gene-MAP2K2;gene-NOS1;gene-PLCB1;gene-PRKCA;gene-RYR1	10	up&down
Human Diseases	Cancer: overview	ko05231	Choline metabolism in cancer	0.0142	0.0095	1.49	0.0835267	0.153594	gene-AKT3;gene-DGKA;gene-GPCPD1;gene-HRAS;gene-MAP2K2;gene-PDGFA;gene-PDGFC;gene-PDGFD;gene-PDGFRA;gene-PLD2;gene-PLPP2;gene-PLPP3;gene-PRKCA;gene-RAC2	14	up&down
Organismal Systems	Digestive system	ko04972	Pancreatic secretion	0.0152	0.0104	1.47	0.0839839	0.153594	gene-ADCY3;gene-ADCY7;gene-ADCY9;gene-ATP1A2;gene-ATP1B3;gene-ATP2A1;gene-ATP2B2;gene-CA11;gene-IFRD2;gene-KCNMA1;gene-PLCB1;gene-PRKCA;gene-SLC12A2;gene-SLC9A1;gene-TRPC1	15	up&down
Human Diseases	Cancer: specific types	ko05224	Breast cancer	0.0223	0.0164	1.36	0.0843357	0.153594	Bos_taurus_newGene_4428;gene-AKT3;gene-AXIN1;gene-DDB2;gene-DVL1;gene-FGF1;gene-FGF2;gene-FGF7;gene-FGFR1;gene-FLT4;gene-FRAT2;gene-HEY1;gene-HRAS;gene-IGF1;gene-LRP6;gene-MAP2K2;gene-MXRA8;gene-MYC;gene-NOTCH2;gene-TCF7;gene-WNT4;gene-WNT5A	22	up&down
Human Diseases	Infectious disease: bacterial	ko05100	Bacterial invasion of epithelial cells	0.0112	0.0071	1.58	0.0852309	0.154002	gene-ARPC5;gene-CAV3;gene-CLTB;gene-CRKL;gene-DNM1;gene-DOCK1;gene-FN1;gene-ITGA5;gene-SEPT6;gene-SEPT8;gene-SRC	11	up&down
Organismal Systems	Endocrine system	ko04614	Renin-angiotensin system	0.0051	0.0025	2.07	0.0876445	0.155855	gene-ACE;gene-AGTR1;gene-AGTR2;gene-ENPEP;gene-NLN	5	down
Metabolism	Metabolism of cofactors and vitamins	ko00760	Nicotinate and nicotinamide metabolism	0.0081	0.0047	1.72	0.0883105	0.155855	gene-AOX1;gene-ENPP1;gene-FAM210B;gene-NAMPT;gene-NMRK2;gene-NT5C1A;gene-NT5C2;gene-NT5E	8	up&down
Human Diseases	Cancer: overview	ko05202	Transcriptional misregulation in cancer	0.0294	0.0227	1.29	0.088662	0.155855	gene-CD14;gene-CD86;gene-CDK14;gene-CEBPB;gene-CSF1R;gene-DDB2;gene-DDX5;gene-FUT8;gene-GRIA3;gene-HOXA10;gene-HOXA9;gene-HPGD;gene-IGF1;gene-JSRP1;gene-LDB1;gene-LYL1;gene-MLF1;gene-MYC;gene-NUPR1;gene-PBX3;gene-PDGFA;gene-PIK3IP1;gene-RUNX1;gene-RUNX1T1;gene-RUNX2;gene-RXRA;gene-SUPT3H;gene-TGFBR2;gene-TLX1	29	up&down
Organismal Systems	Endocrine system	ko03320	PPAR signaling pathway	0.0142	0.0096	1.48	0.0889732	0.155855	gene-ACOX3;gene-ANGPTL4;gene-APOA1;gene-C1QTNF2;gene-CPT1B;gene-FABP3;gene-LPL;gene-PCK1;gene-PLIN5;gene-PLTP;gene-RXRA;gene-SCD5;gene-SORBS2;gene-SORBS3	14	up&down
Organismal Systems	Nervous system	ko04723	Retrograde endocannabinoid signaling	0.0193	0.0139	1.38	0.0919542	0.159857	gene-ADCY3;gene-ADCY7;gene-ADCY9;gene-CACNA1A;gene-CACNA1C;gene-GABRE;gene-GNAI1;gene-GNB3;gene-GNB4;gene-GNB5;gene-GNG11;gene-GNG2;gene-GRIA3;gene-MAPK11;gene-NDUFA1;gene-NDUFA4;gene-PLCB1;gene-PRKACB;gene-PRKCA	19	up&down
Human Diseases	Infectious disease: bacterial	ko05130	Pathogenic Escherichia coli infection	0.001	0.0001	10.76	0.0929224	0.160325	gene-TMBIM6	1	up
Metabolism	Global and overview maps	ko01212	Fatty acid metabolism	0.0101	0.0064	1.58	0.0964145	0.165109	gene-ACOX3;gene-CPT1B;gene-ELOVL5;gene-ELOVL6;gene-FADS1;gene-HACD2;gene-HSDL1;gene-OXSM;gene-SCD5;gene-TECR	10	up&down
Environmental Information Processing	Signal transduction	ko04668	TNF signaling pathway	0.0172	0.0123	1.4	0.0988523	0.16803	gene-AKT3;gene-ATF4;gene-CCL2;gene-CEBPB;gene-CREB3L1;gene-CREB3L2;gene-CREB5;gene-CSF1;gene-CX3CL1;gene-GRO1;gene-MAPK11;gene-MMP14;gene-RIPK3;gene-SOCS3;gene-TNFAIP3;gene-TRAF5;gene-VEGFD	17	up&down
Metabolism	Glycan biosynthesis and metabolism	ko00512	Mucin type O-glycan biosynthesis	0.0061	0.0033	1.84	0.100919	0.169259	gene-GALNT14;gene-GALNT15;gene-GALNT16;gene-GCNT3;gene-GCNT4;gene-MXRA7	6	down
Human Diseases	Infectious disease: bacterial	ko05134	Legionellosis	0.0091	0.0057	1.61	0.101051	0.169259	gene-CD14;gene-CYCS;gene-EEF1A1;gene-GRO1;gene-HSPA1A;gene-HSPA6;gene-ITGB2;gene-SAR1B;gene-TLR4	9	up&down
Organismal Systems	Endocrine system	ko04913	Ovarian steroidogenesis	0.0101	0.0065	1.56	0.103894	0.172761	gene-ADCY3;gene-ADCY7;gene-ADCY9;gene-AKR1C4;gene-CYP1A1;gene-CYP1B1;gene-IGF1;gene-LOC511936;gene-LOC782922;gene-PRKACB	10	up&down
Cellular Processes	Transport and catabolism	ko04137	Mitophagy - animal	0.0112	0.0074	1.5	0.113003	0.186555	gene-ATF4;gene-BNIP3L;gene-C23H6orf106;gene-EIF2AK3;gene-HRAS;gene-OPTN;gene-RAB7B;gene-SQSTM1;gene-SRC;gene-ULK1;gene-USP50	11	up&down
Organismal Systems	Endocrine system	ko04923	Regulation of lipolysis in adipocytes	0.0091	0.0058	1.56	0.117969	0.193363	gene-ADCY3;gene-ADCY7;gene-ADCY9;gene-AKT3;gene-GNAI1;gene-PDE3B;gene-PLA2G16;gene-PRKACB;gene-PTGS1	9	up&down
Environmental Information Processing	Signaling molecules and interaction	ko04061	Viral protein interaction with cytokine and cytokine receptor	0.0132	0.0093	1.41	0.127442	0.207409	gene-ACKR3;gene-CCL2;gene-CCL21;gene-CRLF1;gene-CSF1;gene-CSF1R;gene-CX3CL1;gene-CXCL14;gene-CXCR4;gene-GRO1;gene-IL10RA;gene-LOC504773;gene-LOC508666	13	down
Cellular Processes	Cellular community - eukaryotes	ko04530	Tight junction	0.0243	0.0191	1.27	0.130222	0.21044	gene-ACTN1;gene-ARHGEF18;gene-CCDC88A;gene-CGNL1;gene-CLDN1;gene-EPB41L4B;gene-LOC512286;gene-MICALL2;gene-MYH10;gene-MYH11;gene-MYL2;gene-MYL6B;gene-NEDD4L;gene-PARD6G;gene-PRKAA2;gene-PRKACB;gene-PRKAG3;gene-RAB8B;gene-RUNX1;gene-SRC;gene-TIAM1;gene-TUBA1A;gene-TUBA1C;gene-WHAMM	24	up&down
Metabolism	Carbohydrate metabolism	ko00630	Glyoxylate and dicarboxylate metabolism	0.0061	0.0036	1.7	0.136282	0.216861	gene-ACO2;gene-ACSS1;gene-DLD;gene-HOGA1;gene-PGP;gene-SOGA1	6	up&down
Organismal Systems	Digestive system	ko04978	Mineral absorption	0.0091	0.006	1.51	0.136332	0.216861	Bos_taurus_newGene_5785;gene-ATP1A2;gene-ATP1B3;gene-ATP2B2;gene-CYBRD1;gene-HEPH;gene-SLC46A1;gene-SLC8A1;gene-SLC8A3	9	up&down
Metabolism	Xenobiotics biodegradation and metabolism	ko00980	Metabolism of xenobiotics by cytochrome P450	0.0101	0.0069	1.47	0.13703	0.216861	gene-ALDH3B1;gene-CYP1A1;gene-CYP1B1;gene-DHDH;gene-EPHX1;gene-GSTK1;gene-GSTM1-2;gene-GSTM3;gene-LOC615514;gene-MGST1	10	up&down
Environmental Information Processing	Signal transduction	ko04012	ErbB signaling pathway	0.0122	0.0087	1.4	0.144057	0.22642	gene-ABL1;gene-AKT3;gene-BTC;gene-CAMK2D;gene-CBLB;gene-CRKL;gene-ELK1;gene-HRAS;gene-MAP2K2;gene-MYC;gene-PRKCA;gene-SRC	12	up&down
Metabolism	Carbohydrate metabolism	ko00052	Galactose metabolism	0.0061	0.0037	1.66	0.14921	0.23135	gene-GANC;gene-LOC519145;gene-PFKL;gene-PFKM;gene-PFKP;gene-PGM1	6	up&down
Organismal Systems	Excretory system	ko04960	Aldosterone-regulated sodium reabsorption	0.0061	0.0037	1.66	0.14921	0.23135	gene-ATP1A2;gene-ATP1B3;gene-IGF1;gene-NEDD4L;gene-PRKCA;gene-SGK1	6	up&down
Metabolism	Amino acid metabolism	ko00260	Glycine, serine and threonine metabolism	0.0071	0.0045	1.57	0.153667	0.235044	gene-BPGM;gene-DLD;gene-LOC112447087;gene-MAOA;gene-PGAM2;gene-PHGDH;gene-PSAT1	7	up&down
Human Diseases	Cancer: specific types	ko05217	Basal cell carcinoma	0.0112	0.0079	1.41	0.154131	0.235044	Bos_taurus_newGene_4428;gene-AXIN1;gene-BMP2;gene-DDB2;gene-DVL1;gene-GLI3;gene-MXRA8;gene-SMO;gene-TCF7;gene-WNT4;gene-WNT5A	11	up&down
Organismal Systems	Immune system	ko04664	Fc epsilon RI signaling pathway	0.0101	0.0071	1.43	0.155459	0.235044	gene-AKT3;gene-FYN;gene-HRAS;gene-LCP2;gene-MAP2K2;gene-MAPK11;gene-PRKCA;gene-RAC2;gene-SYK;gene-VAV2	10	up&down
Metabolism	Lipid metabolism	ko00062	Fatty acid elongation	0.0051	0.0029	1.74	0.15569	0.235044	gene-ELOVL5;gene-ELOVL6;gene-HACD2;gene-HSDL1;gene-TECR	5	up&down
Metabolism	Amino acid metabolism	ko00310	Lysine degradation	0.0122	0.009	1.36	0.169546	0.250913	gene-ALDH2;gene-ALDH9A1;gene-CERCAM;gene-DLD;gene-FAM129A;gene-PLOD1;gene-PLOD2;gene-SETD7;gene-SETMAR;gene-SMYD2;gene-TBRG1;gene-TRERF1	12	up&down
Organismal Systems	Endocrine system	ko04914	Progesterone-mediated oocyte maturation	0.0122	0.009	1.36	0.169546	0.250913	gene-ADCY3;gene-ADCY7;gene-ADCY9;gene-AKT3;gene-CDC25B;gene-CPEB3;gene-GNAI1;gene-IGF1;gene-MAPK11;gene-PDE3B;gene-PRKACB;gene-RPS6KA6	12	up&down
Human Diseases	Cancer: specific types	ko05226	Gastric cancer	0.0213	0.0171	1.25	0.169744	0.250913	Bos_taurus_newGene_4428;gene-AKT3;gene-AXIN1;gene-DDB2;gene-DVL1;gene-FGF1;gene-FGF2;gene-FGF7;gene-FGFR2;gene-FRAT2;gene-HRAS;gene-LRP6;gene-MAP2K2;gene-MXRA8;gene-MYC;gene-RXRA;gene-TCF7;gene-TGFB3;gene-TGFBR2;gene-WNT4;gene-WNT5A	21	up&down
Human Diseases	Infectious disease: viral	ko05167	Kaposi sarcoma-associated herpesvirus infection	0.0264	0.0217	1.22	0.170575	0.250913	gene-AKT3;gene-CALM1;gene-CD86;gene-CRLF1;gene-CYCS;gene-EFCAB7;gene-FGF2;gene-GNB3;gene-GNB4;gene-GNB5;gene-GNG11;gene-GNG2;gene-GRO1;gene-HFE;gene-HRAS;gene-IRF3;gene-MAP2K2;gene-MAPK11;gene-MYC;gene-NFATC1;gene-NFATC3;gene-PPP3R1;gene-PREX1;gene-SRC;gene-SYK;gene-TCF7	26	up&down
Metabolism	Amino acid metabolism	ko00250	Alanine, aspartate and glutamate metabolism	0.0061	0.0039	1.57	0.176616	0.257255	gene-ABAT;gene-ADSSL1;gene-FOLH1B;gene-GFPT2;gene-GLS;gene-PPAT	6	up&down
Metabolism	Xenobiotics biodegradation and metabolism	ko00982	Drug metabolism - cytochrome P450	0.0091	0.0064	1.42	0.177129	0.257255	gene-ALDH3B1;gene-AOX1;gene-FMO5;gene-GSTK1;gene-GSTM1-2;gene-GSTM3;gene-LOC615514;gene-MAOA;gene-MGST1	9	up&down
Metabolism	Metabolism of cofactors and vitamins	ko00770	Pantothenate and CoA biosynthesis	0.0041	0.0023	1.79	0.178578	0.257729	gene-ALDH2;gene-ENPP1;gene-GADL1;gene-PANK1	4	up&down
Metabolism	Metabolism of other amino acids	ko00430	Taurine and hypotaurine metabolism	0.003	0.0015	2.02	0.181051	0.259666	gene-GADL1;gene-GGT1;gene-GGT5	3	up&down
Metabolism	Lipid metabolism	ko00100	Steroid biosynthesis	0.0041	0.0024	1.72	0.198049	0.282279	gene-DHCR24;gene-FDFT1;gene-LIPA;gene-SQLE	4	up&down
Environmental Information Processing	Signal transduction	ko04330	Notch signaling pathway	0.0091	0.0066	1.38	0.199388	0.282434	gene-ATXN1;gene-CTBP2;gene-DTX1;gene-DVL1;gene-HEY1;gene-MAML2;gene-MXRA8;gene-NOTCH2;gene-TLE3	9	up&down
Organismal Systems	Immune system	ko04660	T cell receptor signaling pathway	0.0162	0.0129	1.26	0.202134	0.284022	gene-AKT3;gene-CARD11;gene-CBLB;gene-FYN;gene-HRAS;gene-LCP2;gene-MAP2K2;gene-MAPK11;gene-NFATC1;gene-NFATC3;gene-PDCD1;gene-PPP3R1;gene-PTPN6;gene-PTPRC;gene-TEC;gene-VAV2	16	up&down
Human Diseases	Cancer: specific types	ko05225	Hepatocellular carcinoma	0.0223	0.0185	1.21	0.203916	0.284022	Bos_taurus_newGene_4428;gene-AKT3;gene-AXIN1;gene-DDB2;gene-DVL1;gene-ELK1;gene-FRAT2;gene-GSTM1-2;gene-GSTM3;gene-HRAS;gene-LOC615514;gene-LRP6;gene-MAP2K2;gene-MGST1;gene-MXRA8;gene-MYC;gene-PRKCA;gene-TCF7;gene-TGFB3;gene-TGFBR2;gene-WNT4;gene-WNT5A	22	up&down
Organismal Systems	Development and regeneration	ko04380	Osteoclast differentiation	0.0183	0.0148	1.23	0.206196	0.284022	gene-AKT3;gene-CSF1;gene-CSF1R;gene-CTSK;gene-FHL2;gene-FYN;gene-IL1R1;gene-ITGB3;gene-LCP2;gene-MAPK11;gene-NFATC1;gene-PPP3R1;gene-SIRPA;gene-SOCS3;gene-SQSTM1;gene-SYK;gene-TEC;gene-TGFBR2	18	up&down
Human Diseases	Drug resistance: antineoplastic	ko01522	Endocrine resistance	0.0122	0.0093	1.3	0.206698	0.284022	gene-ADCY3;gene-ADCY7;gene-ADCY9;gene-AKT3;gene-HRAS;gene-IGF1;gene-MAP2K2;gene-MAPK11;gene-MMP2;gene-NOTCH2;gene-PRKACB;gene-SRC	12	up&down
Cellular Processes	Cell growth and death	ko04115	p53 signaling pathway	0.0122	0.0093	1.3	0.206698	0.284022	gene-CHEK2;gene-CYCS;gene-DDB2;gene-FAM76A;gene-GTSE1;gene-IGF1;gene-RCHY1;gene-SESN3;gene-SHISA4;gene-SHISA5;gene-TP53I3;gene-ZNF385A	12	up&down
Human Diseases	Cancer: specific types	ko05221	Acute myeloid leukemia	0.0091	0.0067	1.36	0.210937	0.287608	gene-AKT3;gene-CD14;gene-CSF1R;gene-HRAS;gene-MAP2K2;gene-MYC;gene-RUNX1;gene-RUNX1T1;gene-TCF7	9	up&down
Human Diseases	Infectious disease: bacterial	ko05152	Tuberculosis	0.0243	0.0205	1.19	0.211814	0.287608	Bos_taurus_newGene_6819;gene-AKT3;gene-CALM1;gene-CAMK2D;gene-CARD9;gene-CD14;gene-CD209;gene-CEBPB;gene-CEBPG;gene-CORO1A;gene-CTSS;gene-CYCS;gene-EFCAB7;gene-IL10RA;gene-IRAK2;gene-ITGB2;gene-MAPK11;gene-MRC2;gene-NFYA;gene-PPP3R1;gene-SRC;gene-SYK;gene-TGFB3;gene-TLR4	24	up&down
Human Diseases	Cancer: specific types	ko05213	Endometrial cancer	0.0081	0.0058	1.39	0.21509	0.290339	gene-AKT3;gene-AXIN1;gene-DDB2;gene-ELK1;gene-HRAS;gene-MAP2K2;gene-MYC;gene-TCF7	8	up&down
Organismal Systems	Endocrine system	ko04920	Adipocytokine signaling pathway	0.0101	0.0076	1.33	0.217419	0.291765	gene-AKT3;gene-C1QTNF2;gene-CPT1B;gene-LOC526769;gene-PCK1;gene-PRKAA2;gene-PRKAG3;gene-RXRA;gene-SLC2A1;gene-SOCS3	10	up&down
Human Diseases	Cancer: specific types	ko05219	Bladder cancer	0.0061	0.0041	1.47	0.221121	0.294964	gene-DAPK1;gene-HRAS;gene-MAP2K2;gene-MMP2;gene-MYC;gene-SRC	6	up&down
Human Diseases	Cancer: specific types	ko05210	Colorectal cancer	0.0112	0.0086	1.3	0.222495	0.294964	gene-AKT3;gene-AXIN1;gene-CYCS;gene-DDB2;gene-HRAS;gene-MAP2K2;gene-MYC;gene-RAC2;gene-TCF7;gene-TGFB3;gene-TGFBR2	11	up&down
Human Diseases	Infectious disease: bacterial	ko05135	Yersinia infection	0.0203	0.0169	1.2	0.223658	0.294964	gene-AKT3;gene-CCL2;gene-CRKL;gene-DOCK1;gene-FN1;gene-FYB2;gene-IRF3;gene-ITGA5;gene-LCP2;gene-MAP2K2;gene-MAPK11;gene-NFATC1;gene-NFATC3;gene-PTK2B;gene-RAC2;gene-RPS6KA6;gene-SRC;gene-TLR4;gene-VAV2;gene-WIPF1	20	up&down
Environmental Information Processing	Signal transduction	ko04068	FoxO signaling pathway	0.0162	0.0132	1.23	0.227103	0.297152	gene-AKT3;gene-FBXO32-2;gene-FOXO6;gene-HOMER1;gene-HRAS;gene-IGF1;gene-MAP2K2;gene-MAPK11;gene-PCK1;gene-PRKAA2;gene-PRKAG3;gene-SETD7;gene-SGK1;gene-STK4;gene-TGFB3;gene-TGFBR2	16	up&down
Metabolism	Lipid metabolism	ko00565	Ether lipid metabolism	0.0081	0.0059	1.37	0.227908	0.297152	gene-ENPP2;gene-LPCAT1;gene-PAFAH1B3;gene-PLA2G16;gene-PLD2;gene-PLPP2;gene-PLPP3;gene-PTX3	8	up&down
Metabolism	Glycan biosynthesis and metabolism	ko00513	Various types of N-glycan biosynthesis	0.0071	0.0052	1.37	0.24703	0.320265	gene-FUT8;gene-HEXB;gene-MAN1A1;gene-MAN1A2;gene-MAN1C1;gene-MAN2A1;gene-TUSC3	7	down
Metabolism	Metabolism of other amino acids	ko00471	D-Glutamine and D-glutamate metabolism	0.001	0.0003	3.59	0.253688	0.327048	gene-GLS	1	down
Metabolism	Metabolism of other amino acids	ko00450	Selenocompound metabolism	0.003	0.0018	1.7	0.256718	0.327278	gene-PAPSS1;gene-PAPSS2;gene-SEPSECS	3	up&down
Metabolism	Metabolism of cofactors and vitamins	ko00670	One carbon pool by folate	0.003	0.0018	1.7	0.256718	0.327278	gene-ALDH1L2;gene-MTHFD1L;gene-MTHFD2	3	down
Metabolism	Global and overview maps	ko01210	2-Oxocarboxylic acid metabolism	0.003	0.0019	1.61	0.282878	0.358636	gene-ACO2;gene-IDH1;gene-IDH3A	3	up&down
Human Diseases	Cancer: overview	ko05204	Chemical carcinogenesis	0.0101	0.0082	1.24	0.287505	0.362499	gene-ALDH3B1;gene-CYP1A1;gene-CYP1B1;gene-EPHX1;gene-GSTK1;gene-GSTM1-2;gene-GSTM3;gene-LOC615514;gene-MGST1;gene-SULT1A1	10	up&down
Human Diseases	Infectious disease: parasitic	ko05145	Toxoplasmosis	0.0132	0.011	1.2	0.290437	0.364194	gene-AKT3;gene-CYCS;gene-GNAI1;gene-HSPA1A;gene-HSPA6;gene-IL10RA;gene-LAMA2;gene-LAMA4;gene-LAMB1;gene-LAMC1;gene-MAPK11;gene-TGFB3;gene-TLR4	13	up&down
Metabolism	Carbohydrate metabolism	ko00650	Butanoate metabolism	0.0041	0.0028	1.43	0.302671	0.375433	gene-ABAT;gene-BDH1;gene-L2HGDH;gene-OXCT1	4	up&down
Organismal Systems	Environmental adaptation	ko04710	Circadian rhythm	0.0041	0.0028	1.43	0.302671	0.375433	gene-ARNTL;gene-BHLHE41;gene-PRKAA2;gene-PRKAG3	4	up
Metabolism	Amino acid metabolism	ko00220	Arginine biosynthesis	0.003	0.002	1.54	0.309246	0.378328	gene-ARG2;gene-GLS;gene-NOS1	3	up&down
Human Diseases	Cancer: specific types	ko05223	Non-small cell lung cancer	0.0081	0.0065	1.25	0.309641	0.378328	gene-AKT3;gene-DDB2;gene-HRAS;gene-MAP2K2;gene-PRKCA;gene-RASSF5;gene-RXRA;gene-STK4	8	up&down
Organismal Systems	Digestive system	ko04976	Bile secretion	0.0152	0.0131	1.16	0.309951	0.378328	gene-ABCG2;gene-ADCY3;gene-ADCY7;gene-ADCY9;gene-AQP4;gene-ATP1A2;gene-ATP1B3;gene-CA11;gene-EPHX1;gene-IFRD2;gene-KCNN2;gene-PRKACB;gene-RXRA;gene-SLC2A1;gene-SLC9A1	15	up&down
Human Diseases	Infectious disease: viral	ko05166	Human T-cell leukemia virus 1 infection	0.0284	0.0257	1.1	0.318524	0.386734	Bos_taurus_newGene_6819;gene-ADCY3;gene-ADCY7;gene-ADCY9;gene-AKT3;gene-ATF4;gene-CHEK2;gene-CREB3L1;gene-CREB3L2;gene-CREB5;gene-CRTC1;gene-ELK1;gene-GPS2;gene-HFE;gene-HRAS;gene-IL1R1;gene-ITGB2;gene-MAP2K2;gene-MSX1;gene-MYC;gene-NFATC1;gene-NFATC3;gene-PPP3R1;gene-PRKACB;gene-SLC2A1;gene-SRF;gene-TGFB3;gene-TGFBR2	28	up&down
Metabolism	Amino acid metabolism	ko00280	Valine, leucine and isoleucine degradation	0.0071	0.0057	1.26	0.322108	0.389028	gene-ABAT;gene-ACAD8;gene-ALDH2;gene-ALDH9A1;gene-AOX1;gene-DLD;gene-OXCT1	7	up&down
Human Diseases	Cancer: specific types	ko05211	Renal cell carcinoma	0.0081	0.0066	1.23	0.323867	0.389104	gene-AKT3;gene-CRKL;gene-HRAS;gene-LOC526769;gene-MAP2K2;gene-RAPGEF1;gene-SLC2A1;gene-TGFB3	8	up&down
Metabolism	Amino acid metabolism	ko00350	Tyrosine metabolism	0.0061	0.0048	1.27	0.335782	0.401319	gene-ALDH3B1;gene-AOX1;gene-DDC;gene-FAHD1;gene-LRRC51;gene-MAOA	6	up&down
Environmental Information Processing	Signal transduction	ko04071	Sphingolipid signaling pathway	0.0132	0.0115	1.15	0.344302	0.40937	gene-AKT3;gene-CERS4;gene-FYN;gene-GNAI1;gene-HRAS;gene-MAP2K2;gene-MAPK11;gene-PLCB1;gene-PLD2;gene-PPP2R3B;gene-PRKCA;gene-RAC2;gene-SGPL1	13	up&down
Metabolism	Carbohydrate metabolism	ko00520	Amino sugar and nucleotide sugar metabolism	0.0071	0.0058	1.22	0.353198	0.417245	gene-GFPT2;gene-GPI;gene-HEXB;gene-LMCD1;gene-PGM1;gene-UGDH;gene-UXS1	7	up&down
Cellular Processes	Transport and catabolism	ko04140	Autophagy - animal	0.0172	0.0155	1.12	0.354562	0.417245	gene-AKT1S1;gene-AKT3;gene-ATG4D;gene-DAPK1;gene-DDIT4;gene-EIF2AK3;gene-EIF2S1;gene-HRAS;gene-MAP2K2;gene-MAP3K7CL;gene-PRKAA2;gene-PRKACB;gene-RAB7B;gene-RRAGD;gene-SQSTM1;gene-ULK1;gene-VAMP8	17	up&down
Human Diseases	Cardiovascular disease	ko05416	Viral myocarditis	0.0122	0.0106	1.14	0.357865	0.417538	gene-ABL1;gene-CD55;gene-CD86;gene-CYCS;gene-DMD;gene-FYN;gene-HFE;gene-ITGB2;gene-LAMA2;gene-RAC2;gene-SGCA;gene-SGCE	12	up&down
Organismal Systems	Immune system	ko04662	B cell receptor signaling pathway	0.0112	0.0097	1.15	0.360366	0.417538	gene-AKT3;gene-CARD11;gene-HRAS;gene-MAP2K2;gene-NFATC1;gene-NFATC3;gene-PPP3R1;gene-PTPN6;gene-RAC2;gene-SYK;gene-VAV2	11	up&down
Metabolism	Glycan biosynthesis and metabolism	ko00604	Glycosphingolipid biosynthesis - ganglio series	0.003	0.0022	1.4	0.362068	0.417538	gene-B4GALNT1;gene-HEXB;gene-LOC519145	3	up&down
Human Diseases	Neurodegenerative disease	ko05020	Prion disease	0.0284	0.0263	1.08	0.36209	0.417538	gene-ATF4;gene-C1QA;gene-C1QB;gene-C1QC;gene-C7;gene-CACNA1C;gene-CAV3;gene-CREB3L1;gene-CREB3L2;gene-CREB5;gene-CYCS;gene-EIF2AK3;gene-EIF2S1;gene-FYN;gene-HSPA1A;gene-HSPA6;gene-KLC2;gene-LAMC1;gene-MAPK11;gene-MCU;gene-NDUFA1;gene-NDUFA4;gene-PPP3R1;gene-PRKACB;gene-RAC2;gene-RYR1;gene-TUBA1C;gene-TUBB2B	28	up&down
Metabolism	Lipid metabolism	ko00600	Sphingolipid metabolism	0.0071	0.0059	1.2	0.368859	0.423217	gene-CERS4;gene-FAM189A2;gene-LOC519145;gene-PLPP2;gene-PLPP3;gene-SGPL1;gene-TMEM143	7	up&down
Metabolism	Lipid metabolism	ko00072	Synthesis and degradation of ketone bodies	0.002	0.0013	1.54	0.378646	0.428661	gene-BDH1;gene-OXCT1	2	down
Genetic Information Processing	Folding, sorting and degradation	ko03018	RNA degradation	0.0091	0.0079	1.15	0.378688	0.428661	gene-DCPS;gene-ENO3;gene-EXOSC6;gene-NUDT16;gene-PABPC5;gene-PAPD5;gene-PFKL;gene-PFKM;gene-PFKP	9	up&down
Genetic Information Processing	Folding, sorting and degradation	ko04120	Ubiquitin mediated proteolysis	0.0183	0.0167	1.09	0.37966	0.428661	gene-CBLB;gene-CDC34;gene-CMYA5;gene-DDB2;gene-EEPD1;gene-FANCL;gene-HERC3;gene-HSPA12A;gene-MID1;gene-NEDD4L;gene-RCHY1;gene-RNF157;gene-SOCS3;gene-UBE2G1;gene-UBE2L6;gene-UBE3A;gene-UBE3C;gene-WWP1	18	up&down
Metabolism	Lipid metabolism	ko00590	Arachidonic acid metabolism	0.0122	0.0108	1.12	0.381076	0.428661	gene-AKR1C4;gene-GGT1;gene-GGT5;gene-GPX7;gene-GPX8;gene-LOC511936;gene-LOC782922;gene-MEST;gene-PLA2G16;gene-PTGDS;gene-PTGIS;gene-PTGS1	12	up&down
Organismal Systems	Immune system	ko04640	Hematopoietic cell lineage	0.0132	0.0121	1.09	0.411079	0.460155	gene-CD14;gene-CD44;gene-CD55;gene-CD9;gene-CSF1;gene-CSF1R;gene-FLT3LG;gene-IL1R1;gene-ITGA5;gene-ITGB3;gene-LOC512286;gene-LOC781977;gene-TFRC	13	up&down
Cellular Processes	Cell growth and death	ko04114	Oocyte meiosis	0.0132	0.0123	1.08	0.43353	0.48293	gene-ADCY3;gene-ADCY7;gene-ADCY9;gene-CALM1;gene-CAMK2D;gene-CPEB3;gene-EFCAB7;gene-IGF1;gene-MAPK11;gene-PPP3R1;gene-PRKACB;gene-RPS6KA6;gene-YWHAQ	13	up&down
Metabolism	Amino acid metabolism	ko00360	Phenylalanine metabolism	0.003	0.0025	1.24	0.4398	0.485205	gene-ALDH3B1;gene-DDC;gene-MAOA	3	up&down
Genetic Information Processing	Replication and repair	ko03430	Mismatch repair	0.003	0.0025	1.24	0.4398	0.485205	gene-PMS2;gene-POLD4;gene-RFC3	3	up&down
Environmental Information Processing	Signal transduction	ko04391	Hippo signaling pathway - fly	0.001	0.0006	1.79	0.443066	0.486469	gene-CRIP1	1	down
Organismal Systems	Digestive system	ko04973	Carbohydrate digestion and absorption	0.0051	0.0044	1.14	0.446057	0.48742	gene-AKT3;gene-ATP1A2;gene-ATP1B3;gene-PLCB1;gene-SLC37A4	5	up&down
Metabolism	Glycan biosynthesis and metabolism	ko00601	Glycosphingolipid biosynthesis - lacto and neolacto series	0.0041	0.0035	1.16	0.454701	0.492974	gene-B3GALNT1;gene-B3GALT1;gene-B3GALT2;gene-B3GNT5	4	down
Metabolism	Amino acid metabolism	ko00270	Cysteine and methionine metabolism	0.0061	0.0055	1.11	0.455436	0.492974	gene-DNMT1;gene-LDHA;gene-LDHB;gene-MTAP;gene-PHGDH;gene-PSAT1	6	up&down
Human Diseases	Neurodegenerative disease	ko05017	Spinocerebellar ataxia	0.0152	0.0145	1.05	0.464118	0.496236	Bos_taurus_newGene_4290;gene-AKT3;gene-ATP2A1;gene-ATXN1;gene-CACNA1A;gene-CYCS;gene-GRIA3;gene-KCND3;gene-MCU;gene-NFYA;gene-PLCB1;gene-PRKCA;gene-RELN;gene-RYR1;gene-ULK1	15	up&down
Metabolism	Lipid metabolism	ko00071	Fatty acid degradation	0.0051	0.0045	1.12	0.464748	0.496236	gene-ACBD5;gene-ACOX3;gene-ALDH2;gene-ALDH9A1;gene-CPT1B	5	up&down
Metabolism	Carbohydrate metabolism	ko00053	Ascorbate and aldarate metabolism	0.003	0.0025	1.2	0.464937	0.496236	gene-ALDH2;gene-ALDH9A1;gene-UGDH	3	up&down
Genetic Information Processing	Replication and repair	ko03420	Nucleotide excision repair	0.0061	0.0056	1.09	0.47227	0.501729	gene-DDB2;gene-HSPA12A;gene-POLD4;gene-POLE4;gene-RAD23B;gene-RFC3	6	up&down
Human Diseases	Infectious disease: viral	ko05170	Human immunodeficiency virus 1 infection	0.0264	0.026	1.01	0.501447	0.527065	gene-AKT3;gene-AP1S1;gene-CALM1;gene-CRKL;gene-CXCR4;gene-CYCS;gene-EFCAB7;gene-GNAI1;gene-GNB3;gene-GNB4;gene-GNB5;gene-GNG11;gene-GNG2;gene-HFE;gene-HRAS;gene-IRF3;gene-MAP2K2;gene-MAPK11;gene-NFATC1;gene-NFATC3;gene-PPP3R1;gene-PRKCA;gene-PTK2B;gene-RAC2;gene-TLR4;gene-TRAF5	26	up&down
Metabolism	Metabolism of cofactors and vitamins	ko00790	Folate biosynthesis	0.0051	0.0047	1.08	0.501516	0.527065	gene-AKR1C4;gene-LOC782922;gene-MOCOS;gene-MOCS2;gene-PCBD1	5	up&down
Human Diseases	Infectious disease: bacterial	ko05150	Staphylococcus aureus infection	0.0142	0.0139	1.02	0.503008	0.527065	gene-C1QA;gene-C1QB;gene-C1QC;gene-C1R;gene-C1S;gene-C2;gene-C4A;gene-C5AR1;gene-CFD;gene-CFH;gene-ITGB2;gene-LOC107131209;gene-LOC781663;gene-PTAFR	14	up&down
Cellular Processes	Cell growth and death	ko04210	Apoptosis	0.0162	0.0159	1.02	0.507614	0.529473	gene-AKT3;gene-ATF4;gene-CSF2RB;gene-CTSH;gene-CTSK;gene-CTSO;gene-CTSS;gene-CYCS;gene-EIF2AK3;gene-EIF2S1;gene-HRAS;gene-MAP2K2;gene-PTPN13;gene-PTPN13-2;gene-TUBA1A;gene-TUBA1C	16	up&down
Metabolism	Glycan biosynthesis and metabolism	ko00531	Glycosaminoglycan degradation	0.003	0.0027	1.11	0.51362	0.533313	gene-ARSB;gene-HEXB;gene-LOC519145	3	up&down
Genetic Information Processing	Replication and repair	ko03030	DNA replication	0.0041	0.0039	1.05	0.536906	0.553906	gene-POLD4;gene-POLE4;gene-RFC3;gene-RNASEH2A	4	up&down
Cellular Processes	Cell growth and death	ko04218	Cellular senescence	0.0172	0.0172	1	0.538279	0.553906	gene-AKT3;gene-CALM1;gene-CHEK2;gene-EFCAB7;gene-HFE;gene-HRAS;gene-MAP2K2;gene-MAPK11;gene-MCU;gene-MYC;gene-NFATC1;gene-NFATC3;gene-PPP3R1;gene-RASSF5;gene-SQSTM1;gene-TGFB3;gene-TGFBR2	17	up&down
Environmental Information Processing	Signal transduction	ko04390	Hippo signaling pathway	0.0172	0.0173	0.99	0.547695	0.561079	Bos_taurus_newGene_4428;gene-AXIN1;gene-BMP2;gene-BMP7;gene-DVL1;gene-FGF1;gene-ITGB2;gene-MXRA8;gene-MYC;gene-PARD6G;gene-SMAD7;gene-TCF7;gene-TGFB3;gene-TGFBR2;gene-WNT4;gene-WNT5A;gene-YWHAQ	17	up&down
Organismal Systems	Digestive system	ko04977	Vitamin digestion and absorption	0.003	0.0029	1.04	0.559838	0.570969	gene-APOA1;gene-FOLH1B;gene-SLC46A1	3	down
Metabolism	Glycan biosynthesis and metabolism	ko00603	Glycosphingolipid biosynthesis - globo and isoglobo series	0.002	0.0019	1.08	0.566688	0.572965	gene-B3GALNT1;gene-HEXB	2	down
Metabolism	Nucleotide metabolism	ko00240	Pyrimidine metabolism	0.0061	0.0061	0.99	0.569343	0.572965	gene-DCTPP1;gene-ENPP1;gene-NT5C1A;gene-NT5C2;gene-NT5E;gene-UCKL1	6	up&down
Metabolism	Glycan biosynthesis and metabolism	ko00510	N-Glycan biosynthesis	0.0061	0.0061	0.99	0.569343	0.572965	gene-FUT8;gene-MAN1A1;gene-MAN1A2;gene-MAN1C1;gene-MAN2A1;gene-TUSC3	6	down
Cellular Processes	Cell growth and death	ko04216	Ferroptosis	0.0051	0.0051	1	0.571782	0.572965	Bos_taurus_newGene_5785;gene-MAP1LC3B;gene-SAT1;gene-SLC3A2;gene-TFRC	5	up&down
Human Diseases	Infectious disease: parasitic	ko05144	Malaria	0.0081	0.0083	0.98	0.580013	0.575581	gene-CCL2;gene-ITGB2;gene-LRP1;gene-TGFB3;gene-THBS2;gene-THBS3;gene-THBS4;gene-TLR4	8	down
Environmental Information Processing	Signaling molecules and interaction	ko04060	Cytokine-cytokine receptor interaction	0.0335	0.0342	0.98	0.580863	0.575581	gene-ACKR3;gene-ACVR1B;gene-ACVR2B;gene-BMP2;gene-BMP7;gene-CCL2;gene-CCL21;gene-CLCF1;gene-CRLF1;gene-CSF1;gene-CSF1R;gene-CSF2RB;gene-CX3CL1;gene-CXCL14;gene-CXCR4;gene-EDA;gene-GDF11;gene-GHR;gene-GRO1;gene-IL10RA;gene-IL16;gene-IL17RC;gene-IL1R1;gene-IL1RAP;gene-IL27RA;gene-INHA;gene-LOC504773;gene-LOC508666;gene-PDZD2;gene-TGFB3;gene-TGFBR2;gene-TNFSF13;gene-UBTD2	33	up&down
Metabolism	Metabolism of cofactors and vitamins	ko00740	Riboflavin metabolism	0.001	0.0008	1.2	0.584426	0.575581	gene-ENPP1	1	down
Environmental Information Processing	Signal transduction	ko04013	MAPK signaling pathway - fly	0.001	0.0008	1.2	0.584426	0.575581	gene-TPBG	1	down
Genetic Information Processing	Replication and repair	ko03410	Base excision repair	0.0041	0.0041	0.98	0.594237	0.582743	gene-NEIL2;gene-POLD4;gene-POLE4;gene-VWA5A	4	down
Human Diseases	Cancer: overview	ko05235	PD-L1 expression and PD-1 checkpoint pathway in cancer	0.0112	0.0116	0.96	0.599215	0.584392	gene-AKT3;gene-HRAS;gene-LOC526769;gene-MAP2K2;gene-MAPK11;gene-NFATC1;gene-NFATC3;gene-PDCD1;gene-PPP3R1;gene-PTPN6;gene-TLR4	11	up&down
Organismal Systems	Immune system	ko04657	IL-17 signaling pathway	0.0101	0.0106	0.96	0.601012	0.584392	gene-CCL2;gene-CEBPB;gene-GRO1;gene-HSP90B1;gene-IL17RC;gene-MAPK11;gene-MAPK6;gene-TNFAIP3;gene-TRAF4;gene-TRAF5	10	up&down
Human Diseases	Infectious disease: parasitic	ko05143	African trypanosomiasis	0.0041	0.0042	0.96	0.612384	0.592937	gene-APOA1;gene-LAMA4;gene-PLCB1;gene-PRKCA	4	up&down
Human Diseases	Infectious disease: parasitic	ko05140	Leishmaniasis	0.0071	0.0075	0.94	0.623222	0.600895	gene-EEF1A1;gene-ELK1;gene-ITGB2;gene-MAPK11;gene-PTPN6;gene-TGFB3;gene-TLR4	7	up&down
Human Diseases	Endocrine and metabolic disease	ko04932	Non-alcoholic fatty liver disease	0.0142	0.0151	0.94	0.634331	0.60861	gene-AKT3;gene-ATF4;gene-CYCS;gene-EIF2AK3;gene-EIF2S1;gene-MLXIP;gene-MLXIPL;gene-NDUFA1;gene-NDUFA4;gene-PRKAA2;gene-PRKAG3;gene-RXRA;gene-SOCS3;gene-SREBF1	14	up&down
Genetic Information Processing	Replication and repair	ko03460	Fanconi anemia pathway	0.0051	0.0055	0.93	0.636528	0.60861	gene-FAAP100;gene-FANCD2;gene-FANCE;gene-FANCL;gene-PMS2	5	up&down
Human Diseases	Neurodegenerative disease	ko05010	Alzheimer disease	0.0365	0.0383	0.95	0.644036	0.613119	Bos_taurus_newGene_4428;gene-AKT3;gene-APP;gene-ATF4;gene-ATP2A1;gene-AXIN1;gene-CACNA1C;gene-CALM1;gene-CSF1;gene-CYCS;gene-DKK2;gene-DVL1;gene-EFCAB7;gene-EIF2AK3;gene-EIF2S1;gene-FRAT2;gene-GAPDH;gene-HRAS;gene-KLC2;gene-LOC616200;gene-LPL;gene-LRP1;gene-LRP6;gene-MAP2K2;gene-MCU;gene-MXRA8;gene-NDUFA1;gene-NDUFA4;gene-NOS1;gene-PLCB1;gene-PPP3R1;gene-TUBA1C;gene-TUBB2B;gene-ULK1;gene-WNT4;gen…	36	up&down
Metabolism	Metabolism of cofactors and vitamins	ko00860	Porphyrin and chlorophyll metabolism	0.0041	0.0044	0.92	0.647133	0.613119	gene-HDHD3;gene-HEPH;gene-HMBS;gene-LOC614522	4	up&down
Organismal Systems	Immune system	ko04620	Toll-like receptor signaling pathway	0.0122	0.0131	0.93	0.649259	0.613119	gene-AKT3;gene-CD14;gene-CD86;gene-CTSK;gene-IRF3;gene-LOC504773;gene-MAP2K2;gene-MAP3K7CL;gene-MAPK11;gene-S100A4;gene-TLR4;gene-UBTD2	12	up&down
Human Diseases	Infectious disease: parasitic	ko05142	Chagas disease	0.0132	0.0143	0.92	0.665232	0.625628	gene-ACE;gene-AKT3;gene-C1QA;gene-C1QB;gene-C1QC;gene-CCL2;gene-GNAI1;gene-LOC504773;gene-MAPK11;gene-PLCB1;gene-TGFB3;gene-TGFBR2;gene-TLR4	13	up&down
Environmental Information Processing	Signaling molecules and interaction	ko04514	Cell adhesion molecules	0.0193	0.0208	0.93	0.674577	0.631827	gene-CADM1;gene-CADM3;gene-CD276;gene-CD86;gene-CLDN1;gene-CNTN1;gene-HFE;gene-ICAM3;gene-ICOSLG;gene-ITGA8;gene-ITGB2;gene-ITGBL1;gene-L1CAM;gene-NECTIN3;gene-PDCD1;gene-PTPRC;gene-PTPRF;gene-VCAN;gene-XG	19	down
Organismal Systems	Immune system	ko04621	NOD-like receptor signaling pathway	0.0203	0.022	0.92	0.680027	0.632986	gene-ANTXR1;gene-ANTXR2;gene-CARD9;gene-CASP4;gene-CCL2;gene-GRO1;gene-GSDMD;gene-IFI16;gene-IRF3;gene-MAP3K7CL;gene-MAPK11;gene-MCU;gene-NAMPT;gene-NEK7;gene-PLCB1;gene-RIPK3;gene-RNASEL;gene-TLR4;gene-TNFAIP3;gene-TRAF5	20	up&down
Environmental Information Processing	Signal transduction	ko04392	Hippo signaling pathway - multiple species	0.003	0.0035	0.87	0.681331	0.632986	gene-CRIP1;gene-FAT4;gene-RASSF2	3	down
Organismal Systems	Immune system	ko04659	Th17 cell differentiation	0.0122	0.0135	0.9	0.687772	0.636393	gene-CRLF1;gene-IL1R1;gene-IL1RAP;gene-IL27RA;gene-MAPK11;gene-NFATC1;gene-NFATC3;gene-PPP3R1;gene-RUNX1;gene-RXRA;gene-STAT6;gene-TGFBR2	12	up&down
Organismal Systems	Sensory system	ko04742	Taste transduction	0.0101	0.0114	0.89	0.698059	0.643318	gene-CACNA1A;gene-CACNA1C;gene-ENTPD2;gene-GNB3;gene-P2RY1;gene-PDE1A;gene-PDE1B;gene-PDE1C;gene-PLCB1;gene-PRKACB	10	up&down
Organismal Systems	Immune system	ko04650	Natural killer cell mediated cytotoxicity	0.0152	0.0172	0.88	0.733408	0.673192	gene-FYN;gene-HRAS;gene-ITGB2;gene-LCP2;gene-LOC100850276;gene-LOC526769;gene-MAP2K2;gene-NFATC1;gene-PPP3R1;gene-PRKCA;gene-PTK2B;gene-PTPN6;gene-RAC2;gene-SYK;gene-VAV2	15	up&down
Human Diseases	Immune disease	ko05323	Rheumatoid arthritis	0.0112	0.0129	0.86	0.73824	0.674927	gene-CCL2;gene-CD86;gene-CRLF3;gene-CSF1;gene-CTSK;gene-GRO1;gene-ITGB2;gene-LOC504773;gene-TGFB3;gene-TLR4;gene-TNFSF13	11	up&down
Human Diseases	Cancer: specific types	ko05212	Pancreatic cancer	0.0061	0.0074	0.83	0.7438	0.67567	gene-AKT3;gene-DDB2;gene-PLD2;gene-RAC2;gene-TGFB3;gene-TGFBR2	6	up&down
Genetic Information Processing	Folding, sorting and degradation	ko04122	Sulfur relay system	0.001	0.0013	0.77	0.744941	0.67567	gene-MOCS2	1	up
Metabolism	Glycan biosynthesis and metabolism	ko00563	Glycosylphosphatidylinositol (GPI)-anchor biosynthesis	0.002	0.0026	0.77	0.748297	0.676041	gene-PIGB;gene-PIGU	2	up&down
Human Diseases	Drug resistance: antineoplastic	ko01524	Platinum drug resistance	0.0061	0.0075	0.81	0.765491	0.688863	gene-AKT3;gene-CYCS;gene-GSTM1-2;gene-GSTM3;gene-LOC615514;gene-MGST1	6	up&down
Human Diseases	Substance dependence	ko05033	Nicotine addiction	0.003	0.0041	0.75	0.776011	0.695602	gene-CACNA1A;gene-GABRE;gene-GRIA3	3	down
Organismal Systems	Excretory system	ko04966	Collecting duct acid secretion	0.002	0.0028	0.72	0.782011	0.698252	gene-CA11;gene-CRLF3	2	up&down
Organismal Systems	Digestive system	ko04975	Fat digestion and absorption	0.0041	0.0054	0.76	0.788699	0.700116	gene-APOA1;gene-DGAT2;gene-PLPP2;gene-PLPP3	4	down
Metabolism	Glycan biosynthesis and metabolism	ko00533	Glycosaminoglycan biosynthesis - keratan sulfate	0.001	0.0015	0.67	0.790199	0.700116	gene-FUT8	1	down
Metabolism	Metabolism of cofactors and vitamins	ko00830	Retinol metabolism	0.0061	0.0078	0.78	0.795427	0.701023	gene-ALDH1A2;gene-ALDH1A3;gene-AOX1;gene-CYP1A1;gene-DHRS3;gene-RETSAT	6	up&down
Organismal Systems	Sensory system	ko04744	Phototransduction	0.002	0.0029	0.69	0.797333	0.701023	gene-CALM1;gene-EFCAB7	2	up&down
Organismal Systems	Nervous system	ko04721	Synaptic vesicle cycle	0.0061	0.0079	0.77	0.804727	0.70461	gene-CACNA1A;gene-CLTB;gene-CRLF3;gene-DNM1;gene-RAB3A;gene-SLC1A2	6	up&down
Genetic Information Processing	Replication and repair	ko03450	Non-homologous end-joining	0.001	0.0016	0.63	0.809724	0.70461	gene-POLM	1	up
Metabolism	Glycan biosynthesis and metabolism	ko00534	Glycosaminoglycan biosynthesis - heparan sulfate / heparin	0.002	0.003	0.67	0.811693	0.70461	gene-EXTL1;gene-HS3ST1	2	down
Organismal Systems	Endocrine system	ko04917	Prolactin signaling pathway	0.0061	0.008	0.76	0.813695	0.70461	gene-AKT3;gene-HRAS;gene-MAP2K2;gene-MAPK11;gene-SOCS3;gene-SRC	6	up&down
Organismal Systems	Environmental adaptation	ko04714	Thermogenesis	0.0183	0.0219	0.83	0.822397	0.708252	gene-ADCY3;gene-ADCY7;gene-ADCY9;gene-AKT1S1;gene-CPT1B;gene-CREB3L1;gene-CREB3L2;gene-CREB5;gene-FGFR1;gene-HRAS;gene-MAPK11;gene-NDUFA1;gene-NDUFA4;gene-NDUFAF7;gene-PRKAA2;gene-PRKACB;gene-PRKAG3;gene-RPS6KA6	18	up&down
Metabolism	Lipid metabolism	ko00120	Primary bile acid biosynthesis	0.001	0.0017	0.6	0.827433	0.708252	gene-CYP7B1	1	down
Environmental Information Processing	Signal transduction	ko04070	Phosphatidylinositol signaling system	0.0081	0.0106	0.77	0.828707	0.708252	gene-ASB12;gene-CALM1;gene-DGKA;gene-EFCAB7;gene-PLCB1;gene-PLCD1;gene-PLCD3;gene-PRKCA	8	up&down
Metabolism	Carbohydrate metabolism	ko00040	Pentose and glucuronate interconversions	0.002	0.0032	0.63	0.837714	0.708252	gene-DHDH;gene-UGDH	2	up&down
Human Diseases	Neurodegenerative disease	ko05012	Parkinson disease	0.0203	0.0245	0.83	0.843626	0.708252	gene-ATF4;gene-CALM1;gene-CAMK2D;gene-CYCS;gene-EFCAB7;gene-EIF2AK3;gene-EIF2S1;gene-GNAI1;gene-KLC2;gene-MAOA;gene-MCU;gene-NDUFA1;gene-NDUFA4;gene-PARK7;gene-PRKACB;gene-SEPT5;gene-TUBA1C;gene-TUBB2B;gene-UBE2G1;gene-UBE2L6	20	up&down
Metabolism	Lipid metabolism	ko00140	Steroid hormone biosynthesis	0.0061	0.0084	0.73	0.846359	0.708252	gene-AKR1C4;gene-CYP1A1;gene-CYP1B1;gene-CYP7B1;gene-LOC782922;gene-LRRC51	6	up&down
Human Diseases	Substance dependence	ko05034	Alcoholism	0.0183	0.0223	0.82	0.847605	0.708252	gene-ADORA2B;gene-ATF4;gene-CALM1;gene-CREB3L1;gene-CREB3L2;gene-CREB5;gene-DDC;gene-EFCAB7;gene-GNAI1;gene-GNB3;gene-GNB4;gene-GNB5;gene-GNG11;gene-GNG2;gene-HRAS;gene-MAOA;gene-NTRK2;gene-PRKACB	18	up&down
Metabolism	Metabolism of cofactors and vitamins	ko00730	Thiamine metabolism	0.001	0.0019	0.54	0.858065	0.708252	gene-AK1	1	up
Metabolism	Lipid metabolism	ko00592	alpha-Linolenic acid metabolism	0.002	0.0034	0.6	0.860436	0.708252	gene-ACOX3;gene-PLA2G16	2	up&down
Environmental Information Processing	Signal transduction	ko04064	NF-kappa B signaling pathway	0.0101	0.0134	0.76	0.860928	0.708252	gene-CARD11;gene-CCL21;gene-CD14;gene-EDA;gene-GRO1;gene-IL1R1;gene-SYK;gene-TLR4;gene-TNFAIP3;gene-TRAF5	10	down
Human Diseases	Cancer: overview	ko05203	Viral carcinogenesis	0.0193	0.0239	0.81	0.86975	0.708252	gene-ACTN1;gene-ATF4;gene-CREB3L1;gene-CREB3L2;gene-CREB5;gene-CRLF1;gene-EGR3;gene-HFE;gene-HRAS;gene-IRF3;gene-PKM;gene-PRKACB;gene-SCIN;gene-SRC;gene-SRF;gene-SYK;gene-TRAF5;gene-UBE3A;gene-YWHAQ	19	up&down
Metabolism	Lipid metabolism	ko00061	Fatty acid biosynthesis	0.001	0.002	0.51	0.871278	0.708252	gene-OXSM	1	up
Metabolism	Energy metabolism	ko00910	Nitrogen metabolism	0.001	0.002	0.51	0.871278	0.708252	gene-CA11	1	down
Genetic Information Processing	Replication and repair	ko03440	Homologous recombination	0.003	0.0049	0.62	0.873631	0.708252	gene-BARD1;gene-POLD4;gene-XRCC3	3	down
Metabolism	Carbohydrate metabolism	ko00562	Inositol phosphate metabolism	0.0051	0.0076	0.66	0.882912	0.708252	gene-ASB12;gene-PLCB1;gene-PLCD1;gene-PLCD3;gene-TPI1	5	up&down
Environmental Information Processing	Membrane transport	ko02010	ABC transporters	0.0081	0.0116	0.7	0.895392	0.708252	gene-ABCA2;gene-ABCA6;gene-ABCA9;gene-ABCB9;gene-ABCC5;gene-ABCC8;gene-ABCD1;gene-ABCG2	8	up&down
Human Diseases	Infectious disease: viral	ko05160	Hepatitis C	0.0132	0.0176	0.75	0.896496	0.708252	gene-AKT3;gene-CLDN1;gene-CYCS;gene-EIF2AK3;gene-EIF2S1;gene-HRAS;gene-IRF3;gene-MAP2K2;gene-MYC;gene-RNASEL;gene-RXRA;gene-SOCS3;gene-YWHAQ	13	up&down
Metabolism	Xenobiotics biodegradation and metabolism	ko00983	Drug metabolism - other enzymes	0.0051	0.0081	0.63	0.911603	0.708252	gene-GSTM1-2;gene-GSTM3;gene-LOC615514;gene-MGST1;gene-UCKL1	5	up&down
Metabolism	Metabolism of terpenoids and polyketides	ko00900	Terpenoid backbone biosynthesis	0.001	0.0025	0.41	0.921043	0.708252	gene-ICMT	1	up
Human Diseases	Endocrine and metabolic disease	ko04950	Maturity onset diabetes of the young	0.001	0.0025	0.41	0.921043	0.708252	gene-MAFA	1	up
Human Diseases	Drug resistance: antineoplastic	ko01523	Antifolate resistance	0.0041	0.007	0.58	0.922461	0.708252	gene-ABCC5;gene-ABCG2;gene-FOLR2;gene-SLC46A1	4	down
Environmental Information Processing	Signaling molecules and interaction	ko04080	Neuroactive ligand-receptor interaction	0.0304	0.0383	0.8	0.927944	0.708252	gene-ADCYAP1R1;gene-ADM;gene-ADORA2B;gene-AGTR1;gene-AGTR2;gene-APLN;gene-C5AR1;gene-CHRNA1;gene-CHRND;gene-CHRNE;gene-CHRNG;gene-EDN3;gene-F2R;gene-F2RL2;gene-GABRE;gene-GHR;gene-GRIA3;gene-GRIK5;gene-HRH1;gene-HRH2;gene-LPAR1;gene-LRRC20;gene-MCHR1;gene-P2RX4;gene-P2RY1;gene-PTAFR;gene-RXFP2;gene-SHF;gene-THRB;gene-UCN	30	up&down
Cellular Processes	Cell growth and death	ko04110	Cell cycle	0.0081	0.0123	0.66	0.928891	0.708252	gene-ABL1;gene-CDC25B;gene-CDC7;gene-CHEK2;gene-MYC;gene-ORC5;gene-TGFB3;gene-YWHAQ	8	down
Environmental Information Processing	Signal transduction	ko04630	JAK-STAT signaling pathway	0.0152	0.0213	0.71	0.939683	0.708252	gene-AKT3;gene-AOX1;gene-CRLF1;gene-CSF2RB;gene-GHR;gene-HRAS;gene-IL10RA;gene-IL27RA;gene-LOC526769;gene-MYC;gene-PDGFA;gene-PDGFRA;gene-PTPN6;gene-SOCS3;gene-STAT6	15	up&down
Organismal Systems	Immune system	ko04622	RIG-I-like receptor signaling pathway	0.0071	0.0114	0.62	0.940892	0.708252	gene-IRF3;gene-MAP3K7CL;gene-MAPK11;gene-RNF125;gene-TBKBP1;gene-UBTD2;gene-ZNF385B	7	up&down
Metabolism	Glycan biosynthesis and metabolism	ko00515	Mannose type O-glycan biosynthesis	0.001	0.0027	0.37	0.941118	0.708252	gene-SDF2L1	1	down
Genetic Information Processing	Transcription	ko03020	RNA polymerase	0.001	0.0029	0.35	0.95158	0.708252	gene-CCDC146	1	down
Cellular Processes	Transport and catabolism	ko04146	Peroxisome	0.0081	0.0131	0.62	0.952655	0.708252	gene-ABCD1;gene-ACBD5;gene-ACOX3;gene-COLQ;gene-GSTK1;gene-IDH1;gene-MEST;gene-PEX26	8	up&down
Genetic Information Processing	Transcription	ko03022	Basal transcription factors	0.002	0.0047	0.43	0.953674	0.708252	gene-TAF7L;gene-TMEM179B	2	up
Organismal Systems	Immune system	ko04658	Th1 and Th2 cell differentiation	0.0071	0.0119	0.6	0.954888	0.708252	gene-MAML2;gene-MAPK11;gene-NFATC1;gene-NFATC3;gene-NOTCH2;gene-PPP3R1;gene-STAT6	7	up&down
Human Diseases	Infectious disease: viral	ko05162	Measles	0.0122	0.0184	0.66	0.957118	0.708252	gene-AKT3;gene-CBLB;gene-CD209;gene-CYCS;gene-EIF2AK3;gene-EIF2S1;gene-HSPA1A;gene-HSPA6;gene-IRF3;gene-RCHY1;gene-TLR4;gene-TNFAIP3	12	up&down
Metabolism	Lipid metabolism	ko00591	Linoleic acid metabolism	0.002	0.0048	0.42	0.957292	0.708252	gene-LOC511936;gene-PLA2G16	2	up&down
Cellular Processes	Cell growth and death	ko04217	Necroptosis	0.0132	0.0198	0.67	0.960406	0.708252	Bos_taurus_newGene_5785;gene-CAMK2D;gene-PPIA;gene-PYGB;gene-PYGM;gene-RIPK3;gene-SNTB1;gene-SPATA2;gene-SQSTM1;gene-STAT6;gene-TLR4;gene-TNFAIP3;gene-TRAF5	13	up&down
Organismal Systems	Immune system	ko04672	Intestinal immune network for IgA production	0.0041	0.0082	0.49	0.966816	0.708252	gene-CD86;gene-CXCR4;gene-ICOSLG;gene-TNFSF13	4	down
Organismal Systems	Immune system	ko04612	Antigen processing and presentation	0.0071	0.0124	0.57	0.967708	0.708252	Bos_taurus_newGene_6819;gene-CTSS;gene-HFE;gene-HSPA1A;gene-HSPA6;gene-IFI30;gene-NFYA	7	up&down
Human Diseases	Infectious disease: viral	ko05164	Influenza A	0.0132	0.0203	0.65	0.968415	0.708252	gene-AKT3;gene-CCL2;gene-CYCS;gene-DNAJB1;gene-EIF2S1;gene-IRF3;gene-LOC786948;gene-MAP2K2;gene-PRKCA;gene-RNASEL;gene-SOCS3;gene-TLR4;gene-TPSB2	13	up&down
Cellular Processes	Cell growth and death	ko04215	Apoptosis - multiple species	0.001	0.0034	0.3	0.970314	0.708252	gene-CYCS	1	up
Cellular Processes	Transport and catabolism	ko04136	Autophagy - other	0.001	0.0035	0.29	0.973082	0.708252	gene-ATG4D	1	up
Genetic Information Processing	Folding, sorting and degradation	ko04130	SNARE interactions in vesicular transport	0.001	0.0036	0.28	0.975592	0.708252	gene-VAMP8	1	down
Human Diseases	Immune disease	ko05322	Systemic lupus erythematosus	0.0132	0.021	0.63	0.978255	0.708252	gene-ACTN1;gene-C1QA;gene-C1QB;gene-C1QC;gene-C1R;gene-C1S;gene-C2;gene-C4A;gene-C7;gene-CD86;gene-LOC107131209;gene-LOC781663;gene-TRIM21	13	down
Human Diseases	Immune disease	ko05321	Inflammatory bowel disease	0.0041	0.0091	0.44	0.983351	0.708252	gene-NFATC1;gene-STAT6;gene-TGFB3;gene-TLR4	4	up&down
Genetic Information Processing	Transcription	ko03040	Spliceosome	0.0101	0.0177	0.57	0.984379	0.708252	Bos_taurus_newGene_2315;Bos_taurus_newGene_34;Bos_taurus_newGene_3978;gene-DDX5;gene-FAM169A;gene-HSPA1A;gene-HSPA6;gene-MAGOHB;gene-RBM38;gene-TRA2A	10	up&down
Human Diseases	Immune disease	ko05340	Primary immunodeficiency	0.001	0.0046	0.22	0.991689	0.708252	gene-PTPRC	1	down
Human Diseases	Endocrine and metabolic disease	ko04940	Type I diabetes mellitus	0.003	0.0088	0.35	0.993782	0.708252	gene-CD86;gene-CPE;gene-HFE	3	down
Human Diseases	Neurodegenerative disease	ko05016	Huntington disease	0.0183	0.0303	0.6	0.994722	0.708252	gene-CCDC146;gene-CLTB;gene-CREB3L1;gene-CREB3L2;gene-CREB5;gene-CYCS;gene-GPX7;gene-GPX8;gene-GRIA3;gene-KLC2;gene-LOC104968411;gene-NDUFA1;gene-NDUFA4;gene-PLCB1;gene-SLC1A2;gene-TUBA1C;gene-TUBB2B;gene-ULK1	18	up&down
Organismal Systems	Immune system	ko04623	Cytosolic DNA-sensing pathway	0.002	0.0072	0.28	0.994803	0.708252	gene-IRF3;gene-RIPK3	2	down
Genetic Information Processing	Translation	ko00970	Aminoacyl-tRNA biosynthesis	0.001	0.0051	0.2	0.994909	0.708252	gene-SEPSECS	1	up
Human Diseases	Neurodegenerative disease	ko05014	Amyotrophic lateral sclerosis	0.0233	0.0368	0.63	0.99525	0.708252	gene-ANG;gene-ATF4;gene-CHCHD10;gene-CYCS;gene-EIF2AK3;gene-EIF2S1;gene-GPX7;gene-GPX8;gene-KLC2;gene-LOC104968411;gene-MAPK11;gene-MCU;gene-NDUFA1;gene-NDUFA4;gene-NOS1;gene-OPTN;gene-PFN2;gene-PPP3R1;gene-SLC1A2;gene-SQSTM1;gene-TUBA1C;gene-TUBB2B;gene-ULK1	23	up&down
Genetic Information Processing	Translation	ko03008	Ribosome biogenesis in eukaryotes	0.003	0.0097	0.31	0.9972	0.708252	gene-RCL1;gene-TMEM120A;gene-VSTM2L	3	up&down
Genetic Information Processing	Translation	ko03015	mRNA surveillance pathway	0.0041	0.0115	0.35	0.997331	0.708252	gene-MAGOHB;gene-PABPC5;gene-PAPOLB;gene-PPP2R3B	4	up&down
Human Diseases	Infectious disease: viral	ko05169	Epstein-Barr virus infection	0.0132	0.0258	0.51	0.998498	0.708252	gene-AKT3;gene-CD44;gene-CYCS;gene-DDB2;gene-HFE;gene-IRF3;gene-MAPK11;gene-MYC;gene-SAP30;gene-SYK;gene-TNFAIP3;gene-TRAF5;gene-VIM	13	up&down
Human Diseases	Immune disease	ko05330	Allograft rejection	0.002	0.0086	0.24	0.998601	0.708252	gene-CD86;gene-HFE	2	down
Human Diseases	Immune disease	ko05332	Graft-versus-host disease	0.002	0.0098	0.21	0.99956	0.708252	gene-CD86;gene-HFE	2	down
Human Diseases	Immune disease	ko05320	Autoimmune thyroid disease	0.002	0.0101	0.2	0.999664	0.708252	gene-CD86;gene-HFE	2	down
Genetic Information Processing	Translation	ko03013	RNA transport	0.0071	0.0193	0.37	0.999713	0.708252	gene-C20H5orf34;gene-EEF1A1;gene-EIF2S1;gene-MAGOHB;gene-MAZ;gene-PABPC5;gene-VSTM2L	7	up&down
Metabolism	Energy metabolism	ko00190	Oxidative phosphorylation	0.003	0.0132	0.23	0.999871	0.708252	gene-CRLF3;gene-NDUFA1;gene-NDUFA4	3	up
Human Diseases	Infectious disease: viral	ko05168	Herpes simplex virus 1 infection	0.0416	0.0699	0.59	0.999965	0.708252	Bos_taurus_newGene_1824;Bos_taurus_newGene_2254;Bos_taurus_newGene_5267;Bos_taurus_newGene_5456;Bos_taurus_newGene_5592;Bos_taurus_newGene_6291;Bos_taurus_newGene_6618;gene-AKT3;gene-CARD9;gene-CCL2;gene-CYCS;gene-EIF2AK3;gene-EIF2S1;gene-GIMAP8;gene-HFE;gene-IRF3;gene-ITGA5;gene-ITGB3;gene-LOC526769;gene-LOC618456;gene-LOC787074;gene-MAP3K7CL;gene-OAF;gene-RNASEL;gene-S100A4;gene-SOCS3;gene-SRC;…	41	up&down
Genetic Information Processing	Translation	ko03010	Ribosome	0.003	0.0175	0.17	0.999998	0.708252	gene-MRPL35;gene-MRPS6;gene-RPL3	3	up&down
Organismal Systems	Sensory system	ko04740	Olfactory transduction	0.0152	0.1156	0.13	1	0.708252	gene-ADCY3;gene-ARRB2;gene-CALM1;gene-CAMK2D;gene-EFCAB7;gene-GRK3;gene-NCALD;gene-OR51E1;gene-PDE1A;gene-PDE1B;gene-PDE1C;gene-PRKACB;gene-SLC8A1;gene-SLC8A3;gene-TCAF1	15	up&down
