# Supplementary material for: Integrated multi-omics analysis reveals variation in intramuscular fat among muscle locations of Qinchuan cattle
Source: BMC Genomics. 2023 Jul 1;24:367. doi: 10.1186/s12864-023-09452-9 (PMC10314489; doi:10.1186/s12864-023-09452-9)
Supplement: Supplementary file 2 — Additional file 2. [file 12864_2023_9452_MOESM2_ESM.zip › Supplementary2/Table S13. An overview of annotation of DEMs for Y and S.xlsx]

## Sheet: Sheet1
Table S13. An overview of annotation of DEMs for Y and S
#ID	name	Y21	Y31	Y41	Y11	S11	S21	S31	S41	Y_Mean	S_Mean	Fold_change	log2FC	Pvalue	VIP	regulated	KEGG_annotation	KEGG_pathway_annotation	LM_ID(lipidmaps)	CATEGORY(lipidmaps)	MAIN_CLASS(lipidmaps)	SUB_CLASS	HMDB_ID	CAS	kingdom(HMDB)	super_class(HMDB)	HMDB_taxonomy	sub_class(HMDB)	species
neg_2379	DG(12:0/20:5(5Z,8Z,11Z,14Z,16E)-OH(18R)/0:0)	5.65137e-07	5.65137e-07	5.65137e-07	5.65137e-07	39.9826	45.0497	142.037	113.096	5.65137e-07	85.0415	1.5048e+08	27.165	0.0435783	1.43103	up	--	--	--	--	--	--	HMDB0294733	--	_	_	_	_	Animals
pos_2400	3-Hydroxyeicosanoylcarnitine	1.8207	5.65137e-07	5.65137e-07	5.65137e-07	88.1045	40.3675	86.1514	179.687	0.455176	98.5777	216.571	7.75869	0.0437013	1.46072	up	--	--	LMFA07070040	Fatty Acyls [FA]	Fatty esters [FA07]	Fatty acyl carnitines [FA0707]	HMDB0240767	--	Organic compounds	Lipids and lipid-like molecules	Fatty Acyls	Fatty acid esters	Animals
neg_2525	Erucic acid	3.46985	5.65137e-07	5.65137e-07	1.52308	191.513	195.425	157.002	239.189	1.24823	195.782	156.848	7.29322	0.00136904	1.77435	up	C08316	Biosynthesis of unsaturated fatty acids(ko01040)	LMFA01030089	Fatty Acyls [FA]	Fatty Acids and Conjugates [FA01]	Unsaturated fatty acids [FA0103]	HMDB0002068	112-86-7	Organic compounds	Lipids and lipid-like molecules	Fatty Acyls	Fatty acids and conjugates	Animals,Plants
pos_2069	Deoxycholic acid	0.872402	5.65137e-07	5.65137e-07	3.44956	38.7078	33.338	29.817	64.9364	1.08049	41.6998	38.5934	5.27028	0.0140282	1.63599	up	--	--	--	--	--	--	HMDB0246256	83-44-3	Organic compounds	Lipids and lipid-like molecules	Steroids and steroid derivatives	Bile acids, alcohols and derivatives	Animals
neg_1211	(1R,2R)-3-[(1,2-Dihydro-2-hydroxy-1-naphthalenyl)thio]-2-oxopropanoic acid	5.65137e-07	2.16478	5.65137e-07	4.87117	35.613	40.3089	99.1505	68.8802	1.75899	60.9882	34.6723	5.11571	0.0270319	1.51473	up	--	--	--	--	--	--	--	--	--	--	--	--	--
neg_1161	Deoxyloganic acid	4.55435	4.19087	5.65137e-07	5.65137e-07	18.855	50.7758	93.0828	49.7601	2.18631	53.1184	24.296	4.60265	0.0438254	1.42203	up	--	--	--	--	--	--	--	--	--	--	--	--	--
neg_2516	Stearic Acid ethyl ester	22.7805	8.20553	5.88613	41.3212	336.258	484.734	255.726	346.617	19.5483	355.834	18.2028	4.18609	0.0050097	1.71664	up	--	--	LMFA07010883	Fatty Acyls [FA]	Fatty esters [FA07]	Wax monoesters [FA0701]	HMDB0034156	111-61-5	Organic compounds	Lipids and lipid-like molecules	Fatty Acyls	Fatty acid esters	Animals,Plants
pos_2330	3-(Acetyloxy)-2-hydroxypropyl icosanoate	42.9063	39.2291	17.2576	85.4687	924.497	799.414	596.923	713.993	46.2154	758.707	16.4167	4.0371	0.00144688	1.76999	up	--	--	--	--	--	--	HMDB0059928	--	Organic compounds	Lipids and lipid-like molecules	Glycerolipids	Diradylglycerols	Animals
pos_520	Glutaminylglutamic acid	5.42406	4.15729	2.92621	8.01888	70.6457	49.8358	58.0683	103.917	5.13161	70.6168	13.7611	3.78253	0.0114292	1.65624	up	--	--	--	--	--	--	HMDB0028796	88830-90-4	Organic compounds	Organic acids and derivatives	Carboxylic acids and derivatives	Amino acids, peptides, and analogues	Animals
neg_467	Phenylbutyrylglutamine	10.3829	15.4071	10.9795	30.1596	142.979	152.968	250.279	344.536	16.7323	222.69	13.309	3.73433	0.0217773	1.56145	up	--	--	--	--	--	--	HMDB0011687	--	Organic compounds	Organic acids and derivatives	Carboxylic acids and derivatives	Amino acids, peptides, and analogues	Animals
pos_2845	Hydroxyethyl myristyl oxyhydroxypropyl decanamide	348.157	91.461	103.099	197.294	1940.64	1661.5	1118.34	3058.59	185.003	1944.77	10.5121	3.39398	0.0218058	1.58374	up	--	--	--	--	--	--	HMDB0244501	--	_	_	_	_	Animals
pos_654	S-(2-Methylpropionyl)-dihydrolipoamide-E	4.03506	5.65137e-07	1.60618	2.46883	9.30583	22.093	19.2303	30.145	2.02752	20.1935	9.95973	3.31611	0.0220928	1.55012	up	C04424	--	LMFA08010022	Fatty Acyls [FA]	Fatty amides [FA08]	Primary amides [FA0801]	HMDB0006868	--	Organic compounds	Lipids and lipid-like molecules	Fatty Acyls	Fatty amides	Animals
pos_2624	(11Z)-Eicoseneoylcarnitine	7328.45	8252.1	3217.79	17294	86786.2	149038	68459.1	48306.3	9023.09	88147.4	9.76909	3.28822	0.0345791	1.5049	up	--	--	LMFA07070010	Fatty Acyls [FA]	Fatty esters [FA07]	Fatty acyl carnitines [FA0707]	HMDB0240746	--	Organic compounds	Lipids and lipid-like molecules	Fatty Acyls	Fatty acid esters	Animals
pos_2731	24-Methylidenecycloartanol	5989.15	3305.32	2786.85	4898.73	42388.4	40742.1	31451.3	48015.1	4245.02	40649.2	9.57575	3.25939	0.00130192	1.77028	up	C08830	Steroid biosynthesis(ko00100);;Metabolic pathways(ko01100)	LMST01100001	Sterol Lipids [ST]	Sterols [ST01]	Cycloartanols and derivatives [ST0110]	HMDB0303481	--	Organic compounds	Lipids and lipid-like molecules	Steroids and steroid derivatives	Cycloartanols and derivatives	Animals
pos_833	Biotin sulfone	2.29958	8.91662	5.65137e-07	5.65137e-07	17.2554	26.9124	26.7046	29.3052	2.80405	25.0444	8.93151	3.1589	0.000745546	1.68131	up	C20387	Biotin metabolism(ko00780)	--	--	--	--	HMDB0004818	40720-05-6	Organic compounds	Organoheterocyclic compounds	Thienoimidazolidines	_	Animals
pos_1919	(8E,10R,12Z)-10-Hydroperoxy-8,12-octadecadienoate	40.498	15.8914	14.917	29.8913	179.895	129.326	173.428	397.513	25.2994	220.041	8.69745	3.12059	0.0472993	1.44267	up	--	--	--	--	--	--	--	--	--	--	--	--	--
neg_1127	12alpha,13alpha-Dihydroxyfumitremorgin C	8.44876	4.95629	1.36752	13.4069	47.4497	41.1813	53.7547	81.2458	7.04487	55.9079	7.93597	2.98841	0.00866994	1.64249	up	--	--	--	--	--	--	--	--	--	--	--	--	--
pos_2724	Arachidyl carnitine	13674.6	6884.45	6119.81	19104.4	81038.9	107477	60943	76936.8	11445.8	81599	7.12916	2.83373	0.00333807	1.71801	up	--	--	LMFA07070052	Fatty Acyls [FA]	Fatty esters [FA07]	Fatty acyl carnitines [FA0707]	HMDB0006460	--	Organic compounds	Lipids and lipid-like molecules	Fatty Acyls	Fatty acid esters	Animals
pos_2437	Methyl-[12]-gingerdiol	311.043	81.0006	148.015	297.811	1078.45	1192.26	918.285	1651.13	209.467	1210.03	5.77671	2.53025	0.00476223	1.68434	up	--	--	--	--	--	--	HMDB0303110	--	Organic compounds	Lipids and lipid-like molecules	Fatty Acyls	Fatty alcohols	Animals
neg_1085	Kedarcidin chromophore	19.6921	226.466	5.65137e-07	16.0579	371.327	292.623	449.544	399.735	65.5541	378.307	5.77092	2.5288	0.0043327	1.60654	up	--	--	--	--	--	--	--	--	--	--	--	--	--
pos_2035	2-Hydroxymyristoylcarnitine	606.809	195.593	475.592	911.169	2877.6	5197.17	2020.08	2256.43	547.291	3087.82	5.64201	2.49621	0.036756	1.48624	up	--	--	LMFA07070033	Fatty Acyls [FA]	Fatty esters [FA07]	Fatty acyl carnitines [FA0707]	HMDB0013166	--	Organic compounds	Lipids and lipid-like molecules	Fatty Acyls	Fatty acid esters	Animals
pos_1901	Glycerylmonooleate	6.50746	5.65137e-07	5.42648	14.0146	44.8642	28.5634	24.1957	46.5615	6.48713	36.0462	5.55658	2.4742	0.00741309	1.62108	up	--	--	--	--	--	--	HMDB0252857	--	Organic compounds	Organic oxygen compounds	Organooxygen compounds	Carbohydrates and carbohydrate conjugates	Animals
neg_1210	2-Amino-4-phosphonobutyric acid	7.15418	27.3052	0.439231	14.0538	53.6305	42.8377	73.2565	71.9856	12.2381	60.4276	4.93766	2.30383	0.00251208	1.61943	up	--	--	--	--	--	--	HMDB0244992	--	Organic compounds	Organic acids and derivatives	Carboxylic acids and derivatives	Amino acids, peptides, and analogues	Animals
pos_1818	2-n-Propyl-4-pentenoic acid	24.3182	4.04828	35.9734	37.2015	153.374	82.9282	82.4691	176.62	25.3853	123.848	4.87872	2.2865	0.0218668	1.54492	up	--	--	--	--	--	--	--	--	--	--	--	--	--
pos_1800	Sulfapyridine	15.5991	23.7888	16.962	18.7301	72.0294	51.212	116.276	122.278	18.77	90.4488	4.8188	2.26867	0.0245469	1.5367	up	--	--	--	--	--	--	HMDB0015028	144-83-2	Organic compounds	Benzenoids	Benzene and substituted derivatives	Benzenesulfonamides	Animals
pos_865	DL-Homoserine	3.57202	7.97131	2.16806	6.22833	20.8935	18.1061	24.1329	32.9412	4.98493	24.0184	4.81821	2.2685	0.00556388	1.64574	up	--	--	--	--	--	--	--	--	--	--	--	--	--
pos_2722	3beta,5beta-Ketotriol	99.657	49.7117	37.5388	90.4141	463.955	359.466	221.595	279.586	69.3304	331.151	4.77641	2.25593	0.0120983	1.63754	up	--	--	--	--	--	--	--	--	--	--	--	--	--
pos_2693	1-O-Isopentyl-3-O-octadec-2-enoyl glycerol	618.035	328.466	380.36	511.431	1917.61	1685.48	1700.37	3367.27	459.573	2167.68	4.71672	2.23779	0.0225494	1.56743	up	--	--	--	--	--	--	HMDB0302897	--	Organic compounds	Lipids and lipid-like molecules	Glycerolipids	Diradylglycerols	Animals
neg_1678	N-Acetylneuraminate	26.3645	87.6262	6.10852	69.1744	113.047	251.047	270.793	205.353	47.3184	210.06	4.43929	2.15033	0.0113472	1.52907	up	C19910	--	--	--	--	--	HMDB0000230	19342-33-7	Organic compounds	Organic oxygen compounds	Organooxygen compounds	Carbohydrates and carbohydrate conjugates	Animals
pos_1577	3'-Hydroxyropivacaine	16.3732	9.43065	10.2182	27.2667	57.1383	44.8401	60.4566	114.5	15.8222	69.2338	4.37574	2.12953	0.0364966	1.46118	up	--	--	--	--	--	--	HMDB0259614	--	Organic compounds	Organic acids and derivatives	Carboxylic acids and derivatives	Amino acids, peptides, and analogues	Animals
neg_1156	Lividomycin A	104.787	370.062	29.5711	104.422	738.123	519.534	641.257	751.611	152.211	662.631	4.35338	2.12214	0.00199281	1.65411	up	C17707	Neomycin, kanamycin and gentamicin biosynthesis(ko00524)	--	--	--	--	--	--	--	--	--	--	--
neg_1216	Xanthosine dihydrate	69.1469	116.78	20.3999	57.5424	218.534	255.208	305.062	363.36	65.9672	285.541	4.32853	2.11388	0.00189047	1.66137	up	--	--	--	--	--	--	--	--	--	--	--	--	--
neg_918	Sarmazenil	9.84349	15.743	7.28291	17.1187	42.1058	41.2033	72.0037	56.7441	12.497	53.0142	4.24214	2.08479	0.00797179	1.62063	up	--	--	--	--	--	--	HMDB0257499	--	Organic compounds	Organoheterocyclic compounds	Benzodiazepines	1,4-benzodiazepines	Animals
neg_966	Moguisteine	4.52481	13.1804	3.3878	4.85888	14.9553	24.4981	33.7792	36.3237	6.48798	27.3891	4.22151	2.07776	0.0157425	1.50735	up	--	--	--	--	--	--	HMDB0254834	--	Organic compounds	Benzenoids	Phenol ethers	Anisoles	Animals
neg_1073	Carcinine	621.24	503.66	500.056	779.184	2108.96	1915.03	2695.65	3280.15	601.035	2499.95	4.15941	2.05638	0.00713456	1.66778	up	--	--	--	--	--	--	HMDB0249666	--	Organic compounds	Organoheterocyclic compounds	Azoles	Imidazoles	Animals
pos_2551	5beta-Cyprinolsulfate	11.75	38.9944	17.7867	12.6128	87.1748	66.3517	61.0621	117.762	20.286	83.0876	4.09582	2.03415	0.00966788	1.58253	up	C05468	--	--	--	--	--	HMDB0006888	--	Organic compounds	Lipids and lipid-like molecules	Steroids and steroid derivatives	Bile acids, alcohols and derivatives	Animals
neg_1087	N-Acetyl-O-demethylpuromycin	10.1038	37.1618	5.65137e-07	2.09297	59.6457	34.1874	51.4983	52.7583	12.3396	49.5224	4.01328	2.00478	0.0140533	1.50182	up	--	--	--	--	--	--	--	--	--	--	--	--	--
pos_2373	LysoPA(O-18:0/0:0)	102.665	168.002	56.5189	131.811	693.061	343.835	414.862	352.371	114.749	451.032	3.9306	1.97475	0.0221388	1.55013	up	--	--	--	--	--	--	HMDB0011144	--	Organic compounds	Lipids and lipid-like molecules	Glycerophospholipids	Glycerophosphates	Animals
pos_2395	12-Hydroxy-12-octadecanoylcarnitine	3052.04	2095.79	2404.03	7587.2	15474.4	21089.3	10539.2	12115.6	3784.76	14804.6	3.91163	1.96777	0.0104652	1.57456	up	--	--	LMFA07070028	Fatty Acyls [FA]	Fatty esters [FA07]	Fatty acyl carnitines [FA0707]	HMDB0013154	--	Organic compounds	Lipids and lipid-like molecules	Fatty Acyls	Fatty acid esters	Animals
pos_611	Hibiscetin 8-methyl ether 3-rhamnoside	39.0774	57.5683	55.9243	62.0682	142.942	155.925	216.707	305.856	53.6595	205.357	3.82704	1.93623	0.0253954	1.53325	up	--	--	LMPK12113269	Polyketides [PK]	Flavonoids [PK12]	Flavones and Flavonols [PK1211]	--	--	--	--	--	--	--
pos_1824	Arachidonoyl Serinol	68.5071	9.90068	63.9622	93.4989	276.196	166.671	149.761	285.701	58.9672	219.583	3.72381	1.89678	0.0130022	1.56877	up	--	--	LMFA08020072	Fatty Acyls [FA]	Fatty amides [FA08]	N-acyl amines [FA0802]	HMDB0013650	183718-70-9	Organic compounds	Lipids and lipid-like molecules	Fatty Acyls	Fatty amides	Animals
neg_147	8-(2-Hydroxyethyl)theophyline	24.6283	31.176	15.2167	53.8995	55.4679	92.7647	129.029	169.722	31.2301	111.746	3.57814	1.83921	0.0399983	1.40665	up	--	--	--	--	--	--	HMDB0247410	--	Organic compounds	Organoheterocyclic compounds	Imidazopyrimidines	Purines and purine derivatives	Animals
neg_630	(1-Methyl-2,3-dihydropyridin-6-ylidene)hydrazine	1.31728	4.32146	1.94044	7.81333	10.4284	7.20209	18.5959	18.4236	3.84813	13.6625	3.55043	1.82799	0.0332737	1.38705	up	--	--	--	--	--	--	HMDB0242286	--	Organic compounds	Organoheterocyclic compounds	Pyridines and derivatives	Hydropyridines	Animals
pos_880	L-alpha-amino-epsilon-keto-pimelate	9.73075	14.9835	0.764328	7.5754	23.0829	30.5519	25.82	36.7754	8.2635	29.0575	3.51637	1.81409	0.00258763	1.62378	up	--	--	--	--	--	--	--	--	--	--	--	--	--
pos_517	Wyerol	7.94698	26.1983	24.1286	28.8464	70.314	63.0649	79.068	93.557	21.7801	76.5009	3.51243	1.81247	0.000755981	1.68911	up	--	--	--	--	--	--	HMDB0039142	20450-52-6	Organic compounds	Lipids and lipid-like molecules	Fatty Acyls	Fatty acids and conjugates	Animals
pos_774	Cartormin	12.069	15.3346	5.65137e-07	3.1651	14.3537	27.5109	29.8708	30.8798	7.64218	25.6538	3.35687	1.74712	0.0142707	1.45702	up	--	--	--	--	--	--	HMDB0035209	--	Organic compounds	Lipids and lipid-like molecules	Prenol lipids	Terpene lactones	Animals
pos_1993	N-Palmitoyl Glutamic acid	80.3403	28.5103	60.5168	55.097	234.269	164.871	105.708	231.084	56.1161	183.983	3.27862	1.71309	0.0194177	1.56489	up	--	--	--	--	--	--	HMDB0241925	--	Organic compounds	Organic acids and derivatives	Carboxylic acids and derivatives	Amino acids, peptides, and analogues	Animals
pos_1850	Linoleamide	44.8577	11.1282	44.4355	52.5796	169.109	87.4282	76.2769	168.706	38.2502	125.38	3.27789	1.71277	0.0341674	1.46911	up	--	--	LMFA08010008	Fatty Acyls [FA]	Fatty amides [FA08]	Primary amides [FA0801]	HMDB0062656	3072-13-7	Organic compounds	Lipids and lipid-like molecules	Fatty Acyls	Fatty amides	Animals,Plants
pos_463	Hydroxymethylphosphonate	35.6698	39.7929	47.4185	65.9946	155.638	113.156	171.737	172.147	47.2189	153.17	3.24382	1.69769	0.00174745	1.69531	up	--	--	--	--	--	--	--	--	--	--	--	--	--
pos_1281	2-O-ethyl PAF C-16	52.465	47.2256	59.6274	61.9916	260.583	178.345	149.838	128.869	55.3274	179.409	3.24267	1.69718	0.022398	1.58599	up	--	--	--	--	--	--	--	--	--	--	--	--	--
pos_2620	MG(19:0/0:0/0:0)	34.6686	45.2056	43.6158	53.7361	173.108	201.022	111.62	77.0927	44.3065	140.711	3.17585	1.66714	0.0407355	1.47805	up	--	--	--	--	--	--	HMDB0072839	--	Organic compounds	Lipids and lipid-like molecules	Glycerolipids	Monoradylglycerols	Animals
pos_2187	(3S)-3-Hydroxy-N6,N6,N6-trimethyl-L-lysine	33.0809	4.4854	33.4088	46.3108	118.812	115.783	44.1175	92.9001	29.3215	92.9032	3.16844	1.66377	0.0259063	1.48261	up	--	--	--	--	--	--	--	--	--	--	--	--	--
pos_1626	5-Pentyltetrahydro-2-oxo-3-furancarboxylic acid	222.585	160.444	187.561	283.733	657.382	425.491	553.384	1021.63	213.581	664.471	3.1111	1.63743	0.03615	1.48166	up	--	--	--	--	--	--	HMDB0030989	--	Organic compounds	Organoheterocyclic compounds	Lactones	Gamma butyrolactones	Animals
pos_802	Formycin b	863.246	1766.11	450.243	845.512	3092.62	3229.23	3433.51	2423.43	981.278	3044.7	3.10279	1.63356	0.00135942	1.65966	up	--	--	--	--	--	--	HMDB0252449	4991-53-1	Organic compounds	Organic oxygen compounds	Organooxygen compounds	Carbohydrates and carbohydrate conjugates	Animals
neg_955	Carbamazepine-o-quinone	22.8603	16.7151	6.35893	19.866	34.2369	43.0524	54.4854	69.9146	16.4501	50.4223	3.06517	1.61597	0.0144032	1.53705	up	C16606	Drug metabolism - cytochrome P450(ko00982)	--	--	--	--	HMDB0060566	--	Organic compounds	Organoheterocyclic compounds	Benzazepines	Dibenzazepines	Animals
pos_1738	(±)-Octanoylcarnitine	2838.36	869.986	1958.4	3364.06	8505.33	7135.02	4346.44	7502.18	2257.7	6872.24	3.04391	1.60593	0.00697889	1.61229	up	--	--	--	--	--	--	--	--	--	--	--	--	--
neg_1185	Cyanidin	91.9603	192.589	24.7771	57.9588	292.5	335.501	303.402	179.432	91.8213	277.709	3.02445	1.59667	0.00971703	1.50933	up	--	--	--	--	--	--	--	--	--	--	--	--	--
pos_1739	9-Hydroxydecanoylcarnitine	275.843	62.6968	250.373	400.862	686.883	772.77	514.297	954.592	247.444	732.136	2.9588	1.56501	0.00654246	1.58112	up	--	--	--	--	--	--	HMDB0241063	--	Organic compounds	Lipids and lipid-like molecules	Fatty Acyls	Fatty acid esters	Animals
pos_504	Pyrroline hydroxycarboxylic acid	128.578	123.239	130.823	93.0485	319.148	367.668	318.101	397.148	118.922	350.516	2.94744	1.55946	0.000318076	1.76369	up	C04281	--	--	--	--	--	HMDB0001369	22573-88-2	Organic compounds	Organic acids and derivatives	Carboxylic acids and derivatives	Amino acids, peptides, and analogues	Microbe,Animals
pos_1737	trans-Hex-2-enoic acid	41.3017	11.1255	28.8091	46.5666	106.644	101.171	61.2308	106.22	31.9507	93.8165	2.93629	1.55399	0.00474268	1.62379	up	--	--	LMFA01030008	Fatty Acyls [FA]	Fatty Acids and Conjugates [FA01]	Unsaturated fatty acids [FA0103]	HMDB0010719	1191-04-4	Organic compounds	Lipids and lipid-like molecules	Fatty Acyls	Fatty acids and conjugates	Animals
neg_1091	L-beta-Ethynylserine	791.687	1052.51	839.465	822.147	2062.37	2013.92	2639.77	3506.23	876.453	2555.57	2.91581	1.5439	0.0154033	1.59716	up	--	--	--	--	--	--	--	--	--	--	--	--	--
neg_1213	Inosine	3944.27	7113.57	1939.65	5092.87	11763.9	11354.4	16268.9	12487.2	4522.59	12968.6	2.86752	1.5198	0.00165303	1.63205	up	--	--	--	--	--	--	--	--	--	--	--	--	--
pos_252	Isopentyl gentiobioside	11.7259	18.4066	8.93377	27.6137	37.7571	32.0297	50.838	70.4489	16.67	47.7684	2.86554	1.5188	0.026966	1.44178	up	--	--	--	--	--	--	HMDB0041512	178275-89-3	Organic compounds	Lipids and lipid-like molecules	Fatty Acyls	Fatty acyl glycosides	Animals
pos_2409	Calcitetrol	182.297	123.278	238.3	569.271	689.005	1253.75	537.984	667.582	278.286	787.08	2.82831	1.49994	0.0419304	1.35703	up	C18231	Steroid biosynthesis(ko00100);;Metabolic pathways(ko01100);;Parathyroid hormone synthesis, secretion and action(ko04928)	LMST03020686	Sterol Lipids [ST]	Secosteroids [ST03]	Vitamin D3 and derivatives [ST0302]	HMDB0006228	56142-94-0	Organic compounds	Lipids and lipid-like molecules	Steroids and steroid derivatives	Vitamin D and derivatives	Animals
pos_1627	(±)-Hexanoylcarnitine	8479.77	5875.83	7459.82	10720.3	23641.1	15728.3	19286.8	33029.2	8133.92	22921.3	2.818	1.49467	0.0247725	1.53172	up	--	--	--	--	--	--	--	--	--	--	--	--	--
pos_1557	2-Methylbutyroylcarnitine	2778.48	3340.39	1781.08	3505.24	5535.31	5496.38	8210.83	11747.9	2851.3	7747.61	2.71722	1.44213	0.0409556	1.42782	up	--	--	LMFA07070034	Fatty Acyls [FA]	Fatty esters [FA07]	Fatty acyl carnitines [FA0707]	HMDB0000378	31023-25-3	Organic compounds	Lipids and lipid-like molecules	Fatty Acyls	Fatty acid esters	Animals
pos_1668	2,3-Heptanedione	402.207	243.627	464.895	1359.18	2258.28	1247.16	1015.55	2149.93	617.477	1667.73	2.70088	1.43343	0.04189	1.34808	up	--	--	LMFA12000013	Fatty Acyls [FA]	Oxygenated hydrocarbons [FA12]	-	HMDB0031476	1996-04-08	Organic compounds	Organic oxygen compounds	Organooxygen compounds	Carbonyl compounds	Animals
pos_1503	2-(Formamido)-N1-(5'-phosphoribosyl)acetamidine	124.514	265.308	77.6971	190.781	266.584	503.465	568.23	369.865	164.575	427.036	2.59478	1.37561	0.0213342	1.42992	up	C04640	Purine metabolism(ko00230);;Metabolic pathways(ko01100)	--	--	--	--	HMDB0002305	6157-85-3	Organic compounds	Organic oxygen compounds	Organooxygen compounds	Carbohydrates and carbohydrate conjugates	Animals
pos_834	Isoorientin 6''-rhamnoside	24.687	45.5079	5.73623	8.27354	66.1624	56.7269	50.0788	41.3438	21.0512	53.578	2.54513	1.34774	0.0292416	1.42391	up	--	--	--	--	--	--	HMDB0038818	108602-35-3	Organic compounds	Phenylpropanoids and polyketides	Flavonoids	Flavonoid glycosides	Animals
pos_2782	LysoSM(d18:1)	1.46662	12.0543	4.31515	10.1283	14.3355	14.9509	14.8723	26.528	6.99109	17.6717	2.52774	1.33785	0.0333468	1.34994	up	C03640	Sphingolipid metabolism(ko00600)	--	--	--	--	HMDB0006482	1670-26-4	Organic compounds	Lipids and lipid-like molecules	Sphingolipids	Phosphosphingolipids	Animals
pos_677	5-Hexen-2-one, 5-methyl-3-methylene	10.4106	13.9257	16.5994	14.5508	28.1394	28.0324	37.3982	38.2535	13.8716	32.9559	2.37577	1.2484	0.00299425	1.65946	up	--	--	--	--	--	--	HMDB0304599	51756-18-4	Organic compounds	Organic oxygen compounds	Organooxygen compounds	Carbonyl compounds	Animals
pos_2586	Octadecyl fumarate	16.9337	20.9917	20.661	21.7125	54.8385	66.4473	34.4703	33.2598	20.0747	47.254	2.3539	1.23505	0.0424749	1.47352	up	--	--	LMFA07010979	Fatty Acyls [FA]	Fatty esters [FA07]	Wax monoesters [FA0701]	HMDB0038073	1741-93-1	Organic compounds	Lipids and lipid-like molecules	Fatty Acyls	Fatty acid esters	Animals
pos_859	L-Threonine	25.8708	33.4098	27.3144	30.1263	60.4945	64.7355	67.1931	81.6769	29.1803	68.525	2.34833	1.23164	0.00165077	1.72366	up	C00188	Glycine, serine and threonine metabolism(ko00260);;Monobactam biosynthesis(ko00261);;Valine, leucine and isoleucine biosynthesis(ko00290);;D-Amino acid metabolism(ko00470);;Porphyrin metabolism(ko00860);;Aminoacyl-tRNA biosynthesis(ko00970);;Metabolic pathways(ko01100);;Biosynthesis of amino acids(ko01230);;ABC transporters(ko02010);;Protein digestion and absorption(ko04974);;Mineral absorption(k…	--	--	--	--	HMDB0000167	72-19-5	Organic compounds	Organic acids and derivatives	Carboxylic acids and derivatives	Amino acids, peptides, and analogues	Microbe,Animals
neg_644	Artocarbene	19.5046	5.41744	7.32229	9.98482	31.5742	12.6736	26.3005	25.7226	10.5573	24.0677	2.27973	1.18886	0.040076	1.34628	up	--	--	--	--	--	--	--	--	--	--	--	--	--
pos_2656	Sphingosine	39.0014	77.73	48.2991	50.9282	131.476	84.8546	106.795	166.371	53.9897	122.374	2.26662	1.18054	0.0215391	1.48657	up	--	--	--	--	--	--	--	--	--	--	--	--	--
pos_2787	LysoPC(18:0/0:0)	175.739	263.207	216.925	219.83	666.718	385.81	418.118	509.187	218.925	494.958	2.26086	1.17687	0.0180235	1.57726	up	--	--	--	--	--	--	--	--	--	--	--	--	--
pos_779	2-aceto-2-hydroxy-butanoate	458.114	680.542	283.823	479.476	1071.59	1035.71	1169.85	1005.28	475.489	1070.61	2.2516	1.17095	0.0023081	1.69376	up	--	--	--	--	--	--	HMDB0304056	--	Organic compounds	Organic acids and derivatives	Keto acids and derivatives	Short-chain keto acids and derivatives	Animals
neg_2587	Etaspirene	18.5256	42.6664	49.0004	67.6081	77.5705	71.1414	112.772	136.632	44.4501	99.529	2.23911	1.16293	0.0290633	1.37756	up	--	--	--	--	--	--	HMDB0036023	79893-63-3	Organic compounds	Organoheterocyclic compounds	Dihydrofurans	_	Animals
pos_2708	17alpha-Hydroxyprogesterone	242.709	215.06	145.732	102.677	419.787	354.058	553.501	229.656	176.544	389.251	2.20483	1.14067	0.0428788	1.35409	up	C01176	Steroid hormone biosynthesis(ko00140);;Metabolic pathways(ko01100);;Ovarian steroidogenesis(ko04913);;Cortisol synthesis and secretion(ko04927);;Cushing syndrome(ko04934)	LMST02030161	Sterol Lipids [ST]	Steroids [ST02]	C21 steroids (gluco/mineralocorticoids, progestogins) and derivatives [ST0203]	HMDB0000374	68-96-2	Organic compounds	Lipids and lipid-like molecules	Steroids and steroid derivatives	Pregnane steroids	Animals
neg_1175	1-Nitrohydroxyphenyl-N-benzoylalanine	97.2865	123.53	58.2884	81.6966	239.788	207.962	201.187	143.577	90.2004	198.129	2.19654	1.13523	0.00584971	1.59205	up	--	--	--	--	--	--	HMDB0243965	--	Organic compounds	Organic acids and derivatives	Carboxylic acids and derivatives	Amino acids, peptides, and analogues	Animals
neg_935	Ethyl 6-chlorochroman-2-carboxylate	183.415	382.379	187.26	321.507	524.527	358.981	673.988	792.708	268.64	587.551	2.18713	1.12904	0.0337432	1.38554	up	--	--	--	--	--	--	HMDB0252034	--	Organic compounds	Organoheterocyclic compounds	Benzopyrans	1-benzopyrans	Animals
neg_177	Precorrin 8X	31.9647	45.5869	41.7531	33.9573	69.0285	65.948	73.8261	124.487	38.3155	83.3224	2.17464	1.12078	0.0437207	1.42428	up	--	--	--	--	--	--	--	--	--	--	--	--	--
neg_2410	Sphingosyl-phosphocholine	3884.24	6740.88	3189.98	5412.49	15126.1	7677.85	11117.6	7884.64	4806.9	10451.6	2.17428	1.12054	0.0399036	1.39743	up	C03640	Sphingolipid metabolism(ko00600)	--	--	--	--	HMDB0006482	1670-26-4	Organic compounds	Lipids and lipid-like molecules	Sphingolipids	Phosphosphingolipids	Animals
neg_153	4-Hydroxymethyl Ambrisentan	46.4229	65.0345	34.1263	82.2025	99.5141	86.7433	125.871	180.294	56.9466	123.106	2.16178	1.11222	0.04116	1.36569	up	--	--	--	--	--	--	HMDB0259645	--	Organic compounds	Benzenoids	Benzene and substituted derivatives	Diphenylmethanes	Animals
pos_715	beta-Nicotinamide D-ribonucleotide	17.2263	23.953	17.8741	15.9583	28.1838	37.2762	39.6423	55.5079	18.7529	40.1526	2.14114	1.09838	0.0275572	1.48	up	--	--	--	--	--	--	--	--	--	--	--	--	--
neg_1108	Arabinosylhypoxanthine	14669	27394.1	8453.92	15231.2	34564.5	35896.9	39748.7	29343.7	16437.1	34888.4	2.12255	1.0858	0.0110758	1.54214	up	--	--	--	--	--	--	HMDB0003040	7013-16-3	Organic compounds	Nucleosides, nucleotides, and analogues	Purine nucleosides	_	Animals
pos_2705	PE(18:0/0:0)	5618.93	11131.6	7054.14	6629.81	12472.8	11758.7	16247.7	23874.1	7608.61	16088.3	2.11449	1.08031	0.0474302	1.34457	up	C21484	Ferroptosis(ko04216)	LMGP02050001	Glycerophospholipids [GP]	Glycerophosphoethanolamines [GP02]	Monoacylglycerophosphoethanolamines [GP0205]	HMDB0011130	69747-55-3	Organic compounds	Lipids and lipid-like molecules	Glycerophospholipids	Glycerophosphoethanolamines	Microbe,Animals
neg_1104	Pseudouridine	51.4252	128.283	57.9661	80.8182	159.068	110.577	163.204	225.306	79.6231	164.539	2.06647	1.04717	0.0299458	1.37295	up	C02067	Pyrimidine metabolism(ko00240);;Metabolic pathways(ko01100)	--	--	--	--	HMDB0000767	1445-07-4	Organic compounds	Nucleosides, nucleotides, and analogues	Nucleoside and nucleotide analogues	_	Microbe,Animals
neg_1088	3-Aminopropanal	71.0527	75.8382	36.4362	47.2179	115.043	110.334	109.685	139.749	57.6363	118.703	2.05952	1.04231	0.00259094	1.64227	up	--	--	--	--	--	--	--	--	--	--	--	--	--
pos_925	Bucolome	15.9353	16.8366	11.8658	17.8058	40.3657	27.1784	29.3689	28.5752	15.6109	31.3721	2.00963	1.00693	0.00841061	1.62672	up	--	--	--	--	--	--	HMDB0249422	--	Organic compounds	Organoheterocyclic compounds	Diazines	Pyrimidines and pyrimidine derivatives	Animals
pos_2602	1-(11Z-docosenoyl)-glycero-3-phosphate	383.206	381.282	363.321	251.5	670.498	464.785	695.086	894.547	344.827	681.229	1.97557	0.982266	0.025223	1.48889	up	--	--	LMGP10050029	Glycerophospholipids [GP]	Glycerophosphates [GP10]	Monoacylglycerophosphates [GP1005]	HMDB0062304	--	Organic compounds	Lipids and lipid-like molecules	Glycerophospholipids	Glycerophosphates	Animals
neg_1096	Xanthine	1618.87	1892.51	995.15	1109.62	2596.59	2501.8	2740.45	3213.54	1404.04	2763.09	1.96796	0.976702	0.00268779	1.6323	up	C00385	Purine metabolism(ko00230);;Caffeine metabolism(ko00232);;Metabolic pathways(ko01100);;Nucleotide metabolism(ko01232)	--	--	--	--	HMDB0000292	69-89-6	Organic compounds	Organoheterocyclic compounds	Imidazopyrimidines	Purines and purine derivatives	Microbe,Animals,Plants
pos_875	Cytosine	11.557	13.0762	6.97265	16.8428	23.9444	18.884	29.798	21.5715	12.1122	23.5495	1.94428	0.959239	0.0104413	1.49862	up	C00380	Pyrimidine metabolism(ko00240);;Metabolic pathways(ko01100);;Nucleotide metabolism(ko01232)	--	--	--	--	HMDB0000630	71-30-7	Organic compounds	Organoheterocyclic compounds	Diazines	Pyrimidines and pyrimidine derivatives	Microbe,Animals
pos_2712	Antibiotic G-418	11.3281	31.5664	24.3061	18.5659	38.4608	33.0568	37.3104	57.909	21.4416	41.6842	1.94408	0.959088	0.0296232	1.36553	up	--	--	--	--	--	--	--	--	--	--	--	--	--
neg_2375	LysoPE(P-16:0/0:0)	3150.18	7002.42	4203.06	4719.63	8729.82	7302.97	10786.5	9849.29	4768.82	9167.15	1.92231	0.942841	0.00741332	1.51512	up	--	--	LMGP02070001	Glycerophospholipids [GP]	Glycerophosphoethanolamines [GP02]	1Z-alkenylglycerophosphoethanolamines [GP0207]	HMDB0011152	174062-72-7	Organic compounds	Lipids and lipid-like molecules	Glycerophospholipids	Glycerophosphoethanolamines	Animals
pos_840	Guanidoacetic acid	10.2911	13.0118	4.78881	7.7456	19.1479	15.4764	19.0592	15.0836	8.95933	17.1918	1.91887	0.940254	0.0104655	1.53997	up	C00581	Glycine, serine and threonine metabolism(ko00260);;Arginine and proline metabolism(ko00330);;Metabolic pathways(ko01100)	--	--	--	--	HMDB0000128	352-97-6	Organic compounds	Organic acids and derivatives	Carboxylic acids and derivatives	Amino acids, peptides, and analogues	Animals
neg_1074	Ophthalmic acid	152.795	117.597	102.668	108.336	147.83	265.271	217.432	288.279	120.349	229.703	1.90864	0.932544	0.0322215	1.45154	up	C21016	Cysteine and methionine metabolism(ko00270);;Metabolic pathways(ko01100)	--	--	--	--	HMDB0005765	495-27-2	Organic compounds	Organic acids and derivatives	Carboxylic acids and derivatives	Amino acids, peptides, and analogues	Animals
pos_1692	xi-3-Methyl-3-cyclohexen-1-ol	5.08163	4.44673	4.37057	5.74145	11.6973	10.385	7.88003	7.48057	4.9101	9.36071	1.90642	0.930866	0.017076	1.58668	up	--	--	--	--	--	--	HMDB0034372	53783-91-8	Organic compounds	Organic oxygen compounds	Organooxygen compounds	Alcohols and polyols	Animals
pos_1639	L-Tyrosine ethyl ester	29.0057	23.621	14.0233	32.613	48.6052	28.3033	56.5942	53.2433	24.8157	46.6865	1.88133	0.911751	0.0327751	1.38262	up	--	--	--	--	--	--	HMDB0253924	--	Organic compounds	Organic acids and derivatives	Carboxylic acids and derivatives	Amino acids, peptides, and analogues	Animals
neg_2476	Emindole SB	221.309	372.344	230.319	280.828	541.705	383.565	552.877	554.675	276.2	508.205	1.83999	0.879698	0.00558643	1.55925	up	--	--	--	--	--	--	--	--	--	--	--	--	--
pos_2702	MG(18:0/0:0/0:0)	548.49	979.039	672.126	584.01	1312.7	850.014	1168.79	1747.47	695.916	1269.74	1.82456	0.867552	0.0459107	1.3397	up	--	--	--	--	--	--	HMDB0011131	22610-61-3	Organic compounds	Lipids and lipid-like molecules	Glycerolipids	Monoradylglycerols	Animals
neg_2338	LysoPC(16:0/0:0)	13065.5	16185.7	12914.1	10990.2	21543.5	19267.7	23319.9	32376	13288.9	24126.8	1.81556	0.860417	0.0259942	1.47823	up	C04230	--	LMGP01050018	Glycerophospholipids [GP]	Glycerophosphocholines [GP01]	Monoacylglycerophosphocholines [GP0105]	HMDB0010382	17364-16-8	Organic compounds	Lipids and lipid-like molecules	Glycerophospholipids	Glycerophosphocholines	Microbe,Animals
pos_665	Histidylglutamine	44.428	41.2448	48.3081	44.052	78.1764	68.5162	75.2073	101.222	44.5082	80.7804	1.81496	0.859934	0.012678	1.62397	up	--	--	--	--	--	--	HMDB0028883	224638-13-5	Organic compounds	Organic acids and derivatives	Carboxylic acids and derivatives	Amino acids, peptides, and analogues	Animals
neg_2337	LysoPC(15:0/0:0)	4107.45	5040.8	3821.6	3468.42	6891.74	5916.14	6944.81	10028.8	4109.57	7445.38	1.81172	0.857358	0.0267563	1.4776	up	C04230	--	LMGP01050016	Glycerophospholipids [GP]	Glycerophosphocholines [GP01]	Monoacylglycerophosphocholines [GP0105]	HMDB0010381	--	Organic compounds	Lipids and lipid-like molecules	Glycerophospholipids	Glycerophosphocholines	Animals
pos_2486	PC(16:0/0:0)[U] / PC(16:0/0:0)[rac]	34618.5	39098.8	31428.2	27008	54323.1	45989.4	57635.2	81126.9	33038.4	59768.7	1.80907	0.855246	0.0320718	1.45632	up	--	--	--	--	--	--	--	--	--	--	--	--	--
neg_940	Uric acid	1211.72	955.664	891.557	830.003	1575.55	1595.26	1920.53	1859.69	972.235	1737.76	1.78739	0.837851	0.000779202	1.67673	up	C00366	Purine metabolism(ko00230);;Metabolic pathways(ko01100);;Bile secretion(ko04976)	--	--	--	--	HMDB0000289	69-93-2	Organic compounds	Organoheterocyclic compounds	Imidazopyrimidines	Purines and purine derivatives	Microbe,Animals,Plants
pos_882	(±)-Propionylcarnitine	10841.3	11659.2	7678.08	9907.8	13555.3	13908.9	19477.9	23853.8	10021.6	17699	1.76608	0.820553	0.0460364	1.37801	up	--	--	--	--	--	--	--	--	--	--	--	--	--
pos_2711	CPA(18:0/0:0)	38.5617	74.5772	68.0262	36.3726	88.0959	63.8256	105.03	119.949	54.3844	94.2249	1.73257	0.792915	0.0444441	1.27596	up	--	--	--	--	--	--	HMDB0007004	--	Organic compounds	Lipids and lipid-like molecules	Glycerophospholipids	Glycerophosphates	Animals
neg_2433	N-Palmitoyl Cysteine	242.111	243.713	191.62	263.584	516.035	379.531	311.91	398.097	235.257	401.393	1.70619	0.770779	0.0235201	1.53797	up	--	--	--	--	--	--	--	--	--	--	--	--	--
pos_2911	LysoPC(P-18:0/0:0)	4662.31	5729.04	3625.37	4404.15	8815.37	7228.8	7797.17	7393.25	4605.22	7808.65	1.69561	0.761804	0.00143309	1.66791	up	C04230	--	LMGP01070009	Glycerophospholipids [GP]	Glycerophosphocholines [GP01]	1Z-alkenylglycerophosphocholines [GP0107]	HMDB0013122	--	Organic compounds	Lipids and lipid-like molecules	Glycerophospholipids	Glycerophosphocholines	Animals
pos_2786	PC(P-15:0/0:0)	4287.56	5816.25	3510.59	4103.37	6601.02	6404.83	7056.38	9207.39	4429.44	7317.41	1.65199	0.724208	0.0133166	1.48618	up	--	--	LMGP01070003	Glycerophospholipids [GP]	Glycerophosphocholines [GP01]	1Z-alkenylglycerophosphocholines [GP0107]	--	--	--	--	--	--	--
neg_1766	Thiostatin	300.71	263.364	189.105	396.868	483.664	320.535	571.012	511.26	287.512	471.618	1.64034	0.713997	0.0383645	1.33186	up	--	--	--	--	--	--	HMDB0259033	--	Organic compounds	Organic nitrogen compounds	Organonitrogen compounds	Amines	Animals
neg_640	10-Hydroxycarbazepine	82.4958	122.258	95.4029	73.9884	154.879	144.623	132.658	173.078	93.5362	151.31	1.61766	0.693906	0.00586749	1.56544	up	C07493	Drug metabolism - cytochrome P450(ko00982)	--	--	--	--	HMDB0060676	--	Organic compounds	Organoheterocyclic compounds	Benzazepines	Dibenzazepines	Animals
neg_2553	LysoPE(P-18:0/0:0)	4770.11	7020.3	4089.99	4631.57	7144.42	6897.35	7985.49	10665.3	5127.99	8173.14	1.59383	0.672497	0.0328278	1.35742	up	--	--	LMGP02070002	Glycerophospholipids [GP]	Glycerophosphoethanolamines [GP02]	1Z-alkenylglycerophosphoethanolamines [GP0207]	HMDB0240598	174062-73-8	Organic compounds	Lipids and lipid-like molecules	Glycerophospholipids	Glycerophosphoethanolamines	Animals
pos_2657	Cyclopentolate	171.383	152.948	116.522	148.981	283.475	228.805	227.595	194.999	147.459	233.718	1.58498	0.664461	0.0103088	1.56334	up	C06932	--	--	--	--	--	HMDB0015114	512-15-2	Organic compounds	Benzenoids	Benzene and substituted derivatives	_	Animals
neg_511	3-Hydroxy-carbofuran	59.2798	42.6649	29.7575	54.8083	69.4949	77.1649	72.3423	74.3206	46.6276	73.3307	1.57269	0.653232	0.0241449	1.55387	up	--	--	--	--	--	--	HMDB0032775	16655-82-6	Organic compounds	Organoheterocyclic compounds	Coumarans	_	Animals
neg_1729	p-Tolyl Sulfate	931.433	916.449	1337.62	1024.51	1546.93	1189.83	1658.92	2033.23	1052.5	1607.23	1.52705	0.610746	0.0412261	1.34005	up	--	--	--	--	--	--	--	--	--	--	--	--	--
pos_1644	N-formylanthranilic acid	82.7187	77.4714	101.052	105.351	128.782	143.144	135.121	139.022	91.6485	136.518	1.48958	0.574904	0.00340198	1.66903	up	C05653	Tryptophan metabolism(ko00380);;Metabolic pathways(ko01100)	--	--	--	--	HMDB0004089	3342-77-6	Organic compounds	Benzenoids	Benzene and substituted derivatives	Benzoic acids and derivatives	Microbe,Animals
pos_1645	N-Methacryloyl-L-glutamic acid	136.18	131.27	176.875	168.314	202.447	216.368	216.641	230.469	153.16	216.481	1.41343	0.499205	0.00590497	1.60922	up	--	--	--	--	--	--	HMDB0255166	--	Organic compounds	Organic acids and derivatives	Carboxylic acids and derivatives	Amino acids, peptides, and analogues	Animals
pos_250	2-Phenylaminoadenosine	53.8658	62.325	46.6456	60.7462	77.6859	74.9141	69.2365	85.1997	55.8957	76.7591	1.37326	0.457601	0.0053439	1.58429	up	--	--	--	--	--	--	HMDB0001069	53296-10-9	Organic compounds	Nucleosides, nucleotides, and analogues	Purine nucleosides	_	Animals
pos_2865	Sphingosine 1-phosphate	31.6064	27.5721	37.5633	27.7777	42.5068	44.3059	46.4414	37.626	31.1299	42.7201	1.37232	0.456614	0.0090633	1.50774	up	C06124	Sphingolipid metabolism(ko00600);;Metabolic pathways(ko01100);;Calcium signaling pathway(ko04020);;Sphingolipid signaling pathway(ko04071);;Phospholipase D signaling pathway(ko04072);;Neuroactive ligand-receptor interaction(ko04080);;Apelin signaling pathway(ko04371);;Fc gamma R-mediated phagocytosis(ko04666);;Tuberculosis(ko05152)	LMSP01050001	Sphingolipids [SP]	Sphingoid bases [SP01]	Sphingoid base 1-phosphates [SP0105]	HMDB0000277	26993-30-6	Organic compounds	Lipids and lipid-like molecules	Sphingolipids	Phosphosphingolipids	Animals
pos_2556	MG(18_2(9Z,12Z)_0_0_0_0)[rac]	50.1383	48.1052	39.0924	45.5773	70.0842	64.2109	64.1134	48.6414	45.7283	61.7625	1.35064	0.433643	0.0308397	1.43143	up	--	--	--	--	--	--	--	--	--	--	--	--	--
pos_609	L-Alanine n-butyl ester	933.801	993.991	1199.9	1207.11	1381.75	1327.26	1300.27	1800.15	1083.7	1452.36	1.34018	0.42243	0.0436667	1.3381	up	--	--	--	--	--	--	--	--	--	--	--	--	--
pos_789	N-Formimino-L-glutamate	108.562	104.461	81.2147	93.3574	133.829	122.132	147.349	106.826	96.8987	127.534	1.31616	0.396331	0.0308489	1.37615	up	C00439	Histidine metabolism(ko00340);;Metabolic pathways(ko01100)	--	--	--	--	HMDB0000854	816-90-0	Organic compounds	Organic acids and derivatives	Carboxylic acids and derivatives	Amino acids, peptides, and analogues	Animals
pos_3178	3beta,7alpha-Dihydroxy-5-cholestenoate	1924.07	1876.25	2139.06	1940.74	2578.05	2711.09	2353.74	2176.06	1970.03	2454.74	1.24604	0.317349	0.0183908	1.50849	up	C17335	Primary bile acid biosynthesis(ko00120)	--	--	--	--	HMDB0012454	115538-84-6	Organic compounds	Lipids and lipid-like molecules	Steroids and steroid derivatives	Bile acids, alcohols and derivatives	Animals
pos_505	(R)-3-Hydroxy-5-phenylpentanoic acid	39.9993	40.284	34.7068	33.3671	41.8953	49.7533	41.9192	49.6649	37.0893	45.8082	1.23508	0.304602	0.0244884	1.41596	up	--	--	--	--	--	--	HMDB0031517	21080-41-1	Organic compounds	Organic acids and derivatives	Hydroxy acids and derivatives	Medium-chain hydroxy acids and derivatives	Animals
neg_699	dTDP-3-amino-3,4,6-trideoxy-D-glucose	113.572	133.28	134.239	113.323	136.659	143.988	143.348	159.082	123.603	145.77	1.17933	0.237972	0.0273282	1.36237	up	--	--	--	--	--	--	--	--	--	--	--	--	--
neg_1722	4-Hydroxybenzaldehyde	113.866	105.69	109.726	100.673	136.089	132.411	117.151	117.849	107.489	125.875	1.17105	0.227806	0.0240077	1.46925	up	C00633	Metabolic pathways(ko01100)	--	--	--	--	HMDB0011718	123-08-0	Organic compounds	Organic oxygen compounds	Organooxygen compounds	Carbonyl compounds	Animals,Plants,Microbe
pos_1854	Dihydroactinidiolide	570.165	583.428	600.301	603.583	626.161	639.506	616.799	606.473	589.369	622.235	1.05576	0.0782877	0.0204272	1.42147	up	--	--	--	--	--	--	--	--	--	--	--	--	--
pos_2216	1,3,5-Bisabolatrien-10-one	94.4775	99.2279	93.4907	97.8545	90.0635	94.5701	91.8571	87.8875	96.2627	91.0946	0.946312	-0.0796116	0.0389215	1.32784	down	--	--	--	--	--	--	HMDB0036109	76760-40-2	Organic compounds	Lipids and lipid-like molecules	Prenol lipids	Sesquiterpenoids	Animals
pos_2275	7,10-Hexadecadiynoic acid	1154.86	1209.09	1221.62	1230.98	1070.43	1122.68	1159.42	1164.09	1204.14	1129.16	0.937728	-0.0927586	0.0364975	1.37811	down	--	--	LMFA01030492	Fatty Acyls [FA]	Fatty Acids and Conjugates [FA01]	Unsaturated fatty acids [FA0103]	--	--	--	--	--	--	--
neg_1312	Urate	73.8175	76.2282	78.6405	74.9327	71.6829	70.9586	71.8168	69.7417	75.9047	71.05	0.936042	-0.0953549	0.0117255	1.58903	down	C00366	Purine metabolism(ko00230);;Metabolic pathways(ko01100);;Bile secretion(ko04976)	--	--	--	--	HMDB0000289	69-93-2	Organic compounds	Organoheterocyclic compounds	Imidazopyrimidines	Purines and purine derivatives	Microbe,Animals,Plants
pos_1915	7-Deoxyloganetin	168.048	173.565	175.194	176.265	163.848	167.076	151.846	164.43	173.268	161.8	0.933813	-0.0987943	0.0342338	1.37545	down	--	--	--	--	--	--	--	--	--	--	--	--	--
pos_2783	Glutaminyllysine	205.777	209.305	217.876	199.879	189.95	198.327	201.274	185.119	208.209	193.668	0.930159	-0.10445	0.033458	1.38329	down	--	--	--	--	--	--	HMDB0028802	45234-03-5	Organic compounds	Organic acids and derivatives	Carboxylic acids and derivatives	Amino acids, peptides, and analogues	Animals
neg_1645	Homomethionine	46931.2	50849.5	51136.2	47291.6	44859	47674.5	45193	44600.4	49052.1	45581.7	0.929251	-0.10586	0.0470608	1.34269	down	C17213	2-Oxocarboxylic acid metabolism(ko01210)	--	--	--	--	HMDB0030406	25148-30-5	Organic compounds	Organic acids and derivatives	Carboxylic acids and derivatives	Amino acids, peptides, and analogues	Animals
pos_3098	4,4-Dimethoxy-2-butanone	93.9375	91.1694	89.7405	95.7201	86.1248	89.312	86.293	82.2219	92.6419	85.9879	0.928176	-0.10753	0.015381	1.44353	down	--	--	--	--	--	--	HMDB0033851	5436-21-5	Organic compounds	Organic oxygen compounds	Organooxygen compounds	Carbonyl compounds	Animals
neg_2843	Pentafluorophenylhydrazine	9560.51	10245.8	10591.9	9692.66	9239.77	9401.78	9416.96	8982.97	10022.7	9260.37	0.923938	-0.114132	0.0430118	1.417	down	--	--	--	--	--	--	HMDB0256267	--	Organic compounds	Benzenoids	Benzene and substituted derivatives	Phenylhydrazines	Animals
neg_2756	DMAPP (ammonium salt)	5182.91	5587.88	5805.79	5337.49	5045.33	5157.92	5114.29	4905.11	5478.52	5055.66	0.922816	-0.115885	0.0468318	1.40299	down	--	--	--	--	--	--	--	--	--	--	--	--	--
neg_1359	Benzoquinoneacetic acid	129.674	136.535	142.076	129.729	121.988	126.966	126.677	119.985	134.503	123.904	0.921197	-0.118419	0.0294623	1.44471	down	--	--	--	--	--	--	HMDB0002334	10275-07-7	Organic compounds	Organic oxygen compounds	Organooxygen compounds	Carbonyl compounds	Animals
neg_2798	Cys-Gly	2395.98	2593.06	2690.09	2486.88	2327.5	2402.87	2343.85	2274.68	2541.51	2337.22	0.919622	-0.120888	0.041704	1.41959	down	--	--	--	--	--	--	HMDB0257594	--	Organic compounds	Organic acids and derivatives	Carboxylic acids and derivatives	Amino acids, peptides, and analogues	Animals
pos_1917	1-Phenyl-1-cyclohexene	273.662	293.285	295.461	281.521	247.586	275.479	268.076	260.345	285.982	262.872	0.919188	-0.121567	0.0265997	1.42302	down	--	--	--	--	--	--	HMDB0243990	771-98-2	Organic compounds	Benzenoids	Benzene and substituted derivatives	_	Animals
neg_1646	2,4-Diketo-3-deoxy-L-fuconate	6256.17	6473.58	6391.25	6048.95	5920.76	6103.24	5531.64	5532.82	6292.49	5772.11	0.917302	-0.124531	0.0275602	1.39948	down	--	--	--	--	--	--	--	--	--	--	--	--	--
neg_2006	2-Carboxy-1,4-naphthoquinone	125.21	140.46	131.682	131.313	120.631	121.829	114.589	126.275	132.166	120.831	0.914234	-0.129364	0.0307448	1.37384	down	--	--	--	--	--	--	--	--	--	--	--	--	--
neg_1946	2,5-Dimethoxy-4-(2-propenyl)phenol	1920.89	2179.07	2144.53	2104.37	1813.41	1878.63	1914.44	1984.64	2087.22	1897.78	0.90924	-0.137267	0.0379404	1.39096	down	--	--	--	--	--	--	HMDB0031984	90377-06-3	Organic compounds	Benzenoids	Phenols	Methoxyphenols	Animals,Plants
neg_1894	5-Hydroxyisourate	191.798	206.053	213.505	202.572	177.254	186.587	189.59	186.604	203.482	185.009	0.909214	-0.137308	0.0176128	1.51908	down	--	--	--	--	--	--	--	--	--	--	--	--	--
neg_1412	Umbelliferone	166.955	179.809	185.226	166.839	157.485	164.338	165.871	147.233	174.707	158.732	0.90856	-0.138346	0.0444157	1.33543	down	C09315	--	--	--	--	--	HMDB0029865	93-35-6	Organic compounds	Phenylpropanoids and polyketides	Coumarins and derivatives	Hydroxycoumarins	Animals,Plants
pos_2383	1,1,2-Trimethyl-1H-benzo[E]indole	63.0751	62.9209	61.6988	61.8481	54.9841	58.2457	59.0092	54.4327	62.3857	56.6679	0.908348	-0.138684	0.0117277	1.62144	down	--	--	--	--	--	--	HMDB0246655	--	Organic compounds	Benzenoids	Naphthalenes	_	Animals
pos_2209	10,11-Epidioxycalamene	143.407	156.821	154.005	158.165	135.387	141.448	142.418	136.544	153.1	138.949	0.907574	-0.139914	0.0159632	1.53645	down	--	--	--	--	--	--	HMDB0041062	168207-85-0	Organic compounds	Benzenoids	Tetralins	_	Animals
neg_1400	24,24-Difluoro-1alpha,25-dihydroxyvitamin D3	47658.5	51311.9	50177.3	50785.2	45611	43930.3	45207.7	46483.2	49983.3	45308.1	0.906465	-0.141677	0.0043206	1.62177	down	--	--	--	--	--	--	HMDB0242645	--	Organic compounds	Lipids and lipid-like molecules	Steroids and steroid derivatives	Vitamin D and derivatives	Animals
pos_2638	5-Heptyl-2-furanheptanoic acid	360.639	381.667	391.088	413.034	344.024	335.85	364.67	355.665	386.607	350.052	0.905448	-0.143297	0.0349878	1.40288	down	--	--	LMFA01150041	Fatty Acyls [FA]	Fatty Acids and Conjugates [FA01]	Heterocyclic fatty acids [FA0115]	HMDB0112093	--	Organic compounds	Lipids and lipid-like molecules	Fatty Acyls	Fatty acids and conjugates	Animals
pos_1996	(-)-Jasmonic acid	72.4589	74.6407	78.0177	75.2968	68.7895	72.6684	68.342	61.4323	75.1035	67.8081	0.902862	-0.147423	0.0440767	1.37026	down	--	--	--	--	--	--	--	--	--	--	--	--	--
pos_9	Glyoxylate	72.9693	78.3097	81.1588	76.0741	70.3392	74.6521	66.6312	66.3783	77.128	69.5002	0.901103	-0.150237	0.0266448	1.3921	down	C00048	Purine metabolism(ko00230);;Caffeine metabolism(ko00232);;Glycine, serine and threonine metabolism(ko00260);;Arginine and proline metabolism(ko00330);;Glyoxylate and dicarboxylate metabolism(ko00630);;C5-Branched dibasic acid metabolism(ko00660);;Metabolic pathways(ko01100);;Carbon metabolism(ko01200)	--	--	--	--	HMDB0000119	298-12-4	Organic compounds	Organic acids and derivatives	Carboxylic acids and derivatives	Carboxylic acids	Microbe,Animals,Plants
neg_2677	2-Hydroxy-3-oxosuccinate	181.294	193.126	206.076	188.677	181.175	178.138	173.637	159.883	192.293	173.208	0.90075	-0.150801	0.0349336	1.35831	down	--	--	--	--	--	--	--	--	--	--	--	--	--
neg_1938	(Z)-But-2-ene-1,2,3-tricarboxylate	354.107	369.872	378.816	368.751	322.18	343.181	325.723	333.906	367.886	331.248	0.900408	-0.151349	0.00189919	1.65134	down	C04225	Propanoate metabolism(ko00640);;Metabolic pathways(ko01100)	--	--	--	--	HMDB0006357	6061-93-4	Organic compounds	Organic acids and derivatives	Carboxylic acids and derivatives	Tricarboxylic acids and derivatives	Microbe,Animals
pos_2363	Alanyl-Lysine	70.905	75.3516	71.6073	77.2185	60.435	71.8379	64.0248	68.1688	73.7706	66.1166	0.896247	-0.158032	0.0463977	1.32676	down	--	--	--	--	--	--	HMDB0028692	6366-77-4	Organic compounds	Organic acids and derivatives	Carboxylic acids and derivatives	Amino acids, peptides, and analogues	Animals
neg_1897	2-Carboxy-2,5-dihydro-5-oxofuran-2-acetate	274.764	300.029	322.175	298.338	256.661	263.369	268.841	281.831	298.827	267.676	0.895756	-0.158823	0.0402403	1.3948	down	--	--	--	--	--	--	--	--	--	--	--	--	--
neg_2713	5-Fluorocyclohexadiene-cis,cis-1,2-diol-1-carboxylate	63.3298	66.1035	68.0953	63.7673	61.1804	56.2033	61.6953	54.9372	65.324	58.5041	0.895599	-0.159076	0.0198093	1.47921	down	--	--	--	--	--	--	--	--	--	--	--	--	--
pos_2482	Confertifoline	2306.04	2449.54	2535.83	2594.83	2065.64	2240.84	2279.08	2255.98	2471.56	2210.38	0.894328	-0.161125	0.0182051	1.47543	down	--	--	--	--	--	--	--	--	--	--	--	--	--
pos_2428	12-Oxo-2,3-dinor-10,15-phytodienoic acid	198.958	199.164	214.102	214.299	167.259	181.145	199.51	191.043	206.631	184.739	0.894055	-0.161565	0.043719	1.36798	down	--	--	--	--	--	--	HMDB0032090	197247-23-7	Organic compounds	Lipids and lipid-like molecules	Fatty Acyls	Eicosanoids	Animals
neg_2197	D-Galactaro-1,5-lactone	27.9639	25.8641	27.646	25.55	23.9857	24.4241	23.5463	23.7281	26.756	23.9211	0.894044	-0.161582	0.0147743	1.57375	down	--	--	--	--	--	--	--	--	--	--	--	--	--
neg_1929	3-Fluoro-2-oxopropanoic acid	53.8557	60.7535	55.6747	58.8527	52.5884	52.8016	50.684	48.7273	57.2841	51.2003	0.893796	-0.161983	0.0205803	1.45859	down	--	--	--	--	--	--	HMDB0252391	--	Organic compounds	Organic acids and derivatives	Keto acids and derivatives	Alpha-keto acids and derivatives	Animals
neg_1423	4-Hydroxyphenylglyoxylate	44.6692	50.2374	49.1386	47.7698	42.083	44.7359	45.3003	39.3139	47.9537	42.8583	0.893742	-0.16207	0.0322427	1.38939	down	--	--	--	--	--	--	--	--	--	--	--	--	--
pos_2453	cis-1,2-Dihydro-3-ethylcatechol	2412.84	2497.8	2641.36	2489.55	2071.02	2381.24	2306.24	2177.83	2510.39	2234.08	0.889935	-0.168227	0.0193426	1.48177	down	--	--	--	--	--	--	--	--	--	--	--	--	--
pos_2080	(R)-3,7-Dimethyl-5-indanecarboxylic acid	110.251	114.894	110.561	121.877	99.0521	94.6424	110.531	102.265	114.396	101.623	0.888342	-0.170813	0.026573	1.41268	down	--	--	--	--	--	--	HMDB0033033	217802-61-4	Organic compounds	Benzenoids	Indanes	_	Animals
neg_2026	Niridazole	39.2961	44.7038	44.0696	43.1331	36.7909	38.1025	36.5621	39.3659	42.8006	37.7054	0.880953	-0.182863	0.016216	1.5226	down	C19268	--	--	--	--	--	HMDB0255625	--	Organic compounds	Organoheterocyclic compounds	Azoles	Thiazoles	Animals
neg_2859	1h,8h-Pyrano[3,4-c]pyran-1,8-dione	45.5574	44.9298	44.5404	40.9779	39.2351	41.2151	40.3539	34.0895	44.0014	38.7234	0.88005	-0.184343	0.0379544	1.36331	down	--	--	--	--	--	--	HMDB0244906	--	Organic compounds	Organoheterocyclic compounds	Pyrans	Pyranones and derivatives	Animals
neg_2057	Phytocassane E	2102.98	2164.13	2131.92	2036.87	1859.47	1976.5	1829.61	1758	2108.97	1855.9	0.88	-0.184425	0.00526807	1.60957	down	--	--	--	--	--	--	HMDB0031773	181524-78-7	Organic compounds	Lipids and lipid-like molecules	Prenol lipids	Diterpenoids	Animals
pos_734	Glutathione	229.751	258.183	261.946	259.086	208.899	224.057	231.554	214.579	252.242	219.772	0.871277	-0.198797	0.0146632	1.52513	down	--	--	--	--	--	--	HMDB0062697	--	Organic compounds	Organic acids and derivatives	Carboxylic acids and derivatives	Amino acids, peptides, and analogues	Animals
pos_2389	3-Methylbenzaldehyde	53.1354	52.0337	50.1271	45.1204	41.4817	47.2639	44.8912	39.9932	50.1041	43.4075	0.866345	-0.206986	0.0326613	1.36282	down	C07209	Metabolic pathways(ko01100)	--	--	--	--	HMDB0029637	620-23-5	Organic compounds	Benzenoids	Benzene and substituted derivatives	Benzoyl derivatives	Animals,Plants
pos_612	4'-Hydroxyacetophenone 4'-[4-hydroxy-3,5-dimethoxybenzoyl-(->5)-apiosyl-(1->2)-glucoside]	769.906	731.195	861.955	840.381	740.59	680.836	695.432	655.16	800.859	693.005	0.865327	-0.208683	0.0293468	1.40929	down	--	--	--	--	--	--	--	--	--	--	--	--	--
pos_2265	Gibberellin A12	119.321	125.352	128.622	126.055	101.838	95.5412	108.483	119.394	124.838	106.314	0.851619	-0.23172	0.0289273	1.48161	down	--	--	--	--	--	--	HMDB0303453	--	Organic compounds	Lipids and lipid-like molecules	Prenol lipids	Diterpenoids	Animals
pos_625	trans-Hex-2-enoyl-CoA	2015.14	1888.98	2180.02	2047.53	1833.63	1780.84	1721.24	1555.33	2032.92	1722.76	0.847433	-0.23883	0.0106923	1.49839	down	C05271	--	--	--	--	--	HMDB0003944	10018-93-6	Organic compounds	Lipids and lipid-like molecules	Fatty Acyls	Fatty acyl thioesters	Animals
pos_1687	6-Methylquinoline	235.34	209.406	208.852	242.53	205.047	207.717	177.426	166.267	224.032	189.114	0.84414	-0.244446	0.0418824	1.27855	down	--	--	--	--	--	--	HMDB0033115	91-62-3	Organic compounds	Organoheterocyclic compounds	Quinolines and derivatives	_	Animals
pos_1327	Levoamine (Chloramphenicol D base)	19.9518	23.6519	20.8784	22.1384	16.497	19.3201	18.9915	17.7441	21.6551	18.1382	0.837593	-0.255679	0.015219	1.4912	down	--	--	--	--	--	--	--	--	--	--	--	--	--
pos_1325	4-Methoxybenzyl alcohol	40.3266	36.7755	34.3045	42.7419	30.8573	36.2819	31.9634	29.8969	38.5371	32.2499	0.836852	-0.256956	0.0389236	1.31424	down	--	--	--	--	--	--	HMDB0034241	105-13-5	Organic compounds	Benzenoids	Benzene and substituted derivatives	Benzyl alcohols	Animals,Plants
pos_2481	3-Amino-2,3-dideoxy-scyllo-inosose	105.419	108.032	112.429	102.264	72.5451	96.1261	96.34	91.9704	107.036	89.2454	0.833788	-0.262247	0.0444629	1.42197	down	--	--	--	--	--	--	--	--	--	--	--	--	--
neg_799	Inosine 5'-monophosphate (IMP)	295992	302671	321888	278309	258331	259908	249921	230339	299715	249625	0.832873	-0.263831	0.00520223	1.59211	down	--	--	--	--	--	--	--	--	--	--	--	--	--
pos_2385	Eicosanoyl-EA	19382.7	19048.8	19150.1	16003.3	15740.4	17127.7	13707.2	14083.7	18396.2	15164.7	0.82434	-0.278689	0.0282868	1.36416	down	--	--	LMFA08040038	Fatty Acyls [FA]	Fatty amides [FA08]	N-acyl ethanolamines (endocannabinoids) [FA0804]	HMDB0248559	--	Organic compounds	Organic nitrogen compounds	Organonitrogen compounds	Amines	Animals
pos_2553	2-Methyleneglutarate	34.8526	38.7551	34.4515	34.3435	24.733	34.1383	29.4124	28.5415	35.6007	29.2063	0.820386	-0.285625	0.0367344	1.39542	down	--	--	--	--	--	--	--	--	--	--	--	--	--
pos_2421	N-Acetylaspartylglutamate	242.58	261.972	260.938	259.809	189.641	188.89	226.337	232.912	256.325	209.445	0.817108	-0.291401	0.0213768	1.53576	down	C12270	--	--	--	--	--	HMDB0255414	--	Organic compounds	Organic acids and derivatives	Carboxylic acids and derivatives	Amino acids, peptides, and analogues	Animals
pos_623	Petunidin 3-galactoside	487.661	434.356	528.838	543.037	437.446	393.963	420.162	369.148	498.473	405.18	0.812842	-0.298953	0.0225668	1.44168	down	--	--	--	--	--	--	HMDB0038093	28500-02-9	Organic compounds	Phenylpropanoids and polyketides	Flavonoids	Flavonoid glycosides	Animals
neg_1596	O-Acetylcarnitine	28.6372	24.525	26.8331	30.1795	25.3908	24.4149	20.1163	18.9243	27.5437	22.2116	0.806412	-0.310411	0.0395296	1.29739	down	C02571	Insulin resistance(ko04931)	--	--	--	--	HMDB0000201	3040-38-8	Organic compounds	Lipids and lipid-like molecules	Fatty Acyls	Fatty acid esters	Microbe,Animals
neg_693	Pelargonidin 3-O-glucoside	424.572	388.798	451.767	373.94	354.583	291.627	345.24	318.257	409.769	327.427	0.799051	-0.32364	0.0116273	1.50824	down	--	--	--	--	--	--	--	--	--	--	--	--	--
neg_791	D-Glucuronolactone	992.462	938.776	970.695	896.317	807.424	776.146	762.303	683.566	949.563	757.36	0.797588	-0.326284	0.00147656	1.65592	down	C02670	--	--	--	--	--	HMDB0006355	32449-92-6	Organic compounds	Organoheterocyclic compounds	Furofurans	Isosorbides	Animals
pos_2631	Phthalic acid	1207.57	1372.03	1336.28	1326.66	917.457	993.272	1106.74	1127.03	1310.64	1036.13	0.790551	-0.33907	0.0051054	1.61435	down	C01606	Metabolic pathways(ko01100);;ABC transporters(ko02010)	--	--	--	--	HMDB0002107	88-99-3	Organic compounds	Benzenoids	Benzene and substituted derivatives	Benzoic acids and derivatives	Animals,Plants
pos_1539	4-Hydroxyphenylethanol	67.7657	66.3339	64.715	61.8121	52.8596	57.1451	50.5728	45.4067	65.1567	51.4961	0.790342	-0.339452	0.00560059	1.613	down	C06044	Tyrosine metabolism(ko00350);;Metabolic pathways(ko01100)	--	--	--	--	HMDB0004284	501-94-0	Organic compounds	Benzenoids	Phenols	Tyrosols and derivatives	Microbe,Animals,Plants
pos_1147	Amphibine B	19101.9	18357.5	16012.1	14804.2	15544.5	13744.7	11862.3	12611	17068.9	13440.6	0.787431	-0.344774	0.0315841	1.33844	down	--	--	--	--	--	--	--	--	--	--	--	--	--
pos_2633	(S,E)-Zearalenone	2069.59	2445.01	2520.83	2378.16	1657.09	1892.15	2000.88	1855.95	2353.39	1851.52	0.786744	-0.346034	0.00769658	1.58492	down	C09981	--	--	--	--	--	HMDB0031752	17924-92-4	Organic compounds	Phenylpropanoids and polyketides	Macrolides and analogues	Zearalenones	Animals
pos_2632	Anofinic acid	360.299	419.823	441.723	405.767	270.294	304.912	349.682	338.561	406.903	315.862	0.77626	-0.365389	0.010558	1.5391	down	--	--	--	--	--	--	HMDB0033303	34818-56-9	Organic compounds	Organoheterocyclic compounds	Benzopyrans	1-benzopyrans	Microbe,Animals,Plants
neg_1057	CMP	739.585	668.106	801.152	820.671	553.038	596.794	648.499	548.381	757.379	586.678	0.774616	-0.368446	0.00829781	1.56509	down	C05822	Pyrimidine metabolism(ko00240);;Metabolic pathways(ko01100)	--	--	--	--	HMDB0240312	84-52-6	Organic compounds	Organic oxygen compounds	Organooxygen compounds	Carbohydrates and carbohydrate conjugates	Animals
pos_19	2-Hydroxy-cis-hex-2,4-dienoate	525.855	542.22	570.734	579.371	444.716	491.628	420.294	361.595	554.545	429.559	0.774614	-0.36845	0.0123096	1.55865	down	C11354	Metabolic pathways(ko01100)	LMFA01031001	Fatty Acyls [FA]	Fatty Acids and Conjugates [FA01]	Unsaturated fatty acids [FA0103]	--	--	--	--	--	--	--
neg_730	(2S)-2-amino-4-{[(1R)-1-[(carboxymethyl)carbamoyl]-2-[(hydroxymethyl)sulfanyl]ethyl]carbamoyl}butanoyl-CoA	234.964	212.383	225.835	221.947	167.33	200.327	186.102	136.652	223.782	172.603	0.771298	-0.37464	0.0279128	1.4868	down	--	--	--	--	--	--	HMDB0301625	--	Organic compounds	Lipids and lipid-like molecules	Fatty Acyls	Fatty acyl thioesters	Animals
pos_1634	trans-3-Hydroxy-L-proline	97.6342	104.856	100.944	96.4655	80.9141	94.4347	68.6917	63.4011	99.9748	76.8604	0.768798	-0.379324	0.0397527	1.42945	down	C05147	Arginine and proline metabolism(ko00330);;Metabolic pathways(ko01100)	--	--	--	--	HMDB0059659	--	Organic compounds	Organic acids and derivatives	Carboxylic acids and derivatives	Amino acids, peptides, and analogues	Animals
pos_733	5-Pyridyl	230.264	312.765	261.226	256.382	238.837	186.002	226.46	159.924	265.159	202.806	0.764846	-0.386759	0.0475987	1.30257	down	--	--	--	--	--	--	--	--	--	--	--	--	--
neg_700	indole-3-acetyl-methionine	382.08	312.662	372.781	328.655	321.724	244.974	267.972	228.471	349.044	265.785	0.761466	-0.393149	0.0206118	1.41382	down	--	--	--	--	--	--	HMDB0304384	--	Organic compounds	Organic acids and derivatives	Carboxylic acids and derivatives	Amino acids, peptides, and analogues	Animals
neg_677	Arachidonyl-CoA	366.588	318.13	329.953	327.958	241.19	263.844	282.382	232.469	335.657	254.971	0.759617	-0.396655	0.00202375	1.63897	down	C02249	--	--	--	--	--	HMDB0006523	17046-56-9	Organic compounds	Lipids and lipid-like molecules	Fatty Acyls	Fatty acyl thioesters	Animals
neg_1205	3-Hydroxy-cis,cis-muconate	44.8824	45.6313	46.4205	42.9079	28.2712	40.0726	36.7323	31.4584	44.9605	34.1336	0.75919	-0.397466	0.021963	1.55513	down	C03676	Metabolic pathways(ko01100)	LMFA01170071	Fatty Acyls [FA]	Fatty Acids and Conjugates [FA01]	Dicarboxylic acids [FA0117]	--	--	--	--	--	--	--
neg_643	Pantetheine	166.812	162.198	159.758	150.323	95.2959	125.626	134.342	125.392	159.773	120.164	0.752092	-0.411019	0.0129607	1.59078	down	C00831	--	--	--	--	--	HMDB0003426	496-65-1	Organic compounds	Organic acids and derivatives	Carboxylic acids and derivatives	Amino acids, peptides, and analogues	Animals
pos_1630	D-Glucosamine	26.9018	27.7524	26.4619	25.0322	17.9828	21.4733	21.7755	18.3495	26.5371	19.8953	0.749716	-0.415583	0.00262191	1.67938	down	C08349	--	--	--	--	--	HMDB0030091	14257-69-3	Organic compounds	Organic oxygen compounds	Organooxygen compounds	Carbohydrates and carbohydrate conjugates	Microbe,Animals
pos_603	3A-Deolivosylpremithramycin B	84.7037	62.407	88.3046	87.8518	73.1468	50.1667	62.7462	55.994	80.8168	60.5134	0.748773	-0.417399	0.0444927	1.29477	down	--	--	--	--	--	--	--	--	--	--	--	--	--
pos_2634	8-hydroxy Guanosine	46.4339	52.4748	54.1274	57.1211	30.9171	36.738	48.905	40.5431	52.5393	39.2758	0.747551	-0.419755	0.0301991	1.44117	down	--	--	--	--	--	--	--	--	--	--	--	--	--
neg_1207	hydroxycarbonate	1227.6	1051.36	1175.25	999.75	953.353	988.274	773.64	563.821	1113.49	819.772	0.736218	-0.441794	0.0491151	1.31243	down	--	--	--	--	--	--	HMDB0253259	--	Organic compounds	Organic acids and derivatives	Organic carbonic acids and derivatives	_	Animals
pos_2571	Threoninyl-Glutamine	36.9322	38.3254	43.8888	45.8218	30.9774	28.3691	31.2492	30.4927	41.2421	30.2721	0.734011	-0.446127	0.0108408	1.62401	down	--	--	--	--	--	--	HMDB0029059	96337-79-0	Organic compounds	Organic acids and derivatives	Carboxylic acids and derivatives	Amino acids, peptides, and analogues	Animals
pos_155	8-Methoxykynurenate	60.6353	62.2335	71.2664	64.6323	55.0564	50.8087	43.7294	39.1111	64.6919	47.1764	0.729248	-0.455519	0.00858447	1.54699	down	C05830	Tryptophan metabolism(ko00380)	--	--	--	--	HMDB0060426	--	Organic compounds	Organoheterocyclic compounds	Quinolines and derivatives	Quinoline carboxylic acids	Animals
pos_2215	Verbenalol	47.9529	59.7647	56.3845	56.768	33.388	39.2626	42.9629	44.1304	55.2175	39.936	0.723248	-0.467437	0.00478819	1.60146	down	--	--	--	--	--	--	HMDB0303044	--	Organic compounds	Lipids and lipid-like molecules	Prenol lipids	Monoterpenoids	Animals
neg_151	Cyclic dehypoxanthine futalosine	11030.8	11612.9	12619.2	11277.4	8085.13	10162.2	8004.18	7285.4	11635.1	8384.23	0.720598	-0.472733	0.00685241	1.59901	down	--	--	--	--	--	--	--	--	--	--	--	--	--
neg_1626	Dopaquinone	95.2507	75.5964	86.1394	100.252	55.9404	63.1105	77.8738	58.9939	89.3097	63.9796	0.71638	-0.481204	0.0134286	1.48473	down	C00822	Tyrosine metabolism(ko00350);;Metabolic pathways(ko01100)	--	--	--	--	HMDB0001229	4430-97-1	Organic compounds	Organic acids and derivatives	Carboxylic acids and derivatives	Amino acids, peptides, and analogues	Animals,Plants
pos_841	Allyl crotonate	274.683	262.205	287.525	294.17	245.974	189.506	174.985	189.83	279.646	200.074	0.715454	-0.483069	0.00890192	1.57562	down	--	--	--	--	--	--	--	--	--	--	--	--	--
pos_1635	Asparaginyl-Methionine	57.8944	74.9407	61.6851	62.7266	53.6402	52.3125	46.4257	31.6487	64.3117	46.0068	0.715371	-0.483236	0.0290604	1.38824	down	--	--	--	--	--	--	HMDB0028737	--	Organic compounds	Organic acids and derivatives	Carboxylic acids and derivatives	Amino acids, peptides, and analogues	Animals
pos_211	Prunasin	89.9383	87.2078	93.3116	85.2694	45.9441	78.8407	68.9403	56.4288	88.9318	62.5385	0.703219	-0.507955	0.0313377	1.50891	down	--	--	--	--	--	--	HMDB0035022	138-53-4	Organic compounds	Organic oxygen compounds	Organooxygen compounds	Carbohydrates and carbohydrate conjugates	Animals
neg_1254	Metyrapone	86.0775	80.3606	96.396	93.5135	69.2322	69.5847	55.0184	55.3719	89.0869	62.3018	0.699337	-0.515939	0.00285941	1.60368	down	C07205	--	--	--	--	--	HMDB0015146	54-36-4	Organic compounds	Organic oxygen compounds	Organooxygen compounds	Carbonyl compounds	Animals
pos_1415	gamma-Glutamylleucine	82.7728	68.5713	78.8392	64.7196	41.4977	52.3608	67.5743	44.3461	73.7258	51.4447	0.697785	-0.519145	0.0242712	1.44073	down	--	--	--	--	--	--	HMDB0011171	2566-39-4	Organic compounds	Organic acids and derivatives	Carboxylic acids and derivatives	Amino acids, peptides, and analogues	Animals
pos_152	(R)-Lipoate	74.744	59.5041	71.3947	65.2255	51.6858	55.696	44.1251	35.4176	67.7171	46.7312	0.690094	-0.535135	0.0108924	1.49806	down	C00725	--	--	--	--	--	HMDB0251530	--	Organic compounds	Organoheterocyclic compounds	Dithiolanes	Lipoic acids and derivatives	Animals
pos_296	6-Amino-6-deoxyfutalosine	13.6295	10.9545	14.5286	15.5482	7.89027	9.13904	11.753	8.41716	13.6652	9.29987	0.680551	-0.555225	0.0159848	1.47436	down	--	--	--	--	--	--	--	--	--	--	--	--	--
pos_851	7-Methylxanthosine	72.9275	57.6833	56.674	53.9114	46.256	29.0629	36.2334	52.0234	60.299	40.8939	0.678185	-0.560248	0.0280407	1.35993	down	--	--	--	--	--	--	--	--	--	--	--	--	--
neg_149	2',3'-Dideoxy-3'-fluorouridine	22.1443	18.3799	22.0454	19.1774	13.5324	18.3506	11.8972	11.0119	20.4368	13.698	0.670264	-0.577199	0.0172224	1.47519	down	--	--	--	--	--	--	HMDB0245543	--	Organic compounds	Nucleosides, nucleotides, and analogues	Pyrimidine nucleosides	Pyrimidine 2',3'-dideoxyribonucleosides	Animals
neg_1228	2-(3-Phenylpropyl)tetrahydrofuran	34.7734	27.1193	30.8069	32.4834	26.4689	21.7038	17.4314	17.6587	31.2958	20.8157	0.665128	-0.588295	0.00886816	1.50238	down	--	--	--	--	--	--	HMDB0036178	3208-40-0	Organic compounds	Benzenoids	Benzene and substituted derivatives	_	Animals
neg_148	Cytarabine	711.732	651.682	743.271	662.551	523.311	549.87	425.7	338.955	692.309	459.459	0.663662	-0.591479	0.0107178	1.57093	down	--	--	--	--	--	--	HMDB0248553	--	Organic compounds	Nucleosides, nucleotides, and analogues	Pyrimidine nucleosides	_	Microbe,Animals
pos_269	5-Oxo-delta-bilirubin	517.535	540.387	752.417	475.695	422.779	419.059	378.451	287.621	571.509	376.977	0.659618	-0.600297	0.0428867	1.37852	down	--	--	--	--	--	--	--	--	--	--	--	--	--
neg_673	GW1843	33.871	27.2573	31.6374	39.8273	21.9451	26.4352	24.4415	14.0109	33.1482	21.7082	0.654882	-0.610694	0.0231922	1.3985	down	--	--	--	--	--	--	--	--	--	--	--	--	--
neg_251	L-Histidine	11648.3	10306.5	10480.9	10048.7	8763.68	7389.86	5534.68	6064.61	10621.1	6938.21	0.65325	-0.614294	0.00832618	1.56598	down	C00135	Histidine metabolism(ko00340);;beta-Alanine metabolism(ko00410);;D-Amino acid metabolism(ko00470);;Aminoacyl-tRNA biosynthesis(ko00970);;Metabolic pathways(ko01100);;Biosynthesis of amino acids(ko01230);;ABC transporters(ko02010);;Protein digestion and absorption(ko04974);;Central carbon metabolism in cancer(ko05230)	--	--	--	--	HMDB0000177	71-00-1	Organic compounds	Organic acids and derivatives	Carboxylic acids and derivatives	Amino acids, peptides, and analogues	Microbe,Animals
neg_604	AzIV	730.217	700.016	604.475	624.254	335.355	496.259	533.809	370.902	664.741	434.081	0.653008	-0.614828	0.0093855	1.56234	down	--	--	--	--	--	--	--	--	--	--	--	--	--
neg_1231	Carnosine	38.3431	32.3732	36.0501	32.6233	26.7409	25.7397	18.4512	19.8855	34.8474	22.7043	0.651535	-0.618085	0.00404129	1.58838	down	C00386	Histidine metabolism(ko00340);;beta-Alanine metabolism(ko00410);;Metabolic pathways(ko01100)	--	--	--	--	HMDB0000033	305-84-0	Organic compounds	Organic acids and derivatives	Peptidomimetics	Hybrid peptides	Microbe,Animals
pos_689	2-(p-Aminobenzamido)pyridine	75.144	74.7004	96.5252	79.6179	61.4297	50.1355	62.3732	37.3011	81.4969	52.8099	0.647999	-0.625937	0.0106664	1.52046	down	--	--	--	--	--	--	HMDB0247356	--	Organic compounds	Benzenoids	Benzene and substituted derivatives	Benzoic acids and derivatives	Animals
neg_253	Neocuproine	658.992	553.956	571.94	581.362	474.098	415.07	294.663	334.162	591.562	379.498	0.641518	-0.640437	0.00670193	1.56167	down	--	--	--	--	--	--	HMDB0255520	--	Organic compounds	Organoheterocyclic compounds	Phenanthrolines	_	Animals
neg_157	Perphenazine 4-aminobutyrate	428.806	479.938	318.752	567.342	372.769	293.764	254.74	228.401	448.709	287.418	0.640545	-0.642629	0.0455611	1.3008	down	--	--	--	--	--	--	HMDB0259606	--	Organic compounds	Organoheterocyclic compounds	Benzothiazines	Phenothiazines	Animals
neg_465	Biochanin A	465.744	466.104	465.388	355.02	283.156	302.963	246.668	271.984	438.064	276.193	0.630484	-0.665468	0.00557216	1.64321	down	C00814	Metabolic pathways(ko01100)	LMPK12050229	Polyketides [PK]	Flavonoids [PK12]	Isoflavonoids [PK1205]	HMDB0002338	491-80-5	Organic compounds	Phenylpropanoids and polyketides	Isoflavonoids	O-methylated isoflavonoids	Animals,Plants
neg_959	Dihydroxyfumitremorgin C	248.341	170.383	227.788	210.049	159.626	164.527	109.988	104.16	214.14	134.575	0.628444	-0.670145	0.0134783	1.45059	down	--	--	--	--	--	--	HMDB0038581	111427-99-7	Organic compounds	Organoheterocyclic compounds	Indoles and derivatives	Pyridoindoles	Animals
pos_848	2-Deoxy-2-fluoro-alpha-D-galactopyranose	471.493	451.193	535.684	492.073	361.942	305.982	276.146	263.671	487.611	301.935	0.619214	-0.69149	0.000702361	1.68562	down	--	--	--	--	--	--	HMDB0245096	--	Organic compounds	Organic oxygen compounds	Organooxygen compounds	Carbohydrates and carbohydrate conjugates	Animals
neg_205	(+)-Brusatol	1113.4	1372.25	1399.33	1231.61	527.722	1162.53	711.158	738.197	1279.15	784.901	0.613612	-0.704601	0.0261297	1.4653	down	--	--	--	--	--	--	HMDB0243532	--	Organic compounds	Lipids and lipid-like molecules	Prenol lipids	Terpene lactones	Animals
pos_361	L-3-Aminobutyryl-CoA	232.009	224.624	242.749	204.03	156.408	194.164	111.623	91.5344	225.853	138.432	0.61293	-0.706205	0.0258292	1.48099	down	C05117	--	--	--	--	--	HMDB0012248	--	Organic compounds	Lipids and lipid-like molecules	Fatty Acyls	Fatty acyl thioesters	Animals
pos_798	Serinyl-Arginine	186.796	185.463	113.722	169.702	110.289	107.498	106.615	76.077	163.921	100.12	0.610783	-0.711268	0.0256473	1.44321	down	--	--	--	--	--	--	HMDB0029033	13261-11-5	Organic compounds	Organic acids and derivatives	Carboxylic acids and derivatives	Amino acids, peptides, and analogues	Animals
neg_1629	Sulfamoxole	597.077	481.703	616.857	395.888	348.16	325.194	390.901	210.15	522.881	318.601	0.609319	-0.714731	0.0216798	1.44056	down	--	--	--	--	--	--	HMDB0015688	729-99-7	Organic compounds	Benzenoids	Benzene and substituted derivatives	Benzenesulfonamides	Animals
pos_316	2-Oxo-4-hydroxy-5-aminovalerate	338.249	369.088	403.991	339.128	158.73	308.797	193.632	222.584	362.614	220.936	0.609286	-0.714808	0.014042	1.54852	down	--	--	--	--	--	--	--	--	--	--	--	--	--
pos_884	Dihydrozeatin-7-N-glucoside	149.387	107.472	164.302	140.996	112.526	73.4197	83.2713	71.7419	140.539	85.2397	0.606518	-0.721377	0.0122617	1.48616	down	--	--	--	--	--	--	HMDB0012211	93860-33-4	Organic compounds	Organic oxygen compounds	Organooxygen compounds	Carbohydrates and carbohydrate conjugates	Animals
neg_1204	D-Glucose	624.385	595.095	632.646	521.245	217.948	488.793	373.815	356.933	593.343	359.372	0.605674	-0.723386	0.0169394	1.53679	down	--	--	--	--	--	--	--	--	--	--	--	--	--
pos_239	Dimethylguanidino valeric acid	464.798	516.822	330.382	544.39	399.257	272.041	246.18	201.37	464.098	279.712	0.602701	-0.730486	0.0279564	1.35134	down	--	--	--	--	--	--	HMDB0240212	107347-90-0	Organic compounds	Organic acids and derivatives	Keto acids and derivatives	Short-chain keto acids and derivatives	Animals
neg_88	2-Chloro-3-oxoadipate	234.964	248.815	219.504	248.954	153.459	189.777	142.243	84.8989	238.059	142.594	0.598987	-0.739404	0.0171661	1.55245	down	--	--	--	--	--	--	--	--	--	--	--	--	--
neg_642	LysoPA(8:0/0:0)	710.784	662.272	654.432	700.38	287.378	466.19	464.836	390.343	681.967	402.187	0.589745	-0.761837	0.00441333	1.69363	down	--	--	--	--	--	--	HMDB0114740	--	Organic compounds	Lipids and lipid-like molecules	Glycerophospholipids	Glycerophosphates	Animals
neg_323	Histamine	1700.31	1377.23	1440.05	1417.12	1159.26	979.349	649.593	704.195	1483.68	873.098	0.588469	-0.764962	0.00742398	1.54543	down	C00388	Histidine metabolism(ko00340);;Metabolic pathways(ko01100);;Neuroactive ligand-receptor interaction(ko04080);;Fc epsilon RI signaling pathway(ko04664);;Synaptic vesicle cycle(ko04721);;Inflammatory mediator regulation of TRP channels(ko04750);;Gastric acid secretion(ko04971);;Protein digestion and absorption(ko04974);;Asthma(ko05310)	--	--	--	--	HMDB0000870	51-45-6	Organic compounds	Organic nitrogen compounds	Organonitrogen compounds	Amines	Microbe,Animals,Plants
pos_648	5a,11a-Dehydrotetracycline	238.185	210.221	272.834	236.714	162.658	153.47	107.388	135.325	239.489	139.71	0.583369	-0.777519	0.00134552	1.64568	down	--	--	--	--	--	--	--	--	--	--	--	--	--
neg_1625	N-(1-Deoxy-1-fructosyl)glycine	1211.44	928.25	1211.73	754.093	647.48	599.146	780.451	365.174	1026.38	598.063	0.582692	-0.779196	0.0255306	1.41492	down	--	--	--	--	--	--	HMDB0037848	60644-20-4	Organic compounds	Organic oxygen compounds	Organooxygen compounds	Carbohydrates and carbohydrate conjugates	Animals
pos_284	3-({5-[(N-Acetyl-3-{4-[(carboxycarbonyl)(2-carboxyphenyl)amino]-1-naphthyl}-L-alanyl)amino]pentyl}oxy)-2-naphthoic acid	170.956	176.022	119.438	217.018	127.338	116.171	82.4674	71.5017	170.858	99.3696	0.58159	-0.781926	0.0293564	1.36566	down	--	--	--	--	--	--	HMDB0250417	--	Organic compounds	Benzenoids	Naphthalenes	Naphthalenecarboxylic acids and derivatives	Animals
pos_661	gamma-Glutamyl-gamma-aminobutyraldehyde	46.602	46.3846	54.6454	51.3548	33.2702	28.7967	27.2063	26.3838	49.7467	28.9142	0.58123	-0.78282	0.000233904	1.73084	down	--	--	--	--	--	--	--	--	--	--	--	--	--
pos_671	Grandisine III	406.583	372.12	467.375	381.859	270.168	289.427	182.059	201.369	406.984	235.756	0.579275	-0.78768	0.00251927	1.61869	down	--	--	--	--	--	--	HMDB0040683	--	Organic compounds	Organoheterocyclic compounds	Quinolines and derivatives	Benzoquinolines	Animals,Plants
neg_486	L-Sorbose	576.005	727.175	638.95	495.135	198.665	510.613	485.279	211.149	609.316	351.427	0.576756	-0.793967	0.0482369	1.35433	down	C08356	--	--	--	--	--	HMDB0001266	470-15-5	Organic compounds	Organic oxygen compounds	Organooxygen compounds	Carbohydrates and carbohydrate conjugates	Microbe,Animals
pos_88	4-(beta-D-Ribofuranosyl)aniline 5'-phosphate	173.438	149.179	171.448	168.247	99.8823	129.51	93.6706	57.7051	165.578	95.1919	0.574906	-0.798601	0.0121813	1.57798	down	--	--	--	--	--	--	--	--	--	--	--	--	--
neg_188	THF-L-glutamate	35.2471	29.8128	32.9065	18.674	17.8501	19.3137	10.2077	19.0464	29.1601	16.6045	0.569425	-0.812421	0.033046	1.37735	down	C09332	--	--	--	--	--	HMDB0006825	--	Organic compounds	Organoheterocyclic compounds	Pteridines and derivatives	Pterins and derivatives	Animals
neg_110	Losartan N2-glucuronide	5007.8	4891.42	5923.77	4808.35	3590.95	4061.54	2440.09	1567.07	5157.84	2914.91	0.565142	-0.823314	0.0205618	1.49031	down	--	--	--	--	--	--	HMDB0013847	--	Organic compounds	Organic oxygen compounds	Organooxygen compounds	Carbohydrates and carbohydrate conjugates	Animals
neg_1628	6-Aminomethyl-3-methyl-4H-1,2,4-benzothiadiazine 1,1-dioxide	4300.18	3330.09	4351.79	2598.93	2265.5	2035.68	2657.56	1195.79	3645.25	2038.63	0.559257	-0.838417	0.0242326	1.42615	down	--	--	--	--	--	--	HMDB0248281	--	Organic compounds	Organoheterocyclic compounds	Thiadiazines	Benzothiadiazines	Animals
pos_858	N-Acetyl-L-Histidine	234.168	207.391	260.106	204.578	150.668	137.79	109.632	107.867	226.561	126.489	0.558301	-0.840885	0.00115291	1.66576	down	C02997	--	--	--	--	--	HMDB0032055	2497-02-01	Organic compounds	Organic acids and derivatives	Carboxylic acids and derivatives	Amino acids, peptides, and analogues	Animals
pos_237	Pyridylacetylglycine	7324.3	7000.44	6400.33	7359.08	6129.12	3790.5	3474.17	2163.19	7021.04	3889.25	0.553942	-0.852194	0.0280194	1.47959	down	--	--	--	--	--	--	HMDB0059723	--	Organic compounds	Organic acids and derivatives	Carboxylic acids and derivatives	Amino acids, peptides, and analogues	Animals
pos_187	Epicylindrospermopsin	116.121	92.2707	84.6633	134.114	65.2485	64.2171	54.3607	48.9482	106.792	58.1936	0.544923	-0.875875	0.017779	1.52271	down	--	--	--	--	--	--	HMDB0247246	--	Organic compounds	Organoheterocyclic compounds	Pyridopyrimidines	_	Animals
pos_305	15,17(3)-Seco-F430-17(3)-acid	95.8612	78.1863	83.8477	118.555	75.691	58.2077	38.7104	32.5121	94.1125	51.2803	0.544883	-0.875982	0.0181846	1.40881	down	--	--	--	--	--	--	--	--	--	--	--	--	--
neg_882	Inosine 5'-monophosphate disodium salt hydrate	702.021	902.296	983.212	683.518	186.755	655.351	431.346	505.664	817.762	444.779	0.543898	-0.878592	0.0249516	1.43237	down	--	--	--	--	--	--	--	--	--	--	--	--	--
neg_1056	L-Glutathione reduced	624.242	742.551	705.568	625.919	172.382	540.533	370.81	380.297	674.57	366.006	0.542576	-0.882103	0.0198111	1.53776	down	--	--	--	--	--	--	--	--	--	--	--	--	--
pos_1765	N-Acetyl-L-citrulline	17.7858	31.427	26.09	26.8277	8.12631	20.4867	17.6875	9.048	25.5326	13.8371	0.541939	-0.883797	0.0319458	1.38674	down	C15532	Arginine biosynthesis(ko00220);;Metabolic pathways(ko01100);;Biosynthesis of amino acids(ko01230)	--	--	--	--	HMDB0000856	33965-42-3	Organic compounds	Organic acids and derivatives	Carboxylic acids and derivatives	Amino acids, peptides, and analogues	Animals
pos_379	3'-Demethylstaurosporine	35.7195	33.2512	24.457	26.5131	15.6915	20.8164	20.5336	7.31912	29.9852	16.0902	0.536603	-0.898072	0.0158485	1.45895	down	--	--	--	--	--	--	--	--	--	--	--	--	--
pos_245	YC-1	372.592	286.028	369.455	233.653	248.014	168.616	165.625	94.0056	315.432	169.065	0.53598	-0.899749	0.0195094	1.42183	down	--	--	--	--	--	--	HMDB0259948	--	Organic compounds	Organoheterocyclic compounds	Benzopyrazoles	Indazoles	Animals
pos_668	6,7-Dimethyl-8-(D-ribityl)lumazine	27.9015	30.7508	21.8648	26.6541	15.9075	15.2795	10.6003	14.9317	26.7928	14.1798	0.529237	-0.918013	0.00208627	1.64156	down	C04332	Riboflavin metabolism(ko00740);;Metabolic pathways(ko01100);;Biosynthesis of cofactors(ko01240)	--	--	--	--	HMDB0003826	2535-20-8	Organic compounds	Organoheterocyclic compounds	Pteridines and derivatives	_	Microbe,Animals
neg_187	Bosentan	53.2987	24.1007	42.7993	43.8363	21.8432	33.4705	19.0438	12.2482	41.0088	21.6514	0.527971	-0.921469	0.0463084	1.28589	down	--	--	--	--	--	--	HMDB0014699	147536-97-8	Organic compounds	Organoheterocyclic compounds	Diazines	Pyrimidines and pyrimidine derivatives	Animals
pos_371	Betanidin 5-[E-feruloyl-(->5)-apiosyl-(1->2)-glucoside]	46.1859	56.4239	58.5361	50.0014	21.3501	33.786	26.5009	28.6738	52.7868	27.5777	0.522435	-0.936676	0.000627137	1.70723	down	--	--	--	--	--	--	--	--	--	--	--	--	--
neg_373	3-[2-(6-Methyl-2-pyridinyl)ethynyl]-2-cyclohexene-1-one O-methyloxime	5691.1	5689.54	3379.56	6725.47	4349.68	2865.7	2269.35	1722.16	5371.42	2801.72	0.521598	-0.938989	0.0312972	1.33506	down	--	--	--	--	--	--	HMDB0247757	--	Organic compounds	Organoheterocyclic compounds	Pyridines and derivatives	Methylpyridines	Animals
pos_317	Methyl beta-D-glucopyranoside	1501.45	1270.59	1609.33	1057.18	885.956	678.551	809.428	431.455	1359.64	701.347	0.515834	-0.955021	0.00654603	1.56215	down	--	--	--	--	--	--	HMDB0029965	709-50-2	Organic compounds	Organic oxygen compounds	Organooxygen compounds	Carbohydrates and carbohydrate conjugates	Animals
neg_1623	Thiamine acetic acid	31.9108	23.9396	34.4557	17.592	19.3502	13.4714	17.4525	4.48174	26.9745	13.689	0.507477	-0.978585	0.0404377	1.32674	down	--	--	--	--	--	--	--	--	--	--	--	--	--
pos_328	4,6-O-Ethylidene-D-glucose	63.6794	55.9639	37.9642	40.8307	24.0554	35.4045	26.5993	13.0477	49.6096	24.7767	0.499435	-1.00163	0.0196974	1.43007	down	--	--	--	--	--	--	HMDB0246615	--	Organic compounds	Organoheterocyclic compounds	Dioxanes	1,3-dioxanes	Animals
pos_300	Bimosiamose	201.266	172.999	258.532	151.945	139.388	95.5996	99.4976	55.4845	196.185	97.4926	0.496941	-1.00885	0.0158675	1.47503	down	--	--	--	--	--	--	HMDB0249214	--	Organic compounds	Organic oxygen compounds	Organooxygen compounds	Carbohydrates and carbohydrate conjugates	Animals
pos_496	SQ 26180	290.121	258.101	147.872	227.265	71.8737	110.031	116.182	160.202	230.84	114.572	0.496327	-1.01064	0.0227636	1.43583	down	--	--	--	--	--	--	--	--	--	--	--	--	--
pos_248	N-Acetylglucosaminylasparagine	937.039	721.505	1024.65	634.203	600.161	391.283	402.423	213.104	829.351	401.743	0.484407	-1.04571	0.0125313	1.48352	down	C04540	--	--	--	--	--	HMDB0000489	2776-93-4	Organic compounds	Organic oxygen compounds	Organooxygen compounds	Carbohydrates and carbohydrate conjugates	Animals
pos_2410	Quinelorane	344.417	228.63	336.474	221.64	183.685	118.132	167.69	76.4414	282.79	136.487	0.482644	-1.05097	0.014143	1.48592	down	--	--	--	--	--	--	HMDB0257038	--	Organic compounds	Organoheterocyclic compounds	Diazanaphthalenes	Benzodiazines	Animals
pos_351	Haploside C	77.2696	95.5051	122.58	65.0782	38.2615	50.0549	51.853	32.6343	90.1081	43.2009	0.479434	-1.0606	0.0265118	1.51142	down	--	--	--	--	--	--	--	--	--	--	--	--	--
pos_293	Premithramycin A3	96.5111	94.7447	93.1539	92.5184	41.3302	65.482	48.6219	24.5496	94.232	44.9959	0.477501	-1.06642	0.00974339	1.66486	down	--	--	--	--	--	--	--	--	--	--	--	--	--
pos_298	Validoxylamine A 7'-phosphate	61.3247	53.9062	79.455	57.8621	26.937	49.7023	26.4314	17.1191	63.137	30.0475	0.475909	-1.07124	0.0108168	1.51194	down	--	--	--	--	--	--	--	--	--	--	--	--	--
pos_336	dTDP-4-amino-2,3,4,6-tetradeoxy-D-glucose	267.424	436.367	212.79	304.696	57.4177	206.405	149.637	161.362	305.319	143.705	0.470672	-1.08721	0.0348586	1.37757	down	--	--	--	--	--	--	--	--	--	--	--	--	--
neg_300	1,2,3,4-Tetrahydro-alpha,7-dihydroxy-beta-(hydroxymethyl)-9-methoxy-3,4-dioxocyclopenta[c][1]benzopyran-6-propanal	230.909	210.529	167.203	178.785	125.501	140.757	60.8895	34.4708	196.856	90.4045	0.45924	-1.12268	0.0162868	1.47451	down	--	--	--	--	--	--	--	--	--	--	--	--	--
pos_1846	Anandamide 0-phosphate	23.6605	26.4074	27.1612	27.227	8.32319	14.5081	12.1199	12.2221	26.114	11.7933	0.451609	-1.14686	0.000196282	1.75736	down	--	--	LMFA08020002	Fatty Acyls [FA]	Fatty amides [FA08]	N-acyl amines [FA0802]	--	--	--	--	--	--	--
neg_138	Pyoverdin G4R	156.99	170.65	230.249	141.21	126.654	88.1723	50.7558	46.922	174.775	78.126	0.44701	-1.16162	0.0115905	1.49001	down	--	--	--	--	--	--	HMDB0256937	--	Organic compounds	Organoheterocyclic compounds	Pyrans	_	Animals
neg_201	Bufotenine O-glucoside	4445.51	3409.7	4394.65	2734.09	2512.71	1606.38	1706.03	847.862	3745.99	1668.24	0.445342	-1.16701	0.00874466	1.52336	down	--	--	--	--	--	--	--	--	--	--	--	--	--
pos_1562	Phospho-anandamide	269.979	267.259	218.696	265.394	59.3526	154.526	152.262	84.9051	255.332	112.762	0.441627	-1.1791	0.00451804	1.64793	down	--	--	--	--	--	--	--	--	--	--	--	--	--
neg_1099	3-Sulfino-L-alanine	47.9585	31.2962	40.0286	21.4622	17.8311	24.1832	13.026	6.74938	35.1864	15.4474	0.439017	-1.18765	0.0324748	1.37207	down	C00606	Cysteine and methionine metabolism(ko00270);;Taurine and hypotaurine metabolism(ko00430);;Metabolic pathways(ko01100)	--	--	--	--	HMDB0000996	1115-65-7	Organic compounds	Organic acids and derivatives	Carboxylic acids and derivatives	Amino acids, peptides, and analogues	Animals
pos_327	Quercitrin	128.818	96.2893	146.99	80.9184	50.2464	51.2839	66.2575	30.9256	113.254	49.6783	0.438646	-1.18887	0.0164397	1.53399	down	--	--	--	--	--	--	--	--	--	--	--	--	--
neg_1716	12-Ketodeoxycholic acid	136.021	107.929	90.6421	124.267	19.9437	79.693	60.152	39.5308	114.715	49.8299	0.43438	-1.20297	0.00820661	1.53734	down	--	--	LMST04010155	Sterol Lipids [ST]	Bile acids and derivatives [ST04]	C24 bile acids, alcohols, and derivatives [ST0401]	HMDB0000328	5130-29-0	Organic compounds	Lipids and lipid-like molecules	Steroids and steroid derivatives	Bile acids, alcohols and derivatives	Animals
neg_370	2-Methyl-5-phenylpyridine	438.345	419.61	222.535	531.865	312.818	161.982	121.714	96.0601	403.089	173.143	0.429542	-1.21913	0.0324151	1.33336	down	--	--	--	--	--	--	HMDB0302545	3256-88-0	Organic compounds	Organoheterocyclic compounds	Pyridines and derivatives	Phenylpyridines	Animals
neg_466	2-[(L-Alanin-3-ylcarbamoyl)methyl]-2-hydroxybutanedioate	158.37	116.066	133.303	126.266	33.3596	80.9394	57.2985	56.879	133.501	57.1191	0.427855	-1.22481	0.00121185	1.66027	down	--	--	--	--	--	--	--	--	--	--	--	--	--
neg_197	3''-Hydroxy-geranylhydroquinone	436.951	388.105	424.728	277.36	231.793	151.07	163.038	105.354	381.786	162.814	0.426453	-1.22954	0.00356077	1.61314	down	--	--	--	--	--	--	--	--	--	--	--	--	--
pos_98	5-Hydroxymethyldeoxycytidylate	7.17542	8.38264	9.48695	8.75837	3.52489	4.03689	6.32464	0.175114	8.45085	3.51539	0.41598	-1.26541	0.0235409	1.52261	down	--	--	--	--	--	--	--	--	--	--	--	--	--
neg_282	Tafluprost	1257.52	1600.88	849.819	1706.48	614.695	731.917	441.711	438.8	1353.67	556.781	0.411311	-1.2817	0.0198435	1.51014	down	--	--	--	--	--	--	HMDB0015704	209860-87-7	Organic compounds	Lipids and lipid-like molecules	Fatty Acyls	Eicosanoids	Animals
neg_174	Precorrin 4	107.906	75.1676	120.696	79.2128	57.3107	42.021	47.0966	10.5655	95.7457	39.2484	0.409924	-1.28657	0.00936405	1.51737	down	--	--	--	--	--	--	--	--	--	--	--	--	--
pos_514	urea glutamate	60.011	94.4117	60.2597	46.0597	4.91693	42.7015	43.407	14.9654	65.1855	26.4977	0.406497	-1.29868	0.0344901	1.37265	down	--	--	--	--	--	--	HMDB0259716	--	Organic compounds	Organic acids and derivatives	Carboxylic acids and derivatives	Amino acids, peptides, and analogues	Animals
neg_273	Trimethobenzamide	626.321	563.883	612.67	579.289	327.461	310.836	144.001	183.033	595.541	241.333	0.405233	-1.30318	0.00270365	1.69874	down	C07178	--	--	--	--	--	HMDB0014800	138-56-7	Organic compounds	Benzenoids	Benzene and substituted derivatives	Benzoic acids and derivatives	Animals
neg_1200	beta-Alanyl-N(pi)-methyl-L-histidine	54.0883	60.8397	34.4613	56.5567	32.7324	22.3032	12.902	12.8094	51.4865	20.1868	0.392079	-1.35078	0.0065094	1.5324	down	--	--	--	--	--	--	--	--	--	--	--	--	--
neg_792	Disulfoton	3566.87	3119.89	1655.08	3685.57	460.64	2353.37	1276.23	494.978	3006.85	1146.31	0.381231	-1.39126	0.0278655	1.36548	down	C18400	--	--	--	--	--	HMDB0251486	298-04-4	Organic compounds	Organic acids and derivatives	Organic dithiophosphoric acids and derivatives	Dithiophosphate O-esters	Animals
pos_323	5H-Pyrido(4,3-b)indole, 7-(6-fluoro-3-pyridinyl)-	1087.63	1403.58	733.988	1329.7	295.089	649.591	399.412	376.782	1138.72	430.218	0.377808	-1.40427	0.0110411	1.55315	down	--	--	--	--	--	--	HMDB0258664	--	Organic compounds	Organoheterocyclic compounds	Indoles and derivatives	Pyridoindoles	Animals
neg_1155	p-Hydroxybenzyldesulphoglucosinolate	54.182	36.0036	52.7701	83.409	23.3031	13.202	23.785	24.2663	56.5912	21.1391	0.373541	-1.42066	0.0324754	1.4672	down	--	--	--	--	--	--	--	--	--	--	--	--	--
pos_387	2-O-Benzoyl-D-glucose	146.374	232.702	109.306	182.082	16.0788	104.202	58.8338	60.9405	167.616	60.0137	0.358043	-1.4818	0.0180151	1.46641	down	--	--	--	--	--	--	HMDB0034618	63029-01-6	Organic compounds	Organic oxygen compounds	Organooxygen compounds	Carbohydrates and carbohydrate conjugates	Animals
pos_333	Delphinidin 3-(6''-acetylglucoside)	196.749	153.991	81.9895	134.222	78.7136	76.2711	39.5492	6.1461	141.738	50.17	0.353964	-1.49833	0.0233878	1.39271	down	--	--	--	--	--	--	--	--	--	--	--	--	--
pos_1607	Penicillamine	132.884	58.3576	123.775	116.377	37.9541	52.2632	40.1594	15.4826	107.848	36.4648	0.338112	-1.56443	0.0166369	1.51653	down	--	--	--	--	--	--	HMDB0014997	52-67-5	Organic compounds	Organic acids and derivatives	Carboxylic acids and derivatives	Amino acids, peptides, and analogues	Animals
pos_470	Myrtine	2767.73	1746.85	2818.07	3655.93	1623.39	633.793	561.077	735.526	2747.14	888.446	0.323407	-1.62858	0.00983563	1.52233	down	--	--	--	--	--	--	HMDB0030371	66835-10-7	Organic compounds	Organoheterocyclic compounds	Quinolizines	_	Animals
neg_303	5'-Oxoaverantin	321.982	224.714	162.732	250.87	52.6368	177.313	61.2473	17.9979	240.075	77.2988	0.321978	-1.63497	0.0144657	1.4468	down	--	--	--	--	--	--	--	--	--	--	--	--	--
pos_663	N-Acetyl-1-methylhistidine	22.8729	22.9166	48.4854	34.3845	12.9961	13.0564	10.8443	4.32917	32.1648	10.3065	0.320427	-1.64193	0.0308765	1.48081	down	--	--	--	--	--	--	HMDB0240340	84285-33-6	Organic compounds	Organic acids and derivatives	Carboxylic acids and derivatives	Amino acids, peptides, and analogues	Animals
neg_1746	2-(Diethylamino)ethyl 4-amino-5-chloro-2-methoxybenzoate	1504.84	742.952	1514.37	1418.86	404.979	566.341	387.238	147.329	1295.26	376.472	0.290654	-1.78262	0.00948811	1.57909	down	--	--	--	--	--	--	HMDB0258194	--	Organic compounds	Benzenoids	Benzene and substituted derivatives	Benzoic acids and derivatives	Animals
pos_2180	6'''-Deamino-6'''-oxoneomycin C	23.1192	21.0773	32.6659	31.6878	7.57029	13.8724	4.12418	4.97811	27.1376	7.63625	0.28139	-1.82936	0.00231785	1.63771	down	--	--	--	--	--	--	--	--	--	--	--	--	--
pos_433	beta-D-Fructose 2,6-bisphosphate	40.8483	23.6223	35.5023	20.0723	5.65137e-07	17.3991	7.40683	7.92398	30.0113	8.18249	0.272647	-1.87489	0.0131673	1.49556	down	--	--	--	--	--	--	--	--	--	--	--	--	--
pos_1608	N-((R)-Pantothenoyl)-L-cysteine	129.409	59.7861	112.224	132.813	32.9991	52.9848	24.0204	6.21137	108.558	29.0539	0.267634	-1.90167	0.0103768	1.53376	down	C04079	Pantothenate and CoA biosynthesis(ko00770)	--	--	--	--	HMDB0006834	--	Organic compounds	Organic acids and derivatives	Peptidomimetics	Hybrid peptides	Animals
pos_866	Glutaminylthreonine	43.5243	52.6991	27.8787	54.7633	25.5569	10.5929	7.45954	5.65137e-07	44.7164	10.9023	0.243811	-2.03617	0.00620978	1.53679	down	--	--	--	--	--	--	HMDB0028807	74408-69-8	Organic compounds	Organic acids and derivatives	Carboxylic acids and derivatives	Amino acids, peptides, and analogues	Animals
pos_2617	N-Acetyl-D-glucosamine	3.03491	4.21031	2.94693	1.71597	1.36758	5.65137e-07	5.65137e-07	1.52003	2.97703	0.721902	0.242491	-2.044	0.014965	1.46396	down	C00140	Amino sugar and nucleotide sugar metabolism(ko00520);;Metabolic pathways(ko01100);;Biosynthesis of nucleotide sugars(ko01250);;ABC transporters(ko02010)	--	--	--	--	HMDB0000215	7512-17-6	Organic compounds	Organic oxygen compounds	Organooxygen compounds	Carbohydrates and carbohydrate conjugates	Animals
pos_672	Guanosine	46.9027	58.12	27.6448	71.8971	26.7413	11.5814	6.06406	3.93179	51.1412	12.0797	0.236202	-2.08191	0.0165072	1.47918	down	--	--	--	--	--	--	HMDB0246240	118-00-3	Organic compounds	Nucleosides, nucleotides, and analogues	Purine nucleosides	_	Animals
neg_1118	3'-Carbamoyl-[1,1'-biphenyl]-3-yl cyclohexylcarbamate	32.9501	28.8958	43.9259	33.8007	21.3585	1.29905	4.51639	2.56444	34.8932	7.43459	0.213067	-2.23062	0.00405185	1.60553	down	--	--	--	--	--	--	HMDB0246943	--	Organic compounds	Benzenoids	Benzene and substituted derivatives	Biphenyls and derivatives	Animals
pos_1522	1-Phenyl-1-pentanone	163.208	94.2305	59.9816	129.627	29.5392	31.6328	21.204	12.8571	111.762	23.8083	0.213027	-2.23089	0.0267053	1.50097	down	--	--	--	--	--	--	HMDB0031208	1009-14-9	Organic compounds	Organic oxygen compounds	Organooxygen compounds	Carbonyl compounds	Animals,Plants
pos_1464	Cyclo(L-Phe-L-Pro)	86.7334	56.2413	83.9317	57.2465	2.19439	26.9647	24.4945	4.07626	71.0382	14.4324	0.203164	-2.29928	0.00202527	1.65134	down	--	--	--	--	--	--	HMDB0250631	--	Organic compounds	Organic acids and derivatives	Carboxylic acids and derivatives	Amino acids, peptides, and analogues	Animals
pos_226	10-Deacetylbaccatin III	30.1879	39.9417	64.452	28.4102	9.23601	12.007	9.52025	5.65137e-07	40.7479	7.69081	0.188741	-2.40552	0.0232032	1.53968	down	--	--	--	--	--	--	--	--	--	--	--	--	--
pos_414	Isonicotinoyl-NADP adduct	10.8174	14.8062	17.6114	33.4579	5.65137e-07	13.1944	5.65137e-07	5.65137e-07	19.1732	3.29861	0.172043	-2.53916	0.042769	1.32464	down	--	--	--	--	--	--	--	--	--	--	--	--	--
pos_26	UTP	8.987	8.01986	3.07331	12.462	1.47839	1.88883	2.08216	5.65137e-07	8.13555	1.36235	0.167456	-2.57815	0.0359604	1.44806	down	C00075	Pyrimidine metabolism(ko00240);;Metabolic pathways(ko01100);;Nucleotide metabolism(ko01232);;Biosynthesis of cofactors(ko01240);;Neuroactive ligand-receptor interaction(ko04080)	--	--	--	--	HMDB0000285	63-39-8	Organic compounds	Nucleosides, nucleotides, and analogues	Pyrimidine nucleotides	Pyrimidine ribonucleotides	Microbe,Animals
pos_1602	Ile Pro Ile	335.754	154.211	448.624	313.561	19.3759	81.0454	67.9761	35.1436	313.037	50.8853	0.162553	-2.62102	0.0198715	1.56762	down	--	--	--	--	--	--	--	--	--	--	--	--	--
pos_670	L-Normetanephrine	55.4355	39.6606	58.2117	28.4917	10.5983	1.84829	9.43017	5.90375	45.4499	6.94514	0.152809	-2.7102	0.00886872	1.64511	down	C05589	--	--	--	--	--	HMDB0000819	97-31-4	Organic compounds	Benzenoids	Phenols	Methoxyphenols	Animals
pos_290	Cetocycline	13.424	6.35956	15.5721	11.0636	1.17226	2.96557	5.65137e-07	0.945838	11.6048	1.27092	0.109516	-3.19079	0.0100011	1.61717	down	--	--	--	--	--	--	HMDB0249901	--	Organic compounds	Benzenoids	Naphthalenes	Naphthols and derivatives	Animals
pos_477	n-Methyl-2-phenyl-n-[(5r,7s,8s)-7-(pyrrolidin-1-yl)-1-oxaspiro[4.5]dec-8-yl]acetamide	23.7838	20.744	17.454	36.905	5.65137e-07	3.43895	1.1167	3.88257	24.7217	2.10956	0.0853321	-3.55077	0.0110957	1.62219	down	--	--	--	--	--	--	HMDB0259370	--	Organic compounds	Benzenoids	Benzene and substituted derivatives	Phenylacetamides	Animals
pos_1659	(S)-Reticuline	52.1706	11.7887	29.6009	41.3109	1.90064	7.86942	5.65137e-07	5.65137e-07	33.7178	2.44252	0.0724401	-3.78707	0.0333116	1.46261	down	C02105	Metabolic pathways(ko01100)	--	--	--	--	HMDB0003601	485-19-8	Organic compounds	Organoheterocyclic compounds	Isoquinolines and derivatives	Benzylisoquinolines	Animals
neg_1822	2,4(1H,3H)-Pyrimidinedione, 1-(cyclopropylmethyl)-6-(3,5-dimethylbenzoyl)-5-(1-methylethyl)-	104.662	75.6602	224.827	183.717	5.65137e-07	5.65137e-07	9.13559	27.343	147.216	9.11965	0.0619472	-4.01282	0.0258434	1.54384	down	--	--	--	--	--	--	HMDB0253577	--	Organic compounds	Organic oxygen compounds	Organooxygen compounds	Carbonyl compounds	Animals
pos_2057	N-Desmethyl tapentadol	8.68171	12.9696	25.4621	10.9753	5.65137e-07	5.65137e-07	2.39264	5.65137e-07	14.5222	0.598159	0.0411894	-4.60158	0.0322877	1.52904	down	--	--	--	--	--	--	HMDB0060611	--	Organic compounds	Benzenoids	Benzene and substituted derivatives	Phenylpropanes	Animals
neg_1769	Cathenamine	66.0082	40.4895	43.0051	20.3724	5.65137e-07	5.65137e-07	3.61972	5.65137e-07	42.4688	0.904931	0.0213081	-5.55245	0.020553	1.57739	down	--	--	--	--	--	--	--	--	--	--	--	--	--
