# Supplementary material for: Integrated multi-omics analysis reveals variation in intramuscular fat among muscle locations of Qinchuan cattle
Source: BMC Genomics. 2023 Jul 1;24:367. doi: 10.1186/s12864-023-09452-9 (PMC10314489; doi:10.1186/s12864-023-09452-9)
Supplement: Supplementary file 2 — Additional file 2. [file 12864_2023_9452_MOESM2_ESM.zip › Supplementary2/Table S14. An overview of annotation of DEMs for W and S.xlsx]

## Sheet: Sheet1
Table S14. An overview of annotation of DEMs for W and S
#ID	name	W11	W31	W41	S11	S21	S31	S41	W_Mean	S_Mean	Fold_change	log2FC	Pvalue	VIP	regulated	KEGG_annotation	KEGG_pathway_annotation	LM_ID(lipidmaps)	CATEGORY(lipidmaps)	MAIN_CLASS(lipidmaps)	SUB_CLASS	HMDB_ID	CAS	kingdom(HMDB)	super_class(HMDB)	HMDB_taxonomy	sub_class(HMDB)	species
neg_2525	Erucic acid	5.65137e-07	5.65137e-07	1.59295	191.513	195.425	157.002	239.189	0.530982	195.782	368.717	8.52637	0.00136912	1.83212	up	C08316	Biosynthesis of unsaturated fatty acids(ko01040)	LMFA01030089	Fatty Acyls [FA]	Fatty Acids and Conjugates [FA01]	Unsaturated fatty acids [FA0103]	HMDB0002068	112-86-7	Organic compounds	Lipids and lipid-like molecules	Fatty Acyls	Fatty acids and conjugates	Animals,Plants
pos_2400	3-Hydroxyeicosanoylcarnitine	5.65137e-07	5.65137e-07	5.69804	88.1045	40.3675	86.1514	179.687	1.89935	98.5777	51.9009	5.69769	0.0450417	1.47309	up	--	--	LMFA07070040	Fatty Acyls [FA]	Fatty esters [FA07]	Fatty acyl carnitines [FA0707]	HMDB0240767	--	Organic compounds	Lipids and lipid-like molecules	Fatty Acyls	Fatty acid esters	Animals
pos_2069	Deoxycholic acid	5.65137e-07	5.52455	5.65137e-07	38.7078	33.338	29.817	64.9364	1.84152	41.6998	22.6443	4.50107	0.0129873	1.66484	up	--	--	--	--	--	--	HMDB0246256	83-44-3	Organic compounds	Lipids and lipid-like molecules	Steroids and steroid derivatives	Bile acids, alcohols and derivatives	Animals
neg_1161	Deoxyloganic acid	5.65137e-07	7.57216	0.567777	18.855	50.7758	93.0828	49.7601	2.71331	53.1184	19.577	4.29109	0.043718	1.42475	up	--	--	--	--	--	--	--	--	--	--	--	--	--
neg_1127	12alpha,13alpha-Dihydroxyfumitremorgin C	5.65137e-07	8.63378	5.65137e-07	47.4497	41.1813	53.7547	81.2458	2.87793	55.9079	19.4264	4.27995	0.00630867	1.71363	up	--	--	--	--	--	--	--	--	--	--	--	--	--
neg_2516	Stearic Acid ethyl ester	11.0471	15.696	36.4233	336.258	484.734	255.726	346.617	21.0554	355.834	16.8998	4.07894	0.00514761	1.7459	up	--	--	LMFA07010883	Fatty Acyls [FA]	Fatty esters [FA07]	Wax monoesters [FA0701]	HMDB0034156	111-61-5	Organic compounds	Lipids and lipid-like molecules	Fatty Acyls	Fatty acid esters	Animals,Plants
pos_2330	3-(Acetyloxy)-2-hydroxypropyl icosanoate	20.239	30.2577	85.6547	924.497	799.414	596.923	713.993	45.3838	758.707	16.7176	4.06329	0.00110402	1.82455	up	--	--	--	--	--	--	HMDB0059928	--	Organic compounds	Lipids and lipid-like molecules	Glycerolipids	Diradylglycerols	Animals
neg_1211	(1R,2R)-3-[(1,2-Dihydro-2-hydroxy-1-naphthalenyl)thio]-2-oxopropanoic acid	5.65137e-07	11.1752	5.65137e-07	35.613	40.3089	99.1505	68.8802	3.72506	60.9882	16.3724	4.03319	0.0263906	1.52554	up	--	--	--	--	--	--	--	--	--	--	--	--	--
pos_520	Glutaminylglutamic acid	5.45872	6.44268	4.11018	70.6457	49.8358	58.0683	103.917	5.33719	70.6168	13.2311	3.72586	0.0117588	1.70251	up	--	--	--	--	--	--	HMDB0028796	88830-90-4	Organic compounds	Organic acids and derivatives	Carboxylic acids and derivatives	Amino acids, peptides, and analogues	Animals
pos_2624	(11Z)-Eicoseneoylcarnitine	5439.28	7785.11	7958.05	86786.2	149038	68459.1	48306.3	7060.81	88147.4	12.484	3.64201	0.0335778	1.51665	up	--	--	LMFA07070010	Fatty Acyls [FA]	Fatty esters [FA07]	Fatty acyl carnitines [FA0707]	HMDB0240746	--	Organic compounds	Lipids and lipid-like molecules	Fatty Acyls	Fatty acid esters	Animals
pos_833	Biotin sulfone	5.65137e-07	6.24516	5.65137e-07	17.2554	26.9124	26.7046	29.3052	2.08172	25.0444	12.0306	3.58864	0.00105873	1.75776	up	C20387	Biotin metabolism(ko00780)	--	--	--	--	HMDB0004818	40720-05-6	Organic compounds	Organoheterocyclic compounds	Thienoimidazolidines	_	Animals
pos_2152	PC(14:0/0:0)	5.65137e-07	2.23744	2.80433	31.1371	20.6085	20.1833	6.19922	1.68059	19.532	11.6221	3.5388	0.0378837	1.50871	up	--	--	LMGP01050012	Glycerophospholipids [GP]	Glycerophosphocholines [GP01]	Monoacylglycerophosphocholines [GP0105]	HMDB0010379	20559-16-4	Organic compounds	Lipids and lipid-like molecules	Glycerophospholipids	Glycerophosphocholines	Microbe,Animals
neg_1085	Kedarcidin chromophore	5.65137e-07	118.417	5.65137e-07	371.327	292.623	449.544	399.735	39.4723	378.307	9.58412	3.26065	0.00204039	1.78634	up	--	--	--	--	--	--	--	--	--	--	--	--	--
pos_2731	24-Methylidenecycloartanol	2946.86	4622.32	5953.43	42388.4	40742.1	31451.3	48015.1	4507.54	40649.2	9.01806	3.17282	0.00119024	1.82214	up	C08830	Steroid biosynthesis(ko00100);;Metabolic pathways(ko01100)	LMST01100001	Sterol Lipids [ST]	Sterols [ST01]	Cycloartanols and derivatives [ST0110]	HMDB0303481	--	Organic compounds	Lipids and lipid-like molecules	Steroids and steroid derivatives	Cycloartanols and derivatives	Animals
neg_467	Phenylbutyrylglutamine	15.3807	30.2848	31.4987	142.979	152.968	250.279	344.536	25.7214	222.69	8.65777	3.114	0.0244148	1.56893	up	--	--	--	--	--	--	HMDB0011687	--	Organic compounds	Organic acids and derivatives	Carboxylic acids and derivatives	Amino acids, peptides, and analogues	Animals
pos_2845	Hydroxyethyl myristyl oxyhydroxypropyl decanamide	155.159	274.236	316.454	1940.64	1661.5	1118.34	3058.59	248.616	1944.77	7.82237	2.96761	0.0245436	1.59078	up	--	--	--	--	--	--	HMDB0244501	--	_	_	_	_	Animals
pos_865	DL-Homoserine	1.1279	5.53161	2.76769	20.8935	18.1061	24.1329	32.9412	3.1424	24.0184	7.64334	2.9342	0.00420505	1.728	up	--	--	--	--	--	--	--	--	--	--	--	--	--
neg_1087	N-Acetyl-O-demethylpuromycin	5.65137e-07	19.6945	5.65137e-07	59.6457	34.1874	51.4983	52.7583	6.56485	49.5224	7.54357	2.91525	0.00591064	1.74494	up	--	--	--	--	--	--	--	--	--	--	--	--	--
pos_2724	Arachidyl carnitine	8337.88	10504.7	15588.2	81038.9	107477	60943	76936.8	11476.9	81599	7.10984	2.82982	0.00421749	1.75274	up	--	--	LMFA07070052	Fatty Acyls [FA]	Fatty esters [FA07]	Fatty acyl carnitines [FA0707]	HMDB0006460	--	Organic compounds	Lipids and lipid-like molecules	Fatty Acyls	Fatty acid esters	Animals
pos_654	S-(2-Methylpropionyl)-dihydrolipoamide-E	5.65137e-07	6.58641	2.05095	9.30583	22.093	19.2303	30.145	2.87912	20.1935	7.01378	2.81019	0.0205817	1.52053	up	C04424	--	LMFA08010022	Fatty Acyls [FA]	Fatty amides [FA08]	Primary amides [FA0801]	HMDB0006868	--	Organic compounds	Lipids and lipid-like molecules	Fatty Acyls	Fatty amides	Animals
neg_918	Sarmazenil	6.05056	8.51064	8.98948	42.1058	41.2033	72.0037	56.7441	7.85022	53.0142	6.75321	2.75557	0.00782662	1.70958	up	--	--	--	--	--	--	HMDB0257499	--	Organic compounds	Organoheterocyclic compounds	Benzodiazepines	1,4-benzodiazepines	Animals
pos_2722	3beta,5beta-Ketotriol	38.0907	62.4589	66.4001	463.955	359.466	221.595	279.586	55.6499	331.151	5.95061	2.57304	0.0122278	1.69559	up	--	--	--	--	--	--	--	--	--	--	--	--	--
neg_1156	Lividomycin A	26.5973	283.638	27.5887	738.123	519.534	641.257	751.611	112.608	662.631	5.88441	2.5569	0.0079039	1.77172	up	C17707	Neomycin, kanamycin and gentamicin biosynthesis(ko00524)	--	--	--	--	--	--	--	--	--	--	--
neg_1210	2-Amino-4-phosphonobutyric acid	5.65137e-07	26.5977	7.76302	53.6305	42.8377	73.2565	71.9856	11.4536	60.4276	5.27587	2.39941	0.00739811	1.67849	up	--	--	--	--	--	--	HMDB0244992	--	Organic compounds	Organic acids and derivatives	Carboxylic acids and derivatives	Amino acids, peptides, and analogues	Animals
neg_1033	APC	5.65137e-07	5.33924	5.65137e-07	13.1989	7.8588	7.20935	8.58127	1.77975	9.21209	5.17607	2.37186	0.0284777	1.61074	up	C00546	Drug metabolism - other enzymes(ko00983)	--	--	--	--	HMDB0060661	--	Organic compounds	Organic oxygen compounds	Organooxygen compounds	Carbonyl compounds	Animals
pos_2693	1-O-Isopentyl-3-O-octadec-2-enoyl glycerol	295.948	481.058	511.508	1917.61	1685.48	1700.37	3367.27	429.504	2167.68	5.04693	2.33541	0.0214155	1.59792	up	--	--	--	--	--	--	HMDB0302897	--	Organic compounds	Lipids and lipid-like molecules	Glycerolipids	Diradylglycerols	Animals
pos_880	L-alpha-amino-epsilon-keto-pimelate	5.65137e-07	17.5812	5.65137e-07	23.0829	30.5519	25.82	36.7754	5.8604	29.0575	4.95829	2.30984	0.037894	1.62682	up	--	--	--	--	--	--	--	--	--	--	--	--	--
pos_1800	Sulfapyridine	5.07856	24.9465	25.0081	72.0294	51.212	116.276	122.278	18.3444	90.4488	4.9306	2.30176	0.0189398	1.55673	up	--	--	--	--	--	--	HMDB0015028	144-83-2	Organic compounds	Benzenoids	Benzene and substituted derivatives	Benzenesulfonamides	Animals
neg_1678	N-Acetylneuraminate	32.8299	72.0044	24.5725	113.047	251.047	270.793	205.353	43.1356	210.06	4.86977	2.28385	0.012122	1.59303	up	C19910	--	--	--	--	--	HMDB0000230	19342-33-7	Organic compounds	Organic oxygen compounds	Organooxygen compounds	Carbohydrates and carbohydrate conjugates	Animals
neg_1216	Xanthosine dihydrate	7.61171	143.537	26.3067	218.534	255.208	305.062	363.36	59.1518	285.541	4.82726	2.2712	0.0129303	1.66981	up	--	--	--	--	--	--	--	--	--	--	--	--	--
pos_2035	2-Hydroxymyristoylcarnitine	616.644	449.895	1035.43	2877.6	5197.17	2020.08	2256.43	700.655	3087.82	4.40705	2.13981	0.042563	1.43196	up	--	--	LMFA07070033	Fatty Acyls [FA]	Fatty esters [FA07]	Fatty acyl carnitines [FA0707]	HMDB0013166	--	Organic compounds	Lipids and lipid-like molecules	Fatty Acyls	Fatty acid esters	Animals
pos_1818	2-n-Propyl-4-pentenoic acid	23.426	19.1969	43.0913	153.374	82.9282	82.4691	176.62	28.5714	123.848	4.33468	2.11593	0.0246299	1.56499	up	--	--	--	--	--	--	--	--	--	--	--	--	--
pos_2437	Methyl-[12]-gingerdiol	258.73	232.666	352.714	1078.45	1192.26	918.285	1651.13	281.37	1210.03	4.3005	2.10451	0.00790532	1.70354	up	--	--	--	--	--	--	HMDB0303110	--	Organic compounds	Lipids and lipid-like molecules	Fatty Acyls	Fatty alcohols	Animals
neg_630	(1-Methyl-2,3-dihydropyridin-6-ylidene)hydrazine	4.90249	2.75636	2.19856	10.4284	7.20209	18.5959	18.4236	3.2858	13.6625	4.15804	2.0559	0.0320011	1.50181	up	--	--	--	--	--	--	HMDB0242286	--	Organic compounds	Organoheterocyclic compounds	Pyridines and derivatives	Hydropyridines	Animals
neg_147	8-(2-Hydroxyethyl)theophyline	34.3955	22.8483	25.6893	55.4679	92.7647	129.029	169.722	27.6444	111.746	4.04226	2.01516	0.0399337	1.46156	up	--	--	--	--	--	--	HMDB0247410	--	Organic compounds	Organoheterocyclic compounds	Imidazopyrimidines	Purines and purine derivatives	Animals
pos_517	Wyerol	15.8338	14.8557	26.674	70.314	63.0649	79.068	93.557	19.1211	76.5009	4.00086	2.00031	0.000938025	1.77294	up	--	--	--	--	--	--	HMDB0039142	20450-52-6	Organic compounds	Lipids and lipid-like molecules	Fatty Acyls	Fatty acids and conjugates	Animals
pos_2373	LysoPA(O-18:0/0:0)	125.459	119.463	102.304	693.061	343.835	414.862	352.371	115.742	451.032	3.89688	1.96232	0.0261597	1.61313	up	--	--	--	--	--	--	HMDB0011144	--	Organic compounds	Lipids and lipid-like molecules	Glycerophospholipids	Glycerophosphates	Animals
pos_1577	3'-Hydroxyropivacaine	17.4298	15.67	20.23	57.1383	44.8401	60.4566	114.5	17.7766	69.2338	3.89465	1.9615	0.0442115	1.46885	up	--	--	--	--	--	--	HMDB0259614	--	Organic compounds	Organic acids and derivatives	Carboxylic acids and derivatives	Amino acids, peptides, and analogues	Animals
pos_698	HETEROPEUCENIN, METHYL ETHER	8.10413	35.9064	15.2099	70.964	77.11	48.6033	107.31	19.7401	75.9967	3.84986	1.94481	0.0128712	1.59495	up	--	--	--	--	--	--	--	--	--	--	--	--	--
pos_611	Hibiscetin 8-methyl ether 3-rhamnoside	39.8927	55.1458	65.547	142.942	155.925	216.707	305.856	53.5285	205.357	3.83641	1.93976	0.0241591	1.55376	up	--	--	LMPK12113269	Polyketides [PK]	Flavonoids [PK12]	Flavones and Flavonols [PK1211]	--	--	--	--	--	--	--
neg_1073	Carcinine	530.689	756.961	691.134	2108.96	1915.03	2695.65	3280.15	659.594	2499.95	3.79013	1.92225	0.00781262	1.70595	up	--	--	--	--	--	--	HMDB0249666	--	Organic compounds	Organoheterocyclic compounds	Azoles	Imidazoles	Animals
pos_1626	5-Pentyltetrahydro-2-oxo-3-furancarboxylic acid	168.217	158.489	208.628	657.382	425.491	553.384	1021.63	178.445	664.471	3.72368	1.89673	0.0311989	1.54709	up	--	--	--	--	--	--	HMDB0030989	--	Organic compounds	Organoheterocyclic compounds	Lactones	Gamma butyrolactones	Animals
pos_2395	12-Hydroxy-12-octadecanoylcarnitine	4171.13	3188.49	4649.4	15474.4	21089.3	10539.2	12115.6	4003.01	14804.6	3.69837	1.88689	0.0172471	1.61884	up	--	--	LMFA07070028	Fatty Acyls [FA]	Fatty esters [FA07]	Fatty acyl carnitines [FA0707]	HMDB0013154	--	Organic compounds	Lipids and lipid-like molecules	Fatty Acyls	Fatty acid esters	Animals
pos_1557	2-Methylbutyroylcarnitine	1802.72	2546.33	2064.89	5535.31	5496.38	8210.83	11747.9	2137.98	7747.61	3.6238	1.8575	0.0306264	1.52883	up	--	--	LMFA07070034	Fatty Acyls [FA]	Fatty esters [FA07]	Fatty acyl carnitines [FA0707]	HMDB0000378	31023-25-3	Organic compounds	Lipids and lipid-like molecules	Fatty Acyls	Fatty acid esters	Animals
pos_1556	Isopropyl beta-D-glucoside	59.1614	81.5452	66.1559	172.297	163.243	263.772	397.97	68.9542	249.32	3.61574	1.85429	0.0443519	1.45637	up	--	--	--	--	--	--	HMDB0032705	5391-17-3	Organic compounds	Organic oxygen compounds	Organooxygen compounds	Carbohydrates and carbohydrate conjugates	Animals
neg_1213	Inosine	1420.32	7208.74	2265.63	11763.9	11354.4	16268.9	12487.2	3631.57	12968.6	3.57108	1.83636	0.0157734	1.68946	up	--	--	--	--	--	--	--	--	--	--	--	--	--
pos_802	Formycin b	472.239	1710.58	483.464	3092.62	3229.23	3433.51	2423.43	888.76	3044.7	3.42578	1.77643	0.0173115	1.72014	up	--	--	--	--	--	--	HMDB0252449	4991-53-1	Organic compounds	Organic oxygen compounds	Organooxygen compounds	Carbohydrates and carbohydrate conjugates	Animals
pos_1503	2-(Formamido)-N1-(5'-phosphoribosyl)acetamidine	88.4602	193.101	93.1942	266.584	503.465	568.23	369.865	124.918	427.036	3.41852	1.77337	0.0140545	1.55845	up	C04640	Purine metabolism(ko00230);;Metabolic pathways(ko01100)	--	--	--	--	HMDB0002305	6157-85-3	Organic compounds	Organic oxygen compounds	Organooxygen compounds	Carbohydrates and carbohydrate conjugates	Animals
pos_1627	(±)-Hexanoylcarnitine	6339.21	6052.45	8295.98	23641.1	15728.3	19286.8	33029.2	6895.88	22921.3	3.32392	1.73289	0.0213259	1.60286	up	--	--	--	--	--	--	--	--	--	--	--	--	--
neg_966	Moguisteine	3.36277	17.0245	4.64906	14.9553	24.4981	33.7792	36.3237	8.34545	27.3891	3.28192	1.71454	0.0334439	1.44847	up	--	--	--	--	--	--	HMDB0254834	--	Organic compounds	Benzenoids	Phenol ethers	Anisoles	Animals
pos_1668	2,3-Heptanedione	692.969	347.075	573.266	2258.28	1247.16	1015.55	2149.93	537.77	1667.73	3.1012	1.63282	0.0314809	1.53487	up	--	--	LMFA12000013	Fatty Acyls [FA]	Oxygenated hydrocarbons [FA12]	-	HMDB0031476	1996-04-08	Organic compounds	Organic oxygen compounds	Organooxygen compounds	Carbonyl compounds	Animals
neg_1091	L-beta-Ethynylserine	652.335	928.695	907.901	2062.37	2013.92	2639.77	3506.23	829.644	2555.57	3.08033	1.62308	0.0128787	1.64052	up	--	--	--	--	--	--	--	--	--	--	--	--	--
pos_1737	trans-Hex-2-enoic acid	31.5859	23.6835	36.1507	106.644	101.171	61.2308	106.22	30.4734	93.8165	3.07864	1.62229	0.00702137	1.70913	up	--	--	LMFA01030008	Fatty Acyls [FA]	Fatty Acids and Conjugates [FA01]	Unsaturated fatty acids [FA0103]	HMDB0010719	1191-04-4	Organic compounds	Lipids and lipid-like molecules	Fatty Acyls	Fatty acids and conjugates	Animals
pos_1738	(±)-Octanoylcarnitine	2323.32	1658.19	2745.66	8505.33	7135.02	4346.44	7502.18	2242.39	6872.24	3.0647	1.61574	0.00968464	1.67869	up	--	--	--	--	--	--	--	--	--	--	--	--	--
pos_463	Hydroxymethylphosphonate	38.4621	54.8173	56.804	155.638	113.156	171.737	172.147	50.0278	153.17	3.06169	1.61433	0.00245739	1.7594	up	--	--	--	--	--	--	--	--	--	--	--	--	--
pos_2620	MG(19:0/0:0/0:0)	47.0809	40.6016	52.2825	173.108	201.022	111.62	77.0927	46.655	140.711	3.01598	1.59263	0.0437264	1.46821	up	--	--	--	--	--	--	HMDB0072839	--	Organic compounds	Lipids and lipid-like molecules	Glycerolipids	Monoradylglycerols	Animals
neg_1209	Melibiitol	5.65137e-07	12.0802	6.88554	9.20424	20.8623	22.7228	22.9966	6.32193	18.9465	2.99694	1.58349	0.0497646	1.38011	up	C05399	--	--	--	--	--	HMDB0006791	--	Organic compounds	Lipids and lipid-like molecules	Fatty Acyls	Fatty acyl glycosides	Animals
pos_1901	Glycerylmonooleate	15.1228	6.87484	15.6515	44.8642	28.5634	24.1957	46.5615	12.5497	36.0462	2.87227	1.52219	0.0182359	1.57731	up	--	--	--	--	--	--	HMDB0252857	--	Organic compounds	Organic oxygen compounds	Organooxygen compounds	Carbohydrates and carbohydrate conjugates	Animals
pos_1824	Arachidonoyl Serinol	73.3188	38.5168	121.303	276.196	166.671	149.761	285.701	77.7129	219.583	2.82556	1.49854	0.0224888	1.5234	up	--	--	LMFA08020072	Fatty Acyls [FA]	Fatty amides [FA08]	N-acyl amines [FA0802]	HMDB0013650	183718-70-9	Organic compounds	Lipids and lipid-like molecules	Fatty Acyls	Fatty amides	Animals
pos_1281	2-O-ethyl PAF C-16	98.5764	53.482	42.6566	260.583	178.345	149.838	128.869	64.905	179.409	2.76417	1.46685	0.0215656	1.5657	up	--	--	--	--	--	--	--	--	--	--	--	--	--
pos_252	Isopentyl gentiobioside	22.7277	15.6611	13.8444	37.7571	32.0297	50.838	70.4489	17.411	47.7684	2.74357	1.45606	0.0325263	1.49746	up	--	--	--	--	--	--	HMDB0041512	178275-89-3	Organic compounds	Lipids and lipid-like molecules	Fatty Acyls	Fatty acyl glycosides	Animals
neg_1108	Arabinosylhypoxanthine	6988.44	23127.8	8291.91	34564.5	35896.9	39748.7	29343.7	12802.7	34888.4	2.72508	1.4463	0.0353134	1.6782	up	--	--	--	--	--	--	HMDB0003040	7013-16-3	Organic compounds	Nucleosides, nucleotides, and analogues	Purine nucleosides	_	Animals
neg_1104	Pseudouridine	54.6862	79.8499	48.0336	159.068	110.577	163.204	225.306	60.8566	164.539	2.70372	1.43494	0.0156521	1.60825	up	C02067	Pyrimidine metabolism(ko00240);;Metabolic pathways(ko01100)	--	--	--	--	HMDB0000767	1445-07-4	Organic compounds	Nucleosides, nucleotides, and analogues	Nucleoside and nucleotide analogues	_	Microbe,Animals
pos_504	Pyrroline hydroxycarboxylic acid	199.506	81.3635	116.987	319.148	367.668	318.101	397.148	132.619	350.516	2.64303	1.4022	0.0101364	1.75522	up	C04281	--	--	--	--	--	HMDB0001369	22573-88-2	Organic compounds	Organic acids and derivatives	Carboxylic acids and derivatives	Amino acids, peptides, and analogues	Microbe,Animals
pos_779	2-aceto-2-hydroxy-butanoate	234.747	710.98	293.022	1071.59	1035.71	1169.85	1005.28	412.916	1070.61	2.5928	1.37451	0.04182	1.71972	up	--	--	--	--	--	--	HMDB0304056	--	Organic compounds	Organic acids and derivatives	Keto acids and derivatives	Short-chain keto acids and derivatives	Animals
pos_2187	(3S)-3-Hydroxy-N6,N6,N6-trimethyl-L-lysine	18.0887	33.7856	56.0202	118.812	115.783	44.1175	92.9001	35.9648	92.9032	2.58317	1.36914	0.0410166	1.40959	up	--	--	--	--	--	--	--	--	--	--	--	--	--
neg_935	Ethyl 6-chlorochroman-2-carboxylate	336.225	204.452	153.351	524.527	358.981	673.988	792.708	231.343	587.551	2.53975	1.34468	0.0249304	1.51555	up	--	--	--	--	--	--	HMDB0252034	--	Organic compounds	Organoheterocyclic compounds	Benzopyrans	1-benzopyrans	Animals
pos_2787	LysoPC(18:0/0:0)	174.228	192.096	225.259	666.718	385.81	418.118	509.187	197.194	494.958	2.51	1.32769	0.0152617	1.66207	up	--	--	--	--	--	--	--	--	--	--	--	--	--
pos_1739	9-Hydroxydecanoylcarnitine	319.689	157.378	408.546	686.883	772.77	514.297	954.592	295.205	732.136	2.4801	1.3104	0.013715	1.56894	up	--	--	--	--	--	--	HMDB0241063	--	Organic compounds	Lipids and lipid-like molecules	Fatty Acyls	Fatty acid esters	Animals
neg_1175	1-Nitrohydroxyphenyl-N-benzoylalanine	54.0323	136.17	53.2641	239.788	207.962	201.187	143.577	81.1555	198.129	2.44135	1.28768	0.0269471	1.61201	up	--	--	--	--	--	--	HMDB0243965	--	Organic compounds	Organic acids and derivatives	Carboxylic acids and derivatives	Amino acids, peptides, and analogues	Animals
pos_859	L-Threonine	27.6402	28.015	28.7896	60.4945	64.7355	67.1931	81.6769	28.1483	68.525	2.43443	1.28358	0.00300488	1.78891	up	C00188	Glycine, serine and threonine metabolism(ko00260);;Monobactam biosynthesis(ko00261);;Valine, leucine and isoleucine biosynthesis(ko00290);;D-Amino acid metabolism(ko00470);;Porphyrin metabolism(ko00860);;Aminoacyl-tRNA biosynthesis(ko00970);;Metabolic pathways(ko01100);;Biosynthesis of amino acids(ko01230);;ABC transporters(ko02010);;Protein digestion and absorption(ko04974);;Mineral absorption(k…	--	--	--	--	HMDB0000167	72-19-5	Organic compounds	Organic acids and derivatives	Carboxylic acids and derivatives	Amino acids, peptides, and analogues	Microbe,Animals
pos_2782	LysoSM(d18:1)	7.29422	5.86754	8.72326	14.3355	14.9509	14.8723	26.528	7.29501	17.6717	2.42243	1.27646	0.0347535	1.47789	up	C03640	Sphingolipid metabolism(ko00600)	--	--	--	--	HMDB0006482	1670-26-4	Organic compounds	Lipids and lipid-like molecules	Sphingolipids	Phosphosphingolipids	Animals
neg_2587	Etaspirene	32.7634	38.5113	55.4455	77.5705	71.1414	112.772	136.632	42.24	99.529	2.35627	1.2365	0.026553	1.48077	up	--	--	--	--	--	--	HMDB0036023	79893-63-3	Organic compounds	Organoheterocyclic compounds	Dihydrofurans	_	Animals
pos_2551	5beta-Cyprinolsulfate	41.7776	40.2833	24.2779	87.1748	66.3517	61.0621	117.762	35.4463	83.0876	2.34404	1.229	0.0270569	1.53773	up	C05468	--	--	--	--	--	HMDB0006888	--	Organic compounds	Lipids and lipid-like molecules	Steroids and steroid derivatives	Bile acids, alcohols and derivatives	Animals
neg_2410	Sphingosyl-phosphocholine	4868.26	4717.27	3907.34	15126.1	7677.85	11117.6	7884.64	4497.62	10451.6	2.32379	1.21648	0.0401571	1.52089	up	C03640	Sphingolipid metabolism(ko00600)	--	--	--	--	HMDB0006482	1670-26-4	Organic compounds	Lipids and lipid-like molecules	Sphingolipids	Phosphosphingolipids	Animals
neg_153	4-Hydroxymethyl Ambrisentan	71.3275	46.2646	41.9551	99.5141	86.7433	125.871	180.294	53.1824	123.106	2.31478	1.21088	0.0360927	1.45811	up	--	--	--	--	--	--	HMDB0259645	--	Organic compounds	Benzenoids	Benzene and substituted derivatives	Diphenylmethanes	Animals
pos_2708	17alpha-Hydroxyprogesterone	183.748	188.265	133.162	419.787	354.058	553.501	229.656	168.392	389.251	2.31158	1.20888	0.0425487	1.45356	up	C01176	Steroid hormone biosynthesis(ko00140);;Metabolic pathways(ko01100);;Ovarian steroidogenesis(ko04913);;Cortisol synthesis and secretion(ko04927);;Cushing syndrome(ko04934)	LMST02030161	Sterol Lipids [ST]	Steroids [ST02]	C21 steroids (gluco/mineralocorticoids, progestogins) and derivatives [ST0203]	HMDB0000374	68-96-2	Organic compounds	Lipids and lipid-like molecules	Steroids and steroid derivatives	Pregnane steroids	Animals
pos_1993	N-Palmitoyl Glutamic acid	76.6604	41.6235	125.967	234.269	164.871	105.708	231.084	81.4169	183.983	2.25976	1.17617	0.0472424	1.39835	up	--	--	--	--	--	--	HMDB0241925	--	Organic compounds	Organic acids and derivatives	Carboxylic acids and derivatives	Amino acids, peptides, and analogues	Animals
neg_689	Linatine	21.9921	11.1376	13.7081	38.9791	20.7941	36.4727	41.9352	15.6126	34.5453	2.21266	1.14578	0.0223041	1.54242	up	C05939	--	--	--	--	--	HMDB0038516	10139-06-7	Organic compounds	Organic acids and derivatives	Carboxylic acids and derivatives	Amino acids, peptides, and analogues	Animals,Plants
pos_677	5-Hexen-2-one, 5-methyl-3-methylene	9.66372	18.6784	16.5701	28.1394	28.0324	37.3982	38.2535	14.9707	32.9559	2.20135	1.13839	0.00631382	1.65822	up	--	--	--	--	--	--	HMDB0304599	51756-18-4	Organic compounds	Organic oxygen compounds	Organooxygen compounds	Carbonyl compounds	Animals
pos_1533	Allyl propionate	1880.89	3153.24	2395.81	3529.34	4679.54	5590.44	7858.88	2476.65	5414.55	2.18624	1.12845	0.0424769	1.40457	up	--	--	--	--	--	--	HMDB0029487	2408-20-0	Organic compounds	Organic acids and derivatives	Carboxylic acids and derivatives	Carboxylic acid derivatives	Animals
pos_1530	5-Butyltetrahydro-2-oxo-3-furancarboxylic acid	69.338	122.769	93.3771	133.42	169.713	215.235	301.817	95.1613	205.046	2.15472	1.1075	0.0498591	1.36662	up	--	--	--	--	--	--	HMDB0030992	--	Organic compounds	Organoheterocyclic compounds	Lactones	Gamma butyrolactones	Animals
pos_500	Tabtoxinine-delta-lactam	9.85355	14.122	10.4812	18.9536	16.9785	28.057	34.9255	11.4856	24.7286	2.15301	1.10635	0.04481	1.42206	up	--	--	--	--	--	--	--	--	--	--	--	--	--
neg_177	Precorrin 8X	28.4362	35.1467	52.89	69.0285	65.948	73.8261	124.487	38.8243	83.3224	2.14614	1.10174	0.0416734	1.39075	up	--	--	--	--	--	--	--	--	--	--	--	--	--
pos_2656	Sphingosine	48.0072	64.7103	60.5816	131.476	84.8546	106.795	166.371	57.7663	122.374	2.11843	1.083	0.0299166	1.53322	up	--	--	--	--	--	--	--	--	--	--	--	--	--
neg_1088	3-Aminopropanal	36.3612	88.616	45.8399	115.043	110.334	109.685	139.749	56.9391	118.703	2.08473	1.05986	0.0438271	1.64041	up	--	--	--	--	--	--	--	--	--	--	--	--	--
neg_1096	Xanthine	889.755	2030.22	1181.28	2596.59	2501.8	2740.45	3213.54	1367.08	2763.09	2.02116	1.01518	0.0370827	1.65206	up	C00385	Purine metabolism(ko00230);;Caffeine metabolism(ko00232);;Metabolic pathways(ko01100);;Nucleotide metabolism(ko01232)	--	--	--	--	HMDB0000292	69-89-6	Organic compounds	Organoheterocyclic compounds	Imidazopyrimidines	Purines and purine derivatives	Microbe,Animals,Plants
pos_1570	Aspergillomarasmine A	9.44925	6.3314	4.30787	19.3444	11.383	11.5527	11.797	6.69617	13.5193	2.01896	1.01361	0.038932	1.48854	up	--	--	--	--	--	--	--	--	--	--	--	--	--
neg_2375	LysoPE(P-16:0/0:0)	4297.47	4603.13	5008.57	8729.82	7302.97	10786.5	9849.29	4636.39	9167.15	1.97722	0.983473	0.00682492	1.70445	up	--	--	LMGP02070001	Glycerophospholipids [GP]	Glycerophosphoethanolamines [GP02]	1Z-alkenylglycerophosphoethanolamines [GP0207]	HMDB0011152	174062-72-7	Organic compounds	Lipids and lipid-like molecules	Glycerophospholipids	Glycerophosphoethanolamines	Animals
neg_2305	10-Deoxymethymycin	183.469	188.083	268.667	587.883	306.224	314.282	456.72	213.406	416.277	1.95063	0.963943	0.0493856	1.42076	up	C11994	Metabolic pathways(ko01100)	LMPK04000035	Polyketides [PK]	Macrolides and lactone polyketides [PK04]	-	--	--	--	--	--	--	--
pos_1424	L-Carnitine	74.2128	78.945	77.9695	141.247	110.088	139.544	209.973	77.0424	150.213	1.94975	0.963286	0.0403823	1.49766	up	--	--	--	--	--	--	--	--	--	--	--	--	--
neg_2476	Emindole SB	231.394	296.103	267.094	541.705	383.565	552.877	554.675	264.864	508.205	1.91874	0.940161	0.00562593	1.70666	up	--	--	--	--	--	--	--	--	--	--	--	--	--
pos_2861	Oleoyl Ethanolamide	442.165	755.774	604.071	978.3	941.983	1604.54	1031.28	600.67	1139.02	1.89626	0.923154	0.0343315	1.42202	up	C20792	cAMP signaling pathway(ko04024)	LMFA08040015	Fatty Acyls [FA]	Fatty amides [FA08]	N-acyl ethanolamines (endocannabinoids) [FA0804]	HMDB0002088	111-58-0	Organic compounds	Organic nitrogen compounds	Organonitrogen compounds	Amines	Animals
pos_1425	(R)-3-((R)-3-Hydroxybutanoyloxy)butanoate	20.3058	26.8215	25.8407	42.0165	37.9815	44.6246	59.0301	24.3226	45.9132	1.88767	0.916608	0.012164	1.6132	up	--	--	--	--	--	--	--	--	--	--	--	--	--
neg_1833	Oxamate	7.89165	13.3694	10.3626	14.8827	23.7646	18.8373	21.3251	10.5412	19.7024	1.86908	0.902331	0.0138836	1.55394	up	--	--	--	--	--	--	--	--	--	--	--	--	--
pos_875	Cytosine	12.9988	15.5237	9.44758	23.9444	18.884	29.798	21.5715	12.6567	23.5495	1.86063	0.895795	0.0136491	1.59825	up	C00380	Pyrimidine metabolism(ko00240);;Metabolic pathways(ko01100);;Nucleotide metabolism(ko01232)	--	--	--	--	HMDB0000630	71-30-7	Organic compounds	Organoheterocyclic compounds	Diazines	Pyrimidines and pyrimidine derivatives	Microbe,Animals
pos_715	beta-Nicotinamide D-ribonucleotide	29.5598	18.1665	17.2805	28.1838	37.2762	39.6423	55.5079	21.6689	40.1526	1.853	0.889864	0.0453773	1.38705	up	--	--	--	--	--	--	--	--	--	--	--	--	--
pos_2602	1-(11Z-docosenoyl)-glycero-3-phosphate	285.314	462.415	369.247	670.498	464.785	695.086	894.547	372.325	681.229	1.82966	0.871576	0.0321969	1.46596	up	--	--	LMGP10050029	Glycerophospholipids [GP]	Glycerophosphates [GP10]	Monoacylglycerophosphates [GP1005]	HMDB0062304	--	Organic compounds	Lipids and lipid-like molecules	Glycerophospholipids	Glycerophosphates	Animals
pos_1428	3-Isopropenylpentanedioic acid	3342.6	2751.34	2745.24	5566.48	3815.16	5148.33	6902.47	2946.39	5358.11	1.81853	0.862774	0.0272348	1.55129	up	--	--	--	--	--	--	HMDB0032352	6839-75-4	Organic compounds	Lipids and lipid-like molecules	Fatty Acyls	Fatty acids and conjugates	Animals
neg_640	10-Hydroxycarbazepine	67.4806	94.528	91.9619	154.879	144.623	132.658	173.078	84.6568	151.31	1.78733	0.837804	0.00314105	1.73259	up	C07493	Drug metabolism - cytochrome P450(ko00982)	--	--	--	--	HMDB0060676	--	Organic compounds	Organoheterocyclic compounds	Benzazepines	Dibenzazepines	Animals
pos_2911	LysoPC(P-18:0/0:0)	4544.89	5030.15	3792.69	8815.37	7228.8	7797.17	7393.25	4455.91	7808.65	1.75243	0.809353	0.00140657	1.80549	up	C04230	--	LMGP01070009	Glycerophospholipids [GP]	Glycerophosphocholines [GP01]	1Z-alkenylglycerophosphocholines [GP0107]	HMDB0013122	--	Organic compounds	Lipids and lipid-like molecules	Glycerophospholipids	Glycerophosphocholines	Animals
pos_665	Histidylglutamine	39.7274	51.1657	47.7675	78.1764	68.5162	75.2073	101.222	46.2202	80.7804	1.74773	0.805483	0.0105985	1.63088	up	--	--	--	--	--	--	HMDB0028883	224638-13-5	Organic compounds	Organic acids and derivatives	Carboxylic acids and derivatives	Amino acids, peptides, and analogues	Animals
neg_913	L-Malic acid	2936.64	2468.02	1901.68	3384.87	3621.37	4801.72	5020.68	2435.45	4207.16	1.72747	0.788659	0.0179994	1.54682	up	C00149	Citrate cycle (TCA cycle)(ko00020);;Pyruvate metabolism(ko00620);;Glyoxylate and dicarboxylate metabolism(ko00630);;Metabolic pathways(ko01100);;Carbon metabolism(ko01200);;Taste transduction(ko04742);;Glucagon signaling pathway(ko04922);;Proximal tubule bicarbonate reclamation(ko04964);;Pathways in cancer(ko05200);;Renal cell carcinoma(ko05211);;Central carbon metabolism in cancer(ko05230)	--	--	--	--	HMDB0000156	97-67-6	Organic compounds	Organic acids and derivatives	Hydroxy acids and derivatives	Beta hydroxy acids and derivatives	Microbe,Animals
pos_1507	2-Aminomuconate	34.1836	37.989	28.8475	52.6053	59.5379	59.4304	55.87	33.6734	56.8609	1.6886	0.755829	0.00290726	1.80604	up	C02220	Tryptophan metabolism(ko00380);;Metabolic pathways(ko01100)	LMFA01170082	Fatty Acyls [FA]	Fatty Acids and Conjugates [FA01]	Dicarboxylic acids [FA0117]	HMDB0001241	4548-99-6	Organic compounds	Organic acids and derivatives	Carboxylic acids and derivatives	Amino acids, peptides, and analogues	Animals,Microbe
pos_2486	PC(16:0/0:0)[U] / PC(16:0/0:0)[rac]	27035.1	44913.9	34849.1	54323.1	45989.4	57635.2	81126.9	35599.4	59768.7	1.67892	0.747538	0.0468587	1.38765	up	--	--	--	--	--	--	--	--	--	--	--	--	--
pos_1429	Butyryl-L-carnitine	66933.5	56493.5	57285.6	105582	75733.2	96189.3	126517	60237.5	101006	1.67679	0.745701	0.0255734	1.56137	up	C02862	--	LMFA07070003	Fatty Acyls [FA]	Fatty esters [FA07]	Fatty acyl carnitines [FA0707]	HMDB0002013	25576-40-3	Organic compounds	Lipids and lipid-like molecules	Fatty Acyls	Fatty acid esters	Animals
neg_2433	N-Palmitoyl Cysteine	266.011	246.147	207.483	516.035	379.531	311.91	398.097	239.881	401.393	1.6733	0.742699	0.0252945	1.57406	up	--	--	--	--	--	--	--	--	--	--	--	--	--
neg_912	Fumaric acid	1630.87	1291.18	1029.97	1826.24	1823.44	2469.38	2607.4	1317.34	2181.62	1.65607	0.727767	0.0243321	1.51821	up	C00122	Citrate cycle (TCA cycle)(ko00020);;Oxidative phosphorylation(ko00190);;Arginine biosynthesis(ko00220);;Alanine, aspartate and glutamate metabolism(ko00250);;Tyrosine metabolism(ko00350);;Phenylalanine metabolism(ko00360);;Pyruvate metabolism(ko00620);;Butanoate metabolism(ko00650);;Nicotinate and nicotinamide metabolism(ko00760);;Metabolic pathways(ko01100);;Carbon metabolism(ko01200);;Glucagon …	--	--	--	--	HMDB0000134	110-17-8	Organic compounds	Organic acids and derivatives	Carboxylic acids and derivatives	Dicarboxylic acids and derivatives	Microbe,Animals,Plants
neg_2338	LysoPC(16:0/0:0)	10586.2	18225.4	15378.3	21543.5	19267.7	23319.9	32376	14730	24126.8	1.63794	0.711881	0.0492623	1.37448	up	C04230	--	LMGP01050018	Glycerophospholipids [GP]	Glycerophosphocholines [GP01]	Monoacylglycerophosphocholines [GP0105]	HMDB0010382	17364-16-8	Organic compounds	Lipids and lipid-like molecules	Glycerophospholipids	Glycerophosphocholines	Microbe,Animals
pos_1569	Linamarin	40.247	35.5913	37.5418	72.8729	59.7489	56.6607	58.1911	37.7934	61.8684	1.63702	0.71107	0.0045691	1.75618	up	--	--	--	--	--	--	--	--	--	--	--	--	--
neg_1766	Thiostatin	272.51	313.063	281.07	483.664	320.535	571.012	511.26	288.881	471.618	1.63257	0.707143	0.0387719	1.48622	up	--	--	--	--	--	--	HMDB0259033	--	Organic compounds	Organic nitrogen compounds	Organonitrogen compounds	Amines	Animals
neg_2553	LysoPE(P-18:0/0:0)	4407.41	5955.13	4745.51	7144.42	6897.35	7985.49	10665.3	5036.02	8173.14	1.62294	0.698608	0.0284332	1.48134	up	--	--	LMGP02070002	Glycerophospholipids [GP]	Glycerophosphoethanolamines [GP02]	1Z-alkenylglycerophosphoethanolamines [GP0207]	HMDB0240598	174062-73-8	Organic compounds	Lipids and lipid-like molecules	Glycerophospholipids	Glycerophosphoethanolamines	Animals
pos_1638	Tyramine	12.6871	12.2355	11.0024	18.9804	13.2932	24.5419	20.3835	11.975	19.2997	1.61167	0.688553	0.0481651	1.43979	up	C00483	Tyrosine metabolism(ko00350);;Metabolic pathways(ko01100);;Biosynthesis of cofactors(ko01240);;Neuroactive ligand-receptor interaction(ko04080);;Protein digestion and absorption(ko04974)	--	--	--	--	HMDB0000306	51-67-2	Organic compounds	Benzenoids	Benzene and substituted derivatives	Phenethylamines	Microbe,Animals,Plants
neg_567	Lamivudine	99.0307	73.036	101.658	154.492	117.226	144.439	164.965	91.2414	145.281	1.59227	0.671081	0.0111635	1.62024	up	C07065	Bile secretion(ko04976)	--	--	--	--	HMDB0014847	134678-17-4	Organic compounds	Nucleosides, nucleotides, and analogues	Nucleoside and nucleotide analogues	3'-thia pyrimidine nucleosides	Animals
pos_2786	PC(P-15:0/0:0)	4271.25	5458.55	4109.35	6601.02	6404.83	7056.38	9207.39	4613.05	7317.41	1.58624	0.665611	0.0183678	1.54995	up	--	--	LMGP01070003	Glycerophospholipids [GP]	Glycerophosphocholines [GP01]	1Z-alkenylglycerophosphocholines [GP0107]	--	--	--	--	--	--	--
pos_1104	DG(14:0/22:5(4Z,7Z,10Z,13Z,16Z)/0:0)	56.4864	58.9773	50.3799	101.109	95.4485	81.2878	66.0663	55.2812	85.9778	1.55528	0.637176	0.0244689	1.56755	up	--	--	--	--	--	--	HMDB0007032	--	Organic compounds	Lipids and lipid-like molecules	Glycerolipids	Diradylglycerols	Animals
neg_267	Sulfadoxine	72.6779	63.0928	95.0749	93.9176	103.201	124.545	149.555	76.9485	117.805	1.53095	0.614431	0.0471946	1.34406	up	C07630	--	--	--	--	--	HMDB0015413	2447-57-6	Organic compounds	Benzenoids	Benzene and substituted derivatives	Benzenesulfonamides	Animals
neg_633	Theobromine	30.5457	38.0597	34.2775	41.5367	43.4978	54.4423	56.953	34.2943	49.1074	1.43194	0.517972	0.0238359	1.48691	up	C07480	Caffeine metabolism(ko00232);;Metabolic pathways(ko01100)	--	--	--	--	HMDB0002825	83-67-0	Organic compounds	Organoheterocyclic compounds	Imidazopyrimidines	Purines and purine derivatives	Animals,Plants
pos_3178	3beta,7alpha-Dihydroxy-5-cholestenoate	1954.64	1574.42	1834.57	2578.05	2711.09	2353.74	2176.06	1787.88	2454.74	1.37299	0.457321	0.0099375	1.63127	up	C17335	Primary bile acid biosynthesis(ko00120)	--	--	--	--	HMDB0012454	115538-84-6	Organic compounds	Lipids and lipid-like molecules	Steroids and steroid derivatives	Bile acids, alcohols and derivatives	Animals
pos_1672	L-alpha-Acetyl-N,N-dinormethadol	22.2052	20.4816	25.0104	33.8053	27.6244	29.2947	28.4384	22.5657	29.7907	1.32018	0.40073	0.0134595	1.60849	up	--	--	--	--	--	--	--	--	--	--	--	--	--
pos_3159	Milnacipran	312.209	303.413	288.021	389.562	414.199	379.304	358.66	301.214	385.431	1.27959	0.355683	0.00197928	1.75243	up	--	--	--	--	--	--	HMDB0015602	92623-85-3	Organic compounds	Benzenoids	Benzene and substituted derivatives	Phenylacetamides	Animals
pos_1587	beta-Alanyl-L-lysine	160.361	147.299	141.212	216.389	193.808	165.223	174.291	149.624	187.428	1.25266	0.32499	0.0373464	1.48483	up	C05341	beta-Alanine metabolism(ko00410);;Metabolic pathways(ko01100)	--	--	--	--	HMDB0060442	--	Organic compounds	Organic acids and derivatives	Peptidomimetics	Hybrid peptides	Animals
pos_3221	gamma-Tocopherol	2282.51	1887.49	2148.65	2728.05	2555.61	2662.91	2380.94	2106.21	2581.88	1.22584	0.293769	0.0308111	1.59973	up	--	--	--	--	--	--	--	--	--	--	--	--	--
neg_699	dTDP-3-amino-3,4,6-trideoxy-D-glucose	132.006	116.612	112.357	136.659	143.988	143.348	159.082	120.325	145.77	1.21146	0.27675	0.0267828	1.57871	up	--	--	--	--	--	--	--	--	--	--	--	--	--
pos_3177	Tylactone	1233.54	1122.25	1252.39	1419	1345.84	1361.84	1427.4	1202.73	1388.52	1.15448	0.207239	0.0263235	1.67471	up	--	--	--	--	--	--	--	--	--	--	--	--	--
pos_990	Arlacel A	290.265	299.665	274.887	327.131	315.019	303.184	357.462	288.272	325.699	1.12983	0.176107	0.0441062	1.43317	up	--	--	--	--	--	--	HMDB0248604	--	Organic compounds	Organoheterocyclic compounds	Furofurans	Isosorbides	Animals
pos_1744	3-Phenyl-4-pentenal	39.9352	37.9523	39.3901	39.4795	44.7733	44.1373	42.5185	39.0926	42.7272	1.09297	0.128259	0.0476155	1.33354	up	--	--	--	--	--	--	HMDB0038790	939-21-9	Organic compounds	Benzenoids	Benzene and substituted derivatives	_	Animals
neg_2845	L-Xylulose 1-phosphate	5247	5191.32	5186.91	4982.51	5132.26	5066.13	4904.66	5208.41	5021.39	0.964092	-0.0527569	0.0260791	1.53392	down	--	--	--	--	--	--	--	--	--	--	--	--	--
neg_2844	(1E)-4-Oxobut-1-ene-1,2,4-tricarboxylate	6561.62	6385.41	6423.1	6210.35	6299.96	6318.78	6039.18	6456.71	6217.07	0.962885	-0.0545651	0.0347974	1.45579	down	--	--	--	--	--	--	--	--	--	--	--	--	--
neg_1939	Moniliformin	185.504	192.57	191.216	182.286	179.946	180.019	186.634	189.763	182.221	0.960255	-0.0585104	0.0487891	1.49041	down	C20592	--	--	--	--	--	HMDB0254845	--	Organic compounds	Organic acids and derivatives	Vinylogous acids	_	Microbe,Animals,Plants
neg_2843	Pentafluorophenylhydrazine	9789.49	9583.21	9655.2	9239.77	9401.78	9416.96	8982.97	9675.97	9260.37	0.957048	-0.0633362	0.0188002	1.55077	down	--	--	--	--	--	--	HMDB0256267	--	Organic compounds	Benzenoids	Benzene and substituted derivatives	Phenylhydrazines	Animals
neg_2801	Imidazole acetol-phosphate	12454.9	12155	12321.7	11764	11977.7	11906.3	11408.2	12310.5	11764.1	0.955611	-0.0655045	0.0169661	1.5636	down	C01267	Histidine metabolism(ko00340);;Metabolic pathways(ko01100);;Biosynthesis of amino acids(ko01230)	--	--	--	--	HMDB0012236	99979-59-6	Organic compounds	Organic acids and derivatives	Organic phosphoric acids and derivatives	Phosphate esters	Microbe,Animals,Plants
neg_2756	DMAPP (ammonium salt)	5379.86	5237.1	5256.8	5045.33	5157.92	5114.29	4905.11	5291.25	5055.66	0.955476	-0.0657092	0.0211274	1.53014	down	--	--	--	--	--	--	--	--	--	--	--	--	--
neg_2798	Cys-Gly	2484.22	2441.7	2502.81	2327.5	2402.87	2343.85	2274.68	2476.24	2337.22	0.943858	-0.0833582	0.00785673	1.66533	down	--	--	--	--	--	--	HMDB0257594	--	Organic compounds	Organic acids and derivatives	Carboxylic acids and derivatives	Amino acids, peptides, and analogues	Animals
neg_1312	Urate	77.488	74.2347	78.1797	71.6829	70.9586	71.8168	69.7417	76.6341	71.05	0.927133	-0.109152	0.0307577	1.71711	down	C00366	Purine metabolism(ko00230);;Metabolic pathways(ko01100);;Bile secretion(ko04976)	--	--	--	--	HMDB0000289	69-93-2	Organic compounds	Organoheterocyclic compounds	Imidazopyrimidines	Purines and purine derivatives	Microbe,Animals,Plants
neg_2006	2-Carboxy-1,4-naphthoquinone	127.016	129.558	135.845	120.631	121.829	114.589	126.275	130.806	120.831	0.923741	-0.11444	0.041587	1.48418	down	--	--	--	--	--	--	--	--	--	--	--	--	--
pos_1459	N-Formyl-L-glutamate	107.514	102.543	107.396	88.9156	101.587	99.1449	95.3155	105.818	96.2407	0.909496	-0.136861	0.0338572	1.49865	down	C01045	Histidine metabolism(ko00340);;Metabolic pathways(ko01100)	--	--	--	--	HMDB0003470	1681-96-5	Organic compounds	Organic acids and derivatives	Carboxylic acids and derivatives	Amino acids, peptides, and analogues	Animals
pos_1832	2-(Ethoxymethyl)-1h-Imidazo[4,5-C]quinolin-4-Amine	74.3172	74.9448	69.4849	65.7807	68.7959	66.5971	62.9128	72.9156	66.0216	0.905452	-0.14329	0.032684	1.54289	down	--	--	--	--	--	--	HMDB0244943	--	Organic compounds	Organoheterocyclic compounds	Quinolines and derivatives	Imidazoquinolines	Animals
pos_612	4'-Hydroxyacetophenone 4'-[4-hydroxy-3,5-dimethoxybenzoyl-(->5)-apiosyl-(1->2)-glucoside]	775.642	813.928	805.442	740.59	680.836	695.432	655.16	798.337	693.005	0.86806	-0.204134	0.00489582	1.66634	down	--	--	--	--	--	--	--	--	--	--	--	--	--
neg_2057	Phytocassane E	2171.1	2100.18	2142.83	1859.47	1976.5	1829.61	1758	2138.04	1855.9	0.868038	-0.20417	0.0044921	1.71997	down	--	--	--	--	--	--	HMDB0031773	181524-78-7	Organic compounds	Lipids and lipid-like molecules	Prenol lipids	Diterpenoids	Animals
pos_625	trans-Hex-2-enoyl-CoA	2012.9	2094.41	2050.33	1833.63	1780.84	1721.24	1555.33	2052.55	1722.76	0.839327	-0.252694	0.00778011	1.66667	down	C05271	--	--	--	--	--	HMDB0003944	10018-93-6	Organic compounds	Lipids and lipid-like molecules	Fatty Acyls	Fatty acyl thioesters	Animals
pos_1658	2,3-Butanediol glucoside	239.039	252.091	235.783	197.067	195.288	212.7	203.074	242.305	202.032	0.833794	-0.262237	0.00271278	1.76841	down	--	--	--	--	--	--	HMDB0040822	146763-54-4	Organic compounds	Organic oxygen compounds	Organooxygen compounds	Carbohydrates and carbohydrate conjugates	Animals
neg_693	Pelargonidin 3-O-glucoside	382.995	420.665	393.184	354.583	291.627	345.24	318.257	398.948	327.427	0.820725	-0.285029	0.0108966	1.58185	down	--	--	--	--	--	--	--	--	--	--	--	--	--
pos_2631	Phthalic acid	1274.51	1257.1	1293.87	917.457	993.272	1106.74	1127.03	1275.16	1036.13	0.812547	-0.299477	0.0145811	1.67013	down	C01606	Metabolic pathways(ko01100);;ABC transporters(ko02010)	--	--	--	--	HMDB0002107	88-99-3	Organic compounds	Benzenoids	Benzene and substituted derivatives	Benzoic acids and derivatives	Animals,Plants
pos_1327	Levoamine (Chloramphenicol D base)	22.3027	23.7979	20.9984	16.497	19.3201	18.9915	17.7441	22.3663	18.1382	0.810959	-0.3023	0.0134863	1.65584	down	--	--	--	--	--	--	--	--	--	--	--	--	--
pos_2632	Anofinic acid	387.09	381.402	405.602	270.294	304.912	349.682	338.561	391.365	315.862	0.807079	-0.309218	0.0182398	1.61239	down	--	--	--	--	--	--	HMDB0033303	34818-56-9	Organic compounds	Organoheterocyclic compounds	Benzopyrans	1-benzopyrans	Microbe,Animals,Plants
pos_2633	(S,E)-Zearalenone	2247.05	2329.73	2415.64	1657.09	1892.15	2000.88	1855.95	2330.81	1851.52	0.794369	-0.332119	0.002913	1.75763	down	C09981	--	--	--	--	--	HMDB0031752	17924-92-4	Organic compounds	Phenylpropanoids and polyketides	Macrolides and analogues	Zearalenones	Animals
pos_19	2-Hydroxy-cis-hex-2,4-dienoate	496.462	594.86	544.18	444.716	491.628	420.294	361.595	545.167	429.559	0.787939	-0.343845	0.0345423	1.49208	down	C11354	Metabolic pathways(ko01100)	LMFA01031001	Fatty Acyls [FA]	Fatty Acids and Conjugates [FA01]	Unsaturated fatty acids [FA0103]	--	--	--	--	--	--	--
neg_700	indole-3-acetyl-methionine	315.61	380.204	327.241	321.724	244.974	267.972	228.471	341.018	265.785	0.779387	-0.359588	0.0471393	1.37581	down	--	--	--	--	--	--	HMDB0304384	--	Organic compounds	Organic acids and derivatives	Carboxylic acids and derivatives	Amino acids, peptides, and analogues	Animals
neg_643	Pantetheine	149.707	158.131	155	95.2959	125.626	134.342	125.392	154.279	120.164	0.778872	-0.360541	0.0239159	1.59597	down	C00831	--	--	--	--	--	HMDB0003426	496-65-1	Organic compounds	Organic acids and derivatives	Carboxylic acids and derivatives	Amino acids, peptides, and analogues	Animals
pos_623	Petunidin 3-galactoside	472.256	560.053	529.565	437.446	393.963	420.162	369.148	520.625	405.18	0.778257	-0.361682	0.0251655	1.64773	down	--	--	--	--	--	--	HMDB0038093	28500-02-9	Organic compounds	Phenylpropanoids and polyketides	Flavonoids	Flavonoid glycosides	Animals
pos_1829	2-Methoxyidazoxan	90.8746	86.3194	78.6064	62.4275	82.9736	65.3667	53.534	85.2668	66.0755	0.774926	-0.36787	0.0473511	1.38217	down	--	--	--	--	--	--	HMDB0245206	--	Organic compounds	Organoheterocyclic compounds	Benzodioxanes	Benzo-1,4-dioxanes	Animals
neg_677	Arachidonyl-CoA	316.627	362.572	309.817	241.19	263.844	282.382	232.469	329.672	254.971	0.773409	-0.370696	0.0228521	1.62648	down	C02249	--	--	--	--	--	HMDB0006523	17046-56-9	Organic compounds	Lipids and lipid-like molecules	Fatty Acyls	Fatty acyl thioesters	Animals
pos_2807	Leucyl-Isoleucine	68.9169	81.5599	73.8549	46.8192	63.2842	60.136	60.2768	74.7772	57.629	0.770676	-0.375803	0.0228914	1.57333	down	--	--	--	--	--	--	HMDB0028932	--	Organic compounds	Organic acids and derivatives	Carboxylic acids and derivatives	Amino acids, peptides, and analogues	Animals
pos_2634	8-hydroxy Guanosine	48.6708	49.1487	56.8518	30.9171	36.738	48.905	40.5431	51.5571	39.2758	0.761793	-0.392529	0.045549	1.44925	down	--	--	--	--	--	--	--	--	--	--	--	--	--
neg_151	Cyclic dehypoxanthine futalosine	11279.1	10400.1	11638.2	8085.13	10162.2	8004.18	7285.4	11105.8	8384.23	0.754943	-0.405561	0.0149078	1.59885	down	--	--	--	--	--	--	--	--	--	--	--	--	--
pos_155	8-Methoxykynurenate	58.9226	66.9725	62.1361	55.0564	50.8087	43.7294	39.1111	62.6771	47.1764	0.75269	-0.409873	0.0160128	1.53837	down	C05830	Tryptophan metabolism(ko00380)	--	--	--	--	HMDB0060426	--	Organic compounds	Organoheterocyclic compounds	Quinolines and derivatives	Quinoline carboxylic acids	Animals
pos_3209	2-Methoxyestrone 3-glucuronide	69.8089	81.9487	81.0104	56.6711	66.3247	58.2399	51.0326	77.5893	58.0671	0.74839	-0.418137	0.0156755	1.65824	down	C11132	Steroid hormone biosynthesis(ko00140)	LMST05010010	Sterol Lipids [ST]	Steroid conjugates [ST05]	Glucuronides [ST0501]	HMDB0004482	25577-70-2	Organic compounds	Lipids and lipid-like molecules	Steroids and steroid derivatives	Steroidal glycosides	Animals
neg_1057	CMP	756.279	820.509	795.426	553.038	596.794	648.499	548.381	790.738	586.678	0.741937	-0.430631	0.00102817	1.79028	down	C05822	Pyrimidine metabolism(ko00240);;Metabolic pathways(ko01100)	--	--	--	--	HMDB0240312	84-52-6	Organic compounds	Organic oxygen compounds	Organooxygen compounds	Carbohydrates and carbohydrate conjugates	Animals
pos_1979	N-(14-Methylhexadecanoyl)pyrrolidine	117.9	148.195	143.893	108.401	115.672	98.4854	78.2609	136.663	100.205	0.733229	-0.447665	0.038049	1.50596	down	--	--	--	--	--	--	HMDB0034373	260058-83-1	Organic compounds	Organoheterocyclic compounds	Pyrrolidines	N-acylpyrrolidines	Animals
pos_152	(R)-Lipoate	57.289	71.0121	64.0052	51.6858	55.696	44.1251	35.4176	64.1021	46.7312	0.729011	-0.455987	0.0337246	1.46164	down	C00725	--	--	--	--	--	HMDB0251530	--	Organic compounds	Organoheterocyclic compounds	Dithiolanes	Lipoic acids and derivatives	Animals
neg_1596	O-Acetylcarnitine	27.438	32.4226	32.2198	25.3908	24.4149	20.1163	18.9243	30.6935	22.2116	0.723658	-0.466619	0.0148973	1.60082	down	C02571	Insulin resistance(ko04931)	--	--	--	--	HMDB0000201	3040-38-8	Organic compounds	Lipids and lipid-like molecules	Fatty Acyls	Fatty acid esters	Microbe,Animals
neg_642	LysoPA(8:0/0:0)	545.27	581.864	595.012	287.378	466.19	464.836	390.343	574.048	402.187	0.700614	-0.513308	0.0211969	1.60934	down	--	--	--	--	--	--	HMDB0114740	--	Organic compounds	Lipids and lipid-like molecules	Glycerophospholipids	Glycerophosphates	Animals
neg_1207	hydroxycarbonate	1165.95	1121.58	1253.14	953.353	988.274	773.64	563.821	1180.22	819.772	0.694591	-0.525765	0.0276686	1.51241	down	--	--	--	--	--	--	HMDB0253259	--	Organic compounds	Organic acids and derivatives	Organic carbonic acids and derivatives	_	Animals
neg_1254	Metyrapone	78.7241	94.5375	97.6446	69.2322	69.5847	55.0184	55.3719	90.3021	62.3018	0.689927	-0.535485	0.0188202	1.65402	down	C07205	--	--	--	--	--	HMDB0015146	54-36-4	Organic compounds	Organic oxygen compounds	Organooxygen compounds	Carbonyl compounds	Animals
neg_604	AzIV	617.148	657.509	645.295	335.355	496.259	533.809	370.902	639.984	434.081	0.678268	-0.560072	0.0199956	1.62862	down	--	--	--	--	--	--	--	--	--	--	--	--	--
neg_251	L-Histidine	9780.98	10783.9	10386.4	8763.68	7389.86	5534.68	6064.61	10317.1	6938.21	0.672495	-0.572404	0.0129925	1.59171	down	C00135	Histidine metabolism(ko00340);;beta-Alanine metabolism(ko00410);;D-Amino acid metabolism(ko00470);;Aminoacyl-tRNA biosynthesis(ko00970);;Metabolic pathways(ko01100);;Biosynthesis of amino acids(ko01230);;ABC transporters(ko02010);;Protein digestion and absorption(ko04974);;Central carbon metabolism in cancer(ko05230)	--	--	--	--	HMDB0000177	71-00-1	Organic compounds	Organic acids and derivatives	Carboxylic acids and derivatives	Amino acids, peptides, and analogues	Microbe,Animals
neg_832	6-Hydroxydec-4-enedioyl-CoA	717.471	883.427	690.695	535.014	625.508	464.305	420.12	763.864	511.237	0.669277	-0.579324	0.0281528	1.55887	down	--	--	--	--	--	--	HMDB0300884	--	_	_	_	_	Animals
pos_316	2-Oxo-4-hydroxy-5-aminovalerate	380.361	288.793	323.207	158.73	308.797	193.632	222.584	330.787	220.936	0.667909	-0.582276	0.0464062	1.42115	down	--	--	--	--	--	--	--	--	--	--	--	--	--
neg_730	(2S)-2-amino-4-{[(1R)-1-[(carboxymethyl)carbamoyl]-2-[(hydroxymethyl)sulfanyl]ethyl]carbamoyl}butanoyl-CoA	231.609	272.602	271.15	167.33	200.327	186.102	136.652	258.454	172.603	0.667829	-0.58245	0.00712213	1.69342	down	--	--	--	--	--	--	HMDB0301625	--	Organic compounds	Lipids and lipid-like molecules	Fatty Acyls	Fatty acyl thioesters	Animals
pos_595	PI(5-iso PGF2VI/16:2(9Z,12Z))	181.368	213.411	194.994	168.373	119.35	138.011	98.5598	196.591	131.074	0.666733	-0.58482	0.01478	1.54555	down	--	--	--	--	--	--	HMDB0276281	--	_	_	_	_	Animals
neg_1204	D-Glucose	564.011	503.784	552.682	217.948	488.793	373.815	356.933	540.159	359.372	0.665308	-0.587905	0.0415576	1.48755	down	--	--	--	--	--	--	--	--	--	--	--	--	--
neg_148	Cytarabine	624.124	706.31	776.898	523.311	549.87	425.7	338.955	702.444	459.459	0.654087	-0.612447	0.0140882	1.60776	down	--	--	--	--	--	--	HMDB0248553	--	Organic compounds	Nucleosides, nucleotides, and analogues	Pyrimidine nucleosides	_	Microbe,Animals
neg_959	Dihydroxyfumitremorgin C	181.244	207.333	230.179	159.626	164.527	109.988	104.16	206.252	134.575	0.652479	-0.615997	0.0202543	1.55282	down	--	--	--	--	--	--	HMDB0038581	111427-99-7	Organic compounds	Organoheterocyclic compounds	Indoles and derivatives	Pyridoindoles	Animals
neg_149	2',3'-Dideoxy-3'-fluorouridine	21.9601	21.0804	20.2776	13.5324	18.3506	11.8972	11.0119	21.106	13.698	0.649011	-0.623686	0.0162481	1.61222	down	--	--	--	--	--	--	HMDB0245543	--	Organic compounds	Nucleosides, nucleotides, and analogues	Pyrimidine nucleosides	Pyrimidine 2',3'-dideoxyribonucleosides	Animals
pos_361	L-3-Aminobutyryl-CoA	241.018	199.443	201.551	156.408	194.164	111.623	91.5344	214.004	138.432	0.646867	-0.628458	0.0401281	1.40179	down	C05117	--	--	--	--	--	HMDB0012248	--	Organic compounds	Lipids and lipid-like molecules	Fatty Acyls	Fatty acyl thioesters	Animals
neg_253	Neocuproine	577.988	620.155	573.868	474.098	415.07	294.663	334.162	590.67	379.498	0.642488	-0.63826	0.00926463	1.63502	down	--	--	--	--	--	--	HMDB0255520	--	Organic compounds	Organoheterocyclic compounds	Phenanthrolines	_	Animals
pos_1997	(S)-6-Hydroxynicotine	8.16766	10.7947	8.58233	2.76126	7.01996	7.13922	6.22336	9.18157	5.78595	0.63017	-0.666186	0.0490487	1.41755	down	--	--	--	--	--	--	--	--	--	--	--	--	--
neg_1228	2-(3-Phenylpropyl)tetrahydrofuran	27.5074	37.3339	35.4261	26.4689	21.7038	17.4314	17.6587	33.4225	20.8157	0.622806	-0.683146	0.0283193	1.57836	down	--	--	--	--	--	--	HMDB0036178	3208-40-0	Organic compounds	Benzenoids	Benzene and substituted derivatives	_	Animals
pos_661	gamma-Glutamyl-gamma-aminobutyraldehyde	43.8184	50.059	48.1611	33.2702	28.7967	27.2063	26.3838	47.3462	28.9142	0.610699	-0.711467	0.00110877	1.79376	down	--	--	--	--	--	--	--	--	--	--	--	--	--
pos_689	2-(p-Aminobenzamido)pyridine	88.9389	76.9248	94.53	61.4297	50.1355	62.3732	37.3011	86.7979	52.8099	0.608423	-0.716853	0.007562	1.66036	down	--	--	--	--	--	--	HMDB0247356	--	Organic compounds	Benzenoids	Benzene and substituted derivatives	Benzoic acids and derivatives	Animals
neg_673	GW1843	30.238	38.3514	39.5765	21.9451	26.4352	24.4415	14.0109	36.0553	21.7082	0.602081	-0.731972	0.0179185	1.61558	down	--	--	--	--	--	--	--	--	--	--	--	--	--
neg_88	2-Chloro-3-oxoadipate	247.19	233.191	232.777	153.459	189.777	142.243	84.8989	237.719	142.594	0.599844	-0.737341	0.0195969	1.60242	down	--	--	--	--	--	--	--	--	--	--	--	--	--
neg_188	THF-L-glutamate	25.6122	27.1229	30.4893	17.8501	19.3137	10.2077	19.0464	27.7415	16.6045	0.598544	-0.74047	0.00837101	1.63914	down	C09332	--	--	--	--	--	HMDB0006825	--	Organic compounds	Organoheterocyclic compounds	Pteridines and derivatives	Pterins and derivatives	Animals
pos_237	Pyridylacetylglycine	5579.37	7152.97	6827.09	6129.12	3790.5	3474.17	2163.19	6519.81	3889.25	0.596527	-0.74534	0.0440041	1.37166	down	--	--	--	--	--	--	HMDB0059723	--	Organic compounds	Organic acids and derivatives	Carboxylic acids and derivatives	Amino acids, peptides, and analogues	Animals
pos_187	Epicylindrospermopsin	103.531	101.532	90.4362	65.2485	64.2171	54.3607	48.9482	98.4997	58.1936	0.5908	-0.759258	0.00106792	1.76441	down	--	--	--	--	--	--	HMDB0247246	--	Organic compounds	Organoheterocyclic compounds	Pyridopyrimidines	_	Animals
neg_323	Histamine	1451.67	1630.32	1502.62	1159.26	979.349	649.593	704.195	1528.2	873.098	0.571324	-0.807619	0.00715814	1.64989	down	C00388	Histidine metabolism(ko00340);;Metabolic pathways(ko01100);;Neuroactive ligand-receptor interaction(ko04080);;Fc epsilon RI signaling pathway(ko04664);;Synaptic vesicle cycle(ko04721);;Inflammatory mediator regulation of TRP channels(ko04750);;Gastric acid secretion(ko04971);;Protein digestion and absorption(ko04974);;Asthma(ko05310)	--	--	--	--	HMDB0000870	51-45-6	Organic compounds	Organic nitrogen compounds	Organonitrogen compounds	Amines	Microbe,Animals,Plants
pos_671	Grandisine III	374.205	459.112	446.73	270.168	289.427	182.059	201.369	426.682	235.756	0.552532	-0.85587	0.00417389	1.71648	down	--	--	--	--	--	--	HMDB0040683	--	Organic compounds	Organoheterocyclic compounds	Quinolines and derivatives	Benzoquinolines	Animals,Plants
neg_110	Losartan N2-glucuronide	5069.65	5229.25	5569.07	3590.95	4061.54	2440.09	1567.07	5289.32	2914.91	0.551093	-0.859632	0.0209545	1.58457	down	--	--	--	--	--	--	HMDB0013847	--	Organic compounds	Organic oxygen compounds	Organooxygen compounds	Carbohydrates and carbohydrate conjugates	Animals
pos_884	Dihydrozeatin-7-N-glucoside	141.733	155.547	166.8	112.526	73.4197	83.2713	71.7419	154.693	85.2397	0.551023	-0.859814	0.00211781	1.72831	down	--	--	--	--	--	--	HMDB0012211	93860-33-4	Organic compounds	Organic oxygen compounds	Organooxygen compounds	Carbohydrates and carbohydrate conjugates	Animals
pos_648	5a,11a-Dehydrotetracycline	249.728	262.043	263.32	162.658	153.47	107.388	135.325	258.364	139.71	0.54075	-0.886967	0.00109517	1.79797	down	--	--	--	--	--	--	--	--	--	--	--	--	--
neg_187	Bosentan	41.7419	34.6007	46.1336	21.8432	33.4705	19.0438	12.2482	40.8254	21.6514	0.530343	-0.915003	0.0183638	1.56947	down	--	--	--	--	--	--	HMDB0014699	147536-97-8	Organic compounds	Organoheterocyclic compounds	Diazines	Pyrimidines and pyrimidine derivatives	Animals
pos_305	15,17(3)-Seco-F430-17(3)-acid	103.831	101.049	86.7269	75.691	58.2077	38.7104	32.5121	97.2024	51.2803	0.527563	-0.922586	0.0117802	1.56538	down	--	--	--	--	--	--	--	--	--	--	--	--	--
pos_88	4-(beta-D-Ribofuranosyl)aniline 5'-phosphate	156.807	206.193	183.46	99.8823	129.51	93.6706	57.7051	182.153	95.1919	0.522592	-0.936244	0.00871868	1.65761	down	--	--	--	--	--	--	--	--	--	--	--	--	--
pos_858	N-Acetyl-L-Histidine	233.254	249.956	247.271	150.668	137.79	109.632	107.867	243.493	126.489	0.519477	-0.944869	0.000427133	1.81133	down	C02997	--	--	--	--	--	HMDB0032055	2497-02-01	Organic compounds	Organic acids and derivatives	Carboxylic acids and derivatives	Amino acids, peptides, and analogues	Animals
pos_293	Premithramycin A3	94.4849	92.7766	79.4022	41.3302	65.482	48.6219	24.5496	88.8879	44.9959	0.50621	-0.982193	0.00808826	1.64352	down	--	--	--	--	--	--	--	--	--	--	--	--	--
pos_2084	DG(2:0/6 keto-PGF1alpha/0:0)	37.9171	53.713	56.2804	32.9952	36.1599	12.5882	15.1699	49.3035	24.2283	0.491412	-1.025	0.0306159	1.49628	down	--	--	--	--	--	--	HMDB0296911	--	_	_	_	_	Animals
pos_1415	gamma-Glutamylleucine	86.7054	114.384	114.546	41.4977	52.3608	67.5743	44.3461	105.212	51.4447	0.488964	-1.0322	0.0108466	1.75204	down	--	--	--	--	--	--	HMDB0011171	2566-39-4	Organic compounds	Organic acids and derivatives	Carboxylic acids and derivatives	Amino acids, peptides, and analogues	Animals
neg_1593	Dihydroshikonofuran	86.37	117.535	112.877	38.7905	51.6812	67.4425	45.9718	105.594	50.9715	0.482713	-1.05076	0.0120734	1.74265	down	--	--	--	--	--	--	--	--	--	--	--	--	--
pos_1765	N-Acetyl-L-citrulline	31.0751	30.1037	26.8634	8.12631	20.4867	17.6875	9.048	29.3474	13.8371	0.471494	-1.08469	0.0101169	1.66274	down	C15532	Arginine biosynthesis(ko00220);;Metabolic pathways(ko01100);;Biosynthesis of amino acids(ko01230)	--	--	--	--	HMDB0000856	33965-42-3	Organic compounds	Organic acids and derivatives	Carboxylic acids and derivatives	Amino acids, peptides, and analogues	Animals
neg_1685	N(pi)-Methyl-L-histidine	44.6788	61.7882	53.2895	7.3624	26.9426	37.397	26.1236	53.2522	24.4564	0.459256	-1.12263	0.0153239	1.6033	down	C01152	Histidine metabolism(ko00340);;Metabolic pathways(ko01100)	--	--	--	--	HMDB0000479	368-16-1	Organic compounds	Organic acids and derivatives	Carboxylic acids and derivatives	Amino acids, peptides, and analogues	Microbe,Animals
pos_298	Validoxylamine A 7'-phosphate	66.7298	66.091	69.1595	26.937	49.7023	26.4314	17.1191	67.3268	30.0475	0.446293	-1.16394	0.0117722	1.69913	down	--	--	--	--	--	--	--	--	--	--	--	--	--
neg_300	1,2,3,4-Tetrahydro-alpha,7-dihydroxy-beta-(hydroxymethyl)-9-methoxy-3,4-dioxocyclopenta[c][1]benzopyran-6-propanal	244.211	223.31	154.899	125.501	140.757	60.8895	34.4708	207.473	90.4045	0.43574	-1.19846	0.0276092	1.4857	down	--	--	--	--	--	--	--	--	--	--	--	--	--
neg_466	2-[(L-Alanin-3-ylcarbamoyl)methyl]-2-hydroxybutanedioate	132.105	136.226	134.655	33.3596	80.9394	57.2985	56.879	134.329	57.1191	0.425219	-1.23372	0.00380778	1.80105	down	--	--	--	--	--	--	--	--	--	--	--	--	--
neg_1200	beta-Alanyl-N(pi)-methyl-L-histidine	57.7401	49.6807	35.8396	32.7324	22.3032	12.902	12.8094	47.7534	20.1868	0.422729	-1.24219	0.0257794	1.53553	down	--	--	--	--	--	--	--	--	--	--	--	--	--
pos_299	Paclitaxel	27.2448	20.8617	28.1012	4.47897	12.6716	17.6356	7.94168	25.4026	10.682	0.420508	-1.2498	0.0101289	1.65656	down	C07394	--	--	--	--	--	HMDB0015360	33069-62-4	Organic compounds	Benzenoids	Benzene and substituted derivatives	Diphenylmethanes	Animals
neg_857	4-Hydroxy-3-methoxyphenyl-beta-hydroxypropanoyl-CoA	21.3214	25.5372	30.4785	19.9298	14.4194	5.65137e-07	8.86857	25.779	10.8044	0.419117	-1.25457	0.0327541	1.4403	down	--	--	--	--	--	--	--	--	--	--	--	--	--
pos_1561	NH-DVal(NMe)-Val-OMe	303.992	527.534	409.614	92.3792	258.267	200.339	125.326	413.713	169.078	0.408683	-1.29094	0.0401813	1.60624	down	--	--	--	--	--	--	--	--	--	--	--	--	--
neg_273	Trimethobenzamide	605.139	637.176	547.843	327.461	310.836	144.001	183.033	596.72	241.333	0.404433	-1.30603	0.00156475	1.73852	down	C07178	--	--	--	--	--	HMDB0014800	138-56-7	Organic compounds	Benzenoids	Benzene and substituted derivatives	Benzoic acids and derivatives	Animals
pos_663	N-Acetyl-1-methylhistidine	22.2962	32.5135	26.1904	12.9961	13.0564	10.8443	4.32917	27	10.3065	0.381721	-1.38941	0.0112782	1.69622	down	--	--	--	--	--	--	HMDB0240340	84285-33-6	Organic compounds	Organic acids and derivatives	Carboxylic acids and derivatives	Amino acids, peptides, and analogues	Animals
neg_1099	3-Sulfino-L-alanine	43.2988	40.4168	43.5135	17.8311	24.1832	13.026	6.74938	42.4097	15.4474	0.364243	-1.45703	0.00373373	1.76482	down	C00606	Cysteine and methionine metabolism(ko00270);;Taurine and hypotaurine metabolism(ko00430);;Metabolic pathways(ko01100)	--	--	--	--	HMDB0000996	1115-65-7	Organic compounds	Organic acids and derivatives	Carboxylic acids and derivatives	Amino acids, peptides, and analogues	Animals
pos_1562	Phospho-anandamide	323.499	335.202	308.453	59.3526	154.526	152.262	84.9051	322.385	112.762	0.349773	-1.51551	0.00180038	1.80685	down	--	--	--	--	--	--	--	--	--	--	--	--	--
neg_1716	12-Ketodeoxycholic acid	131.708	154.101	142.702	19.9437	79.693	60.152	39.5308	142.837	49.8299	0.348858	-1.51929	0.00233676	1.77305	down	--	--	LMST04010155	Sterol Lipids [ST]	Bile acids and derivatives [ST04]	C24 bile acids, alcohols, and derivatives [ST0401]	HMDB0000328	5130-29-0	Organic compounds	Lipids and lipid-like molecules	Steroids and steroid derivatives	Bile acids, alcohols and derivatives	Animals
neg_132	Folate	21.2172	23.6903	31.1803	16.355	14.2163	4.59066	5.65137e-07	25.3626	8.7905	0.346593	-1.52869	0.0198672	1.54023	down	C00504	One carbon pool by folate(ko00670);;Folate biosynthesis(ko00790);;Metabolic pathways(ko01100);;Biosynthesis of cofactors(ko01240);;Antifolate resistance(ko01523);;Bile secretion(ko04976);;Vitamin digestion and absorption(ko04977)	--	--	--	--	HMDB0000121	59-30-3	Organic compounds	Benzenoids	Phenols	Methoxyphenols	Animals
neg_303	5'-Oxoaverantin	287.528	349.653	182.244	52.6368	177.313	61.2473	17.9979	273.141	77.2988	0.282999	-1.82113	0.0323835	1.54864	down	--	--	--	--	--	--	--	--	--	--	--	--	--
pos_470	Myrtine	3747.96	2752.14	3389.18	1623.39	633.793	561.077	735.526	3296.43	888.446	0.269518	-1.89155	0.00233493	1.75087	down	--	--	--	--	--	--	HMDB0030371	66835-10-7	Organic compounds	Organoheterocyclic compounds	Quinolizines	_	Animals
pos_866	Glutaminylthreonine	53.7826	43.0957	29.4372	25.5569	10.5929	7.45954	5.65137e-07	42.1052	10.9023	0.258931	-1.94936	0.0236114	1.5432	down	--	--	--	--	--	--	HMDB0028807	74408-69-8	Organic compounds	Organic acids and derivatives	Carboxylic acids and derivatives	Amino acids, peptides, and analogues	Animals
neg_248	CDP-glucose	12.0847	24.0695	20.8966	5.65137e-07	13.8502	3.61502	1.30026	19.0169	4.69138	0.246695	-2.0192	0.0343243	1.53906	down	C00501	Starch and sucrose metabolism(ko00500);;Amino sugar and nucleotide sugar metabolism(ko00520);;Metabolic pathways(ko01100);;Biosynthesis of nucleotide sugars(ko01250)	--	--	--	--	HMDB0003369	2906-23-2	Organic compounds	Nucleosides, nucleotides, and analogues	Pyrimidine nucleotides	Pyrimidine nucleotide sugars	Animals
pos_433	beta-D-Fructose 2,6-bisphosphate	33.5842	34.7513	33.0215	5.65137e-07	17.3991	7.40683	7.92398	33.7856	8.18249	0.242188	-2.0458	0.00501688	1.7791	down	--	--	--	--	--	--	--	--	--	--	--	--	--
pos_1846	Anandamide 0-phosphate	36.4609	56.1941	57.9028	8.32319	14.5081	12.1199	12.2221	50.1859	11.7933	0.234993	-2.08931	0.0272319	1.79573	down	--	--	LMFA08020002	Fatty Acyls [FA]	Fatty amides [FA08]	N-acyl amines [FA0802]	--	--	--	--	--	--	--
pos_1607	Penicillamine	139.095	187.602	190.743	37.9541	52.2632	40.1594	15.4826	172.48	36.4648	0.211415	-2.24185	0.00610464	1.82415	down	--	--	--	--	--	--	HMDB0014997	52-67-5	Organic compounds	Organic acids and derivatives	Carboxylic acids and derivatives	Amino acids, peptides, and analogues	Animals
pos_2180	6'''-Deamino-6'''-oxoneomycin C	32.7787	42.2282	40.1837	7.57029	13.8724	4.12418	4.97811	38.3969	7.63625	0.198877	-2.33005	0.000938645	1.82482	down	--	--	--	--	--	--	--	--	--	--	--	--	--
neg_1746	2-(Diethylamino)ethyl 4-amino-5-chloro-2-methoxybenzoate	1503.13	2236.75	2493.93	404.979	566.341	387.238	147.329	2077.94	376.472	0.181176	-2.46454	0.0219305	1.79156	down	--	--	--	--	--	--	HMDB0258194	--	Organic compounds	Benzenoids	Benzene and substituted derivatives	Benzoic acids and derivatives	Animals
pos_1608	N-((R)-Pantothenoyl)-L-cysteine	144.547	194.779	197.139	32.9991	52.9848	24.0204	6.21137	178.822	29.0539	0.162474	-2.62172	0.00349046	1.82186	down	C04079	Pantothenate and CoA biosynthesis(ko00770)	--	--	--	--	HMDB0006834	--	Organic compounds	Organic acids and derivatives	Peptidomimetics	Hybrid peptides	Animals
pos_26	UTP	7.8651	7.84781	10.8568	1.47839	1.88883	2.08216	5.65137e-07	8.85656	1.36235	0.153823	-2.70065	0.00736775	1.82104	down	C00075	Pyrimidine metabolism(ko00240);;Metabolic pathways(ko01100);;Nucleotide metabolism(ko01232);;Biosynthesis of cofactors(ko01240);;Neuroactive ligand-receptor interaction(ko04080)	--	--	--	--	HMDB0000285	63-39-8	Organic compounds	Nucleosides, nucleotides, and analogues	Pyrimidine nucleotides	Pyrimidine ribonucleotides	Microbe,Animals
pos_1464	Cyclo(L-Phe-L-Pro)	81.3524	114.288	118.676	2.19439	26.9647	24.4945	4.07626	104.772	14.4324	0.137751	-2.85987	0.00538321	1.81702	down	--	--	--	--	--	--	HMDB0250631	--	Organic compounds	Organic acids and derivatives	Carboxylic acids and derivatives	Amino acids, peptides, and analogues	Animals
pos_1602	Ile Pro Ile	743.727	413.279	897.278	19.3759	81.0454	67.9761	35.1436	684.761	50.8853	0.0743109	-3.75028	0.0459315	1.75346	down	--	--	--	--	--	--	--	--	--	--	--	--	--
pos_1659	(S)-Reticuline	24.4053	47.3914	35.0719	1.90064	7.86942	5.65137e-07	5.65137e-07	35.6229	2.44252	0.068566	-3.86636	0.0301081	1.74415	down	C02105	Metabolic pathways(ko01100)	--	--	--	--	HMDB0003601	485-19-8	Organic compounds	Organoheterocyclic compounds	Isoquinolines and derivatives	Benzylisoquinolines	Animals
pos_2057	N-Desmethyl tapentadol	7.71957	14.0646	14.5834	5.65137e-07	5.65137e-07	2.39264	5.65137e-07	12.1225	0.598159	0.0493428	-4.34102	0.0277643	1.77424	down	--	--	--	--	--	--	HMDB0060611	--	Organic compounds	Benzenoids	Benzene and substituted derivatives	Phenylpropanes	Animals
