# Supplementary material for: Integrated multi-omics analysis reveals variation in intramuscular fat among muscle locations of Qinchuan cattle
Source: BMC Genomics. 2023 Jul 1;24:367. doi: 10.1186/s12864-023-09452-9 (PMC10314489; doi:10.1186/s12864-023-09452-9)
Supplement: Supplementary file 2 — Additional file 2. [file 12864_2023_9452_MOESM2_ESM.zip › Supplementary2/Table S15. An overview of annotation of DEMs for L and S.xlsx]

## Sheet: Sheet1
Table S15. An overview of annotation of DEMs for L and S
#ID	name	L11	L21	L31	L41	S11	S21	S31	S41	L_Mean	S_Mean	Fold_change	log2FC	Pvalue	VIP	regulated	KEGG_annotation	KEGG_pathway_annotation	LM_ID(lipidmaps)	CATEGORY(lipidmaps)	MAIN_CLASS(lipidmaps)	SUB_CLASS	HMDB_ID	CAS	kingdom(HMDB)	super_class(HMDB)	HMDB_taxonomy	sub_class(HMDB)	species
neg_1039	Avenanthramide P	43.2273	87.5688	72.7355	59.9023	1.9147	58.5907	28.568	5.65137e-07	65.8585	22.2684	0.338124	-1.56437	0.0447418	1.49799	down	--	--	--	--	--	--	HMDB0240727	--	Organic compounds	Benzenoids	Benzene and substituted derivatives	Benzoic acids and derivatives	Animals
neg_1073	Carcinine	331.142	271.756	376.182	350.939	2108.96	1915.03	2695.65	3280.15	332.505	2499.95	7.51854	2.91045	0.00576869	1.92869	up	--	--	--	--	--	--	HMDB0249666	--	Organic compounds	Organoheterocyclic compounds	Azoles	Imidazoles	Animals
neg_1087	N-Acetyl-O-demethylpuromycin	22.1334	14.2278	25.7511	21.6874	59.6457	34.1874	51.4983	52.7583	20.9499	49.5224	2.36384	1.24114	0.00778394	1.83172	up	--	--	--	--	--	--	--	--	--	--	--	--	--
neg_1088	3-Aminopropanal	73.1816	60.2803	72.5517	83.9088	115.043	110.334	109.685	139.749	72.4806	118.703	1.63772	0.711687	0.00254277	1.8534	up	--	--	--	--	--	--	--	--	--	--	--	--	--
neg_1091	L-beta-Ethynylserine	1583.72	878.902	1331.33	1171.63	2062.37	2013.92	2639.77	3506.23	1241.39	2555.57	2.05863	1.04169	0.0247968	1.67451	up	--	--	--	--	--	--	--	--	--	--	--	--	--
neg_1096	Xanthine	1678.97	1401.79	1797.37	1928.93	2596.59	2501.8	2740.45	3213.54	1701.77	2763.09	1.62366	0.699252	0.00215367	1.85864	up	C00385	Purine metabolism(ko00230);;Caffeine metabolism(ko00232);;Metabolic pathways(ko01100);;Nucleotide metabolism(ko01232)	--	--	--	--	HMDB0000292	69-89-6	Organic compounds	Organoheterocyclic compounds	Imidazopyrimidines	Purines and purine derivatives	Microbe,Animals,Plants
neg_1097	4-Pyridoxate	25.5684	14.4622	31.3071	27.4975	1.2886	5.51808	7.27803	9.83553	24.7088	5.98006	0.242022	-2.04679	0.00777021	1.81043	down	C00847	Vitamin B6 metabolism(ko00750);;Metabolic pathways(ko01100)	--	--	--	--	HMDB0000017	82-82-6	Organic compounds	Organoheterocyclic compounds	Pyridines and derivatives	Pyridinecarboxylic acids and derivatives	Animals
neg_1099	3-Sulfino-L-alanine	32.8757	47.5428	29.2804	22.8697	17.8311	24.1832	13.026	6.74938	33.1421	15.4474	0.466096	-1.1013	0.036484	1.51077	down	C00606	Cysteine and methionine metabolism(ko00270);;Taurine and hypotaurine metabolism(ko00430);;Metabolic pathways(ko01100)	--	--	--	--	HMDB0000996	1115-65-7	Organic compounds	Organic acids and derivatives	Carboxylic acids and derivatives	Amino acids, peptides, and analogues	Animals
neg_1120	N-(4-Hydroxycinnamoyl)tyrosine	981.488	859.131	915.889	606.348	370.739	553.259	622.967	337.321	840.714	471.072	0.560323	-0.835669	0.0143966	1.65069	down	--	--	--	--	--	--	HMDB0039502	77201-66-2	Organic compounds	Organic acids and derivatives	Carboxylic acids and derivatives	Amino acids, peptides, and analogues	Animals
neg_1141	N-Acetyl-N6,N6,O-tridemethylpuromycin-5'-phosphate	14.2792	28.0888	33.0214	15.3521	5.65137e-07	10.0621	5.83076	3.50593	22.6854	4.8497	0.213781	-2.22579	0.0234408	1.64809	down	--	--	--	--	--	--	--	--	--	--	--	--	--
neg_1144	Bacilysin	18.7874	2.97701	24.3346	9.08401	31.3812	26.7763	34.2475	37.4389	13.7958	32.461	2.35297	1.23448	0.0218299	1.69585	up	--	--	--	--	--	--	--	--	--	--	--	--	--
neg_1180	Radiprodil	156.668	146.44	109.853	104.887	34.3773	76.0911	68.2047	28.8363	129.462	51.8774	0.400715	-1.31935	0.00458279	1.78968	down	--	--	--	--	--	--	HMDB0257096	--	Organic compounds	Organoheterocyclic compounds	Piperidines	Benzylpiperidines	Animals
neg_1200	beta-Alanyl-N(pi)-methyl-L-histidine	77.4392	45.1166	40.7098	45.6895	32.7324	22.3032	12.902	12.8094	52.2388	20.1868	0.386433	-1.37171	0.0234405	1.63478	down	--	--	--	--	--	--	--	--	--	--	--	--	--
neg_1216	Xanthosine dihydrate	203.755	82.3992	174.556	216.187	218.534	255.208	305.062	363.36	169.224	285.541	1.68735	0.75476	0.0371891	1.48256	up	--	--	--	--	--	--	--	--	--	--	--	--	--
neg_1234	L-Phenylalanine	520.888	327.027	432.855	444.298	754.26	555.34	780.587	762.76	431.267	713.237	1.65382	0.725801	0.00630676	1.76973	up	C02057	--	--	--	--	--	HMDB0250791	63-91-2	Organic compounds	Organic acids and derivatives	Carboxylic acids and derivatives	Amino acids, peptides, and analogues	Animals
neg_1260	Alanyl-Isoleucine	41.8327	39.1527	42.5622	60.8804	22.4708	21.0078	30.484	37.7278	46.107	27.9226	0.605604	-0.723553	0.029901	1.58869	down	--	--	--	--	--	--	HMDB0028690	29727-65-9	Organic compounds	Organic acids and derivatives	Carboxylic acids and derivatives	Amino acids, peptides, and analogues	Animals
neg_1312	Urate	72.884	73.5341	74.0627	71.3343	71.6829	70.9586	71.8168	69.7417	72.9538	71.05	0.973904	-0.038148	0.0477078	1.42604	down	C00366	Purine metabolism(ko00230);;Metabolic pathways(ko01100);;Bile secretion(ko04976)	--	--	--	--	HMDB0000289	69-93-2	Organic compounds	Organoheterocyclic compounds	Imidazopyrimidines	Purines and purine derivatives	Microbe,Animals,Plants
neg_145	Isoalliin	155.772	136.891	135.564	151.507	114.365	109.24	106.224	79.904	144.933	102.433	0.706761	-0.500705	0.00525578	1.81887	down	--	--	--	--	--	--	--	--	--	--	--	--	--
neg_147	8-(2-Hydroxyethyl)theophyline	40.1458	15.721	63.5026	13.062	55.4679	92.7647	129.029	169.722	33.1079	111.746	3.37521	1.75498	0.0404141	1.56785	up	--	--	--	--	--	--	HMDB0247410	--	Organic compounds	Organoheterocyclic compounds	Imidazopyrimidines	Purines and purine derivatives	Animals
neg_153	4-Hydroxymethyl Ambrisentan	46.6831	26.1571	64.5952	24.8085	99.5141	86.7433	125.871	180.294	40.561	123.106	3.03508	1.60173	0.0205479	1.70902	up	--	--	--	--	--	--	HMDB0259645	--	Organic compounds	Benzenoids	Benzene and substituted derivatives	Diphenylmethanes	Animals
neg_1588	N-Acetylneuraminate 9-phosphate	42.0751	31.8995	52.3596	44.3709	63.8711	69.8651	93.5427	57.6702	42.6763	71.2373	1.66925	0.739198	0.0267525	1.60438	up	C06241	--	--	--	--	--	HMDB0006268	--	Organic compounds	Organic oxygen compounds	Organooxygen compounds	Carbohydrates and carbohydrate conjugates	Animals
neg_1593	Dihydroshikonofuran	71.1336	63.9743	75.299	103.164	38.7905	51.6812	67.4425	45.9718	78.3926	50.9715	0.650208	-0.621027	0.0444393	1.53971	down	--	--	--	--	--	--	--	--	--	--	--	--	--
neg_1611	5'-Methylthioadenosine	155.815	57.4721	44.614	87.4062	278.821	175.472	247.531	332.174	86.3268	258.5	2.99443	1.58228	0.00670286	1.76685	up	C00170	Cysteine and methionine metabolism(ko00270);;Metabolic pathways(ko01100)	--	--	--	--	HMDB0001173	2457-80-9	Organic compounds	Nucleosides, nucleotides, and analogues	5'-deoxyribonucleosides	5'-deoxy-5'-thionucleosides	Microbe,Animals
neg_1614	Icilin	22.9561	9.66957	14.584	26.6709	47.9909	37.3069	54.7701	86.5924	18.4702	56.6651	3.06792	1.61726	0.0301448	1.6507	up	--	--	--	--	--	--	--	--	--	--	--	--	--
neg_1623	Thiamine acetic acid	42.8903	33.1879	29.6677	28.7957	19.3502	13.4714	17.4525	4.48174	33.6354	13.689	0.406981	-1.29697	0.00499958	1.77375	down	--	--	--	--	--	--	--	--	--	--	--	--	--
neg_1625	N-(1-Deoxy-1-fructosyl)glycine	1335.11	1181.74	1268.83	955.764	647.48	599.146	780.451	365.174	1185.36	598.063	0.50454	-0.986959	0.00271406	1.81493	down	--	--	--	--	--	--	HMDB0037848	60644-20-4	Organic compounds	Organic oxygen compounds	Organooxygen compounds	Carbohydrates and carbohydrate conjugates	Animals
neg_1626	Dopaquinone	105.032	92.3902	125.319	99.7368	55.9404	63.1105	77.8738	58.9939	105.62	63.9796	0.605756	-0.723192	0.00392375	1.81856	down	C00822	Tyrosine metabolism(ko00350);;Metabolic pathways(ko01100)	--	--	--	--	HMDB0001229	4430-97-1	Organic compounds	Organic acids and derivatives	Carboxylic acids and derivatives	Amino acids, peptides, and analogues	Animals,Plants
neg_1627	Dihydrolipoamide	26.6746	18.5206	24.1593	20.4182	7.4982	5.19268	16.7404	6.42094	22.4432	8.96306	0.399367	-1.32421	0.00731634	1.76747	down	C00579	--	LMFA08010019	Fatty Acyls [FA]	Fatty amides [FA08]	Primary amides [FA0801]	HMDB0000985	3884-47-7	Organic compounds	Lipids and lipid-like molecules	Fatty Acyls	Fatty amides	Microbe,Animals
neg_1628	6-Aminomethyl-3-methyl-4H-1,2,4-benzothiadiazine 1,1-dioxide	4541.06	4205.75	4409.52	3382.81	2265.5	2035.68	2657.56	1195.79	4134.79	2038.63	0.493044	-1.02021	0.00221469	1.8353	down	--	--	--	--	--	--	HMDB0248281	--	Organic compounds	Organoheterocyclic compounds	Thiadiazines	Benzothiadiazines	Animals
neg_1629	Sulfamoxole	618.079	596.488	609.736	514.567	348.16	325.194	390.901	210.15	584.717	318.601	0.544881	-0.875987	0.00205589	1.87721	down	--	--	--	--	--	--	HMDB0015688	729-99-7	Organic compounds	Benzenoids	Benzene and substituted derivatives	Benzenesulfonamides	Animals
neg_1631	7-Methyl-2'-deoxyguanosine-3'-monophosphate	1671.46	1454.2	1512.28	1161.25	828.171	757.207	1008.74	473.338	1449.79	766.863	0.528946	-0.918808	0.00442939	1.77629	down	--	--	--	--	--	--	HMDB0247809	--	Organic compounds	Nucleosides, nucleotides, and analogues	Ribonucleoside 3'-phosphates	_	Animals
neg_1633	UDP-2,3-dideoxy-2-acetamido-3-acetamidino-alpha-D-mannuronic acid	8.77488	1.2428	5.65137e-07	6.26493	32.4461	19.6065	23.8055	35.3743	4.07065	27.8081	6.83136	2.77217	0.00292618	1.87571	up	--	--	--	--	--	--	--	--	--	--	--	--	--
neg_1685	N(pi)-Methyl-L-histidine	30.5295	43.5786	49.5027	57.5753	7.3624	26.9426	37.397	26.1236	45.2965	24.4564	0.539918	-0.889189	0.0491631	1.48327	down	C01152	Histidine metabolism(ko00340);;Metabolic pathways(ko01100)	--	--	--	--	HMDB0000479	368-16-1	Organic compounds	Organic acids and derivatives	Carboxylic acids and derivatives	Amino acids, peptides, and analogues	Microbe,Animals
neg_171	Deoxypodophyllotoxin	24.4893	12.6944	10.4781	15.8578	3.97743	3.33904	3.42892	6.60404	15.8799	4.33736	0.273135	-1.87231	0.0293333	1.70304	down	--	--	--	--	--	--	HMDB0242210	19186-35-7	Organic compounds	Lignans, neolignans and related compounds	Lignan lactones	_	Animals
neg_1746	2-(Diethylamino)ethyl 4-amino-5-chloro-2-methoxybenzoate	1038.94	1080.96	474.246	1288.63	404.979	566.341	387.238	147.329	970.693	376.472	0.387838	-1.36647	0.0334751	1.63353	down	--	--	--	--	--	--	HMDB0258194	--	Organic compounds	Benzenoids	Benzene and substituted derivatives	Benzoic acids and derivatives	Animals
neg_1766	Thiostatin	137.996	94.516	93.3854	75.6954	483.664	320.535	571.012	511.26	100.398	471.618	4.69747	2.23188	0.00461586	1.92146	up	--	--	--	--	--	--	HMDB0259033	--	Organic compounds	Organic nitrogen compounds	Organonitrogen compounds	Amines	Animals
neg_177	Precorrin 8X	52.3151	0.0150956	1.9728	15.6416	69.0285	65.948	73.8261	124.487	17.4861	83.3224	4.76505	2.25249	0.0119492	1.68576	up	--	--	--	--	--	--	--	--	--	--	--	--	--
neg_1789	FR 900098	99.5714	93.5362	96.0036	98.7955	107.681	106.9	113.34	106.008	96.9767	108.482	1.11864	0.16175	0.00194517	1.83431	up	--	--	--	--	--	--	--	--	--	--	--	--	--
neg_1833	Oxamate	13.3191	9.64948	9.88782	10.6941	14.8827	23.7646	18.8373	21.3251	10.8876	19.7024	1.80962	0.855686	0.0122339	1.75525	up	--	--	--	--	--	--	--	--	--	--	--	--	--
neg_197	3''-Hydroxy-geranylhydroquinone	515.641	310.569	305.645	326.774	231.793	151.07	163.038	105.354	364.657	162.814	0.446484	-1.16332	0.0196058	1.67842	down	--	--	--	--	--	--	--	--	--	--	--	--	--
neg_2337	LysoPC(15:0/0:0)	12035.9	11459.1	12435.7	16193.3	6891.74	5916.14	6944.81	10028.8	13031	7445.38	0.571359	-0.80753	0.00759722	1.76047	down	C04230	--	LMGP01050016	Glycerophospholipids [GP]	Glycerophosphocholines [GP01]	Monoacylglycerophosphocholines [GP0105]	HMDB0010381	--	Organic compounds	Lipids and lipid-like molecules	Glycerophospholipids	Glycerophosphocholines	Animals
neg_2338	LysoPC(16:0/0:0)	38150.4	35843.9	38809.9	50582.9	21543.5	19267.7	23319.9	32376	40846.8	24126.8	0.590666	-0.759587	0.00911856	1.73947	down	C04230	--	LMGP01050018	Glycerophospholipids [GP]	Glycerophosphocholines [GP01]	Monoacylglycerophosphocholines [GP0105]	HMDB0010382	17364-16-8	Organic compounds	Lipids and lipid-like molecules	Glycerophospholipids	Glycerophosphocholines	Microbe,Animals
neg_2375	LysoPE(P-16:0/0:0)	16410.4	10804.3	22960.9	20982.7	8729.82	7302.97	10786.5	9849.29	17789.6	9167.15	0.51531	-0.956487	0.04503	1.60446	down	--	--	LMGP02070001	Glycerophospholipids [GP]	Glycerophosphoethanolamines [GP02]	1Z-alkenylglycerophosphoethanolamines [GP0207]	HMDB0011152	174062-72-7	Organic compounds	Lipids and lipid-like molecules	Glycerophospholipids	Glycerophosphoethanolamines	Animals
neg_2476	Emindole SB	906.332	632.622	1228.57	1161.94	541.705	383.565	552.877	554.675	982.367	508.205	0.517327	-0.950851	0.0343685	1.65183	down	--	--	--	--	--	--	--	--	--	--	--	--	--
neg_248	CDP-glucose	18.6562	20.3284	19.1269	19.4661	5.65137e-07	13.8502	3.61502	1.30026	19.3944	4.69138	0.241894	-2.04756	0.0177634	1.8187	down	C00501	Starch and sucrose metabolism(ko00500);;Amino sugar and nucleotide sugar metabolism(ko00520);;Metabolic pathways(ko01100);;Biosynthesis of nucleotide sugars(ko01250)	--	--	--	--	HMDB0003369	2906-23-2	Organic compounds	Nucleosides, nucleotides, and analogues	Pyrimidine nucleotides	Pyrimidine nucleotide sugars	Animals
neg_2507	LysoPE(18:0/0:0)	24830.2	24231.7	37259	38273.7	11736.2	11433	18321.9	26810	31148.6	17075.3	0.548187	-0.86726	0.0369759	1.51421	down	C21484	Ferroptosis(ko04216)	LMGP02050001	Glycerophospholipids [GP]	Glycerophosphoethanolamines [GP02]	Monoacylglycerophosphoethanolamines [GP0205]	HMDB0011130	69747-55-3	Organic compounds	Lipids and lipid-like molecules	Glycerophospholipids	Glycerophosphoethanolamines	Microbe,Animals
neg_2516	Stearic Acid ethyl ester	34.0791	4.01938	2.02276	22.36	336.258	484.734	255.726	346.617	15.6203	355.834	22.7802	4.50971	0.00492022	1.9262	up	--	--	LMFA07010883	Fatty Acyls [FA]	Fatty esters [FA07]	Wax monoesters [FA0701]	HMDB0034156	111-61-5	Organic compounds	Lipids and lipid-like molecules	Fatty Acyls	Fatty acid esters	Animals,Plants
neg_2525	Erucic acid	5.65137e-07	5.65137e-07	5.65137e-07	5.65137e-07	191.513	195.425	157.002	239.189	5.65137e-07	195.782	3.46434e+08	28.368	0.00136888	2.00311	up	C08316	Biosynthesis of unsaturated fatty acids(ko01040)	LMFA01030089	Fatty Acyls [FA]	Fatty Acids and Conjugates [FA01]	Unsaturated fatty acids [FA0103]	HMDB0002068	112-86-7	Organic compounds	Lipids and lipid-like molecules	Fatty Acyls	Fatty acids and conjugates	Animals,Plants
neg_2548	3-Dehydroecdysone	161.404	154.091	231.371	210.118	115.976	102.461	147.058	155.729	189.246	130.306	0.688556	-0.538354	0.0455855	1.4897	down	C02513	--	LMST01010172	Sterol Lipids [ST]	Sterols [ST01]	Cholesterol and derivatives [ST0101]	--	--	--	--	--	--	--
neg_2553	LysoPE(P-18:0/0:0)	12849.2	9693.84	16478.2	17153.8	7144.42	6897.35	7985.49	10665.3	14043.8	8173.14	0.581977	-0.780967	0.0340333	1.60083	down	--	--	LMGP02070002	Glycerophospholipids [GP]	Glycerophosphoethanolamines [GP02]	1Z-alkenylglycerophosphoethanolamines [GP0207]	HMDB0240598	174062-73-8	Organic compounds	Lipids and lipid-like molecules	Glycerophospholipids	Glycerophosphoethanolamines	Animals
neg_267	Sulfadoxine	63.4964	70.6143	80.8623	91.6346	93.9176	103.201	124.545	149.555	76.6519	117.805	1.53688	0.620003	0.0362392	1.56407	up	C07630	--	--	--	--	--	HMDB0015413	2447-57-6	Organic compounds	Benzenoids	Benzene and substituted derivatives	Benzenesulfonamides	Animals
neg_2672	PE(DiMe(13,5)/22:6(5Z,8E,10Z,13Z,15E,19Z)-2OH(7S, 17S))	867.986	858.13	780.279	689.403	1081.86	973.4	1038.72	865.209	798.949	989.797	1.23887	0.309028	0.0232555	1.60834	up	--	--	--	--	--	--	HMDB0284926	--	_	_	_	_	Animals
neg_280	6-Carboxy-5,6,7,8-tetrahydropterin	91.4502	53.202	34.9117	33.4622	5.63224	8.75579	4.91765	5.36339	53.2565	6.16727	0.115803	-3.11025	0.0395148	1.66272	down	C20239	Folate biosynthesis(ko00790);;Metabolic pathways(ko01100)	--	--	--	--	HMDB0060410	--	Organic compounds	Organoheterocyclic compounds	Pteridines and derivatives	Pterins and derivatives	Animals
neg_282	Tafluprost	1005.63	1280.45	1149.5	1294.31	614.695	731.917	441.711	438.8	1182.47	556.781	0.470861	-1.08663	0.000710395	1.91267	down	--	--	--	--	--	--	HMDB0015704	209860-87-7	Organic compounds	Lipids and lipid-like molecules	Fatty Acyls	Eicosanoids	Animals
neg_330	Phenazine-1-carboxylate	4830.71	9186.62	10012.8	9096.99	1670.63	7343.35	3741.01	737.246	8281.77	3373.06	0.407287	-1.29588	0.0414306	1.50531	down	--	--	--	--	--	--	--	--	--	--	--	--	--
neg_370	2-Methyl-5-phenylpyridine	688.951	339.096	322.055	396.404	312.818	161.982	121.714	96.0601	436.627	173.143	0.396548	-1.33443	0.0463166	1.50459	down	--	--	--	--	--	--	HMDB0302545	3256-88-0	Organic compounds	Organoheterocyclic compounds	Pyridines and derivatives	Phenylpyridines	Animals
neg_373	3-[2-(6-Methyl-2-pyridinyl)ethynyl]-2-cyclohexene-1-one O-methyloxime	7830	4628.86	4325.02	5085.47	4349.68	2865.7	2269.35	1722.16	5467.34	2801.72	0.512448	-0.964524	0.0389599	1.5139	down	--	--	--	--	--	--	HMDB0247757	--	Organic compounds	Organoheterocyclic compounds	Pyridines and derivatives	Methylpyridines	Animals
neg_467	Phenylbutyrylglutamine	86.7145	15.5679	69.2957	34.0241	142.979	152.968	250.279	344.536	51.4005	222.69	4.33245	2.11518	0.0301271	1.66565	up	--	--	--	--	--	--	HMDB0011687	--	Organic compounds	Organic acids and derivatives	Carboxylic acids and derivatives	Amino acids, peptides, and analogues	Animals
neg_567	Lamivudine	108.002	66.0808	79.2285	97.3487	154.492	117.226	144.439	164.965	87.6651	145.281	1.65722	0.728767	0.0060748	1.75634	up	C07065	Bile secretion(ko04976)	--	--	--	--	HMDB0014847	134678-17-4	Organic compounds	Nucleosides, nucleotides, and analogues	Nucleoside and nucleotide analogues	3'-thia pyrimidine nucleosides	Animals
neg_689	Linatine	15.0047	5.96804	18.6809	4.06317	38.9791	20.7941	36.4727	41.9352	10.9292	34.5453	3.16083	1.6603	0.00823787	1.76974	up	C05939	--	--	--	--	--	HMDB0038516	10139-06-7	Organic compounds	Organic acids and derivatives	Carboxylic acids and derivatives	Amino acids, peptides, and analogues	Animals,Plants
neg_699	dTDP-3-amino-3,4,6-trideoxy-D-glucose	144.709	108.232	113.008	100.929	136.659	143.988	143.348	159.082	116.719	145.77	1.24889	0.320646	0.0492325	1.52663	up	--	--	--	--	--	--	--	--	--	--	--	--	--
neg_754	Glutaconyl-1-CoA	317.757	286.195	277.495	288.429	324.386	382.707	385.658	376.722	292.469	367.368	1.25609	0.328943	0.00699625	1.76868	up	C02411	Butanoate metabolism(ko00650);;Metabolic pathways(ko01100)	LMFA07050389	Fatty Acyls [FA]	Fatty esters [FA07]	Fatty acyl CoAs [FA0705]	HMDB0001290	167357-83-7	Organic compounds	Lipids and lipid-like molecules	Fatty Acyls	Fatty acyl thioesters	Animals
neg_791	D-Glucuronolactone	945.679	919.793	767.223	965.476	807.424	776.146	762.303	683.566	899.543	757.36	0.841939	-0.248213	0.0431362	1.5518	down	C02670	--	--	--	--	--	HMDB0006355	32449-92-6	Organic compounds	Organoheterocyclic compounds	Furofurans	Isosorbides	Animals
neg_792	Disulfoton	1504.78	3510.28	3591.97	4041.08	460.64	2353.37	1276.23	494.978	3162.03	1146.31	0.362522	-1.46386	0.032776	1.56063	down	C18400	--	--	--	--	--	HMDB0251486	298-04-4	Organic compounds	Organic acids and derivatives	Organic dithiophosphoric acids and derivatives	Dithiophosphate O-esters	Animals
neg_809	ADP-ribose	92.449	180.91	188.697	161.506	18.4387	41.7004	25.6609	43.7357	155.891	32.3839	0.207735	-2.26718	0.00831851	1.85455	down	C00301	--	--	--	--	--	HMDB0001178	20762-30-5	Organic compounds	Nucleosides, nucleotides, and analogues	Purine nucleotides	Purine nucleotide sugars	Microbe,Animals
neg_853	UDP-2-acetamido-4-(D-alanylamino)-2,4,6-trideoxy-alpha-D-glucose	136.264	129.242	156.238	71.3317	39.4315	69.3545	91.4444	19.4915	123.269	54.9305	0.445614	-1.16613	0.0307909	1.52289	down	--	--	--	--	--	--	--	--	--	--	--	--	--
neg_88	2-Chloro-3-oxoadipate	160.249	256.773	222.883	223.917	153.459	189.777	142.243	84.8989	215.956	142.594	0.660295	-0.598818	0.048437	1.45759	down	--	--	--	--	--	--	--	--	--	--	--	--	--
neg_913	L-Malic acid	2525.68	2441.23	3433.98	3027.75	3384.87	3621.37	4801.72	5020.68	2857.16	4207.16	1.4725	0.558264	0.0378997	1.54539	up	C00149	Citrate cycle (TCA cycle)(ko00020);;Pyruvate metabolism(ko00620);;Glyoxylate and dicarboxylate metabolism(ko00630);;Metabolic pathways(ko01100);;Carbon metabolism(ko01200);;Taste transduction(ko04742);;Glucagon signaling pathway(ko04922);;Proximal tubule bicarbonate reclamation(ko04964);;Pathways in cancer(ko05200);;Renal cell carcinoma(ko05211);;Central carbon metabolism in cancer(ko05230)	--	--	--	--	HMDB0000156	97-67-6	Organic compounds	Organic acids and derivatives	Hydroxy acids and derivatives	Beta hydroxy acids and derivatives	Microbe,Animals
neg_914	Uridine	5.9773	7.28714	10.0592	1.94921	12.8109	12.6857	10.8426	15.4756	6.3182	12.9537	2.05022	1.03578	0.0203952	1.70679	up	--	--	--	--	--	--	--	--	--	--	--	--	--
neg_915	N-Acetyl-L-2-amino-6-oxopimelate	233.09	441.023	90.1921	412.74	12.3222	38.6787	11.8792	55.2172	294.261	29.5243	0.100334	-3.31712	0.0472545	1.64742	down	--	--	--	--	--	--	--	--	--	--	--	--	--
neg_918	Sarmazenil	18.1105	4.2486	26.1348	15.6173	42.1058	41.2033	72.0037	56.7441	16.0278	53.0142	3.30765	1.7258	0.00747363	1.77046	up	--	--	--	--	--	--	HMDB0257499	--	Organic compounds	Organoheterocyclic compounds	Benzodiazepines	1,4-benzodiazepines	Animals
neg_940	Uric acid	544.874	611.416	505.177	698.138	1575.55	1595.26	1920.53	1859.69	589.901	1737.76	2.94585	1.55868	0.000208213	1.98854	up	C00366	Purine metabolism(ko00230);;Metabolic pathways(ko01100);;Bile secretion(ko04976)	--	--	--	--	HMDB0000289	69-93-2	Organic compounds	Organoheterocyclic compounds	Imidazopyrimidines	Purines and purine derivatives	Microbe,Animals,Plants
neg_955	Carbamazepine-o-quinone	13.4398	15.4598	11.9386	16.5307	34.2369	43.0524	54.4854	69.9146	14.3422	50.4223	3.51565	1.81379	0.0174578	1.79955	up	C16606	Drug metabolism - cytochrome P450(ko00982)	--	--	--	--	HMDB0060566	--	Organic compounds	Organoheterocyclic compounds	Benzazepines	Dibenzazepines	Animals
neg_966	Moguisteine	1.53475	5.7148	5.34954	1.56529	14.9553	24.4981	33.7792	36.3237	3.5411	27.3891	7.73463	2.95133	0.0136703	1.81367	up	--	--	--	--	--	--	HMDB0254834	--	Organic compounds	Benzenoids	Phenol ethers	Anisoles	Animals
neg_970	Epirubicin glucuronide	2.21157	5.65137e-07	5.65137e-07	6.17765	7.65135	7.61021	5.07188	6.84874	2.09731	6.79555	3.24013	1.69605	0.0407379	1.54007	up	--	--	--	--	--	--	HMDB0251861	--	Organic compounds	Phenylpropanoids and polyketides	Anthracyclines	_	Animals
pos_1142	(8R,9S,10R,13S,14S,17S)-17-Hydroxy-11,13-dimethyl-2,6,7,8,9,10,11,12,14,15,16,17-dodecahydro-1H-cyclopenta[a]phenanthren-3-one	68.8499	78.6685	75.7696	76.1618	73.0777	64.6249	61.676	62.8803	74.8625	65.5647	0.875803	-0.191322	0.0327112	1.51844	down	--	--	--	--	--	--	HMDB0260175	--	Organic compounds	Lipids and lipid-like molecules	Steroids and steroid derivatives	Estrane steroids	Animals
pos_1167	DG(18:1(9Z)/18:3(9Z,12Z,15Z)/0:0)[iso2]	87.4207	80.4067	113.904	75.6577	125.899	132.446	103.827	111.519	89.3474	118.423	1.32542	0.406448	0.0377786	1.54767	up	--	--	LMGL02010064	Glycerolipids [GL]	Diradylglycerols [GL02]	Diacylglycerols [GL0201]	HMDB0007221	--	Organic compounds	Lipids and lipid-like molecules	Fatty Acyls	Lineolic acids and derivatives	Animals
pos_1325	4-Methoxybenzyl alcohol	38.8819	36.6402	37.962	34.1912	30.8573	36.2819	31.9634	29.8969	36.9188	32.2499	0.873534	-0.195064	0.0397955	1.49956	down	--	--	--	--	--	--	HMDB0034241	105-13-5	Organic compounds	Benzenoids	Benzene and substituted derivatives	Benzyl alcohols	Animals,Plants
pos_1415	gamma-Glutamylleucine	64.7084	68.8341	80.7831	92.8373	41.4977	52.3608	67.5743	44.3461	76.7907	51.4447	0.669934	-0.577909	0.0262139	1.6071	down	--	--	--	--	--	--	HMDB0011171	2566-39-4	Organic compounds	Organic acids and derivatives	Carboxylic acids and derivatives	Amino acids, peptides, and analogues	Animals
pos_1435	Adenine	1466.11	792.776	563.268	819.723	2397.65	1533.73	2019.62	2308.29	910.468	2064.82	2.26787	1.18134	0.00567191	1.77064	up	C00147	Purine metabolism(ko00230);;Metabolic pathways(ko01100);;Nucleotide metabolism(ko01232)	--	--	--	--	HMDB0000034	73-24-5	Organic compounds	Organoheterocyclic compounds	Imidazopyrimidines	Purines and purine derivatives	Microbe,Animals,Plants
pos_1436	S-Methyl-5'-thioadenosine	3374.37	2009.65	1534.74	1804.01	4562.44	2901.54	4036.47	4248.19	2180.69	3937.16	1.80546	0.852369	0.0186591	1.63402	up	C00170	Cysteine and methionine metabolism(ko00270);;Metabolic pathways(ko01100)	--	--	--	--	HMDB0001173	2457-80-9	Organic compounds	Nucleosides, nucleotides, and analogues	5'-deoxyribonucleosides	5'-deoxy-5'-thionucleosides	Microbe,Animals
pos_1446	Aminomethyl fluorescein	29012.1	27369.3	25627	19275	12872.2	11766.6	15617.4	5929.28	25320.8	11546.4	0.456003	-1.13289	0.00344835	1.79584	down	--	--	--	--	--	--	HMDB0248324	--	Organic compounds	Organoheterocyclic compounds	Benzopyrans	1-benzopyrans	Animals
pos_1448	Asp Asp Asp	8379.65	7803.56	7309.56	5429.99	3495.56	3193.24	4389.12	1611.1	7230.69	3172.26	0.438721	-1.18862	0.00338543	1.79886	down	--	--	--	--	--	--	--	--	--	--	--	--	--
pos_1449	cis,trans-5'-Hydroxythalidomide	86.4747	72.3674	119.866	98.8422	47.1878	58.3986	73.7338	33.2518	94.3877	53.143	0.563029	-0.828718	0.0213188	1.61567	down	--	--	--	--	--	--	HMDB0013870	--	Organic compounds	Organoheterocyclic compounds	Isoindoles and derivatives	Isoindolines	Animals
pos_1451	3-Hydroxy-3-methylglutaric acid	34.8678	36.6956	34.6559	34.7867	31.8521	31.5538	31.148	28.0866	35.2515	30.6602	0.869755	-0.20132	0.00675342	1.8041	down	C03761	--	--	--	--	--	HMDB0000355	503-49-1	Organic compounds	Lipids and lipid-like molecules	Fatty Acyls	Fatty acids and conjugates	Animals,Plants
pos_1455	Isoquinoline N-oxide	2153.03	1284.26	1456.83	1423.32	2716.1	1695.32	2336.88	2413.26	1579.36	2290.39	1.4502	0.536252	0.0499532	1.46042	up	--	--	--	--	--	--	--	--	--	--	--	--	--
pos_1457	Indoleacrylic acid	4470.18	2689.97	3124.33	3111.08	5727.2	3598.38	5018.72	5236.02	3348.89	4895.08	1.4617	0.54765	0.0426847	1.49487	up	C21283	--	--	--	--	--	HMDB0000734	29953-71-7	Organic compounds	Organoheterocyclic compounds	Indoles and derivatives	Indoles	Animals
pos_1464	Cyclo(L-Phe-L-Pro)	67.4521	75.2589	35.9818	56.4303	2.19439	26.9647	24.4945	4.07626	58.7808	14.4324	0.24553	-2.02603	0.00709669	1.77491	down	--	--	--	--	--	--	HMDB0250631	--	Organic compounds	Organic acids and derivatives	Carboxylic acids and derivatives	Amino acids, peptides, and analogues	Animals
pos_152	(R)-Lipoate	66.9859	69.133	59.0989	67.4021	51.6858	55.696	44.1251	35.4176	65.655	46.7312	0.711769	-0.490519	0.0161393	1.72768	down	C00725	--	--	--	--	--	HMDB0251530	--	Organic compounds	Organoheterocyclic compounds	Dithiolanes	Lipoic acids and derivatives	Animals
pos_155	8-Methoxykynurenate	54.2699	58.9691	59.94	60.8247	55.0564	50.8087	43.7294	39.1111	58.5009	47.1764	0.806422	-0.310393	0.0425585	1.56726	down	C05830	Tryptophan metabolism(ko00380)	--	--	--	--	HMDB0060426	--	Organic compounds	Organoheterocyclic compounds	Quinolines and derivatives	Quinoline carboxylic acids	Animals
pos_1550	Feruloylputrescine	75.4172	125.031	121.959	152.056	46.8573	67.7767	44.1021	28.0767	118.616	46.7032	0.393735	-1.3447	0.012644	1.76431	down	C10497	--	--	--	--	--	HMDB0033463	501-13-3	Organic compounds	Phenylpropanoids and polyketides	Cinnamic acids and derivatives	Hydroxycinnamic acids and derivatives	Animals
pos_1554	6-Hydroxyheptanoylcarnitine	30.0135	10.2536	18.0089	15.9473	65.4901	45.3577	29.7164	52.4067	18.5558	48.2427	2.59987	1.37844	0.0195278	1.69057	up	--	--	--	--	--	--	HMDB0241680	--	Organic compounds	Lipids and lipid-like molecules	Fatty Acyls	Fatty acid esters	Animals
pos_1561	NH-DVal(NMe)-Val-OMe	233.81	328.373	309.301	365	92.3792	258.267	200.339	125.326	309.121	169.078	0.546963	-0.870486	0.0260775	1.61703	down	--	--	--	--	--	--	--	--	--	--	--	--	--
pos_1565	Isradipine Metabolite (3,5-Pyridinedicarboxylic acid, 4-(2,1,3-benzoxadiazol-4-yl)-2,6-dimethyl-, mo	381.384	703.556	462.695	309.434	105.404	185.4	41.7087	90.3176	464.267	105.708	0.227687	-2.13488	0.0193408	1.71197	down	--	--	--	--	--	--	--	--	--	--	--	--	--
pos_1587	beta-Alanyl-L-lysine	129.295	144.107	149.426	176.023	216.389	193.808	165.223	174.291	149.713	187.428	1.25192	0.324139	0.0461072	1.45429	up	C05341	beta-Alanine metabolism(ko00410);;Metabolic pathways(ko01100)	--	--	--	--	HMDB0060442	--	Organic compounds	Organic acids and derivatives	Peptidomimetics	Hybrid peptides	Animals
pos_1607	Penicillamine	96.1597	104.015	43.0847	110.768	37.9541	52.2632	40.1594	15.4826	88.5066	36.4648	0.412001	-1.27928	0.0346746	1.6232	down	--	--	--	--	--	--	HMDB0014997	52-67-5	Organic compounds	Organic acids and derivatives	Carboxylic acids and derivatives	Amino acids, peptides, and analogues	Animals
pos_1608	N-((R)-Pantothenoyl)-L-cysteine	87.475	105.91	35.8267	129.192	32.9991	52.9848	24.0204	6.21137	89.601	29.0539	0.324259	-1.62478	0.0472957	1.56382	down	C04079	Pantothenate and CoA biosynthesis(ko00770)	--	--	--	--	HMDB0006834	--	Organic compounds	Organic acids and derivatives	Peptidomimetics	Hybrid peptides	Animals
pos_1638	Tyramine	5.66311	5.65137e-07	5.16026	3.18532	18.9804	13.2932	24.5419	20.3835	3.50217	19.2997	5.51078	2.46226	0.00240872	1.88717	up	C00483	Tyrosine metabolism(ko00350);;Metabolic pathways(ko01100);;Biosynthesis of cofactors(ko01240);;Neuroactive ligand-receptor interaction(ko04080);;Protein digestion and absorption(ko04974)	--	--	--	--	HMDB0000306	51-67-2	Organic compounds	Benzenoids	Benzene and substituted derivatives	Phenethylamines	Microbe,Animals,Plants
pos_1639	L-Tyrosine ethyl ester	11.789	9.15587	5.66939	4.828	48.6052	28.3033	56.5942	53.2433	7.86056	46.6865	5.93934	2.5703	0.00674761	1.89204	up	--	--	--	--	--	--	HMDB0253924	--	Organic compounds	Organic acids and derivatives	Carboxylic acids and derivatives	Amino acids, peptides, and analogues	Animals
pos_1644	N-formylanthranilic acid	122.269	109.226	105.491	106.468	128.782	143.144	135.121	139.022	110.863	136.518	1.2314	0.300305	0.00238801	1.84133	up	C05653	Tryptophan metabolism(ko00380);;Metabolic pathways(ko01100)	--	--	--	--	HMDB0004089	3342-77-6	Organic compounds	Benzenoids	Benzene and substituted derivatives	Benzoic acids and derivatives	Microbe,Animals
pos_1645	N-Methacryloyl-L-glutamic acid	194.678	165.496	171.549	153.806	202.447	216.368	216.641	230.469	171.382	216.481	1.26315	0.337025	0.00654052	1.79253	up	--	--	--	--	--	--	HMDB0255166	--	Organic compounds	Organic acids and derivatives	Carboxylic acids and derivatives	Amino acids, peptides, and analogues	Animals
pos_1668	2,3-Heptanedione	1031.88	380.178	374.172	917.365	2258.28	1247.16	1015.55	2149.93	675.898	1667.73	2.46743	1.30301	0.0426344	1.53634	up	--	--	LMFA12000013	Fatty Acyls [FA]	Oxygenated hydrocarbons [FA12]	-	HMDB0031476	1996-04-08	Organic compounds	Organic oxygen compounds	Organooxygen compounds	Carbonyl compounds	Animals
pos_1737	trans-Hex-2-enoic acid	24.0123	16.2589	7.97018	87.4337	106.644	101.171	61.2308	106.22	33.9188	93.8165	2.76592	1.46776	0.037365	1.5129	up	--	--	LMFA01030008	Fatty Acyls [FA]	Fatty Acids and Conjugates [FA01]	Unsaturated fatty acids [FA0103]	HMDB0010719	1191-04-4	Organic compounds	Lipids and lipid-like molecules	Fatty Acyls	Fatty acids and conjugates	Animals
pos_1739	9-Hydroxydecanoylcarnitine	346.09	152.514	75.9982	267.888	686.883	772.77	514.297	954.592	210.623	732.136	3.47605	1.79745	0.00461265	1.81291	up	--	--	--	--	--	--	HMDB0241063	--	Organic compounds	Lipids and lipid-like molecules	Fatty Acyls	Fatty acid esters	Animals
pos_1824	Arachidonoyl Serinol	75.7852	45.6076	7.86072	89.8107	276.196	166.671	149.761	285.701	54.766	219.583	4.00947	2.00341	0.0116809	1.75894	up	--	--	LMFA08020072	Fatty Acyls [FA]	Fatty amides [FA08]	N-acyl amines [FA0802]	HMDB0013650	183718-70-9	Organic compounds	Lipids and lipid-like molecules	Fatty Acyls	Fatty amides	Animals
pos_1846	Anandamide 0-phosphate	45.1239	44.6073	18.9089	32.2026	8.32319	14.5081	12.1199	12.2221	35.2107	11.7933	0.334936	-1.57804	0.0298544	1.71254	down	--	--	LMFA08020002	Fatty Acyls [FA]	Fatty amides [FA08]	N-acyl amines [FA0802]	--	--	--	--	--	--	--
pos_1848	5-Fluorodeoxyuridine	5.65137e-07	3.58532	5.65137e-07	2.79047	2.95455	4.7104	8.12523	6.83732	1.59395	5.65687	3.54897	1.8274	0.0345826	1.49686	up	--	--	--	--	--	--	--	--	--	--	--	--	--
pos_187	Epicylindrospermopsin	111.764	122.662	102.349	106.358	65.2485	64.2171	54.3607	48.9482	110.783	58.1936	0.525292	-0.928807	0.000120089	1.96554	down	--	--	--	--	--	--	HMDB0247246	--	Organic compounds	Organoheterocyclic compounds	Pyridopyrimidines	_	Animals
pos_19	2-Hydroxy-cis-hex-2,4-dienoate	505.675	584.366	539.529	648.998	444.716	491.628	420.294	361.595	569.642	429.559	0.754085	-0.407201	0.0147962	1.68777	down	C11354	Metabolic pathways(ko01100)	LMFA01031001	Fatty Acyls [FA]	Fatty Acids and Conjugates [FA01]	Unsaturated fatty acids [FA0103]	--	--	--	--	--	--	--
pos_1901	Glycerylmonooleate	9.13516	3.40873	5.65137e-07	19.7517	44.8642	28.5634	24.1957	46.5615	8.07389	36.0462	4.46454	2.15851	0.00885021	1.72593	up	--	--	--	--	--	--	HMDB0252857	--	Organic compounds	Organic oxygen compounds	Organooxygen compounds	Carbohydrates and carbohydrate conjugates	Animals
pos_192	alpha-1,5-L-Arabinotriose	15.82	19.4946	14.4293	22.4562	12.0097	9.14783	6.88132	5.65137e-07	18.05	7.00971	0.388349	-1.36457	0.0149244	1.69641	down	--	--	--	--	--	--	--	--	--	--	--	--	--
pos_2035	2-Hydroxymyristoylcarnitine	1177.43	438.248	153.579	551.864	2877.6	5197.17	2020.08	2256.43	580.281	3087.82	5.32125	2.41177	0.0357538	1.63136	up	--	--	LMFA07070033	Fatty Acyls [FA]	Fatty esters [FA07]	Fatty acyl carnitines [FA0707]	HMDB0013166	--	Organic compounds	Lipids and lipid-like molecules	Fatty Acyls	Fatty acid esters	Animals
pos_2048	Desoxycorticosterone acetate	32.3785	36.6508	34.7754	20.0873	8.24035	19.5893	21.0598	20.4379	30.973	17.3318	0.559579	-0.837587	0.0312091	1.52035	down	--	--	--	--	--	--	HMDB0251003	56-47-3	Organic compounds	Lipids and lipid-like molecules	Steroids and steroid derivatives	Pregnane steroids	Animals
pos_2069	Deoxycholic acid	4.55675	5.65137e-07	0.0167087	5.65137e-07	38.7078	33.338	29.817	64.9364	1.14337	41.6998	36.4711	5.18868	0.0136294	1.84834	up	--	--	--	--	--	--	HMDB0246256	83-44-3	Organic compounds	Lipids and lipid-like molecules	Steroids and steroid derivatives	Bile acids, alcohols and derivatives	Animals
pos_2180	6'''-Deamino-6'''-oxoneomycin C	26.7553	27.2736	17.8748	21.9039	7.57029	13.8724	4.12418	4.97811	23.4519	7.63625	0.325613	-1.61877	0.00231482	1.84142	down	--	--	--	--	--	--	--	--	--	--	--	--	--
pos_2209	10,11-Epidioxycalamene	144.054	160.096	152.224	148.752	135.387	141.448	142.418	136.544	151.282	138.949	0.918482	-0.122677	0.0267523	1.62522	down	--	--	--	--	--	--	HMDB0041062	168207-85-0	Organic compounds	Benzenoids	Tetralins	_	Animals
pos_2211	(2-Acetyloxy-3-hydroxypropyl) (E)-octadec-9-enoate	2049.71	612.326	274.093	858.925	8054.68	15811.3	5637.87	5981.56	948.763	8871.35	9.35043	3.22503	0.0426304	1.6292	up	--	--	--	--	--	--	HMDB0242459	--	Organic compounds	Lipids and lipid-like molecules	Glycerolipids	Diradylglycerols	Animals
pos_2215	Verbenalol	49.8728	55.843	47.8904	54.1093	33.388	39.2626	42.9629	44.1304	51.9289	39.936	0.769051	-0.378848	0.00865938	1.7552	down	--	--	--	--	--	--	HMDB0303044	--	Organic compounds	Lipids and lipid-like molecules	Prenol lipids	Monoterpenoids	Animals
pos_2216	1,3,5-Bisabolatrien-10-one	97.9504	99.2945	93.7146	94.2193	90.0635	94.5701	91.8571	87.8875	96.2947	91.0946	0.945998	-0.0800917	0.0387946	1.50303	down	--	--	--	--	--	--	HMDB0036109	76760-40-2	Organic compounds	Lipids and lipid-like molecules	Prenol lipids	Sesquiterpenoids	Animals
pos_2235	AGELASINE	1147.86	910.186	431.089	246.324	2374.58	2153.99	1823.45	1269.82	683.864	1905.46	2.78631	1.47836	0.00888595	1.73154	up	--	--	--	--	--	--	--	--	--	--	--	--	--
pos_224	2,5-Dimethylpyrazine	793.723	444.016	446.887	546.429	460.083	245.381	198.539	148.892	557.764	263.224	0.471927	-1.08337	0.0342727	1.52445	down	--	--	--	--	--	--	HMDB0035248	108-50-9	Organic compounds	Organoheterocyclic compounds	Diazines	Pyrazines	Microbe,Animals,Plants
pos_226	10-Deacetylbaccatin III	38.6637	16.7007	16.8773	29.864	9.23601	12.007	9.52025	5.65137e-07	25.5264	7.69081	0.301288	-1.73078	0.0360906	1.60757	down	--	--	--	--	--	--	--	--	--	--	--	--	--
pos_2265	Gibberellin A12	126.45	125.356	117.453	126.089	101.838	95.5412	108.483	119.394	123.837	106.314	0.858501	-0.220109	0.0335834	1.6198	down	--	--	--	--	--	--	HMDB0303453	--	Organic compounds	Lipids and lipid-like molecules	Prenol lipids	Diterpenoids	Animals
pos_2274	Feruloyl-2-hydroxyputrescine	30.3778	27.2035	32.5262	30.2444	22.297	24.8583	29.5692	23.4294	30.088	25.0385	0.832176	-0.26504	0.0452311	1.50593	down	--	--	--	--	--	--	HMDB0033465	--	Organic compounds	Phenylpropanoids and polyketides	Cinnamic acids and derivatives	Hydroxycinnamic acids and derivatives	Animals
pos_2279	Icosanoic acid	500.798	617.761	570.843	498.313	479.28	470.484	444.901	412.381	546.929	451.762	0.825997	-0.275791	0.0376375	1.53389	down	C06425	Biosynthesis of unsaturated fatty acids(ko01040)	LMFA01010020	Fatty Acyls [FA]	Fatty Acids and Conjugates [FA01]	Straight chain fatty acids [FA0101]	HMDB0002212	506-30-9	Organic compounds	Lipids and lipid-like molecules	Fatty Acyls	Fatty acids and conjugates	Animals,Plants
pos_232	2-Dimethylamino-5,6-dimethylpyrimidin-4-ol	624.744	339.633	320.631	445.486	329.691	190.206	166.175	134.548	432.624	205.155	0.474212	-1.0764	0.0390418	1.5378	down	--	--	--	--	--	--	--	--	--	--	--	--	--
pos_2330	3-(Acetyloxy)-2-hydroxypropyl icosanoate	139.775	28.8971	7.85032	90.0881	924.497	799.414	596.923	713.993	66.6525	758.707	11.383	3.50881	0.000701959	1.97532	up	--	--	--	--	--	--	HMDB0059928	--	Organic compounds	Lipids and lipid-like molecules	Glycerolipids	Diradylglycerols	Animals
pos_2344	Oleoylcarnitine	2037.92	1462.55	1071.19	470.472	1978.78	2614.27	3603.03	4472.9	1260.53	3167.25	2.51263	1.3292	0.0315024	1.58592	up	--	--	--	--	--	--	--	--	--	--	--	--	--
pos_2350	Pyridoxamine	166.761	178.943	176.223	174.603	120.448	140.937	156.325	153.507	174.133	142.804	0.82009	-0.286146	0.0259338	1.70725	down	--	--	--	--	--	--	--	--	--	--	--	--	--
pos_2356	Threonylhistidine	51.1226	47.4802	52.8712	56.7627	48.4884	43.9336	43.6687	47.3387	52.0592	45.8574	0.88087	-0.182999	0.0411932	1.53044	down	--	--	--	--	--	--	HMDB0029063	55831-93-1	Organic compounds	Organic acids and derivatives	Carboxylic acids and derivatives	Amino acids, peptides, and analogues	Animals
pos_237	Pyridylacetylglycine	10646.5	6449.53	6381.22	7624.03	6129.12	3790.5	3474.17	2163.19	7775.32	3889.25	0.500204	-0.999412	0.0250794	1.58354	down	--	--	--	--	--	--	HMDB0059723	--	Organic compounds	Organic acids and derivatives	Carboxylic acids and derivatives	Amino acids, peptides, and analogues	Animals
pos_2383	1,1,2-Trimethyl-1H-benzo[E]indole	62.4173	66.3219	57.8859	61.6082	54.9841	58.2457	59.0092	54.4327	62.0583	56.6679	0.91314	-0.131092	0.0465826	1.50748	down	--	--	--	--	--	--	HMDB0246655	--	Organic compounds	Benzenoids	Naphthalenes	_	Animals
pos_2385	Eicosanoyl-EA	16529.4	21750	19537.3	17317.9	15740.4	17127.7	13707.2	14083.7	18783.6	15164.7	0.807337	-0.308756	0.0487406	1.44897	down	--	--	LMFA08040038	Fatty Acyls [FA]	Fatty amides [FA08]	N-acyl ethanolamines (endocannabinoids) [FA0804]	HMDB0248559	--	Organic compounds	Organic nitrogen compounds	Organonitrogen compounds	Amines	Animals
pos_2389	3-Methylbenzaldehyde	49.1885	49.0693	52.1561	49.3661	41.4817	47.2639	44.8912	39.9932	49.945	43.4075	0.869105	-0.202397	0.0207319	1.70071	down	C07209	Metabolic pathways(ko01100)	--	--	--	--	HMDB0029637	620-23-5	Organic compounds	Benzenoids	Benzene and substituted derivatives	Benzoyl derivatives	Animals,Plants
pos_239	Dimethylguanidino valeric acid	790.871	432.095	478.3	514.703	399.257	272.041	246.18	201.37	553.992	279.712	0.504902	-0.985923	0.0337525	1.58098	down	--	--	--	--	--	--	HMDB0240212	107347-90-0	Organic compounds	Organic acids and derivatives	Keto acids and derivatives	Short-chain keto acids and derivatives	Animals
pos_2395	12-Hydroxy-12-octadecanoylcarnitine	4916.54	2400.76	1305.52	3197.63	15474.4	21089.3	10539.2	12115.6	2955.11	14804.6	5.00983	2.32476	0.0107847	1.81484	up	--	--	LMFA07070028	Fatty Acyls [FA]	Fatty esters [FA07]	Fatty acyl carnitines [FA0707]	HMDB0013154	--	Organic compounds	Lipids and lipid-like molecules	Fatty Acyls	Fatty acid esters	Animals
pos_2409	Calcitetrol	188.88	187.303	76.6112	65.2297	689.005	1253.75	537.984	667.582	129.506	787.08	6.07756	2.60349	0.0230956	1.74332	up	C18231	Steroid biosynthesis(ko00100);;Metabolic pathways(ko01100);;Parathyroid hormone synthesis, secretion and action(ko04928)	LMST03020686	Sterol Lipids [ST]	Secosteroids [ST03]	Vitamin D3 and derivatives [ST0302]	HMDB0006228	56142-94-0	Organic compounds	Lipids and lipid-like molecules	Steroids and steroid derivatives	Vitamin D and derivatives	Animals
pos_2421	N-Acetylaspartylglutamate	244.939	282.628	249.806	232.203	189.641	188.89	226.337	232.912	252.394	209.445	0.829834	-0.269105	0.0358154	1.49501	down	C12270	--	--	--	--	--	HMDB0255414	--	Organic compounds	Organic acids and derivatives	Carboxylic acids and derivatives	Amino acids, peptides, and analogues	Animals
pos_2437	Methyl-[12]-gingerdiol	289.546	122.045	80.4225	120.05	1078.45	1192.26	918.285	1651.13	153.016	1210.03	7.90788	2.98329	0.00458994	1.91457	up	--	--	--	--	--	--	HMDB0303110	--	Organic compounds	Lipids and lipid-like molecules	Fatty Acyls	Fatty alcohols	Animals
pos_2441	5-Oxoavermectin ''1a'' aglycone	278.151	101.06	362.534	382.064	37.8591	31.1433	74.4075	12.9748	280.952	39.0962	0.139156	-2.84522	0.0300054	1.72007	down	--	--	--	--	--	--	--	--	--	--	--	--	--
pos_245	YC-1	502.104	275.521	313.796	334.968	248.014	168.616	165.625	94.0056	356.597	169.065	0.474107	-1.07671	0.0243901	1.61711	down	--	--	--	--	--	--	HMDB0259948	--	Organic compounds	Organoheterocyclic compounds	Benzopyrazoles	Indazoles	Animals
pos_2479	Isopersin	221.726	159.911	152.853	195.045	114.541	81.3346	109.701	123.237	182.384	107.203	0.587789	-0.766629	0.0106445	1.7619	down	--	--	LMFA05000670	Fatty Acyls [FA]	Fatty alcohols [FA05]	-	HMDB0032735	--	Organic compounds	Lipids and lipid-like molecules	Fatty Acyls	Fatty alcohols	Animals
pos_248	N-Acetylglucosaminylasparagine	1265.91	723.178	690.03	752.536	600.161	391.283	402.423	213.104	857.915	401.743	0.468278	-1.09456	0.0357935	1.5563	down	C04540	--	--	--	--	--	HMDB0000489	2776-93-4	Organic compounds	Organic oxygen compounds	Organooxygen compounds	Carbohydrates and carbohydrate conjugates	Animals
pos_2484	LysoPA(0:0/18:1(9Z))	440.249	433.948	428.319	521.448	169.561	137.439	221.947	297.738	455.991	206.671	0.453235	-1.14167	0.00174378	1.90269	down	--	--	--	--	--	--	HMDB0007851	--	Organic compounds	Lipids and lipid-like molecules	Glycerophospholipids	Glycerophosphates	Animals
pos_2486	PC(16:0/0:0)[U] / PC(16:0/0:0)[rac]	105940	99863.7	101789	137398	54323.1	45989.4	57635.2	81126.9	111248	59768.7	0.537257	-0.896317	0.00462377	1.80805	down	--	--	--	--	--	--	--	--	--	--	--	--	--
pos_252	Isopentyl gentiobioside	12.576	6.20937	27.4337	8.57554	37.7571	32.0297	50.838	70.4489	13.6987	47.7684	3.48708	1.80202	0.0192904	1.68792	up	--	--	--	--	--	--	HMDB0041512	178275-89-3	Organic compounds	Lipids and lipid-like molecules	Fatty Acyls	Fatty acyl glycosides	Animals
pos_2539	Antroquinonol	92.4061	96.9221	83.3674	94.0437	116.823	100.258	115.906	103.484	91.6848	109.118	1.19014	0.251133	0.0177389	1.64309	up	--	--	--	--	--	--	HMDB0248495	--	Organic compounds	Lipids and lipid-like molecules	Prenol lipids	Diterpenoids	Animals
pos_257	6alpha,9alpha-Difluoroprednisolone-17-butyrate	351.689	241.237	232.502	290.066	234.369	173.147	181.633	189.812	278.874	194.74	0.698309	-0.518062	0.0462117	1.53284	down	--	--	--	--	--	--	HMDB0060797	--	Organic compounds	Lipids and lipid-like molecules	Steroids and steroid derivatives	Hydroxysteroids	Animals
pos_2586	Octadecyl fumarate	11.2094	12.556	15.9648	18.8131	54.8385	66.4473	34.4703	33.2598	14.6358	47.254	3.22865	1.69093	0.0247838	1.72956	up	--	--	LMFA07010979	Fatty Acyls [FA]	Fatty esters [FA07]	Wax monoesters [FA0701]	HMDB0038073	1741-93-1	Organic compounds	Lipids and lipid-like molecules	Fatty Acyls	Fatty acid esters	Animals
pos_2602	1-(11Z-docosenoyl)-glycero-3-phosphate	1452.29	1223.86	1129.96	1940.38	670.498	464.785	695.086	894.547	1436.62	681.229	0.474188	-1.07647	0.0171605	1.74131	down	--	--	LMGP10050029	Glycerophospholipids [GP]	Glycerophosphates [GP10]	Monoacylglycerophosphates [GP1005]	HMDB0062304	--	Organic compounds	Lipids and lipid-like molecules	Glycerophospholipids	Glycerophosphates	Animals
pos_2613	Sakacin A	45.2112	47.9471	39.5496	42.4677	38.6382	38.3563	37.4491	36.0823	43.7939	37.6315	0.859285	-0.218791	0.0363174	1.63282	down	--	--	--	--	--	--	HMDB0034554	145266-47-3	Organic compounds	Organic acids and derivatives	Carboxylic acids and derivatives	Amino acids, peptides, and analogues	Animals
pos_2624	(11Z)-Eicoseneoylcarnitine	12154.4	4543.5	2777.5	4054.39	86786.2	149038	68459.1	48306.3	5882.46	88147.4	14.9848	3.90543	0.0317946	1.70193	up	--	--	LMFA07070010	Fatty Acyls [FA]	Fatty esters [FA07]	Fatty acyl carnitines [FA0707]	HMDB0240746	--	Organic compounds	Lipids and lipid-like molecules	Fatty Acyls	Fatty acid esters	Animals
pos_2631	Phthalic acid	1184.86	1300.1	1349.4	1296.35	917.457	993.272	1106.74	1127.03	1282.68	1036.13	0.807783	-0.30796	0.00808776	1.75308	down	C01606	Metabolic pathways(ko01100);;ABC transporters(ko02010)	--	--	--	--	HMDB0002107	88-99-3	Organic compounds	Benzenoids	Benzene and substituted derivatives	Benzoic acids and derivatives	Animals,Plants
pos_2632	Anofinic acid	350.426	382.655	418.659	393.152	270.294	304.912	349.682	338.561	386.223	315.862	0.817824	-0.290139	0.0231142	1.60483	down	--	--	--	--	--	--	HMDB0033303	34818-56-9	Organic compounds	Organoheterocyclic compounds	Benzopyrans	1-benzopyrans	Microbe,Animals,Plants
pos_2633	(S,E)-Zearalenone	2038.67	2273.76	2388.98	2245.79	1657.09	1892.15	2000.88	1855.95	2236.8	1851.52	0.827754	-0.272727	0.0093453	1.71724	down	C09981	--	--	--	--	--	HMDB0031752	17924-92-4	Organic compounds	Phenylpropanoids and polyketides	Macrolides and analogues	Zearalenones	Animals
pos_2637	Phenylalanyl-leucyl-leucyl-arginyl-asparagine	603.442	471.585	969.591	1040.14	149.632	148.734	249.621	154.515	771.19	175.626	0.227733	-2.13458	0.0212386	1.78447	down	--	--	--	--	--	--	HMDB0244598	--	Organic compounds	Organic acids and derivatives	Carboxylic acids and derivatives	Amino acids, peptides, and analogues	Animals
pos_2647	L-Pyrrolysine	72.3909	69.9225	143.704	109.936	54.394	37.6763	49.0902	27.0837	98.9882	42.0611	0.42491	-1.23477	0.040973	1.59098	down	--	--	--	--	--	--	--	--	--	--	--	--	--
pos_269	5-Oxo-delta-bilirubin	611.624	464.722	475.866	476.637	422.779	419.059	378.451	287.621	507.212	376.977	0.743234	-0.428112	0.0326886	1.53313	down	--	--	--	--	--	--	--	--	--	--	--	--	--
pos_2693	1-O-Isopentyl-3-O-octadec-2-enoyl glycerol	542.903	449.116	407.006	1080.33	1917.61	1685.48	1700.37	3367.27	619.84	2167.68	3.49716	1.80618	0.0244238	1.68193	up	--	--	--	--	--	--	HMDB0302897	--	Organic compounds	Lipids and lipid-like molecules	Glycerolipids	Diradylglycerols	Animals
pos_2695	(6S)-Hydroxyhyoscyamine	213.431	80.5841	273.674	253.358	9.29074	5.65137e-07	7.33982	2.69159	205.262	4.83054	0.0235336	-5.40914	0.0189717	1.80968	down	--	--	--	--	--	--	--	--	--	--	--	--	--
pos_2702	MG(18:0/0:0/0:0)	1629.72	1625.67	2334.86	2407.72	1312.7	850.014	1168.79	1747.47	1999.49	1269.74	0.635033	-0.655097	0.0434556	1.47599	down	--	--	--	--	--	--	HMDB0011131	22610-61-3	Organic compounds	Lipids and lipid-like molecules	Glycerolipids	Monoradylglycerols	Animals
pos_2705	PE(18:0/0:0)	21331.3	20759.5	30368.7	31717.1	12472.8	11758.7	16247.7	23874.1	26044.2	16088.3	0.617732	-0.694947	0.0479225	1.46104	down	C21484	Ferroptosis(ko04216)	LMGP02050001	Glycerophospholipids [GP]	Glycerophosphoethanolamines [GP02]	Monoacylglycerophosphoethanolamines [GP0205]	HMDB0011130	69747-55-3	Organic compounds	Lipids and lipid-like molecules	Glycerophospholipids	Glycerophosphoethanolamines	Microbe,Animals
pos_2706	LysoPE(20_3(8Z,11Z,14Z)_0_0)	62.8014	62.8186	96.1369	98.2532	17.5782	14.9937	40.3771	68.9939	80.0025	35.4857	0.443558	-1.17281	0.0336684	1.53837	down	--	--	--	--	--	--	--	--	--	--	--	--	--
pos_2711	CPA(18:0/0:0)	111.849	125.605	149.183	152.244	88.0959	63.8256	105.03	119.949	134.72	94.2249	0.699411	-0.515787	0.0412071	1.49454	down	--	--	--	--	--	--	HMDB0007004	--	Organic compounds	Lipids and lipid-like molecules	Glycerophospholipids	Glycerophosphates	Animals
pos_2712	Antibiotic G-418	64.6523	62.8708	84.8081	88.9636	38.4608	33.0568	37.3104	57.909	75.3237	41.6842	0.553401	-0.853602	0.00900239	1.72769	down	--	--	--	--	--	--	--	--	--	--	--	--	--
pos_2722	3beta,5beta-Ketotriol	76.3927	52.4874	45.9684	48.6261	463.955	359.466	221.595	279.586	55.8687	331.151	5.92731	2.56738	0.0127013	1.85852	up	--	--	--	--	--	--	--	--	--	--	--	--	--
pos_2724	Arachidyl carnitine	14100.3	6262.44	2990.43	10897.7	81038.9	107477	60943	76936.8	8562.71	81599	9.52958	3.25241	0.00343179	1.93269	up	--	--	LMFA07070052	Fatty Acyls [FA]	Fatty esters [FA07]	Fatty acyl carnitines [FA0707]	HMDB0006460	--	Organic compounds	Lipids and lipid-like molecules	Fatty Acyls	Fatty acid esters	Animals
pos_2731	24-Methylidenecycloartanol	6673.65	3549.76	3902.21	5721.56	42388.4	40742.1	31451.3	48015.1	4961.8	40649.2	8.19244	3.03429	0.00137775	1.99002	up	C08830	Steroid biosynthesis(ko00100);;Metabolic pathways(ko01100)	LMST01100001	Sterol Lipids [ST]	Sterols [ST01]	Cycloartanols and derivatives [ST0110]	HMDB0303481	--	Organic compounds	Lipids and lipid-like molecules	Steroids and steroid derivatives	Cycloartanols and derivatives	Animals
pos_2786	PC(P-15:0/0:0)	11744.8	9034.87	14192.7	15062.8	6601.02	6404.83	7056.38	9207.39	12508.8	7317.41	0.584981	-0.773538	0.0230291	1.67912	down	--	--	LMGP01070003	Glycerophospholipids [GP]	Glycerophosphocholines [GP01]	1Z-alkenylglycerophosphocholines [GP0107]	--	--	--	--	--	--	--
pos_2808	1-Methyl-2-nonyl-4(1H)-quinolinone	7389.72	7111.61	6633.01	6438.22	5561.39	6434.38	5879.13	6356.5	6893.14	6057.85	0.878823	-0.186356	0.0318269	1.5249	down	--	--	--	--	--	--	HMDB0030519	68353-24-2	Organic compounds	Organoheterocyclic compounds	Quinolines and derivatives	Quinolones and derivatives	Animals
pos_284	3-({5-[(N-Acetyl-3-{4-[(carboxycarbonyl)(2-carboxyphenyl)amino]-1-naphthyl}-L-alanyl)amino]pentyl}oxy)-2-naphthoic acid	196.636	151.193	134.562	193.09	127.338	116.171	82.4674	71.5017	168.87	99.3696	0.588437	-0.765041	0.0147216	1.68029	down	--	--	--	--	--	--	HMDB0250417	--	Organic compounds	Benzenoids	Naphthalenes	Naphthalenecarboxylic acids and derivatives	Animals
pos_2845	Hydroxyethyl myristyl oxyhydroxypropyl decanamide	241.825	139.641	103.854	298.178	1940.64	1661.5	1118.34	3058.59	195.874	1944.77	9.92866	3.3116	0.0226953	1.781	up	--	--	--	--	--	--	HMDB0244501	--	_	_	_	_	Animals
pos_2865	Sphingosine 1-phosphate	27.5766	32.0594	32.4817	35.16	42.5068	44.3059	46.4414	37.626	31.8194	42.7201	1.34258	0.425006	0.00466381	1.76516	up	C06124	Sphingolipid metabolism(ko00600);;Metabolic pathways(ko01100);;Calcium signaling pathway(ko04020);;Sphingolipid signaling pathway(ko04071);;Phospholipase D signaling pathway(ko04072);;Neuroactive ligand-receptor interaction(ko04080);;Apelin signaling pathway(ko04371);;Fc gamma R-mediated phagocytosis(ko04666);;Tuberculosis(ko05152)	LMSP01050001	Sphingolipids [SP]	Sphingoid bases [SP01]	Sphingoid base 1-phosphates [SP0105]	HMDB0000277	26993-30-6	Organic compounds	Lipids and lipid-like molecules	Sphingolipids	Phosphosphingolipids	Animals
pos_290	Cetocycline	16.8697	9.69164	12.3464	7.21397	1.17226	2.96557	5.65137e-07	0.945838	11.5304	1.27092	0.110223	-3.1815	0.0120313	1.79767	down	--	--	--	--	--	--	HMDB0249901	--	Organic compounds	Benzenoids	Naphthalenes	Naphthols and derivatives	Animals
pos_2923	2-Octaprenyl-3-methyl-5-hydroxy-6-methoxy-1,4-benzoquinone	19339.5	22057.9	20540.1	21664.8	10186.5	11622	18148.4	17680.2	20900.6	14409.3	0.68942	-0.536544	0.0452454	1.60272	down	--	--	--	--	--	--	--	--	--	--	--	--	--
pos_293	Premithramycin A3	62.5953	78.6774	78.6086	95.4177	41.3302	65.482	48.6219	24.5496	78.8248	44.9959	0.570835	-0.808854	0.0218348	1.63913	down	--	--	--	--	--	--	--	--	--	--	--	--	--
pos_2947	Cyclooctatin	55.3087	43.4294	38.3044	58.5856	9.09897	38.7174	22.8162	27.3689	48.907	24.5004	0.500958	-0.997238	0.0217499	1.6463	down	--	--	--	--	--	--	--	--	--	--	--	--	--
pos_300	Bimosiamose	245.59	161.852	155.202	180.031	139.388	95.5996	99.4976	55.4845	185.669	97.4926	0.525089	-0.929367	0.0175449	1.64117	down	--	--	--	--	--	--	HMDB0249214	--	Organic compounds	Organic oxygen compounds	Organooxygen compounds	Carbohydrates and carbohydrate conjugates	Animals
pos_3033	PE-NMe(18:3(9Z,12Z,15Z)/24:1(15Z))	17.1786	10.6235	20.5816	20.2773	52.2967	29.4678	36.1883	26.1096	17.1652	36.0156	2.09817	1.06913	0.0404792	1.5895	up	--	--	--	--	--	--	HMDB0113249	--	Organic compounds	Lipids and lipid-like molecules	Glycerophospholipids	Glycerophosphoethanolamines	Animals
pos_3108	1,3-Dimethyluracil	24.077	23.5202	24.4291	23.0416	20.6182	22.2969	22.906	22.0118	23.767	21.9582	0.923896	-0.114198	0.0246701	1.61267	down	--	--	--	--	--	--	HMDB0002144	874-14-6	Organic compounds	Organoheterocyclic compounds	Diazines	Pyrimidines and pyrimidine derivatives	Animals
pos_317	Methyl beta-D-glucopyranoside	1769.36	1256.74	1271.39	1113.96	885.956	678.551	809.428	431.455	1352.86	701.347	0.518417	-0.947814	0.0119574	1.69866	down	--	--	--	--	--	--	HMDB0029965	709-50-2	Organic compounds	Organic oxygen compounds	Organooxygen compounds	Carbohydrates and carbohydrate conjugates	Animals
pos_3178	3beta,7alpha-Dihydroxy-5-cholestenoate	2184.54	2200.45	1947.3	1699.34	2578.05	2711.09	2353.74	2176.06	2007.91	2454.74	1.22253	0.289875	0.0370006	1.5247	up	C17335	Primary bile acid biosynthesis(ko00120)	--	--	--	--	HMDB0012454	115538-84-6	Organic compounds	Lipids and lipid-like molecules	Steroids and steroid derivatives	Bile acids, alcohols and derivatives	Animals
pos_3196	PC(20:0/20:4(5Z,8Z,11Z,14Z)-OH(20))	56.7968	62.519	72.6389	73.9493	152.155	106.371	179.372	89.291	66.476	131.797	1.98263	0.987415	0.0482159	1.58972	up	--	--	--	--	--	--	HMDB0286938	--	_	_	_	_	Animals
pos_3209	2-Methoxyestrone 3-glucuronide	60.4015	76.4532	71.699	71.843	56.6711	66.3247	58.2399	51.0326	70.0992	58.0671	0.828357	-0.271676	0.0416347	1.49262	down	C11132	Steroid hormone biosynthesis(ko00140)	LMST05010010	Sterol Lipids [ST]	Steroid conjugates [ST05]	Glucuronides [ST0501]	HMDB0004482	25577-70-2	Organic compounds	Lipids and lipid-like molecules	Steroids and steroid derivatives	Steroidal glycosides	Animals
pos_321	Homocarnosine	13562.4	7657.78	7349.74	9755.71	7993.08	4568.9	3458.21	2799.75	9581.42	4704.98	0.491053	-1.02605	0.0395421	1.50282	down	C00884	Arginine and proline metabolism(ko00330);;Metabolic pathways(ko01100)	--	--	--	--	HMDB0000745	3650-73-5	Organic compounds	Organic acids and derivatives	Peptidomimetics	Hybrid peptides	Animals
pos_323	5H-Pyrido(4,3-b)indole, 7-(6-fluoro-3-pyridinyl)-	537.355	1497.4	1169.79	1125.42	295.089	649.591	399.412	376.782	1082.49	430.218	0.397435	-1.33121	0.0398486	1.59167	down	--	--	--	--	--	--	HMDB0258664	--	Organic compounds	Organoheterocyclic compounds	Indoles and derivatives	Pyridoindoles	Animals
pos_327	Quercitrin	91.4108	115.624	103.579	83.9844	50.2464	51.2839	66.2575	30.9256	98.6497	49.6783	0.503584	-0.989697	0.00278422	1.81619	down	--	--	--	--	--	--	--	--	--	--	--	--	--
pos_328	4,6-O-Ethylidene-D-glucose	56.5738	52.3548	47.618	35.5207	24.0554	35.4045	26.5993	13.0477	48.0168	24.7767	0.516001	-0.954555	0.0114982	1.67577	down	--	--	--	--	--	--	HMDB0246615	--	Organic compounds	Organoheterocyclic compounds	Dioxanes	1,3-dioxanes	Animals
pos_330	Nocardicin A	151.334	114.468	136.104	124.019	61.2638	76.872	73.9357	103.172	131.481	78.8109	0.599409	-0.738388	0.0044869	1.78126	down	--	--	--	--	--	--	HMDB0255683	--	Organic compounds	Organoheterocyclic compounds	Lactams	Beta lactams	Microbe,Animals
pos_333	Delphinidin 3-(6''-acetylglucoside)	250.87	132.562	140.727	113.483	78.7136	76.2711	39.5492	6.1461	159.411	50.17	0.314722	-1.66785	0.0299226	1.58888	down	--	--	--	--	--	--	--	--	--	--	--	--	--
pos_335	5'-Deoxy-5-fluorocytidine	700.746	680.017	582.01	688.345	952.382	771.564	790.605	743.21	662.78	814.44	1.22883	0.29728	0.0400314	1.53214	up	C16635	Drug metabolism - other enzymes(ko00983)	--	--	--	--	HMDB0060405	--	Organic compounds	Nucleosides, nucleotides, and analogues	5'-deoxyribonucleosides	_	Animals
pos_341	Schizotenuin F	16.3771	23.5147	6.76848	21.1346	4.97973	5.65137e-07	5.07294	8.80863	16.9487	4.71533	0.278212	-1.84575	0.0370749	1.59288	down	--	--	--	--	--	--	HMDB0034585	127498-36-6	Organic compounds	Benzenoids	Benzene and substituted derivatives	Phenylpyruvic acid derivatives	Animals
pos_350	Elsamitrucin	43.4421	41.7241	30.9227	25.2677	10.8692	20.6546	20.641	10.8795	35.3391	15.7611	0.445995	-1.1649	0.0123076	1.70773	down	--	--	--	--	--	--	HMDB0251754	--	Organic compounds	Organoheterocyclic compounds	Naphthopyrans	Naphthopyranones	Animals
pos_379	3'-Demethylstaurosporine	26.6673	21.5244	32.9913	24.504	15.6915	20.8164	20.5336	7.31912	26.4218	16.0902	0.608973	-0.715549	0.0433001	1.48734	down	--	--	--	--	--	--	--	--	--	--	--	--	--
pos_433	beta-D-Fructose 2,6-bisphosphate	45.2438	61.7776	24.4465	57.3621	5.65137e-07	17.3991	7.40683	7.92398	47.2075	8.18249	0.17333	-2.52841	0.0122872	1.79927	down	--	--	--	--	--	--	--	--	--	--	--	--	--
pos_463	Hydroxymethylphosphonate	105.83	36.6122	67.9695	59.5385	155.638	113.156	171.737	172.147	67.4875	153.17	2.2696	1.18244	0.0051951	1.77619	up	--	--	--	--	--	--	--	--	--	--	--	--	--
pos_477	n-Methyl-2-phenyl-n-[(5r,7s,8s)-7-(pyrrolidin-1-yl)-1-oxaspiro[4.5]dec-8-yl]acetamide	7.35428	21.1513	11.3448	11.048	5.65137e-07	3.43895	1.1167	3.88257	12.7246	2.10956	0.165786	-2.59261	0.0314728	1.65239	down	--	--	--	--	--	--	HMDB0259370	--	Organic compounds	Benzenoids	Benzene and substituted derivatives	Phenylacetamides	Animals
pos_500	Tabtoxinine-delta-lactam	7.28922	11.5719	6.21341	10.5559	18.9536	16.9785	28.057	34.9255	8.90762	24.7286	2.77612	1.47307	0.0270481	1.68727	up	--	--	--	--	--	--	--	--	--	--	--	--	--
pos_504	Pyrroline hydroxycarboxylic acid	200.982	193.885	215.114	230.724	319.148	367.668	318.101	397.148	210.176	350.516	1.66773	0.737882	0.00254754	1.91227	up	C04281	--	--	--	--	--	HMDB0001369	22573-88-2	Organic compounds	Organic acids and derivatives	Carboxylic acids and derivatives	Amino acids, peptides, and analogues	Microbe,Animals
pos_517	Wyerol	45.3435	24.2042	57.7959	53.4754	70.314	63.0649	79.068	93.557	45.2048	76.5009	1.69232	0.759003	0.0202449	1.60957	up	--	--	--	--	--	--	HMDB0039142	20450-52-6	Organic compounds	Lipids and lipid-like molecules	Fatty Acyls	Fatty acids and conjugates	Animals
pos_518	Asparaginylaspartic acid	20.3834	25.0713	5.93549	27.4229	5.65137e-07	4.8333	3.16091	3.44512	19.7033	2.85983	0.145145	-2.78443	0.0366555	1.6953	down	--	--	--	--	--	--	HMDB0028727	61365-15-9	Organic compounds	Organic acids and derivatives	Carboxylic acids and derivatives	Amino acids, peptides, and analogues	Animals
pos_520	Glutaminylglutamic acid	22.2305	7.15326	20.6793	19.9966	70.6457	49.8358	58.0683	103.917	17.5149	70.6168	4.03181	2.01143	0.0169077	1.78394	up	--	--	--	--	--	--	HMDB0028796	88830-90-4	Organic compounds	Organic acids and derivatives	Carboxylic acids and derivatives	Amino acids, peptides, and analogues	Animals
pos_523	15-Deoxy-Delta12,14-PGJ2	157.965	163.941	96.1746	60.3546	39.9368	41.4459	2.00591	17.8453	119.609	25.3085	0.211593	-2.24063	0.0259247	1.65078	down	C14717	Arachidonic acid metabolism(ko00590)	LMFA03010021	Fatty Acyls [FA]	Eicosanoids [FA03]	Prostaglandins [FA0301]	HMDB0005079	87893-55-8	Organic compounds	Lipids and lipid-like molecules	Fatty Acyls	Eicosanoids	Animals
pos_525	Dihomomethionine	28.0767	24.6387	12.763	8.91382	2.86358	3.71332	5.65137e-07	5.65137e-07	18.598	1.64423	0.0884085	-3.49967	0.0318855	1.67091	down	--	--	--	--	--	--	--	--	--	--	--	--	--
pos_552	Paromomycin	53.7209	102.8	138.491	93.8439	8.99956	87.1407	27.3331	6.19881	97.214	32.4181	0.333471	-1.58437	0.0451426	1.46494	down	C00832	Neomycin, kanamycin and gentamicin biosynthesis(ko00524)	--	--	--	--	HMDB0015490	1263-89-4	Organic compounds	Organic oxygen compounds	Organooxygen compounds	Carbohydrates and carbohydrate conjugates	Animals
pos_655	3-(3-Amino-3-carboxypropyl)uridine	35.7548	27.953	15.3248	14.6447	1.33422	6.37249	1.38365	5.65137e-07	23.4193	2.27259	0.0970391	-3.36529	0.021867	1.73209	down	--	--	--	--	--	--	HMDB0242130	--	Organic compounds	Nucleosides, nucleotides, and analogues	Pyrimidine nucleosides	_	Animals
pos_657	Thymidine 3',5'-cyclic monophosphate	79.6695	189.826	216.427	201.101	19.7669	135.702	59.8207	2.8089	171.756	54.5246	0.317454	-1.65538	0.0343807	1.53288	down	C00364	--	--	--	--	--	HMDB0001570	6453-60-7	Organic compounds	Organoheterocyclic compounds	Diazines	Pyrimidines and pyrimidine derivatives	Animals
pos_661	gamma-Glutamyl-gamma-aminobutyraldehyde	37.8726	35.5133	30.2621	36.5227	33.2702	28.7967	27.2063	26.3838	35.0427	28.9142	0.825115	-0.277332	0.0355554	1.52556	down	--	--	--	--	--	--	--	--	--	--	--	--	--
pos_667	Isopenicillin N	219.626	193.361	232.421	118.068	58.4735	100.057	128.956	26.4798	190.869	78.4915	0.411232	-1.28198	0.0169338	1.62175	down	--	--	--	--	--	--	HMDB0253667	--	Organic compounds	Organic acids and derivatives	Carboxylic acids and derivatives	Amino acids, peptides, and analogues	Animals
pos_668	6,7-Dimethyl-8-(D-ribityl)lumazine	42.6083	33.0144	24.7277	22.9017	15.9075	15.2795	10.6003	14.9317	30.813	14.1798	0.460187	-1.11971	0.0302834	1.66671	down	C04332	Riboflavin metabolism(ko00740);;Metabolic pathways(ko01100);;Biosynthesis of cofactors(ko01240)	--	--	--	--	HMDB0003826	2535-20-8	Organic compounds	Organoheterocyclic compounds	Pteridines and derivatives	_	Microbe,Animals
pos_669	Enalaprilat	14.175	3.4108	23.428	23.1629	5.59132	5.65137e-07	5.65137e-07	0.342147	16.0442	1.48337	0.0924552	-3.4351	0.049195	1.5797	down	C11720	--	--	--	--	--	HMDB0041886	76420-72-9	Organic compounds	Organic acids and derivatives	Carboxylic acids and derivatives	Amino acids, peptides, and analogues	Animals
pos_670	L-Normetanephrine	62.6763	31.0176	29.922	35.7553	10.5983	1.84829	9.43017	5.90375	39.8428	6.94514	0.174313	-2.52024	0.0202497	1.75855	down	C05589	--	--	--	--	--	HMDB0000819	97-31-4	Organic compounds	Benzenoids	Phenols	Methoxyphenols	Animals
pos_672	Guanosine	70.1567	42.502	41.7551	46.8033	26.7413	11.5814	6.06406	3.93179	50.3043	12.0797	0.240132	-2.0581	0.00471824	1.7911	down	--	--	--	--	--	--	HMDB0246240	118-00-3	Organic compounds	Nucleosides, nucleotides, and analogues	Purine nucleosides	_	Animals
pos_691	dTDP-L-olivose	445.596	531.916	563.186	365.778	101.749	261.721	333.763	116.807	476.619	203.51	0.426987	-1.22774	0.00991595	1.70986	down	--	--	--	--	--	--	--	--	--	--	--	--	--
pos_792	(-)-threo-Iso(homo)2-citrate	101.332	102.396	94.7157	61.2363	131.358	102.2	153.264	120.037	89.9201	126.715	1.40919	0.494869	0.0440003	1.49756	up	--	--	--	--	--	--	--	--	--	--	--	--	--
pos_793	7,8-Dihydrobiopterin	8.30627	10.0538	9.61313	6.08386	3.85323	7.21512	4.96852	3.01774	8.51426	4.76365	0.559491	-0.837814	0.0257756	1.55172	down	C02953	Folate biosynthesis(ko00790);;Metabolic pathways(ko01100);;Biosynthesis of cofactors(ko01240)	--	--	--	--	HMDB0000038	6779-87-9	Organic compounds	Organoheterocyclic compounds	Pteridines and derivatives	Pterins and derivatives	Animals
pos_798	Serinyl-Arginine	369.92	313.466	195.233	199.743	110.289	107.498	106.615	76.077	269.59	100.12	0.371378	-1.42904	0.027322	1.71633	down	--	--	--	--	--	--	HMDB0029033	13261-11-5	Organic compounds	Organic acids and derivatives	Carboxylic acids and derivatives	Amino acids, peptides, and analogues	Animals
pos_825	N-(4-((5-(3-(2-Aminoethyl)-1H-indol-5-yl)-1,2,4-oxadiazol-3-yl)methyl)phenyl)methanesulfonamide	998.83	1102.91	755.562	785.45	220.575	445.986	415.994	178.966	910.687	315.38	0.34631	-1.52986	0.00170989	1.87116	down	--	--	--	--	--	--	HMDB0260308	--	Organic compounds	Organoheterocyclic compounds	Indoles and derivatives	Tryptamines and derivatives	Animals
pos_837	2',3'-Cyclic GMP	14.0121	20.0967	7.99869	17.9955	5.65137e-07	5.65137e-07	5.93138	1.29421	15.0257	1.8064	0.12022	-3.05625	0.00875842	1.80697	down	C06194	Purine metabolism(ko00230);;Metabolic pathways(ko01100)	--	--	--	--	HMDB0011629	15718-49-7	Organic compounds	Lipids and lipid-like molecules	Sphingolipids	Glycosphingolipids	Animals
pos_858	N-Acetyl-L-Histidine	188.86	195.263	138.71	162.099	150.668	137.79	109.632	107.867	171.233	126.489	0.738697	-0.436945	0.0385696	1.50002	down	C02997	--	--	--	--	--	HMDB0032055	2497-02-01	Organic compounds	Organic acids and derivatives	Carboxylic acids and derivatives	Amino acids, peptides, and analogues	Animals
pos_859	L-Threonine	43.0689	37.2175	40.8679	36.2686	60.4945	64.7355	67.1931	81.6769	39.3557	68.525	1.74117	0.800056	0.00495257	1.89687	up	C00188	Glycine, serine and threonine metabolism(ko00260);;Monobactam biosynthesis(ko00261);;Valine, leucine and isoleucine biosynthesis(ko00290);;D-Amino acid metabolism(ko00470);;Porphyrin metabolism(ko00860);;Aminoacyl-tRNA biosynthesis(ko00970);;Metabolic pathways(ko01100);;Biosynthesis of amino acids(ko01230);;ABC transporters(ko02010);;Protein digestion and absorption(ko04974);;Mineral absorption(k…	--	--	--	--	HMDB0000167	72-19-5	Organic compounds	Organic acids and derivatives	Carboxylic acids and derivatives	Amino acids, peptides, and analogues	Microbe,Animals
pos_865	DL-Homoserine	12.2935	8.73933	9.71628	9.03236	20.8935	18.1061	24.1329	32.9412	9.94538	24.0184	2.41504	1.27204	0.0189001	1.77558	up	--	--	--	--	--	--	--	--	--	--	--	--	--
pos_866	Glutaminylthreonine	60.0947	34.2115	35.5004	41.099	25.5569	10.5929	7.45954	5.65137e-07	42.7264	10.9023	0.255166	-1.97049	0.00761789	1.73575	down	--	--	--	--	--	--	HMDB0028807	74408-69-8	Organic compounds	Organic acids and derivatives	Carboxylic acids and derivatives	Amino acids, peptides, and analogues	Animals
pos_868	Coumarin	41.644	26.2318	32.3945	39.7161	49.8929	36.4128	52.8862	55.8141	34.9966	48.7515	1.39304	0.478232	0.0495577	1.43993	up	C05851	--	--	--	--	--	HMDB0001218	91-64-5	Organic compounds	Phenylpropanoids and polyketides	Coumarins and derivatives	_	Animals,Plants
pos_88	4-(beta-D-Ribofuranosyl)aniline 5'-phosphate	132.385	158.962	143.603	159.171	99.8823	129.51	93.6706	57.7051	148.531	95.1919	0.640891	-0.641849	0.0283035	1.6593	down	--	--	--	--	--	--	--	--	--	--	--	--	--
pos_887	Cycloserine	2899.49	1968.93	2381	2622.91	3894.4	2877.87	4161.33	4079.32	2468.08	3753.23	1.52071	0.604742	0.0143989	1.68429	up	C06682	--	--	--	--	--	HMDB0251514	68-41-7	Organic compounds	Organic acids and derivatives	Carboxylic acids and derivatives	Amino acids, peptides, and analogues	Animals
pos_890	Tyr Ala	15.176	24.8611	10.4872	34.2951	3.63211	12.1259	0.806618	1.38631	21.2048	4.48773	0.211637	-2.24033	0.0424912	1.58507	down	--	--	--	--	--	--	--	--	--	--	--	--	--
pos_894	Naringenin-7-O-Glucoside	359.229	313.786	248.918	229.036	65.9095	141.296	166.098	48.6989	287.742	105.501	0.36665	-1.44752	0.00454333	1.78976	down	--	--	--	--	--	--	--	--	--	--	--	--	--
pos_9	Glyoxylate	84.2394	78.3334	70.5567	83.3933	70.3392	74.6521	66.6312	66.3783	79.1307	69.5002	0.878297	-0.18722	0.0477928	1.52248	down	C00048	Purine metabolism(ko00230);;Caffeine metabolism(ko00232);;Glycine, serine and threonine metabolism(ko00260);;Arginine and proline metabolism(ko00330);;Glyoxylate and dicarboxylate metabolism(ko00630);;C5-Branched dibasic acid metabolism(ko00660);;Metabolic pathways(ko01100);;Carbon metabolism(ko01200)	--	--	--	--	HMDB0000119	298-12-4	Organic compounds	Organic acids and derivatives	Carboxylic acids and derivatives	Carboxylic acids	Microbe,Animals,Plants
pos_901	Lactaldehyde	405.957	299.39	379.454	397.758	525.608	417.118	592.759	584.967	370.64	530.113	1.43026	0.516281	0.0203725	1.64563	up	C00424	Fructose and mannose metabolism(ko00051);;Pyruvate metabolism(ko00620);;Propanoate metabolism(ko00640);;Metabolic pathways(ko01100)	--	--	--	--	HMDB0003052	598-35-6	Organic compounds	Organic oxygen compounds	Organooxygen compounds	Carbonyl compounds	Microbe,Animals
pos_902	Toluene	32.2449	22.8825	26.0527	27.9894	44.3572	32.9968	46.147	44.2523	27.2924	41.9383	1.53663	0.619771	0.00899278	1.74861	up	C01455	Metabolic pathways(ko01100)	--	--	--	--	HMDB0034168	108-88-3	Organic compounds	Benzenoids	Benzene and substituted derivatives	Toluenes	Animals,Plants
pos_903	D-Cycloserine	5535.29	4004.49	4733.49	5003.39	7525.65	5719.44	8026.19	8000.47	4819.17	7317.94	1.51851	0.602654	0.0115111	1.7347	up	C08057	Metabolic pathways(ko01100)	LMPK14000007	Polyketides [PK]	Non-ribosomal peptide/polyketide hybrids [PK14]	-	HMDB0014405	68-41-7	Organic compounds	Organoheterocyclic compounds	Azolines	Isoxazolines	Microbe,Animals
pos_904	Benzeneacetonitrile	95.7144	67.9382	79.2689	86.8301	117.509	96.0256	138.689	135.286	82.4379	121.877	1.47841	0.564049	0.0186646	1.65664	up	C16074	Metabolic pathways(ko01100)	--	--	--	--	HMDB0034171	140-29-4	Organic compounds	Benzenoids	Benzene and substituted derivatives	Benzyl cyanides	Animals,Plants
pos_905	xi-3,5-Dimethyl-2(5H)-furanone	27.2718	22.9462	26.8249	24.0386	37.7472	29.2441	44.3972	40.509	25.2703	37.9744	1.50272	0.587581	0.0235186	1.71462	up	--	--	--	--	--	--	HMDB0039778	1000196-88-1	Organic compounds	Organoheterocyclic compounds	Dihydrofurans	Furanones	Animals
pos_906	Isoamyl cinnamate	27.3617	27.4794	28.9209	45.4471	7.79784	15.9028	13.3432	11.2073	32.3023	12.0628	0.373435	-1.42107	0.0135236	1.811	down	--	--	--	--	--	--	HMDB0037704	7779-65-9	Organic compounds	Phenylpropanoids and polyketides	Cinnamic acids and derivatives	Cinnamic acid esters	Animals
pos_908	Peonidin 3-arabinoside cation	56.7924	56.6697	37.8229	43.1626	7.00367	21.8632	26.2467	2.88784	48.6119	14.5003	0.298288	-1.74522	0.00395331	1.81547	down	--	--	--	--	--	--	--	--	--	--	--	--	--
pos_98	5-Hydroxymethyldeoxycytidylate	5.21789	9.32904	10.3158	8.37525	3.52489	4.03689	6.32464	0.175114	8.3095	3.51539	0.423056	-1.24108	0.0297888	1.55387	down	--	--	--	--	--	--	--	--	--	--	--	--	--
