# Supplementary material for: Integrated multi-omics analysis reveals variation in intramuscular fat among muscle locations of Qinchuan cattle
Source: BMC Genomics. 2023 Jul 1;24:367. doi: 10.1186/s12864-023-09452-9 (PMC10314489; doi:10.1186/s12864-023-09452-9)
Supplement: Supplementary file 2 — Additional file 2. [file 12864_2023_9452_MOESM2_ESM.zip › Supplementary2/Table S16. Commen DEMs for L, W,Y and S.xlsx]

## Sheet: Sheet1
Table S16. Commen DEMs for L, W,Y and S
#ID	name	W11	W31	W41	L11	L21	L31	L41	Y11	Y21	Y31	Y41	S11	S21	S31	S41	Y_vs_S_log2FC	Y_vs_S_Pvalue	Y_vs_S_VIP	Y_vs_S_(FC_1_Pvalue_0.05_VIP_1)_regulated	W_vs_Y_log2FC	W_vs_Y_Pvalue	W_vs_Y_VIP	W_vs_Y_(FC_1_Pvalue_0.05_VIP_1)_regulated	W_vs_S_log2FC	W_vs_S_Pvalue	W_vs_S_VIP	W_vs_S_(FC_1_Pvalue_0.05_VIP_1)_regulated	W_vs_L_log2FC	W_vs_L_Pvalue	W_vs_L_VIP	W_vs_L_(FC_1_Pvalue_0.05_VIP_1)_regulated	L_vs_Y_log2FC	L_vs_Y_Pvalue	L_vs_Y_VIP	L_vs_Y_(FC_1_Pvalue_0.05_VIP_1)_regulated	L_vs_S_log2FC	L_vs_S_Pvalue	L_vs_S_VIP	L_vs_S_(FC_1_Pvalue_0.05_VIP_1)_regulated	Mass Error (ppm)	Formula	m/z	Retention time (min)	KEGG_annotation	KEGG_pathway_annotation	LM_ID(lipidmaps)	CATEGORY(lipidmaps)	MAIN_CLASS(lipidmaps)
neg_1073	Carcinine	530.689	756.961	691.134	331.142	271.756	376.182	350.939	779.184	621.24	503.66	500.056	2108.96	1915.03	2695.65	3280.15	2.05638	0.00713456	1.66778	up	-0.13413	0.56191	0.690967	unchanged	1.92225	0.00781262	1.70595	up	-0.988204	0.0294993	1.86059	down	0.854075	0.0210363	1.76034	up	2.91045	0.00576869	1.92869	up	-2.98332	C8H14N4O	217.086	0.768883	--	--	--	--	--
neg_1087	N-Acetyl-O-demethylpuromycin	5.65137e-07	19.6945	5.65137e-07	22.1334	14.2278	25.7511	21.6874	2.09297	10.1038	37.1618	5.65137e-07	59.6457	34.1874	51.4983	52.7583	2.00478	0.0140533	1.50182	up	0.910467	0.615341	0.543389	unchanged	2.91525	0.00591064	1.74494	up	1.67411	0.147958	1.44375	unchanged	-0.763645	0.39527	0.782779	unchanged	1.24114	0.00778394	1.83172	up	-15.1127	C23H29N7O6	1043.42	0.776033	--	--	--	--	--
neg_1088	3-Aminopropanal	36.3612	88.616	45.8399	73.1816	60.2803	72.5517	83.9088	47.2179	71.0527	75.8382	36.4362	115.043	110.334	109.685	139.749	1.04231	0.00259094	1.64227	up	0.0175578	0.972282	0.031358	unchanged	1.05986	0.0438271	1.64041	up	0.348176	0.438942	0.856493	unchanged	-0.330619	0.22697	1.0509	unchanged	0.711687	0.00254277	1.8534	up	15.3874	C3H7NO	108.023	0.776033	--	--	--	--	--
pos_3148	L-gamma-Glutamyl-(3R)-L-beta-ethynylserine	189.295	191.99	172.305	175.388	192.437	157.998	169.525	168.494	183.914	168.701	167.546	171.101	209.25	153.435	192.676	0.0771054	0.506292	0.557768	unchanged	-0.100075	0.174506	1.60519	unchanged	-0.0229694	0.841018	0.145296	unchanged	-0.0861213	0.309653	0.810614	unchanged	-0.0139535	0.846556	0.175705	unchanged	0.0631519	0.607292	0.449767	unchanged	-15.9831	C10H14N2O6	281.055	9.84433	--	--	--	--	--
neg_1096	Xanthine	889.755	2030.22	1181.28	1678.97	1401.79	1797.37	1928.93	1109.62	1618.87	1892.51	995.15	2596.59	2501.8	2740.45	3213.54	0.976702	0.00268779	1.6323	up	0.0384801	0.931854	0.0936937	unchanged	1.01518	0.0370827	1.65206	up	0.31593	0.435246	0.845749	unchanged	-0.27745	0.274366	0.957443	unchanged	0.699252	0.00215367	1.85864	up	12.6754	C5H4N4O2	151.028	0.776033	C00385	Purine metabolism(ko00230);;Caffeine metabolism(ko00232);;Metabolic pathways(ko01100);;Nucleotide metabolism(ko01232)	--	--	--
neg_1216	Xanthosine dihydrate	7.61171	143.537	26.3067	203.755	82.3992	174.556	216.187	57.5424	69.1469	116.78	20.3999	218.534	255.208	305.062	363.36	2.11388	0.00189047	1.66137	up	0.157328	0.89415	0.170845	unchanged	2.2712	0.0129303	1.66981	up	1.51644	0.104855	1.39502	unchanged	-1.35912	0.0341922	1.59588	down	0.75476	0.0371891	1.48256	up	14.034	C10H12N4O6	283.072	1.23285	--	--	--	--	--
neg_147	8-(2-Hydroxyethyl)theophyline	34.3955	22.8483	25.6893	40.1458	15.721	63.5026	13.062	53.8995	24.6283	31.176	15.2167	55.4679	92.7647	129.029	169.722	1.83921	0.0399983	1.40665	up	0.175953	0.708932	0.397956	unchanged	2.01516	0.0399337	1.46156	up	0.260188	0.683505	0.330975	unchanged	-0.0842347	0.901071	0.0911415	unchanged	1.75498	0.0404141	1.56785	up	9.9723	C9H12N4O3	259.082	0.540783	--	--	--	--	--
neg_153	4-Hydroxymethyl Ambrisentan	71.3275	46.2646	41.9551	46.6831	26.1571	64.5952	24.8085	82.2025	46.4229	65.0345	34.1263	99.5141	86.7433	125.871	180.294	1.11222	0.04116	1.36569	up	0.0986599	0.798356	0.291686	unchanged	1.21088	0.0360927	1.45811	up	-0.390856	0.38268	0.737842	unchanged	0.489516	0.29164	0.894515	unchanged	1.60173	0.0205479	1.70902	up	-1.12902	C22H22N2O5	439.185	0.540783	--	--	--	--	--
neg_1766	Thiostatin	272.51	313.063	281.07	137.996	94.516	93.3854	75.6954	396.868	300.71	263.364	189.105	483.664	320.535	571.012	511.26	0.713997	0.0383645	1.33186	up	-0.0068541	0.977359	0.0380154	unchanged	0.707143	0.0387719	1.48622	up	-1.52474	0.000155852	1.94805	down	1.51789	0.0182355	1.7901	up	2.23188	0.00461586	1.92146	up	-1.23705	C8H17NO2S	236.096	3.62995	--	--	--	--	--
neg_177	Precorrin 8X	28.4362	35.1467	52.89	52.3151	0.0150956	1.9728	15.6416	33.9573	31.9647	45.5869	41.7531	69.0285	65.948	73.8261	124.487	1.12078	0.0437207	1.42428	up	-0.0190325	0.953412	0.123223	unchanged	1.10174	0.0416734	1.39075	up	-1.15075	0.196058	1.06635	unchanged	1.13172	0.183943	1.16595	unchanged	2.25249	0.0119492	1.68576	up	-16.2871	C45H60N4O14	925.394	0.540783	--	--	--	--	--
neg_2516	Stearic Acid ethyl ester	11.0471	15.696	36.4233	34.0791	4.01938	2.02276	22.36	41.3212	22.7805	8.20553	5.88613	336.258	484.734	255.726	346.617	4.18609	0.0050097	1.71664	up	-0.107148	0.899148	0.167596	unchanged	4.07894	0.00514761	1.7459	up	-0.43077	0.641329	0.468594	unchanged	0.323623	0.737845	0.279297	unchanged	4.50971	0.00492022	1.9262	up	15.3093	C20H40O2	311.3	8.80923	--	--	LMFA07010883	Fatty Acyls [FA]	Fatty esters [FA07]
neg_2525	Erucic acid	5.65137e-07	5.65137e-07	1.59295	5.65137e-07	5.65137e-07	5.65137e-07	5.65137e-07	1.52308	3.46985	5.65137e-07	5.65137e-07	191.513	195.425	157.002	239.189	7.29322	0.00136904	1.77435	up	1.23315	0.498296	0.744426	unchanged	8.52637	0.00136912	1.83212	up	-19.8416	0.42265	1.02304	unchanged	21.0748	0.226602	1.11284	unchanged	28.368	0.00136888	2.00311	up	13.3862	C22H42O2	337.316	8.86643	C08316	Biosynthesis of unsaturated fatty acids(ko01040)	LMFA01030089	Fatty Acyls [FA]	Fatty Acids and Conjugates [FA01]
neg_467	Phenylbutyrylglutamine	15.3807	30.2848	31.4987	86.7145	15.5679	69.2957	34.0241	30.1596	10.3829	15.4071	10.9795	142.979	152.968	250.279	344.536	3.73433	0.0217773	1.56145	up	-0.620338	0.257216	1.32308	unchanged	3.114	0.0244148	1.56893	up	0.998813	0.213741	0.986537	unchanged	-1.61915	0.119156	1.32566	unchanged	2.11518	0.0301271	1.66565	up	-0.341186	C15H20N2O4	313.117	0.590833	--	--	--	--	--
neg_699	dTDP-3-amino-3,4,6-trideoxy-D-glucose	132.006	116.612	112.357	144.709	108.232	113.008	100.929	113.323	113.572	133.28	134.239	136.659	143.988	143.348	159.082	0.237972	0.0273282	1.36237	up	0.0387783	0.712192	0.451136	unchanged	0.27675	0.0267828	1.57871	up	-0.0438952	0.764351	0.215204	unchanged	0.0826734	0.569191	0.517696	unchanged	0.320646	0.0492325	1.52663	up	-11.805	C16H27N3O13P2	576.094	0.640883	--	--	--	--	--
neg_918	Sarmazenil	6.05056	8.51064	8.98948	18.1105	4.2486	26.1348	15.6173	17.1187	9.84349	15.743	7.28291	42.1058	41.2033	72.0037	56.7441	2.08479	0.00797179	1.62063	up	0.670781	0.14167	1.49902	unchanged	2.75557	0.00782662	1.70958	up	1.02977	0.16754	1.09458	unchanged	-0.358988	0.522402	0.562908	unchanged	1.7258	0.00747363	1.77046	up	-5.16306	C15H14ClN3O3	340.045	0.704533	--	--	--	--	--
neg_966	Moguisteine	3.36277	17.0245	4.64906	1.53475	5.7148	5.34954	1.56529	4.85888	4.52481	13.1804	3.3878	14.9553	24.4981	33.7792	36.3237	2.07776	0.0157425	1.50735	up	-0.363221	0.729543	0.488485	unchanged	1.71454	0.0334439	1.44847	up	-1.23679	0.38592	0.961754	unchanged	0.873573	0.302561	0.882065	unchanged	2.95133	0.0136703	1.81367	up	9.06109	C16H21NO5S	677.227	0.733133	--	--	--	--	--
pos_1668	2,3-Heptanedione	692.969	347.075	573.266	1031.88	380.178	374.172	917.365	1359.18	402.207	243.627	464.895	2258.28	1247.16	1015.55	2149.93	1.43343	0.04189	1.34808	up	0.199395	0.783848	0.308341	unchanged	1.63282	0.0314809	1.53487	up	0.329817	0.525986	0.551422	unchanged	-0.130422	0.855602	0.182609	unchanged	1.30301	0.0426344	1.53634	up	6.48306	C7H12O2	274.203	4.01557	--	--	LMFA12000013	Fatty Acyls [FA]	Oxygenated hydrocarbons [FA12]
pos_1737	trans-Hex-2-enoic acid	31.5859	23.6835	36.1507	24.0123	16.2589	7.97018	87.4337	46.5666	41.3017	11.1255	28.8091	106.644	101.171	61.2308	106.22	1.55399	0.00474268	1.62379	up	0.0683001	0.872829	0.19336	unchanged	1.62229	0.00702137	1.70913	up	0.154537	0.863307	0.141069	unchanged	-0.0862366	0.925401	0.116803	unchanged	1.46776	0.037365	1.5129	up	7.41634	C6H10O2	229.145	4.75698	--	--	LMFA01030008	Fatty Acyls [FA]	Fatty Acids and Conjugates [FA01]
pos_1739	9-Hydroxydecanoylcarnitine	319.689	157.378	408.546	346.09	152.514	75.9982	267.888	400.862	275.843	62.6968	250.373	686.883	772.77	514.297	954.592	1.56501	0.00654246	1.58112	up	-0.254615	0.658698	0.522304	unchanged	1.3104	0.013715	1.56894	up	-0.487054	0.419931	0.763967	unchanged	0.232439	0.70322	0.330583	unchanged	1.79745	0.00461265	1.81291	up	5.16263	C17H33NO5	332.245	4.75698	--	--	--	--	--
pos_1824	Arachidonoyl Serinol	73.3188	38.5168	121.303	75.7852	45.6076	7.86072	89.8107	93.4989	68.5071	9.90068	63.9622	276.196	166.671	149.761	285.701	1.89678	0.0130022	1.56877	up	-0.398241	0.563231	0.725455	unchanged	1.49854	0.0224888	1.5234	up	-0.504873	0.487633	0.690376	unchanged	0.106632	0.873481	0.12479	unchanged	2.00341	0.0116809	1.75894	up	-33.4005	C23H39NO3	360.277	5.18525	--	--	LMFA08020072	Fatty Acyls [FA]	Fatty amides [FA08]
pos_1901	Glycerylmonooleate	15.1228	6.87484	15.6515	9.13516	3.40873	5.65137e-07	19.7517	14.0146	6.50746	5.65137e-07	5.42648	44.8642	28.5634	24.1957	46.5615	2.4742	0.00741309	1.62108	up	-0.952003	0.196635	1.41941	unchanged	1.52219	0.0182359	1.57731	up	-0.636318	0.428131	0.667038	unchanged	-0.315685	0.771975	0.290067	unchanged	2.15851	0.00885021	1.72593	up	6.29188	C21H38O5	388.308	5.82017	--	--	--	--	--
pos_2035	2-Hydroxymyristoylcarnitine	616.644	449.895	1035.43	1177.43	438.248	153.579	551.864	911.169	606.809	195.593	475.592	2877.6	5197.17	2020.08	2256.43	2.49621	0.036756	1.48624	up	-0.356397	0.536323	0.755452	unchanged	2.13981	0.042563	1.43196	up	-0.271954	0.682463	0.383302	unchanged	-0.0844432	0.904461	0.110152	unchanged	2.41177	0.0357538	1.63136	up	5.65333	C21H41NO5	388.308	6.59805	--	--	LMFA07070033	Fatty Acyls [FA]	Fatty esters [FA07]
pos_2069	Deoxycholic acid	5.65137e-07	5.52455	5.65137e-07	4.55675	5.65137e-07	0.0167087	5.65137e-07	3.44956	0.872402	5.65137e-07	5.65137e-07	38.7078	33.338	29.817	64.9364	5.27028	0.0140282	1.63599	up	-0.76921	0.732445	0.467104	unchanged	4.50107	0.0129873	1.66484	up	-0.687609	0.765483	0.281574	unchanged	-0.0816007	0.965785	0.0364154	unchanged	5.18868	0.0136294	1.84834	up	3.82203	C24H40O4	357.28	6.73322	--	--	--	--	--
pos_2330	3-(Acetyloxy)-2-hydroxypropyl icosanoate	20.239	30.2577	85.6547	139.775	28.8971	7.85032	90.0881	85.4687	42.9063	39.2291	17.2576	924.497	799.414	596.923	713.993	4.0371	0.00144688	1.76999	up	0.0261976	0.974964	0.00886792	unchanged	4.06329	0.00110402	1.82455	up	0.554482	0.583329	0.442644	unchanged	-0.528285	0.569212	0.531279	unchanged	3.50881	0.000701959	1.97532	up	4.39766	C25H48O5	470.386	7.68277	--	--	--	--	--
pos_2395	12-Hydroxy-12-octadecanoylcarnitine	4171.13	3188.49	4649.4	4916.54	2400.76	1305.52	3197.63	7587.2	3052.04	2095.79	2404.03	15474.4	21089.3	10539.2	12115.6	1.96777	0.0104652	1.57456	up	-0.0808811	0.880415	0.162914	unchanged	1.88689	0.0172471	1.61884	up	-0.437871	0.28916	0.870117	unchanged	0.35699	0.602561	0.444745	unchanged	2.32476	0.0107847	1.81484	up	8.55431	C25H49NO5	444.372	7.86795	--	--	LMFA07070028	Fatty Acyls [FA]	Fatty esters [FA07]
pos_2437	Methyl-[12]-gingerdiol	258.73	232.666	352.714	289.546	122.045	80.4225	120.05	297.811	311.043	81.0006	148.015	1078.45	1192.26	918.285	1651.13	2.53025	0.00476223	1.68434	up	-0.425743	0.336361	1.04337	unchanged	2.10451	0.00790532	1.70354	up	-0.878786	0.0820188	1.3661	unchanged	0.453043	0.471109	0.637586	unchanged	2.98329	0.00458994	1.91457	up	6.75892	C24H42O4	412.345	7.96807	--	--	--	--	--
pos_252	Isopentyl gentiobioside	22.7277	15.6611	13.8444	12.576	6.20937	27.4337	8.57554	27.6137	11.7259	18.4066	8.93377	37.7571	32.0297	50.838	70.4489	1.5188	0.026966	1.44178	up	-0.0627497	0.887305	0.164984	unchanged	1.45606	0.0325263	1.49746	up	-0.345966	0.53107	0.514974	unchanged	0.283217	0.655156	0.400638	unchanged	1.80202	0.0192904	1.68792	up	4.87671	C17H32O11	395.193	0.547967	--	--	--	--	--
pos_2624	(11Z)-Eicoseneoylcarnitine	5439.28	7785.11	7958.05	12154.4	4543.5	2777.5	4054.39	17294	7328.45	8252.1	3217.79	86786.2	149038	68459.1	48306.3	3.28822	0.0345791	1.5049	up	0.353787	0.563423	0.607877	unchanged	3.64201	0.0335778	1.51665	up	-0.263415	0.632833	0.402806	unchanged	0.617203	0.425614	0.676464	unchanged	3.90543	0.0317946	1.70193	up	3.41622	C27H51NO4	454.391	8.49575	--	--	LMFA07070010	Fatty Acyls [FA]	Fatty esters [FA07]
pos_2693	1-O-Isopentyl-3-O-octadec-2-enoyl glycerol	295.948	481.058	511.508	542.903	449.116	407.006	1080.33	511.431	618.035	328.466	380.36	1917.61	1685.48	1700.37	3367.27	2.23779	0.0225494	1.56743	up	0.0976208	0.762325	0.361785	unchanged	2.33541	0.0214155	1.59792	up	0.529222	0.325418	0.788618	unchanged	-0.431601	0.397002	0.780226	unchanged	1.80618	0.0244238	1.68193	up	-1.00185	C26H50O4	468.404	8.7453	--	--	--	--	--
pos_2722	3beta,5beta-Ketotriol	38.0907	62.4589	66.4001	76.3927	52.4874	45.9684	48.6261	90.4141	99.657	49.7117	37.5388	463.955	359.466	221.595	279.586	2.25593	0.0120983	1.63754	up	0.31711	0.474145	0.778281	unchanged	2.57304	0.0122278	1.69559	up	0.00566057	0.985402	0.0271575	unchanged	0.311449	0.462997	0.658884	unchanged	2.56738	0.0127013	1.85852	up	47.7796	C27H44O4	397.331	8.8311	--	--	--	--	--
pos_2724	Arachidyl carnitine	8337.88	10504.7	15588.2	14100.3	6262.44	2990.43	10897.7	19104.4	13674.6	6884.45	6119.81	81038.9	107477	60943	76936.8	2.83373	0.00333807	1.71801	up	-0.00391592	0.993698	0.0202004	unchanged	2.82982	0.00421749	1.75274	up	-0.422597	0.413058	0.745546	unchanged	0.418681	0.492006	0.582015	unchanged	3.25241	0.00343179	1.93269	up	4.74466	C27H53NO4	456.407	8.8311	--	--	LMFA07070052	Fatty Acyls [FA]	Fatty esters [FA07]
pos_2731	24-Methylidenecycloartanol	2946.86	4622.32	5953.43	6673.65	3549.76	3902.21	5721.56	4898.73	5989.15	3305.32	2786.85	42388.4	40742.1	31451.3	48015.1	3.25939	0.00130192	1.77028	up	-0.0865692	0.828022	0.286976	unchanged	3.17282	0.00119024	1.82214	up	0.138524	0.709747	0.298129	unchanged	-0.225093	0.518359	0.565703	unchanged	3.03429	0.00137775	1.99002	up	-34.4153	C31H52O	482.42	8.88117	C08830	Steroid biosynthesis(ko00100);;Metabolic pathways(ko01100)	LMST01100001	Sterol Lipids [ST]	Sterols [ST01]
pos_2845	Hydroxyethyl myristyl oxyhydroxypropyl decanamide	155.159	274.236	316.454	241.825	139.641	103.854	298.178	197.294	348.157	91.461	103.099	1940.64	1661.5	1118.34	3058.59	3.39398	0.0218058	1.58374	up	-0.426374	0.44351	0.870046	unchanged	2.96761	0.0245436	1.59078	up	-0.343992	0.462814	0.706071	unchanged	-0.0823819	0.88896	0.130287	unchanged	3.3116	0.0226953	1.781	up	0.247566	C29H59NO4	485.444	9.20935	--	--	--	--	--
pos_3178	3beta,7alpha-Dihydroxy-5-cholestenoate	1954.64	1574.42	1834.57	2184.54	2200.45	1947.3	1699.34	1940.74	1924.07	1876.25	2139.06	2578.05	2711.09	2353.74	2176.06	0.317349	0.0183908	1.50849	up	0.139972	0.243113	1.51441	unchanged	0.457321	0.0099375	1.63127	up	0.167446	0.235863	1.02131	unchanged	-0.0274743	0.786473	0.212716	unchanged	0.289875	0.0370006	1.5247	up	-25.8125	C27H44O4	455.346	9.85862	C17335	Primary bile acid biosynthesis(ko00120)	--	--	--
pos_463	Hydroxymethylphosphonate	38.4621	54.8173	56.804	105.83	36.6122	67.9695	59.5385	65.9946	35.6698	39.7929	47.4185	155.638	113.156	171.737	172.147	1.69769	0.00174745	1.69531	up	-0.0833643	0.764595	0.354318	unchanged	1.61433	0.00245739	1.7594	up	0.43189	0.325117	0.786536	unchanged	-0.515254	0.267292	0.95703	unchanged	1.18244	0.0051951	1.77619	up	-16.7084	CH5O4P	224.989	0.590867	--	--	--	--	--
pos_504	Pyrroline hydroxycarboxylic acid	199.506	81.3635	116.987	200.982	193.885	215.114	230.724	93.0485	128.578	123.239	130.823	319.148	367.668	318.101	397.148	1.55946	0.000318076	1.76369	up	-0.157268	0.737006	0.491749	unchanged	1.4022	0.0101364	1.75522	up	0.664313	0.150846	1.52478	unchanged	-0.821582	0.000272599	1.98444	down	0.737882	0.00254754	1.91227	up	4.9405	C5H7NO3	130.051	0.605167	C04281	--	--	--	--
pos_517	Wyerol	15.8338	14.8557	26.674	45.3435	24.2042	57.7959	53.4754	28.8464	7.94698	26.1983	24.1286	70.314	63.0649	79.068	93.557	1.81247	0.000755981	1.68911	up	0.187839	0.67838	0.450046	unchanged	2.00031	0.000938025	1.77294	up	1.24131	0.0321277	1.52812	up	-1.05347	0.044599	1.5389	down	0.759003	0.0202449	1.60957	up	5.96396	C15H16O4	278.148	0.605167	--	--	--	--	--
pos_520	Glutaminylglutamic acid	5.45872	6.44268	4.11018	22.2305	7.15326	20.6793	19.9966	8.01888	5.42406	4.15729	2.92621	70.6457	49.8358	58.0683	103.917	3.78253	0.0114292	1.65624	up	-0.0566694	0.87924	0.161557	unchanged	3.72586	0.0117588	1.70251	up	1.71443	0.037195	1.58756	up	-1.7711	0.0326359	1.68861	down	2.01143	0.0169077	1.78394	up	4.42783	C10H17N3O6	293.147	0.605167	--	--	--	--	--
pos_805	4-Hydroxy-L-threonine	9.30211	20.2492	22.0462	17.1472	23.839	17.5978	28.357	13.6926	14.9275	13.8436	16.9484	18.922	15.3501	14.3665	15.4306	0.108871	0.389798	0.665775	unchanged	-0.21158	0.617703	0.776293	unchanged	-0.102709	0.797801	0.308185	unchanged	0.337695	0.40214	0.755173	unchanged	-0.549276	0.0787027	1.50348	unchanged	-0.440405	0.11997	1.32294	unchanged	5.99236	C4H9NO4	293.097	0.783217	C06056	Vitamin B6 metabolism(ko00750)	--	--	--
pos_865	DL-Homoserine	1.1279	5.53161	2.76769	12.2935	8.73933	9.71628	9.03236	6.22833	3.57202	7.97131	2.16806	20.8935	18.1061	24.1329	32.9412	2.2685	0.00556388	1.64574	up	0.665706	0.361905	1.01884	unchanged	2.9342	0.00420505	1.728	up	1.66216	0.0145633	1.80025	up	-0.996452	0.0230485	1.67478	down	1.27204	0.0189001	1.77558	up	6.44861	C4H9NO3	84.0452	0.890467	--	--	--	--	--
[truncated: 8 more columns]
