# Supplementary material for: Integrated multi-omics analysis reveals variation in intramuscular fat among muscle locations of Qinchuan cattle
Source: BMC Genomics. 2023 Jul 1;24:367. doi: 10.1186/s12864-023-09452-9 (PMC10314489; doi:10.1186/s12864-023-09452-9)
Supplement: Supplementary file 2 — Additional file 2. [file 12864_2023_9452_MOESM2_ESM.zip › Supplementary2/Table S17. Output of KEGG enrichment analysis on DEMs for S and Y.xlsx]

## Sheet: Sheet1
Table S17. Output of KEGG enrichment analysis on DEMs for S and Y
#KEGG_n	42	KEGG_N	258
#Pathway	ko_ID	Diff_Metabolites_in_Pathway	All_metabolites_in_Pathway	Diff_Mtabolites_in_All_pathways	All_Metabolites_in_All_pathways	Metabolite_id	KEGG_Orthology
Inflammatory mediator regulation of TRP channels	ko04750	1	3	42	258	neg_323	C00388
Fc gamma R-mediated phagocytosis	ko04666	1	1	42	258	pos_2865	C06124
Aminoacyl-tRNA biosynthesis	ko00970	2	3	42	258	pos_859;neg_251	C00188+C00135
ABC transporters	ko02010	4	9	42	258	neg_251;pos_2631;pos_2617;pos_859	C00135+C01606+C00140+C00188
Central carbon metabolism in cancer	ko05230	1	7	42	258	neg_251	C00135
Steroid hormone biosynthesis	ko00140	1	9	42	258	pos_2708	C01176
Primary bile acid biosynthesis	ko00120	1	7	42	258	pos_3178	C17335
Protein digestion and absorption	ko04974	3	6	42	258	pos_859;neg_251;neg_323	C00188+C00135+C00388
Cysteine and methionine metabolism	ko00270	2	6	42	258	neg_1099;neg_1074	C00606+C21016
D-Amino acid metabolism	ko00470	2	7	42	258	neg_251;pos_859	C00135+C00188
Biotin metabolism	ko00780	1	2	42	258	pos_833	C20387
Purine metabolism	ko00230	5	20	42	258	neg_1096;neg_1312;pos_9;neg_940;pos_1503	C00385+C00366+C00048+C00366+C04640
Taurine and hypotaurine metabolism	ko00430	1	4	42	258	neg_1099	C00606
Amino sugar and nucleotide sugar metabolism	ko00520	1	5	42	258	pos_2617	C00140
Glyoxylate and dicarboxylate metabolism	ko00630	1	6	42	258	pos_9	C00048
Steroid biosynthesis	ko00100	2	6	42	258	pos_2731;pos_2409	C08830+C18231
Parathyroid hormone synthesis, secretion and action	ko04928	1	3	42	258	pos_2409	C18231
beta-Alanine metabolism	ko00410	2	7	42	258	neg_1231;neg_251	C00386+C00135
C5-Branched dibasic acid metabolism	ko00660	1	2	42	258	pos_9	C00048
Mineral absorption	ko04978	1	3	42	258	pos_859	C00188
Cortisol synthesis and secretion	ko04927	1	2	42	258	pos_2708	C01176
Sphingolipid metabolism	ko00600	3	3	42	258	pos_2865;pos_2782;neg_2410	C06124+C03640+C03640
Apelin signaling pathway	ko04371	1	1	42	258	pos_2865	C06124
Sphingolipid signaling pathway	ko04071	1	1	42	258	pos_2865	C06124
Pyrimidine metabolism	ko00240	4	8	42	258	pos_26;pos_875;neg_1104;neg_1057	C00075+C00380+C02067+C05822
Glycine, serine and threonine metabolism	ko00260	3	9	42	258	pos_9;pos_859;pos_840	C00048+C00188+C00581
Tryptophan metabolism	ko00380	2	10	42	258	pos_1644;pos_155	C05653+C05830
Calcium signaling pathway	ko04020	1	2	42	258	pos_2865	C06124
Neuroactive ligand-receptor interaction	ko04080	3	9	42	258	neg_323;pos_2865;pos_26	C00388+C06124+C00075
Tuberculosis	ko05152	1	2	42	258	pos_2865	C06124
Synaptic vesicle cycle	ko04721	1	1	42	258	neg_323	C00388
Tyrosine metabolism	ko00350	2	9	42	258	neg_1626;pos_1539	C00822+C06044
Caffeine metabolism	ko00232	2	4	42	258	pos_9;neg_1096	C00048+C00385
Ferroptosis	ko04216	1	5	42	258	pos_2705	C21484
Biosynthesis of unsaturated fatty acids	ko01040	1	4	42	258	neg_2525	C08316
Monobactam biosynthesis	ko00261	1	1	42	258	pos_859	C00188
Valine, leucine and isoleucine biosynthesis	ko00290	1	4	42	258	pos_859	C00188
Neomycin, kanamycin and gentamicin biosynthesis	ko00524	1	5	42	258	neg_1156	C17707
Pantothenate and CoA biosynthesis	ko00770	1	4	42	258	pos_1608	C04079
Histidine metabolism	ko00340	4	14	42	258	pos_789;neg_1231;neg_251;neg_323	C00439+C00386+C00135+C00388
Fc epsilon RI signaling pathway	ko04664	1	1	42	258	neg_323	C00388
Gastric acid secretion	ko04971	1	1	42	258	neg_323	C00388
Propanoate metabolism	ko00640	1	3	42	258	neg_1938	C04225
Insulin resistance	ko04931	1	2	42	258	neg_1596	C02571
Phospholipase D signaling pathway	ko04072	1	1	42	258	pos_2865	C06124
Arginine biosynthesis	ko00220	1	3	42	258	pos_1765	C15532
Porphyrin metabolism	ko00860	1	2	42	258	pos_859	C00188
Riboflavin metabolism	ko00740	1	4	42	258	pos_668	C04332
Ovarian steroidogenesis	ko04913	1	1	42	258	pos_2708	C01176
Bile secretion	ko04976	2	14	42	258	neg_940;neg_1312	C00366+C00366
Arginine and proline metabolism	ko00330	3	11	42	258	pos_9;pos_1634;pos_840	C00048+C05147+C00581
Drug metabolism - cytochrome P450	ko00982	2	13	42	258	neg_640;neg_955	C07493+C16606
Asthma	ko05310	1	1	42	258	neg_323	C00388
Cushing syndrome	ko04934	1	2	42	258	pos_2708	C01176
