# Supplementary material for: Integrated multi-omics analysis reveals variation in intramuscular fat among muscle locations of Qinchuan cattle
Source: BMC Genomics. 2023 Jul 1;24:367. doi: 10.1186/s12864-023-09452-9 (PMC10314489; doi:10.1186/s12864-023-09452-9)
Supplement: Supplementary file 2 — Additional file 2. [file 12864_2023_9452_MOESM2_ESM.zip › Supplementary2/Table S18. Output of KEGG enrichment analysis on DEMs for W and S.xlsx]

## Sheet: Sheet1
Table S18. Output of KEGG enrichment analysis on DEMs for W and S
#KEGG_n	40	KEGG_N	258
#Pathway	ko_ID	Diff_Metabolites_in_Pathway	All_metabolites_in_Pathway	Diff_Mtabolites_in_All_pathways	All_Metabolites_in_All_pathways	Metabolite_id	KEGG_Orthology
Vitamin digestion and absorption	ko04977	1	2	40	258	neg_132	C00504
Steroid hormone biosynthesis	ko00140	2	9	40	258	pos_3209;pos_2708	C11132+C01176
Protein digestion and absorption	ko04974	4	6	40	258	neg_323;neg_251;pos_859;pos_1638	C00388+C00135+C00188+C00483
Aminoacyl-tRNA biosynthesis	ko00970	2	3	40	258	neg_251;pos_859	C00135+C00188
Arginine biosynthesis	ko00220	2	3	40	258	neg_912;pos_1765	C00122+C15532
Glycine, serine and threonine metabolism	ko00260	1	9	40	258	pos_859	C00188
Biotin metabolism	ko00780	1	2	40	258	pos_833	C20387
Caffeine metabolism	ko00232	2	4	40	258	neg_633;neg_1096	C07480+C00385
Insulin resistance	ko04931	1	2	40	258	neg_1596	C02571
D-Amino acid metabolism	ko00470	2	7	40	258	pos_859;neg_251	C00188+C00135
Alanine, aspartate and glutamate metabolism	ko00250	1	5	40	258	neg_912	C00122
Antifolate resistance	ko01523	1	1	40	258	neg_132	C00504
Ovarian steroidogenesis	ko04913	1	1	40	258	pos_2708	C01176
Pyrimidine metabolism	ko00240	4	8	40	258	pos_26;neg_1057;neg_1104;pos_875	C00075+C05822+C02067+C00380
Drug metabolism - cytochrome P450	ko00982	1	13	40	258	neg_640	C07493
Proximal tubule bicarbonate reclamation	ko04964	1	3	40	258	neg_913	C00149
Oxidative phosphorylation	ko00190	1	4	40	258	neg_912	C00122
Steroid biosynthesis	ko00100	1	6	40	258	pos_2731	C08830
Glyoxylate and dicarboxylate metabolism	ko00630	1	6	40	258	neg_913	C00149
Central carbon metabolism in cancer	ko05230	3	7	40	258	neg_251;neg_912;neg_913	C00135+C00122+C00149
Folate biosynthesis	ko00790	1	6	40	258	neg_132	C00504
Monobactam biosynthesis	ko00261	1	1	40	258	pos_859	C00188
Citrate cycle (TCA cycle)	ko00020	2	5	40	258	neg_913;neg_912	C00149+C00122
Cysteine and methionine metabolism	ko00270	1	6	40	258	neg_1099	C00606
Porphyrin metabolism	ko00860	1	2	40	258	pos_859	C00188
Mineral absorption	ko04978	1	3	40	258	pos_859	C00188
Cushing syndrome	ko04934	1	2	40	258	pos_2708	C01176
Drug metabolism - other enzymes	ko00983	1	11	40	258	neg_1033	C00546
Butanoate metabolism	ko00650	1	5	40	258	neg_912	C00122
Glucagon signaling pathway	ko04922	2	6	40	258	neg_913;neg_912	C00149+C00122
Primary bile acid biosynthesis	ko00120	1	7	40	258	pos_3178	C17335
Amino sugar and nucleotide sugar metabolism	ko00520	1	5	40	258	neg_248	C00501
Tyrosine metabolism	ko00350	2	9	40	258	pos_1638;neg_912	C00483+C00122
Taste transduction	ko04742	1	3	40	258	neg_913	C00149
Pathways in cancer	ko05200	2	4	40	258	neg_913;neg_912	C00149+C00122
Cortisol synthesis and secretion	ko04927	1	2	40	258	pos_2708	C01176
Synaptic vesicle cycle	ko04721	1	1	40	258	neg_323	C00388
Neomycin, kanamycin and gentamicin biosynthesis	ko00524	1	5	40	258	neg_1156	C17707
Valine, leucine and isoleucine biosynthesis	ko00290	1	4	40	258	pos_859	C00188
Neuroactive ligand-receptor interaction	ko04080	3	9	40	258	pos_26;neg_323;pos_1638	C00075+C00388+C00483
Inflammatory mediator regulation of TRP channels	ko04750	1	3	40	258	neg_323	C00388
One carbon pool by folate	ko00670	1	1	40	258	neg_132	C00504
Purine metabolism	ko00230	3	20	40	258	neg_1096;pos_1503;neg_1312	C00385+C04640+C00366
Pantothenate and CoA biosynthesis	ko00770	1	4	40	258	pos_1608	C04079
Phenylalanine metabolism	ko00360	1	2	40	258	neg_912	C00122
cAMP signaling pathway	ko04024	1	1	40	258	pos_2861	C20792
Starch and sucrose metabolism	ko00500	1	2	40	258	neg_248	C00501
Renal cell carcinoma	ko05211	2	2	40	258	neg_912;neg_913	C00122+C00149
Fc epsilon RI signaling pathway	ko04664	1	1	40	258	neg_323	C00388
Asthma	ko05310	1	1	40	258	neg_323	C00388
ABC transporters	ko02010	3	9	40	258	neg_251;pos_859;pos_2631	C00135+C00188+C01606
Nicotinate and nicotinamide metabolism	ko00760	1	5	40	258	neg_912	C00122
Histidine metabolism	ko00340	5	14	40	258	neg_251;pos_1459;neg_323;neg_1685;neg_2801	C00135+C01045+C00388+C01152+C01267
Tryptophan metabolism	ko00380	2	10	40	258	pos_155;pos_1507	C05830+C02220
Bile secretion	ko04976	3	14	40	258	neg_567;neg_132;neg_1312	C07065+C00504+C00366
Biosynthesis of unsaturated fatty acids	ko01040	1	4	40	258	neg_2525	C08316
Gastric acid secretion	ko04971	1	1	40	258	neg_323	C00388
beta-Alanine metabolism	ko00410	2	7	40	258	pos_1587;neg_251	C05341+C00135
Taurine and hypotaurine metabolism	ko00430	1	4	40	258	neg_1099	C00606
Sphingolipid metabolism	ko00600	2	3	40	258	pos_2782;neg_2410	C03640+C03640
Pyruvate metabolism	ko00620	2	9	40	258	neg_912;neg_913	C00122+C00149
