# Supplementary material for: Integrated multi-omics analysis reveals variation in intramuscular fat among muscle locations of Qinchuan cattle
Source: BMC Genomics. 2023 Jul 1;24:367. doi: 10.1186/s12864-023-09452-9 (PMC10314489; doi:10.1186/s12864-023-09452-9)
Supplement: Supplementary file 2 — Additional file 2. [file 12864_2023_9452_MOESM2_ESM.zip › Supplementary2/Table S19. Output of KEGG enrichment analysis on DEMs forL and S.xlsx]

## Sheet: Sheet1
Table S19. Output of KEGG enrichment analysis on DEMs forL and S
#KEGG_n	41	KEGG_N	258
#Pathway	ko_ID	Diff_Metabolites_in_Pathway	All_metabolites_in_Pathway	Diff_Mtabolites_in_All_pathways	All_Metabolites_in_All_pathways	Metabolite_id	KEGG_Orthology
Glyoxylate and dicarboxylate metabolism	ko00630	2	6	41	258	pos_9;neg_913	C00048+C00149
Neuroactive ligand-receptor interaction	ko04080	2	9	41	258	pos_2865;pos_1638	C06124+C00483
Tuberculosis	ko05152	1	2	41	258	pos_2865	C06124
Aminoacyl-tRNA biosynthesis	ko00970	1	3	41	258	pos_859	C00188
Drug metabolism - cytochrome P450	ko00982	1	13	41	258	neg_955	C16606
Starch and sucrose metabolism	ko00500	1	2	41	258	neg_248	C00501
Pantothenate and CoA biosynthesis	ko00770	1	4	41	258	pos_1608	C04079
Phospholipase D signaling pathway	ko04072	1	1	41	258	pos_2865	C06124
Pathways in cancer	ko05200	1	4	41	258	neg_913	C00149
Bile secretion	ko04976	3	14	41	258	neg_567;neg_940;neg_1312	C07065+C00366+C00366
Ferroptosis	ko04216	2	5	41	258	neg_2507;pos_2705	C21484+C21484
Purine metabolism	ko00230	6	20	41	258	neg_940;pos_9;pos_837;neg_1096;pos_1435;neg_1312	C00366+C00048+C06194+C00385+C00147+C00366
Biosynthesis of unsaturated fatty acids	ko01040	2	4	41	258	pos_2279;neg_2525	C06425+C08316
Vitamin B6 metabolism	ko00750	1	3	41	258	neg_1097	C00847
Neomycin, kanamycin and gentamicin biosynthesis	ko00524	1	5	41	258	pos_552	C00832
beta-Alanine metabolism	ko00410	1	7	41	258	pos_1587	C05341
Cysteine and methionine metabolism	ko00270	3	6	41	258	neg_1611;pos_1436;neg_1099	C00170+C00170+C00606
Butanoate metabolism	ko00650	1	5	41	258	neg_754	C02411
Fructose and mannose metabolism	ko00051	1	3	41	258	pos_901	C00424
Histidine metabolism	ko00340	1	14	41	258	neg_1685	C01152
Drug metabolism - other enzymes	ko00983	1	11	41	258	pos_335	C16635
Pyruvate metabolism	ko00620	2	9	41	258	neg_913;pos_901	C00149+C00424
Central carbon metabolism in cancer	ko05230	1	7	41	258	neg_913	C00149
Monobactam biosynthesis	ko00261	1	1	41	258	pos_859	C00188
D-Amino acid metabolism	ko00470	1	7	41	258	pos_859	C00188
Glucagon signaling pathway	ko04922	1	6	41	258	neg_913	C00149
Protein digestion and absorption	ko04974	2	6	41	258	pos_1638;pos_859	C00483+C00188
Tyrosine metabolism	ko00350	2	9	41	258	pos_1638;neg_1626	C00483+C00822
Arginine and proline metabolism	ko00330	2	11	41	258	pos_9;pos_321	C00048+C00884
Calcium signaling pathway	ko04020	1	2	41	258	pos_2865	C06124
Porphyrin metabolism	ko00860	1	2	41	258	pos_859	C00188
Taste transduction	ko04742	1	3	41	258	neg_913	C00149
Parathyroid hormone synthesis, secretion and action	ko04928	1	3	41	258	pos_2409	C18231
Tryptophan metabolism	ko00380	2	10	41	258	pos_155;pos_1644	C05830+C05653
Primary bile acid biosynthesis	ko00120	1	7	41	258	pos_3178	C17335
Steroid biosynthesis	ko00100	2	6	41	258	pos_2731;pos_2409	C08830+C18231
Fc gamma R-mediated phagocytosis	ko04666	1	1	41	258	pos_2865	C06124
Propanoate metabolism	ko00640	1	3	41	258	pos_901	C00424
Citrate cycle (TCA cycle)	ko00020	1	5	41	258	neg_913	C00149
Proximal tubule bicarbonate reclamation	ko04964	1	3	41	258	neg_913	C00149
Renal cell carcinoma	ko05211	1	2	41	258	neg_913	C00149
Steroid hormone biosynthesis	ko00140	1	9	41	258	pos_3209	C11132
Taurine and hypotaurine metabolism	ko00430	1	4	41	258	neg_1099	C00606
ABC transporters	ko02010	2	9	41	258	pos_2631;pos_859	C01606+C00188
Apelin signaling pathway	ko04371	1	1	41	258	pos_2865	C06124
Sphingolipid metabolism	ko00600	1	3	41	258	pos_2865	C06124
Valine, leucine and isoleucine biosynthesis	ko00290	1	4	41	258	pos_859	C00188
Riboflavin metabolism	ko00740	1	4	41	258	pos_668	C04332
Folate biosynthesis	ko00790	2	6	41	258	neg_280;pos_793	C20239+C02953
C5-Branched dibasic acid metabolism	ko00660	1	2	41	258	pos_9	C00048
Amino sugar and nucleotide sugar metabolism	ko00520	1	5	41	258	neg_248	C00501
Caffeine metabolism	ko00232	2	4	41	258	neg_1096;pos_9	C00385+C00048
Mineral absorption	ko04978	1	3	41	258	pos_859	C00188
Glycine, serine and threonine metabolism	ko00260	2	9	41	258	pos_859;pos_9	C00188+C00048
Arachidonic acid metabolism	ko00590	1	9	41	258	pos_523	C14717
Sphingolipid signaling pathway	ko04071	1	1	41	258	pos_2865	C06124
