# Supplementary material for: Integrated multi-omics analysis reveals variation in intramuscular fat among muscle locations of Qinchuan cattle
Source: BMC Genomics. 2023 Jul 1;24:367. doi: 10.1186/s12864-023-09452-9 (PMC10314489; doi:10.1186/s12864-023-09452-9)
Supplement: Supplementary file 2 — Additional file 2. [file 12864_2023_9452_MOESM2_ESM.zip › Supplementary2/Table S2. Statistics on mapping ratio of sequencing data against reference genome.xlsx]

## Sheet: Sheet1
Table S2. Statistics on mapping ratio of sequencing data against reference genome
Sample	Total Reads	Mapped Reads	Uniq Mapped Reads	Multiple Map Reads	Reads Map to '+'	Reads Map to '-'
L1	40776622	38,978,111 (95.59%)	37,739,635 (92.55%)	1,238,476 (3.04%)	20,353,108 (49.91%)	20,340,729 (49.88%)
L2	43217258	41,455,869 (95.92%)	40,316,365 (93.29%)	1,139,504 (2.64%)	21,497,201 (49.74%)	21,478,963 (49.70%)
L3	45020048	43,188,451 (95.93%)	42,129,738 (93.58%)	1,058,713 (2.35%)	22,365,955 (49.68%)	22,253,459 (49.43%)
L4	44562844	42,560,715 (95.51%)	41,624,185 (93.41%)	936,530 (2.10%)	21,938,930 (49.23%)	21,845,174 (49.02%)
S1	42775856	40,976,048 (95.79%)	39,703,584 (92.82%)	1,272,464 (2.97%)	21,370,802 (49.96%)	21,381,786 (49.99%)
S2	43565426	41,612,169 (95.52%)	40,264,688 (92.42%)	1,347,481 (3.09%)	21,735,093 (49.89%)	21,756,489 (49.94%)
S3	51067116	48,958,951 (95.87%)	47,267,900 (92.56%)	1,691,051 (3.31%)	25,609,258 (50.15%)	25,654,924 (50.24%)
S4	42434822	40,555,052 (95.57%)	39,366,760 (92.77%)	1,188,292 (2.80%)	21,065,070 (49.64%)	21,112,926 (49.75%)
W1	48024392	45,993,987 (95.77%)	44,254,231 (92.15%)	1,739,756 (3.62%)	24,184,151 (50.36%)	24,210,404 (50.41%)
W3	40078798	38,352,088 (95.69%)	37,065,492 (92.48%)	1,286,596 (3.21%)	20,022,550 (49.96%)	20,043,573 (50.01%)
W4	48588308	46,411,697 (95.52%)	44,780,044 (92.16%)	1,631,653 (3.36%)	24,284,673 (49.98%)	24,314,515 (50.04%)
Y1	45028530	43,933,601 (97.57%)	42,220,739 (93.76%)	1,712,862 (3.80%)	23,153,890 (51.42%)	23,145,989 (51.40%)
Y2	41434170	39,659,664 (95.72%)	38,303,353 (92.44%)	1,356,311 (3.27%)	20,736,043 (50.05%)	20,759,734 (50.10%)
Y3	42333052	40,677,586 (96.09%)	39,386,535 (93.04%)	1,291,051 (3.05%)	21,174,011 (50.02%)	21,228,225 (50.15%)
Y4	39889386	38,160,231 (95.67%)	36,762,803 (92.16%)	1,397,428 (3.50%)	20,024,522 (50.20%)	20,040,543 (50.24%)
