# Supplementary material for: Integrated multi-omics analysis reveals variation in intramuscular fat among muscle locations of Qinchuan cattle
Source: BMC Genomics. 2023 Jul 1;24:367. doi: 10.1186/s12864-023-09452-9 (PMC10314489; doi:10.1186/s12864-023-09452-9)
Supplement: Supplementary file 2 — Additional file 2. [file 12864_2023_9452_MOESM2_ESM.zip › Supplementary2/Table S20. Metabolites WGCNA module for L and S.xlsx]

## Sheet: Sheet1
Table S20. Metabolites WGCNA module for L and S
name	Module	color
Dihydroxyeicosatrienoic acid	MEpink	pink
Octadecanoic acid	MEpink	pink
(1R,10R,12S,15S,16R,17S)-15-Ethenyl-13-methyl-19-oxa-3,13-diazahexacyclo[14.3.1.02,10.04,9.010,15.012,17]icosa-2,4,6,8-tetraene	MEbrown	brown
IMP	MEgreenyellow	greenyellow
Nocardicin A	MEyellow	yellow
Cannabigerolate	MEsalmon	salmon
Senkyunolide N	MEgreen	green
BL IV	MEblue	blue
3-Methylcrotonyl-CoA	MEbrown	brown
L-Olivosyl-oleandolide	MEturquoise	turquoise
3'-Hydroxyropivacaine	MEblue	blue
4-Hydroxynonenal glutathione	MEturquoise	turquoise
S-(Hydroxymethyl)glutathione	MEgrey	grey
beta-Alanyl-L-lysine	MEred	red
Methyl-[12]-gingerdiol	MEred	red
GDP-D-mannuronate	MEsalmon	salmon
Sphingosine 1-phosphate	MEyellow	yellow
Malonyl-CoA	MEgrey	grey
PHENACYLAMINE	MEgreenyellow	greenyellow
Semaxanib	MEblue	blue
Dihydromonacolin L acid	MEyellow	yellow
Niridazole	MEgrey	grey
Methoxamine	MEgreen	green
2,2-Bis(4-hydroxyphenyl)-1-propanol	MEmagenta	magenta
4alpha-Carboxy-5alpha-cholesta-8,24-dien-3beta-ol	MEyellow	yellow
3-Hydroxy-cis,cis-muconate	MEturquoise	turquoise
1-Benzazepine	MEpurple	purple
Petunidin 3-galactoside	MEgrey	grey
Phosphocholine	MEturquoise	turquoise
Gabexate	MEtan	tan
Glutaminylthreonine	MEtan	tan
4-(beta-D-Ribofuranosyl)phenol 5'-phosphate	MEgreenyellow	greenyellow
Iminoaspartate	MEblue	blue
1-O-Myristoyl-2-acetyl-glycerol	MEpink	pink
Avocadyne 2-acetate	MEturquoise	turquoise
3-Hydroxyheptanoylcarnitine	MEyellow	yellow
8,8a-Deoxyoleandolide	MEblue	blue
PS(22:0/20:4(6Z,8E,10E,14Z)-2OH(5S,12R))	MEturquoise	turquoise
Neolinustatin	MEyellow	yellow
Estradiol-17beta 3-sulfate	MEtan	tan
Phthalate	MEgrey	grey
Deoxyguanine	MEblue	blue
Loxoprofen	MEgrey	grey
N-Acetylglucosaminylasparagine	MEtan	tan
Biotin sulfone	MEblack	black
Quercetin 7-O-beta-D-glucopyranoside-beta-L-rhamnopyranoside	MEtan	tan
Schizotenuin F	MEpink	pink
2-n-Propyl-4-pentenoic acid	MEred	red
glutamyl-Asparagine	MEturquoise	turquoise
CMP-N-acetylneuraminate	MEgreen	green
Nudicauline	MEsalmon	salmon
N,N-dimethyl-Safingol	MEblack	black
Scymnol	MEturquoise	turquoise
Lactaldehyde	MEpurple	purple
D(-)-尾-hydroxy butyric acid	MEmagenta	magenta
Cycloeucalenone	MEyellow	yellow
LysoPC(20:4(5Z,8Z,11Z,14Z)/0:0)	MEturquoise	turquoise
2-Oxo-2,3-dihydrofuran-5-acetate	MEgreen	green
2-Carboxy-1,4-naphthoquinone	MEtan	tan
cis-3-(Carboxy-ethyl)-3,5-cyclo-hexadiene-1,2-diol	MEblue	blue
all-trans-4-Hydroxyretinoic acid	MEyellow	yellow
dIMP	MEblue	blue
Glycerylmonooleate	MEred	red
Hypoxanthine	MEpurple	purple
Pyrido[2,3-d]pyrimidin-2(1H)-one, 4-cyclohexyl-1-ethyl-7-methyl-	MEtan	tan
Pilsicainide	MEsalmon	salmon
2-Hydroxy-3-carboxy-6-oxo-7-methylocta-2,4-dienoate	MEblack	black
(9Z,12Z,15Z,18Z)-Tetracosatetraenoyl-CoA	MEgrey	grey
IL-1R Antagonist	MEmagenta	magenta
Nicotinamide D-ribonucleotide	MEpink	pink
Cinnamaldehyde	MEmagenta	magenta
2-hydroxyhexadecanoic acid	MEpink	pink
Gly Ala Gly His	MEblue	blue
Neuromedin C 1-8	MEblue	blue
PE(18:0/0:0)	MEgreen	green
Orotate	MEyellow	yellow
Tropine	MEyellow	yellow
Metyrosine	MEgrey	grey
N-Formimino-L-glutamate	MEtan	tan
APC	MEturquoise	turquoise
Gln Ser Ala His	MEgreenyellow	greenyellow
N-Methyltryptamine	MEblue	blue
Paromomycin	MEpurple	purple
xi-3,5-Dimethyl-2(5H)-furanone	MEpurple	purple
Cyclooctat-9-en-7-ol	MEgrey	grey
L-beta-Ethynylserine	MEblue	blue
2-Hydroxy-3-oxosuccinate	MEblue	blue
(8R,9S,10R,13S,14S,17S)-17-Hydroxy-11,13-dimethyl-2,6,7,8,9,10,11,12,14,15,16,17-dodecahydro-1H-cyclopenta[a]phenanthren-3-one	MEblack	black
Quercetin 3-rhamnosyl-(1->2)-alpha-L-arabinopyranoside	MEbrown	brown
Dihydrozeatin-7-N-glucoside	MEtan	tan
Trimethylamine	MEgrey	grey
Atorvastatin	MEbrown	brown
Di-8-ANEPPS	MEyellow	yellow
2-(6'-methylthio)hexylmalate	MEblack	black
1-Palmitoyl-2-hydroxy-sn-glycero-3-phosphoethanolamine	MEturquoise	turquoise
Cyclohexa-1,2,4,5-tetraene	MEblue	blue
2-Octaprenyl-3-methyl-5-hydroxy-6-methoxy-1,4-benzoquinone	MEpink	pink
Imidazole acetol-phosphate	MEsalmon	salmon
Cinncassiol D2 glucoside	MEmagenta	magenta
Carmofur	MEgreen	green
Levoamine (Chloramphenicol D base)	MEpurple	purple
4,5-Dimethyl-2-octylthiazole	MEpink	pink
L-Alanine n-butyl ester	MEblue	blue
6-pentadecyl Salicylic Acid	MEturquoise	turquoise
2-Oxothiazolidine-4-carboxylic acid	MEturquoise	turquoise
12-Hydroxy-12-octadecanoylcarnitine	MEpink	pink
trans-Hexadec-2-enoyl carnitine	MEpink	pink
14,15-DiHETrE	MEmagenta	magenta
Isopenicillin N	MEred	red
(S)-DNPA	MEturquoise	turquoise
cis-Zeatin-7-N-glucoside	MEpurple	purple
L-Xylulose 1-phosphate	MEsalmon	salmon
7-Methyluric acid	MEbrown	brown
Pentadecanoylglycine	MEblue	blue
5,6-DHET	MEturquoise	turquoise
Inosine 5'-monophosphate (IMP)	MEblue	blue
3-[(1R,2S,5R,6S)-5-Hydroxy-7-oxabicyclo[4.1.0]heptan-2-yl]-2-oxopropanoate	MEturquoise	turquoise
LysoPC(15:0/0:0)	MEgreen	green
Gly Trp Trp Ala	MEgreen	green
UTP	MEpurple	purple
Dimethyl-3-hydroxypyrid-4-one	MEyellow	yellow
8-Hydroxydesmethylclomipramine	MEgreen	green
Butanoic acid	MEbrown	brown
CPA(18:0/0:0)	MEgreen	green
2-Ethylacrylic acid	MEgreen	green
O-1918	MEturquoise	turquoise
Tetracenomycin D1	MEyellow	yellow
2-Methylbutyl 3-hydroxy-2-methylidenebutanoate	MEgrey	grey
Aminorex	MEmagenta	magenta
Oxyapramycin	MEbrown	brown
PI(5-iso PGF2VI/16:2(9Z,12Z))	MEbrown	brown
Monacolin L acid	MEbrown	brown
5a,11a-Dehydrotetracycline	MEblue	blue
2-Deoxy-D-ribose 5-phosphate	MEsalmon	salmon
2',3'-Dideoxy-3'-fluorouridine	MEblack	black
4-Hydroxy-3-methoxyphenyl-beta-hydroxypropanoyl-CoA	MEyellow	yellow
(11Z)-Eicoseneoylcarnitine	MEpink	pink
(6-Aminoquinolin-2-yl) N-(2,5-dihydroxypyrrol-1-yl)-N-hydroxycarbamate	MEbrown	brown
10-(Phosphonooxy)decyl methacrylate	MEtan	tan
6-Oxocampestanol	MEblack	black
Tetradecanol	MEblack	black
DG(PGJ2/19:0/0:0)	MEyellow	yellow
Brassinolide	MEbrown	brown
2-Methylbutyroylcarnitine	MEblue	blue
PC(18:0/22:5(7Z,10Z,13Z,16Z,19Z))	MEgrey	grey
3-Phenylpropanal	MEblue	blue
1-Hexadecanol	MEblack	black
2-O-ethyl PAF C-16	MEbrown	brown
Adenine	MEpurple	purple
Ethyl 6-chlorochroman-2-carboxylate	MEblue	blue
Choloyl-CoA	MEtan	tan
9,10-DHOME	MEgreenyellow	greenyellow
UDP-4-dehydro-6-deoxy-D-glucose	MEbrown	brown
Nogalavinone	MEblue	blue
Traumatic acid	MEbrown	brown
Losartan N2-glucuronide	MEblue	blue
5H-Pyrido(4,3-b)indole, 7-(6-fluoro-3-pyridinyl)-	MEpurple	purple
(1R,3S)-3-(6-Aminopurin-9-yl)cyclopentan-1-ol	MEsalmon	salmon
Pentafluorophenylhydrazine	MEsalmon	salmon
Undecylprodigiosin	MEblue	blue
Roxithromycin	MEtan	tan
N-Desmethylrosuvastatin	MEblack	black
N-Palmitoyl Glutamic acid	MEred	red
1,3-Dimethyluracil	MEred	red
Tyr Val Leu	MEgreenyellow	greenyellow
Uric acid	MEred	red
4b-Hydroxystanozolol	MEturquoise	turquoise
6-Hydroxytryprostatin B	MEgreen	green
Aglepristone	MEturquoise	turquoise
Tetraethylene glycol	MEmagenta	magenta
7,8-Dihydro-7-hydroxy-8-S-glutathionyl-benzo[a]pyrene	MEblue	blue
Behenic acid	MEblack	black
Levanbiose	MEgrey	grey
1-Pyrroline-5-carboxylic acid	MEred	red
5-Oxo-delta-bilirubin	MEtan	tan
5-Butyltetrahydro-2-oxo-3-furancarboxylic acid	MEblue	blue
4-Carboxy-2-hydroxy-6-methoxy-6-oxohexa-2,4-dienoate	MEgreenyellow	greenyellow
Nebramine	MEbrown	brown
UDP-N-acetylmuramoyl-L-alanyl-gamma-D-glutamyl-meso-2,6-diaminopimelate	MEgrey	grey
L-Pyrrolysine	MEgreen	green
Avermectin A1a aglycone	MEyellow	yellow
Succinylacetone	MEbrown	brown
2-Chloro-3-oxoadipate	MEpurple	purple
Dihydroactinidiolide	MEpink	pink
(1R,6S)-1,6-Dihydroxycyclohexa-2,4-diene-1-carboxylate	MEblue	blue
DG(16:0/20:4(6E,8Z,11Z,14Z)+=O(5)/0:0)	MEyellow	yellow
Benzoylnorecgonine	MEsalmon	salmon
4,4-Dimethoxy-2-butanone	MEmagenta	magenta
Cys-Gly	MEpurple	purple
dTDP-L-mycarose	MEblue	blue
MG(6 keto-PGF1alpha/0:0/0:0)	MEturquoise	turquoise
Deacetylisoipecoside	MEpink	pink
6-Hydroxydec-4-enedioyl-CoA	MEgrey	grey
4-Pyridoxate	MEgreen	green
S-(Phenylacetothiohydroximoyl)-L-cysteine	MEsalmon	salmon
Isopersin	MEtan	tan
L-alpha-Acetyl-N,N-dinormethadol	MEgrey	grey
Ampicillin	MEgrey	grey
Tyrosyl-Isoleucine	MEmagenta	magenta
UDP-2,3-dideoxy-2-acetamido-3-acetamidino-alpha-D-mannuronic acid	MEred	red
2-Hydroxyacorenone	MEmagenta	magenta
all-trans-Retinoic acid	MEgreen	green
Trypanothione	MEblue	blue
Levofloxacin	MEgrey	grey
4-Guanidinobutanoic acid	MEbrown	brown
GW1843	MEsalmon	salmon
Premithramycin A3	MEpurple	purple
Antibiotic G-418	MEgreen	green
Styraxlignolide A	MEblack	black
2',3'-Cyclic GMP	MEred	red
N-palmitoyl alanine	MEturquoise	turquoise
L-Proline	MEgrey	grey
gamma-Tocopherol	MEgreen	green
Trimethobenzamide	MEblue	blue
Valyl-Proline	MEturquoise	turquoise
CDP-DG(PGJ2/a-17:0)	MEmagenta	magenta
PC(20:1(11Z)/20:4(5Z,8Z,11Z,14Z)-OH(20))	MEmagenta	magenta
CMP-pseudaminic acid	MEgrey	grey
6-Acetamidohexanoic acid	MEtan	tan
UDP-3-ketoglucose	MEgrey	grey
Guanidoacetic acid	MEblack	black
Vilanterol	MEbrown	brown
Peonidin 3-arabinoside cation	MEred	red
4-Hydroxy-1-(3-pyridinyl)-1-butanone	MEgreen	green
dTDP-D-glucuronate	MEbrown	brown
D-Glyceraldehyde 3-phosphate	MEgreen	green
hydroxycarbonate	MEblue	blue
Arginylproline	MEgrey	grey
Estriol	MEturquoise	turquoise
Epiacoronene	MEturquoise	turquoise
4-Phospho-D-erythronate	MEred	red
Neocuproine	MEbrown	brown
Ophthalmic acid	MEtan	tan
p-Hydroxybenzyldesulphoglucosinolate	MEtan	tan
Leucyl-Isoleucine	MEturquoise	turquoise
2-(2-Oxopropanoyloxy)butanedioic acid	MEyellow	yellow
N-Methacryloyl-L-glutamic acid	MEpurple	purple
9,10-DiHOME	MEgreenyellow	greenyellow
Neamine	MEtan	tan
Glutaminyllysine	MEmagenta	magenta
Sphingosine	MEgreen	green
Phenidone	MEgrey	grey
Farnesylcysteine	MEblue	blue
Bufotenine O-glucoside	MEtan	tan
Dolineone	MEyellow	yellow
6-(Hydroxymethyl)-7,8-dihydropterin	MEblue	blue
alpha-Methylstyrene	MEblack	black
5-L-Glutamyl-L-alanine	MEgrey	grey
Pesticide4_Ivermectin_C48H74O14_22,23-dihydroavermectin B1	MEgrey	grey
N-Acetyl-O-demethylpuromycin	MEpurple	purple
Anisomycin	MEblue	blue
LysoPA(O-18:0/0:0)	MEbrown	brown
Calcidiol	MEturquoise	turquoise
Viomycin	MEturquoise	turquoise
LysoPE(P-16:0/0:0)	MEgreen	green
dITP	MEblue	blue
L-Homophenylalanine	MEyellow	yellow
3-(4-Hydroxyphenyl)-1-propanol	MEmagenta	magenta
L-Dopachrome	MEmagenta	magenta
AGELASINE	MEgreen	green
L-Lysine	MEblue	blue
Ketotrilostane	MEyellow	yellow
Glutathione, oxidized	MEblue	blue
D-Glucono-1,5-lactone 6-phosphate	MEgreen	green
Cyclic ADP-ribose	MEblack	black
2-Oxo-4-hydroxy-5-aminovalerate	MEgreenyellow	greenyellow
(R)-3-Hydroxy-5-phenylpentanoic acid	MEyellow	yellow
MG(15:0/0:0/0:0)	MEblack	black
1,10-Epoxy-3,8-dihydroxy-4,11(13)-germacradien-12,6-olide	MEgreenyellow	greenyellow
Umbelliferone	MEgreen	green
2-[(L-Alanin-3-ylcarbamoyl)methyl]-2-hydroxybutanedioate	MEgreenyellow	greenyellow
7-Aminomethyl-7-carbaguanine	MEturquoise	turquoise
Oleoylcarnitine	MEblue	blue
Phenylacetaldehyde	MEgrey	grey
Muramic acid	MEmagenta	magenta
p-Mentha-1,3,5,8-tetraene	MEgrey	grey
Abscisic aldehyde	MEgreenyellow	greenyellow
Squamocin K	MEgreen	green
8-Amino-8-demethylriboflavin	MEblue	blue
Glycyl-Arginine	MEyellow	yellow
(6S)-Hydroxyhyoscyamine	MEgreen	green
(R)-Lipoate	MEblue	blue
Phenethyl	MEgrey	grey
MG(PGF2alpha/0:0/0:0)	MEmagenta	magenta
APGPR Enterostatin	MEturquoise	turquoise
indole-3-acetyl-methionine	MEbrown	brown
7,8 Dihydrokawain	MEgreenyellow	greenyellow
trans-3-Hydroxy-L-proline	MEblue	blue
Azacridone A	MEgreenyellow	greenyellow
Penicillamine	MEred	red
6-Hydroxyprotopine	MEpurple	purple
4-Dedimethylamino sancycline	MEturquoise	turquoise
Arachidonyl-CoA	MEmagenta	magenta
L-Anticapsin	MEgreenyellow	greenyellow
Phylloquinol	MEgrey	grey
Narciclasine	MEred	red
Sphingosyl-phosphocholine	MEbrown	brown
Cyclododecanone	MEpink	pink
Imidazole-4-acetate	MEpink	pink
Tyramine	MEpurple	purple
(R)-11,12,13-Trinor-1(5),6,9-guaiatrien-8-one	MEpurple	purple
1,1,2-Trimethyl-1H-benzo[E]indole	MEred	red
24,24-Difluoro-1alpha,25-dihydroxyvitamin D3	MEgreen	green
Cys His Lys	MEyellow	yellow
N-(3-acetamidopropyl)pyrrolidin-2-one	MEyellow	yellow
PPHP	MEblack	black
Ouabain	MEblue	blue
Inosine	MEblack	black
13(S)-HOT	MEpink	pink
LysoPE(18:1(11Z)/0:0)	MEturquoise	turquoise
PC(20:0/20:4(5Z,8Z,11Z,14Z)-OH(20))	MEyellow	yellow
9-OxoODE	MEturquoise	turquoise
1-O-Octadecyl-sn-glyceryl-3-phosphorylcholine	MEyellow	yellow
dTDP-3-amino-3,4,6-trideoxy-D-glucose	MEpurple	purple
Glutathionylaminopropylcadaverine	MEgrey	grey
Abscisate	MEgrey	grey
PC(15:0/20:2(11Z,14Z))	MEgreenyellow	greenyellow
4-(Cytidine 5'-diphospho)-2-C-methyl-D-erythritol	MEturquoise	turquoise
6-Keto-prostaglandin F1alpha	MEsalmon	salmon
3-[[5-Methyl-2-(1-methylethyl)cyclohexyl]oxy]-1,2-propanediol	MEbrown	brown
Rhizocticin B	MEyellow	yellow
Glycocholate	MEturquoise	turquoise
Atrolactic acid	MEgreen	green
Prenyl glucoside	MEgrey	grey
4-Methoxybenzyl formate	MEgrey	grey
PC(18:1(9Z)/0:0)[U] / PC(18:1(9Z)/0:0)[rac]	MEturquoise	turquoise
5-(2'-Carboxyethyl)-4,6-dihydroxypicolinate	MEturquoise	turquoise
3'-Carbamoyl-[1,1'-biphenyl]-3-yl cyclohexylcarbamate	MEtan	tan
Phthalic acid	MEpink	pink
n-Methyl-2-phenyl-n-[(5r,7s,8s)-7-(pyrrolidin-1-yl)-1-oxaspiro[4.5]dec-8-yl]acetamide	MEpurple	purple
Cytosine	MEblack	black
Hydralazine	MEmagenta	magenta
Phenylalanyl-leucyl-leucyl-arginyl-asparagine	MEgreen	green
7-Methyl-2'-deoxyguanosine-3'-monophosphate	MEred	red
dAMP	MEgrey	grey
(Z)-3-(1-Butenyl)-1H-2-benzopyran-1-one	MEred	red
QUININE ETHYL CARBONATE	MEpink	pink
Estrone glucuronide	MEturquoise	turquoise
Cysteinyl-Asparagine	MEyellow	yellow
CDP-glycerol	MEgrey	grey
3-(2-Butynyl)-5-methyl-2-(piperazin-1-yl)-3,5-dihydroimidazo[4,5-d]pyridazin-4-one	MEred	red
Isoescin Ia	MEbrown	brown
PE(P-18:0/20:3(8Z,11Z,14Z)-2OH(5,6))	MEgrey	grey
GDP-valienol	MEblue	blue
MG(0:0/16:0/0:0)	MEyellow	yellow
3alpha,11beta,21-Trihydroxy-5beta-pregnan-20-one	MEpink	pink
7alpha,12alpha-Dihydroxy-5beta-cholestan-3-one	MEyellow	yellow
Salicylic acid	MEbrown	brown
Biotin sulfoxide	MEbrown	brown
Gymnodimine	MEturquoise	turquoise
5'-Oxoaverantin	MEblue	blue
3-Hydroxy-6,8-dimethoxy-7(11)-eremophilen-12,8-olide	MEbrown	brown
(E)-5,8-Megastigmadien-4-one	MEgrey	grey
Milnacipran	MEblack	black
1-Tert-Butyl 4-ethyl 3-oxopiperidine-1,4-dicarboxylate	MEblack	black
1,3-Diphenylpropane	MEblack	black
Morphine	MEblue	blue
p-Hydroxypropiophenone	MEblue	blue
N-Desmethyl tapentadol	MEred	red
5beta-Cyprinolsulfate	MEblue	blue
Levobunolol	MEturquoise	turquoise
Methaqualone	MEmagenta	magenta
2-Succinyl-5-enolpyruvyl-6-hydroxy-3-cyclohexene-1-carboxylate	MEred	red
PC(17:0/20:4(5Z,8Z,11Z,14Z)-OH(20))	MEgreen	green
(6E)-8-Oxogeranial	MEturquoise	turquoise
Nicotinamide adenine dinucleotide (NAD)	MEgreen	green
3alpha,7alpha,12alpha-Trihydroxy-5beta-cholestan-26-al	MEyellow	yellow
1,2,3,4,5,6-Hexahydro-5-(1-hydroxyethylidene)-7H-cyclopenta[b]pyridin-7-one	MEgreen	green
Lividamine	MEblue	blue
cis-5-Tetradecenoylcarnitine	MEpink	pink
Lidocaine	MEgreenyellow	greenyellow
L-Sorbose	MEpurple	purple
20-Hydroxy-leukotriene E4	MEturquoise	turquoise
L-Thyronine	MEblack	black
3beta,7alpha-Dihydroxy-5-cholestenoate	MEgreen	green
MG(20:3(6,8,11)-OH(5)/0:0/0:0)	MEturquoise	turquoise
2-O-Benzoyl-D-glucose	MEgreenyellow	greenyellow
DG(2:0/6 keto-PGF1alpha/0:0)	MEblue	blue
Etiopurpurin	MEbrown	brown
Imexon	MEred	red
(2S)-2-amino-4-{[(1R)-1-[(carboxymethyl)carbamoyl]-2-[(hydroxymethyl)sulfanyl]ethyl]carbamoyl}butanoyl-CoA	MEmagenta	magenta
6-Methylthiopurine 5'-monophosphate ribonucleotide	MEblue	blue
Phosphatidylserine	MEred	red
N-Formyl-L-glutamate	MEgrey	grey
Desacetylvindoline	MEgrey	grey
CDP-DG(22:6(5Z,8E,10Z,13Z,15E,19Z)-2OH(7S, 17S)/22:6(4Z,7Z,10Z,13Z,16Z,19Z))	MEblue	blue
Glycidyl oleate	MEturquoise	turquoise
Glycochenodeoxycholic acid 3-glucuronide	MEgrey	grey
4-(beta-D-Ribofuranosyl)aniline 5'-phosphate	MEpurple	purple
O-(17-Carboxyheptadecanoyl)carnitine	MEturquoise	turquoise
beta-D-Fructose 2-phosphate	MEpurple	purple
PIP(18:3(9Z,12Z,15Z)/PGF2alpha)	MEblack	black
(3-Aminopropyl)(n-butyl)phosphinic acid	MEtan	tan
1-(5-Phospho-D-ribosyl)-5-amino-4-imidazolecarboxylate	MEsalmon	salmon
Moniliformin	MEtan	tan
Hibiscetin 8-methyl ether 3-rhamnoside	MEblue	blue
Amarogentin	MEyellow	yellow
4,6-Heptadiyne-1,3-diol	MEblue	blue
S-(1,2-Dicarboxyethyl)glutathione	MEblue	blue
Gly Val Gly His	MEgrey	grey
S-(Formylmethyl)glutathione	MEtan	tan
Tyrosyl-Alanine	MEturquoise	turquoise
4-Hydroxy-L-threonine	MEpurple	purple
2-Carboxy-4-dodecanolide	MEbrown	brown
1,2-Diamino-4-nitrobenzene	MEmagenta	magenta
Isoquinoline N-oxide	MEpurple	purple
Gefitinib	MEyellow	yellow
(8E,10R,12Z)-10-Hydroperoxy-8,12-octadecadienoate	MEblue	blue
Taurolithocholic acid	MEturquoise	turquoise
5-OxoETE	MEturquoise	turquoise
Cyclic dehypoxanthine futalosine	MEpurple	purple
PE(18:1(11Z)/16:0)	MEyellow	yellow
Testosterone glucuronide	MEturquoise	turquoise
Phosphoribosylformimino-AICAR-P	MEblack	black
Histidinyl-Isoleucine	MEgreenyellow	greenyellow
Pyridoxamine	MEpink	pink
Mulberrofuran E	MEsalmon	salmon
PC(16:0/0:0)[U] / PC(16:0/0:0)[rac]	MEgreen	green
Kedarcidin chromophore	MEblack	black
Palmitoyl-L-carnitine	MEpink	pink
Sulfadoxine	MEblue	blue
5'-Phosphoribosyl-N-formylglycinamide	MEblack	black
5(S)-HETE	MEgrey	grey
LysoPE(18:3(6Z,9Z,12Z)/0:0)	MEturquoise	turquoise
Tetrahydrocorticosterone	MEpink	pink
N-Acetyl-D-glucosamine	MEgreen	green
Spinosin C	MEyellow	yellow
Zilascorb	MEbrown	brown
Coniferyl alcohol	MEmagenta	magenta
DG(18:1(9Z)/18:3(9Z,12Z,15Z)/0:0)[iso2]	MEpink	pink
1-(11Z,14Z-eicosadienoyl)-glycero-3-phosphate	MEtan	tan
Guanosine	MEtan	tan
Erinapyrone A	MEtan	tan
5-Hexen-2-one, 5-methyl-3-methylene	MEmagenta	magenta
Hyperin 2''-[glucosyl-(1->3)-rhamnoside] 6''-rhamnoside	MEbrown	brown
2-Phenyl-1,3-propanediol monocarbamate	MEgrey	grey
Phytocassane E	MEmagenta	magenta
LysoPE(P-18:0/0:0)	MEgreen	green
Perphenazine 4-aminobutyrate	MEtan	tan
meso-Tartaric acid	MEbrown	brown
2,5-Diamino-6-(5-phospho-D-ribitylamino)pyrimidin-4(3H)-one	MEgreenyellow	greenyellow
2-Dehydropantoate	MEbrown	brown
L-gamma-Glutamyl-(3R)-L-beta-ethynylserine	MEgrey	grey
(2R,5R)-2-[6-(Cyclopentylamino)-8-(methylamino)purin-9-yl]-5-(hydroxymethyl)oxolane-3,4-diol	MEblue	blue
N-Acetylneuraminate	MEgreen	green
D-Xylonate	MEgreen	green
Homomethionine	MEgrey	grey
Specnuezhenide	MEgrey	grey
Eicosanoyl-EA	MEblack	black
Tyrosyl-Lysine	MEyellow	yellow
(2-Acetyloxy-3-hydroxypropyl) (E)-octadec-9-enoate	MEpink	pink
4-Coumaroylshikimate	MEred	red
1-O-Isopentyl-3-O-octadec-2-enoyl glycerol	MEred	red
Sulfapyridine	MEblack	black
beta-Nicotinamide D-ribonucleotide	MEblack	black
7,8-Epoxybasm-4-en-6-one	MEgreenyellow	greenyellow
(E)-4-Hydroxyphenylacetaldehyde oxime	MEbrown	brown
3-Phenyl-4-pentenal	MEtan	tan
Oleandolide	MEblue	blue
L-Carnitine	MEmagenta	magenta
6,8a-Seco-6,8a-deoxy-5-oxoavermectin ''1b'' aglycone	MEbrown	brown
Xestoaminol C	MEblack	black
2-Naphthol	MEblack	black
3A-Deolivosylpremithramycin B	MEbrown	brown
Quercitrin	MEred	red
Anamorelin	MEyellow	yellow
Beta-Tyrosine	MEturquoise	turquoise
5'-Phosphoribosylglycinamide	MEgreenyellow	greenyellow
9(10)-EpOME	MEpink	pink
Edta citrate	MEblue	blue
1-Octadecanoyl-sn-glycero-3-phosphoethanolamine	MEyellow	yellow
4-Hydroxyphenylglyoxylate	MEsalmon	salmon
24-Hydroxytetracosanoic acid	MEblack	black
Semidehydroascorbic acid	MEbrown	brown
2-Propenoic acid, 2-methyl-, 7-oxabicyclo[4.1.0]hept-3-ylmethyl ester	MEmagenta	magenta
N-Acetyltyramine	MEgrey	grey
2-Hydroxyethanesulfonate	MEyellow	yellow
5-methoxyuridine	MEgrey	grey
12(13)-EpOME-d	MEpink	pink
Perindoprilat	MEyellow	yellow
Ethanol, 2-(pentyl(5-(1-piperidinyl)(1,2,4)triazolo(1,5-a)pyrimidin-7-yl)amino)-	MEblue	blue
Homogentisate	MEyellow	yellow
Ecdysone	MEturquoise	turquoise
Imiquimod	MEmagenta	magenta
Calcitetrol	MEpink	pink
Crocin	MEgreenyellow	greenyellow
Pantetheine	MEbrown	brown
Withaferin A	MEpink	pink
2-(3-Phenylpropyl)tetrahydrofuran	MEbrown	brown
3-Sulfino-L-alanine	MEblack	black
Sulfasalazine	MEgrey	grey
Tetrahydrofolate	MEgreen	green
3-Methylbenzaldehyde	MEred	red
ADP	MEblue	blue
Uridine triphosphate (UTP)	MEpurple	purple
Milbemycin beta2	MEturquoise	turquoise
Feruloylputrescine	MEpurple	purple
11(R)-HETE	MEturquoise	turquoise
(R)-Butaprost	MEgrey	grey
(5S)-hydroperoxy-18-hydroxy-EPE	MEtan	tan
L-Histidine	MEbrown	brown
Benzaldehyde	MEturquoise	turquoise
Epothilone D	MEturquoise	turquoise
3-Oxo-OPC6-CoA	MEbrown	brown
Elsamitrucin	MEred	red
Sphinganine 1-phosphate	MEpink	pink
Pantoyllactone glucoside	MEbrown	brown
20-Hydroxyecdysone	MEturquoise	turquoise
Histidylhydroxyproline	MEblue	blue
4-Trimethylammoniobutanoic acid	MEturquoise	turquoise
4-Amino-3-hydroxybutanoylcarnitine	MEgrey	grey
S-(2-Methylpropionyl)-dihydrolipoamide-E	MEblue	blue
Dehydroisochalciporone	MEgreenyellow	greenyellow
cis-9,10-Epoxystearic acid	MEpink	pink
3-Indolebutyric acid	MEblack	black
DG(12:0/20:5(5Z,8Z,11Z,14Z,16E)-OH(18R)/0:0)	MEgreen	green
11-Dehydrocorticosterone	MEgrey	grey
LysoPE(18:0/0:0)	MEgreen	green
1,1'-(Tetrahydro-6a-hydroxy-2,3a,5-trimethylfuro[2,3-d]-1,3-dioxole-2,5-diyl)bis-ethanone	MEmagenta	magenta
Petromyzonol	MEpink	pink
Solanidine	MEblue	blue
METHACHOLINE	MEgrey	grey
3-Hexaprenyl-4-hydroxybenzoate	MEyellow	yellow
FAD	MEgrey	grey
Histidylglutamine	MEblue	blue
1-Phenyl-1-cyclohexene	MEpurple	purple
Icilin	MEblue	blue
(2E)-4-hydroxy-3-methylpent-2-enedioyl-CoA	MEyellow	yellow
Capillene	MEgrey	grey
Cyanidin 3-O-(2"-xylosyl-6"-(6"'-caffeoyl-glucosyl)-galactoside)	MEtan	tan
Triethyl phosphate	MEturquoise	turquoise
Arachidonoyl Serinol	MEred	red
Sirolimus	MEyellow	yellow
pyrazolopyridazine	MEmagenta	magenta
Methyl beta-D-glucopyranoside	MEtan	tan
LysoPI(0:0/18:0)	MEblack	black
PA(P-16:0/18:1(12Z)-2OH(9,10))	MEgreenyellow	greenyellow
DMAPP (ammonium salt)	MEsalmon	salmon
Caproylcholine	MEgreenyellow	greenyellow
4-Keto-anhydrotetracycline	MEpink	pink
Phalloidine	MEturquoise	turquoise
Bursehernin	MEpink	pink
4-Hydroxy-2,6,6-trimethyl-3-oxo-1,4-cyclohexadiene-1-carboxaldehyde	MEbrown	brown
PA(22:1(13Z)/LTE4)	MEbrown	brown
PC(16:0/P-18:1(11Z))	MEgreen	green
Sorbitan stearate	MEpurple	purple
9-HOTE	MEturquoise	turquoise
15-Octadecene-9,11,13-triynoic acid	MEturquoise	turquoise
N1-Acetyl-tabtoxinine-beta-lactam	MEmagenta	magenta
L-Leucine	MEturquoise	turquoise
Armillarin	MEgrey	grey
20-Oxo-5-O-beta-mycaminosyltylactone	MEturquoise	turquoise
L-Normetanephrine	MEtan	tan
Hydroxyphenyllactic acid	MEgreenyellow	greenyellow
3-Dehydroshikimate	MEgreenyellow	greenyellow
D-Xylonolactone	MEgrey	grey
3-Hydroxy-3-methylglutaric acid	MEred	red
Toluene-cis-dihydrodiol	MEturquoise	turquoise
6,7-Dimethyl-8-(D-ribityl)lumazine	MEred	red
CDP-DG(i-16:0/a-17:0)	MEblue	blue
Cromakalim	MEpink	pink
2-Hydroxycarbamazepine	MEblue	blue
3-[2-(6-Methyl-2-pyridinyl)ethynyl]-2-cyclohexene-1-one O-methyloxime	MEtan	tan
Cambinol	MEblack	black
10-Deoxymethynolide	MEpink	pink
Pegorgotein	MEyellow	yellow
6-Geranylgeranyl-2,3-dimethylbenzene-1,4-diol	MEpink	pink
Ile Pro Ile	MEtan	tan
2-Oxoglutarate	MEturquoise	turquoise
Radiprodil	MEred	red
Curdione	MEgrey	grey
Valdiate	MEyellow	yellow
8-hydroxy Guanosine	MEpink	pink
6-Hydroxypseudooxynicotine	MEmagenta	magenta
N-stearoyl alanine	MEturquoise	turquoise
2-Hydroxycyclohexane-1-carboxyl-CoA	MEgrey	grey
Hydroxyethyl myristyl oxyhydroxypropyl decanamide	MEred	red
2(R)-HPOT	MEblue	blue
L-Arabinono-1,4-lactone	MEyellow	yellow
2',4',6',3,4-Pentahydroxy-3'-geranyl-5-prenyldihydrochalcone	MEgreenyellow	greenyellow
3-Aminopropanal	MEred	red
PC(18:0/20:4(8Z,11Z,14Z,17Z))	MEblue	blue
16b-Hydroxystanozolol	MEturquoise	turquoise
2,5-Dimethoxy-4-(2-propenyl)phenol	MEtan	tan
2-Deoxy-2-fluoro-alpha-D-galactopyranose	MEblue	blue
20-Hydroxyleukotriene E4	MEgreenyellow	greenyellow
Bimosiamose	MEtan	tan
(11Z,14Z,17Z,20Z)-Hexacosatetraenoyl-CoA	MEpurple	purple
Cortisol	MEyellow	yellow
L-Glutamine	MEyellow	yellow
1-Deoxy-11beta-hydroxypentalenate	MEmagenta	magenta
Methymycin	MEyellow	yellow
Oleoyl-CoA	MEtan	tan
Sakacin A	MEred	red
5-Nonyltetrahydro-2-oxo-3-furancarboxylic acid	MEturquoise	turquoise
(1S,4S)-4-Hydroxy-3-oxocyclohexane-1-carboxylate	MEblue	blue
gamma-L-Glutamylputrescine	MEturquoise	turquoise
2,3-dihydrobenzofuran	MEbrown	brown
1,2,3,4-Tetrahydro-alpha,7-dihydroxy-beta-(hydroxymethyl)-9-methoxy-3,4-dioxocyclopenta[c][1]benzopyran-6-propanal	MEblue	blue
Stizolamine	MEmagenta	magenta
4beta-(2-Aminoethylthio)catechin	MEturquoise	turquoise
Morphine-6-glucuronide	MEtan	tan
26:6(8Z,11Z,14Z,17Z,20Z,23Z)	MEgrey	grey
all-trans-13,14-Dihydroretinol	MEblack	black
N-Acetyl-N6,N6,O-tridemethylpuromycin-5'-phosphate	MEpurple	purple
3alpha-Hydroxy-3,5-dihydromonacolin L acid	MEpink	pink
Antibiotic JI-20A	MEturquoise	turquoise
Tetrazepam	MEgreen	green
3D-3,5/4-Trihydroxycyclohexane-1,2-dione	MEgreen	green
1-Acetoxy-2-hydroxy-5,12,15-heneicosatrien-4-one	MEpink	pink
Deoxyadenosine	MEmagenta	magenta
Myotoxin A	MEpurple	purple
4-(2-Naphthyloxy)-2-butyne-1-amine	MEblack	black
PA(8:0/20:5(7Z,9Z,11E,13E,17Z)-3OH(5,6,15))	MEgrey	grey
Serinyl-Arginine	MEred	red
Oleoyl Ethyl Amide	MEmagenta	magenta
Sinapoyl-CoA	MEgrey	grey
Imidazooxazole	MEblack	black
Isoamyl cinnamate	MEgreen	green
Cyclopentolate	MEgreen	green
2-Hydroxy-cis-hex-2,4-dienoate	MEpurple	purple
gamma-Glutamylleucine	MEgreen	green
Oxalosuccinate	MEgreenyellow	greenyellow
Isopropyl propyl trisulfide	MEblack	black
xi-10-Hydroxyoctadecanoic acid	MEblack	black
beta-Hydroxy-gamma-trimethylaminobutyric acid	MEyellow	yellow
2-Methyl-4-propyl-1,3-oxathiane	MEred	red
Lamivudine	MEpurple	purple
2-aceto-2-hydroxy-butanoate	MEblack	black
Brevianamide F	MEyellow	yellow
Glucobrassicin	MEpurple	purple
Thiocysteine	MEgrey	grey
PE-NMe(18:3(9Z,12Z,15Z)/24:1(15Z))	MEturquoise	turquoise
L-Carnosine	MEbrown	brown
Urate	MEred	red
Lividomycin A	MEmagenta	magenta
4-Amino-1-[(2R,5R)-5-(hydroxymethyl)-4-sulfanyloxolan-2-yl]pyrimidin-2-one	MEgreen	green
Squalene	MEyellow	yellow
N-Acetyl-b-glucosaminylamine	MEgreen	green
Oxaloacetate	MEturquoise	turquoise
Oxiracetam	MEgreenyellow	greenyellow
Threonate	MEturquoise	turquoise
Fumiquinazoline A	MEturquoise	turquoise
(Dimethoxymethyl)benzene	MEblack	black
5-Hydroxymethyldeoxycytidylate	MEred	red
Imidazole-4-acetaldehyde	MEbrown	brown
Cyclo(-D-Tyr-Arg-Gly-Asp-Cys(carboxymethyl)-OH) sulfoxide	MEsalmon	salmon
Capecitabine	MEgrey	grey
Naringenin-7-O-Glucoside	MEred	red
Bufotalin	MEgrey	grey
Methyl 3,4,5-trimethoxycinnamate	MEblue	blue
Furfural	MEsalmon	salmon
2-Methyl-5-phenylpyridine	MEtan	tan
22alpha-Hydroxy-campesterol	MEturquoise	turquoise
Cycloserine	MEpurple	purple
4-Hydroxy-5-phenyltetrahydro-1,3-oxazin-2-one	MEpurple	purple
Minoxidil	MEgreen	green
6,10,14-Trimethyl-5,9,13-pentadecatrien-2-one	MEsalmon	salmon
cis-4-Hydroxy-D-proline	MEgrey	grey
Pentaethylene glycol	MEmagenta	magenta
DL-Homoserine	MEred	red
3-(2-Hydroxy-1-methyl-2-nitrosohydrazino)-N-methyl-1-propanamine	MEgrey	grey
Isopropyl beta-D-glucoside	MEblue	blue
Allyl propionate	MEblue	blue
8-Isoquinoline methanamine (hydrochloride)	MEbrown	brown
Lipid X	MEturquoise	turquoise
Dimethylguanidino valeric acid	MEtan	tan
2-Methoxyestrone	MEyellow	yellow
PE(16:0/P-16:0)	MEyellow	yellow
2-Amino-6-methyldipyrido[1,2-a:3',2'-d]imidazole	MEtan	tan
O-Acetylcarnitine	MEmagenta	magenta
1-Octadecanoyl-2-(5Z,8Z,11Z,14Z-eicosatetraenoyl)-sn-glycero-3-phosphoethanolamine	MEgrey	grey
Rosoxacin	MEbrown	brown
Tyrosyl-Proline	MEgreen	green
Undecaprenyl phosphate alpha-L-Ara4FN	MEred	red
Heptadecanoic acid	MEgrey	grey
Prolyl-Aspartate	MEblue	blue
2-(alpha-Hydroxyethyl)thiamine diphosphate	MEbrown	brown
Ser Asp Arg Gly	MEturquoise	turquoise
(6b,7b,13R)-6,7-Diacetoxy-8,14-labdadiene-13-ol	MEbrown	brown
Cytidine	MEblack	black
4,6-O-Ethylidene-D-glucose	MEred	red
UDP-L-Ara4O	MEbrown	brown
3,6,8-dodecatrien-1-ol	MEturquoise	turquoise
Naphthyl-2-hydroxymethyl-succinyl CoA	MEturquoise	turquoise
Oxamniquine	MEgreenyellow	greenyellow
Linatine	MEpurple	purple
PC(P-15:0/0:0)	MEgreen	green
Fluciclovine	MEpink	pink
8-(2-Hydroxyethyl)theophyline	MEblue	blue
Benzyl b-L-arabinopyranoside	MEbrown	brown
beta-D-Gentiobiosyl crocetin	MEgrey	grey
Angiotensin (1-5)	MEblack	black
MG(19:0/0:0/0:0)	MEpink	pink
Kanosamine	MEblue	blue
L-Malic acid	MEblue	blue
Hydroxymethylphosphonate	MEpurple	purple
(卤)-2-Hydroxy-4-(methylthio)butanoic acid	MEtan	tan
gamma-L-Glutamyl-L-cysteine	MEturquoise	turquoise
Erucic acid	MEred	red
YC-1	MEtan	tan
Tyrosol	MEblack	black
Histidyllysine	MEmagenta	magenta
Quercetin 3-O-glucoside	MEtan	tan
2-Methoxyestrone 3-sulfate	MEgrey	grey
3'-Hydroxy-N-methyl-(S)-coclaurine	MEsalmon	salmon
Anandamide 0-phosphate	MEred	red
LysoPE(20_3(8Z,11Z,14Z)_0_0)	MEgreen	green
6-Guanidino-2-oxocaproic acid	MEbrown	brown
Streptomycin	MEturquoise	turquoise
1-(5-Methyl-3-pyridinyl)-1-decanone	MEgrey	grey
Capryloylglycine	MEyellow	yellow
splitomicin	MEblue	blue
(+)-8-Acetoxycarvone	MEturquoise	turquoise
Glutaric anhydride	MEmagenta	magenta
Cer(d18:0/20:3(6,8,11)-OH(5))	MEyellow	yellow
Arlacel A	MEpurple	purple
UDP-3-O-(3-hydroxytetradecanoyl)-D-glucosamine	MEgreen	green
Buddledin A	MEyellow	yellow
2-(p-Aminobenzamido)pyridine	MEtan	tan
5,7alpha-Dihydro-1,4,4,7a-tetramethyl-4H-indene	MEgrey	grey
Bucolome	MEgreen	green
2-Carboxy-2,5-dihydro-5-oxofuran-2-acetate	MEblue	blue
Glucose-6-glutamate	MEbrown	brown
Peanut oil, hydrogenated	MEturquoise	turquoise
PC(14:1(9Z)/P-16:0)	MEyellow	yellow
5a,11a-Dehydrooxytetracycline	MEturquoise	turquoise
1'-Hydroxyversicolorone	MEgreen	green
Delta-12-Prostaglandin J2	MEgreenyellow	greenyellow
Humulinic acid A	MEgrey	grey
5-{2-Fluoro-5-[3-(3-hydroxy-2-methoxycarbonyl-phenoxy)-propenyl]-phenyl}-isoxazole-3-carboxylic acid	MEgreen	green
1,2-Dihydronaphthalene	MEyellow	yellow
9,10-Epoxy-13-hydroxy-11-octadecenoate	MEturquoise	turquoise
Aspartame	MEblack	black
5-Heptyl-2-furanheptanoic acid	MEpink	pink
PGH2-EA	MEturquoise	turquoise
L-Oxalylalbizziine	MEblue	blue
Glutaconyl-1-CoA	MEpink	pink
DN-isobutylamide	MEturquoise	turquoise
5-Amino-6-(5'-phosphoribosylamino)uracil	MEturquoise	turquoise
Blumenol C O-[rhamnosyl-(1->6)-glucoside]	MEturquoise	turquoise
Icosanoic acid	MEblack	black
Glycochenodeoxycholate	MEgreen	green
Daucic acid	MEsalmon	salmon
cis,trans-5'-Hydroxythalidomide	MEred	red
Orsellinic acid 2-O-beta-D-glucoside	MEgreenyellow	greenyellow
Ondansetron	MEturquoise	turquoise
Emindole SB	MEgreen	green
3-Fluorophenmetrazine	MEgrey	grey
Licoricesaponin A3	MEgrey	grey
6-Mercaptopurine	MEbrown	brown
Cytidine 5'-{[hydroxy(2-hydroxypropyl)phosphonoyl]phosphate}	MEgrey	grey
8-Methoxykynurenate	MEblue	blue
PS(18:1(11Z)/24:1(15Z))	MEyellow	yellow
6-Deoxydihydrokalafungin	MEgreenyellow	greenyellow
Arachidyl alcohol	MEblack	black
beta-Tocotrienol	MEyellow	yellow
N-(p-Hydroxyphenethyl)actinidine	MEgrey	grey
S-Adenosyl-L-homocysteine	MEgreenyellow	greenyellow
3,4-Methyleneazelaic acid	MEyellow	yellow
Furaneol 4-glucoside	MEgreenyellow	greenyellow
Asparaginylhistidine	MEgreenyellow	greenyellow
Carcinine	MEred	red
Aspergillomarasmine A	MEturquoise	turquoise
Nebramycin factor 4	MEyellow	yellow
(10Z)-12-Hydroxyhexadecenoylcarnitine	MEgrey	grey
(-)-Jasmonic acid	MEgrey	grey
1-(11Z-docosenoyl)-glycero-3-phosphate	MEgreen	green
Dihydroneopterin phosphate	MEblack	black
AzIV	MEpurple	purple
Mesoxalonitrile	MEgrey	grey
2-(2-Methylpropyl)thiazole	MEpurple	purple
trans-Zeatin-O-glucoside riboside	MEturquoise	turquoise
His Ala Ala His	MEsalmon	salmon
PE(13:0/18:4(6Z,9Z,12Z,15Z))	MEmagenta	magenta
LysoPC(20:4(8Z,11Z,14Z,17Z)/0:0)	MEturquoise	turquoise
L-Histidinal	MEbrown	brown
Gentamicin C1	MEturquoise	turquoise
Octadecyl fumarate	MEpink	pink
Thiostatin	MEpurple	purple
xi-4-Hydroxy-4-methyl-2-cyclohexen-1-one	MEgreen	green
Thyronamine	MEblack	black
Ajmalicine	MEblack	black
Serinyl-Proline	MEpink	pink
17-Octadecynoic Acid	MEturquoise	turquoise
2-(5-Fluoropentyl)-2-methylmalonic acid	MEtan	tan
3-Indoleacetonitrile	MEgreen	green
IDP	MEturquoise	turquoise
NORETHINDRONE ACETATE	MEblue	blue
1,2,3,6-Tetrahydro-2,3'-bipyridine	MEbrown	brown
L-Arginine	MEblue	blue
Ricinoleic acid	MEturquoise	turquoise
Theobromine	MEblue	blue
PE(15:0/22:1(13Z))	MEturquoise	turquoise
12-hydroxyicosanoic acid	MEturquoise	turquoise
8-Methylthiooctyl glucosinolate	MEblue	blue
2-(6'-Methylthio)hexylmalic acid	MEmagenta	magenta
Sphinganine	MEyellow	yellow
DG(12:0/20:3(8Z,11Z,14Z)-2OH(5,6)/0:0)	MEturquoise	turquoise
1-Deoxy-11-oxopentalenate	MEgrey	grey
Adenosine 3'-monophosphate	MEturquoise	turquoise
Palmitoyl thio-PC	MEred	red
Threonylhistidine	MEgreen	green
L-Lysopine	MEmagenta	magenta
2-Deoxyribose 5-phosphate	MEpink	pink
Avermectin B1a aglycone	MEturquoise	turquoise
alpha-D-Xylopyranosyl-(1->6)-beta-D-glucopyranosyl-(1->4)-D-glucose	MEblue	blue
PE(22:0/PGJ2)	MEbrown	brown
PC(P-18:1(11Z)/TXB2)	MEturquoise	turquoise
3-Hydroxymonoethylglycinexylidide	MEblack	black
4-Hydroxybenzaldehyde	MEtan	tan
2'-Deamino-2'-hydroxyparomamine	MEgreenyellow	greenyellow
Aurone	MEsalmon	salmon
1,25-dihydroxy-2,4-dinor-1,3-secovitamin D3 / 1,25-dihydroxy-2,4-dinor-1,3-secocholecalciferol	MEred	red
(+)-7-epi-Syringaresinol 4'-glucoside	MEgrey	grey
Propenoylcarnitine	MEgrey	grey
5-hydroperoxy-15-HETE	MEgreenyellow	greenyellow
Pelargonidin 3-O-glucoside	MEgreenyellow	greenyellow
dTTP	MEgreenyellow	greenyellow
N-Docosahexaenoyl phenylalanine	MEturquoise	turquoise
(S)-3-Sulfolactate	MEpink	pink
S-(1,2-Dichlorovinyl)-L-cysteine	MEblack	black
5-Fluorouridine diphosphate	MEblue	blue
d-Dethiobiotin	MEbrown	brown
Dimethylsphingosine	MEmagenta	magenta
2-Fluorocyclohexadiene-cis,cis-1,2-diol-1-carboxylate	MEyellow	yellow
Citalopram propionic acid	MEturquoise	turquoise
S-Carboxymethyl-L-cysteine	MEblue	blue
Methylene bisacrylamide	MEgreenyellow	greenyellow
6''-p-Coumaroylprunin	MEgrey	grey
NH-DVal(NMe)-Val-OMe	MEpurple	purple
Pikromycin	MEturquoise	turquoise
Ascorbate	MEgreen	green
N-Desthienylethyl-rotigotine	MEturquoise	turquoise
Styrene-cis-2,3-dihydrodiol	MEblue	blue
1-Stearoyl-rac-glycerol	MEpink	pink
L-Fucono-1,5-lactone	MEturquoise	turquoise
Phenylbutyrylglutamine	MEblue	blue
Hydrogenobyrinate a,c diamide	MEbrown	brown
Cetocycline	MEred	red
Behenoyl-arabinofuranosyl-cytosine	MEblue	blue
(R)-3,7-Dimethyl-5-indanecarboxylic acid	MEpink	pink
Cephamycin C	MEblue	blue
1,8-Naphthyridin-2(1H)-one	MEbrown	brown
urea glutamate	MEpurple	purple
4'-Hydroxyacetophenone 4'-[4-hydroxy-3,5-dimethoxybenzoyl-(->5)-apiosyl-(1->2)-glucoside]	MEgrey	grey
Erythromycin D	MEblue	blue
Gentamicin A2	MEmagenta	magenta
5,6,7,8-tetrahydro-2-Naphthoic Acid	MEmagenta	magenta
2-Acetyl-1,5,6,7-tetrahydro-6-hydroxy-7-(hydroxymethyl)-4H-azepine-4-one	MEgreenyellow	greenyellow
Validoxylamine A 7'-phosphate	MEpurple	purple
(2R,3R)-3-Methylornithinyl-N6-lysine	MEblue	blue
N-Acetyl-L-citrulline	MEpurple	purple
cis-2,3-Dihydro-2,3-dihydroxybiphenyl	MEblue	blue
Azatyrosine	MEbrown	brown
Palmitaldehyde	MEblack	black
Vaccenyl carnitine	MEpink	pink
Bacilysin	MEpurple	purple
5-Aminopentanal	MEblue	blue
17alpha-Hydroxyprogesterone	MEyellow	yellow
(5S,6S)-6-Amino-5-hydroxycyclohexa-1,3-diene-1-carboxylate	MEturquoise	turquoise
Coumarin	MEblack	black
Melibiitol	MEturquoise	turquoise
Dopaquinone	MEred	red
Kaempferol 3-O-rutinoside	MEblue	blue
1-Acetyl-3,14,20-trihydroxywitha-5,24-dienolide 3-glucoside	MEblack	black
Zeinoxanthin	MEgrey	grey
1,2-O-Isopropylidene-D-glucofuranose	MEgrey	grey
1,3-Diacetoxy-4,6,12-tetradecatriene-8,10-diyne	MEgreenyellow	greenyellow
3-Amino-2,3-dideoxy-scyllo-inosose	MEturquoise	turquoise
Streptomycin 6-phosphate	MEpurple	purple
Macromomycin B	MEgreen	green
9-peroxy-5Z,7E,11Z,14Z-eicosatetraenoate	MEgreen	green
3-Methylindole	MEgreenyellow	greenyellow
Sodium humate	MEbrown	brown
2-Deoxy-scyllo-inosamine	MEturquoise	turquoise
Calicheamicin T0	MEred	red
2-Nonenoic acid	MEblack	black
L-2,4-Diaminobutanoate	MEyellow	yellow
Malvidin 3-(6''-p-coumarylglucoside) 5-dimalonylglucoside	MEblack	black
L-Cys-Gly	MEblack	black
N-Methyl-L-glutamate	MEblue	blue
Asp Asp Asp	MEred	red
NADH	MEblack	black
Teasterone	MEgreen	green
2-Phenylaminoadenosine	MEgreen	green
PE(18:0/20:4(5Z,8Z,11Z,13E)(15Ke))	MEgreen	green
Pseudouridine	MEgreen	green
17,20-dimethyl Prostaglandin F1伪	MEgrey	grey
6''-O-Carbamoylkanamycin A	MEturquoise	turquoise
alpha-hydroxy myristic acid	MEyellow	yellow
2-(2-Cyclohexylethylhydrazono)propionic acid	MEgreenyellow	greenyellow
(1R,3S,5Z)-5-[(2Z)-2-[(1R,3Ar,7aS)-1-[(2S)-1-[3-(2-hydroxypropan-2-yl)phenoxy]propan-2-yl]-7a-methyl-2,3,3a,5,6,7-hexahydro-1H-inden-4-ylidene]ethylidene]-4-methylidenecyclohexane-1,3-diol	MEyellow	yellow
2-Octaprenyl-6-methoxyphenol	MEpink	pink
Formyl phosphate	MEmagenta	magenta
11,17-Dihydroxy-6-methyl-17-(1-propynyl)androsta-1,4,6-triene-3-one	MEturquoise	turquoise
Choline	MEbrown	brown
2-Fluoro-araatp	MEyellow	yellow
Miglitol	MEmagenta	magenta
Stearoylcarnitine	MEpink	pink
Deoxyloganic acid	MEyellow	yellow
Mesoxalaldehyde	MEmagenta	magenta
N-Glycolylneuraminic acid	MEbrown	brown
Polyporenic acid C	MEgrey	grey
Monoethylglycinexylidide	MEgrey	grey
9-Hydroxydecanoylcarnitine	MEred	red
Zeaxanthin	MEyellow	yellow
Isoleucyl-Histidine	MEblue	blue
Carboxynorspermidine	MEgrey	grey
MG(18:0/0:0/0:0)	MEgreen	green
dTDP-4-amino-2,4-dideoxy-beta-L-xylose	MEblue	blue
Fexaramine	MEsalmon	salmon
L-Isoleucine	MEturquoise	turquoise
Avermectin B1b aglycone	MEturquoise	turquoise
3-Hydroxyeicosanoylcarnitine	MEblue	blue
N-(4-((5-(3-(2-Aminoethyl)-1H-indol-5-yl)-1,2,4-oxadiazol-3-yl)methyl)phenyl)methanesulfonamide	MEred	red
[2-(Dimethoxymethyl)-1-heptenyl]benzene	MEturquoise	turquoise
Isopropyl-beta-D-thiogalactopyranoside	MEbrown	brown
(-)-threo-Iso(homo)2-citrate	MEpurple	purple
Sarcosine	MEblack	black
beta-D-Fructose 2,6-bisphosphate	MEred	red
24-Methylidenecycloartanol	MEred	red
12-trans-Hydroxy juvenile hormone III	MEturquoise	turquoise
Verimol I	MEpurple	purple
Buphedrone	MEblue	blue
Dihydroshikonofuran	MEgreen	green
beta-D-Glucosamine	MEred	red
Tyr Ala	MEpurple	purple
1,3-Diisopropylbenzene	MEturquoise	turquoise
Benzyl alcohol	MEyellow	yellow
1,3,7-Trimethyl-8-nonylpurine-2,6-dione	MEpink	pink
2'-Deoxy-5'-O-thiophosphonouridine	MEgrey	grey
(卤)-Octanoylcarnitine	MEred	red
(1R,4Ar,5S,7R)-7-methyl-1-[(2R,3S,4R,5R,6S)-3,4,5-trihydroxy-6-(hydroxymethyl)oxan-2-yl]oxy-1,5,6,7a-tetrahydrocyclopenta[c]pyran-4a,5,7-triol	MEgreenyellow	greenyellow
Sulfamoxole	MEred	red
dGMP	MEturquoise	turquoise
10,11-Epidioxycalamene	MEpurple	purple
Avenanthramide P	MEpurple	purple
trans-2-Enoyl-OPC4-CoA	MEpurple	purple
4-Methoxybenzyl alcohol	MEblue	blue
Norsalsolinol	MEgreenyellow	greenyellow
Creatine	MEblack	black
Toluene	MEpurple	purple
3,4-Dihydroxy-9,10-secoandrosta-1,3,5(10)-triene-9,17-dione	MEyellow	yellow
PE(DiMe(13,5)/22:6(5Z,8E,10Z,13Z,15E,19Z)-2OH(7S, 17S))	MEgreen	green
Ingenol mebutate	MEpurple	purple
PC(P-18:0/20:3(8Z,11Z,14Z)-2OH(5,6))	MEgrey	grey
Phytosphingosine	MEblack	black
10-Deacetylbaccatin III	MEtan	tan
Buparlisib	MEpink	pink
Versiconal	MEyellow	yellow
2-epi-5-epi-Valiolone	MEpurple	purple
Lactapiperanol C	MEturquoise	turquoise
xi-3-Methyl-3-cyclohexen-1-ol	MEgrey	grey
2-(4,4-Difluoro-1-piperidinyl)-6-methoxy-N-[1-(1-methylethyl)-4-piperidinyl]-7-[3-(1-pyrrolidinyl)propoxy]-4-quinazolinamine	MEturquoise	turquoise
Fexofenadine	MEturquoise	turquoise
3-O-alpha-Mycarosylerythronolide B	MEturquoise	turquoise
2,4(1H,3H)-Pyrimidinedione, 1-(cyclopropylmethyl)-6-(3,5-dimethylbenzoyl)-5-(1-methylethyl)-	MEblue	blue
8-Demethyl-8-(2,3,4-tri-O-methyl-alpha-L-rhamnosyl)tetracenomycin C	MEbrown	brown
6-Deoxoteasterone	MEturquoise	turquoise
12-oxo-5E,8E,10Z-dodecatrienoic acid	MEbrown	brown
1-Nitroheptane	MEgreenyellow	greenyellow
(3S,4R)-3,4-Dihydroxycyclohexa-1,5-diene-1,4-dicarboxylate	MEblue	blue
Sarmazenil	MEpurple	purple
Oxaloglutarate	MEpink	pink
Bardoxolone methyl	MEturquoise	turquoise
6-Deoxyerythronolide B	MEturquoise	turquoise
22alpha-Hydroxy-campest-4-en-3-one	MEyellow	yellow
p-Tolyl Sulfate	MEblue	blue
LysoPA(0:0/18:2(9Z,12Z))	MEturquoise	turquoise
7-Methylguanosine 5'-phosphate	MEblack	black
GDP-4-dehydro-3,6-dideoxy-alpha-D-mannose	MEblue	blue
3',4',5'-Trimethoxytricetin 7-[rhamnosyl-(1->6)-glucoside]	MEturquoise	turquoise
Gibberellin A12	MEpink	pink
(1R,2R)-3-[(1,2-Dihydro-2-hydroxy-1-naphthalenyl)thio]-2-oxopropanoic acid	MEblack	black
Pyridylacetylglycine	MEtan	tan
Pyrroline hydroxycarboxylic acid	MEred	red
Anhydrotetracycline	MEmagenta	magenta
AG 2034	MEgrey	grey
3-Hydroxy-carbofuran	MEgreen	green
(2R,3R)-3-Methylornithine	MEblue	blue
CDP-DG(22:3(10Z,13Z,16Z)/TXB2)	MEtan	tan
(-)-Huperzine A (HupA)	MEgrey	grey
(+)-15,16-Dihydroxyoctadecanoic acid	MEyellow	yellow
3-Hydroxypyridine sulfate	MEtan	tan
Phospho-anandamide	MEgrey	grey
D-Galactaro-1,5-lactone	MEpurple	purple
alpha-Monofluoromethyl histidine	MEturquoise	turquoise
4-Methoxy-2,2'-bipyrrole-5-carbaldehyde	MEred	red
Dmap-ethyl-paf	MEyellow	yellow
Indoleacrylic acid	MEpurple	purple
Phenthoate	MEbrown	brown
Ibafloxacin	MEblue	blue
isopropyl unoprostone	MEpink	pink
5-Methyl-2-pentylthiazole	MEred	red
Neocarzinostatin chromophore	MEblue	blue
CMP	MEtan	tan
Dihydroxyfumitremorgin C	MEblue	blue
Tylactone	MEpurple	purple
Feruloyl-CoA	MEblue	blue
Indole	MEblue	blue
Sodium deoxycholate	MEmagenta	magenta
Benzetimide	MEturquoise	turquoise
Flucytosine	MEgrey	grey
Hexa-His	MEbrown	brown
LysoPA(0:0/18:1(9Z))	MEgreen	green
Alanyl-Serine	MEyellow	yellow
L-Norvaline	MEyellow	yellow
Carbamazepine-o-quinone	MEred	red
(S)-3-Hydroxybutanoyl-CoA	MEturquoise	turquoise
N-n-Butyl-N-methyl-11-(3,17beta-dihydroxyestra-1,3,5(10)-trien-7alpha-yl)undecanamide	MEsalmon	salmon
Chenodeoxycholoyl-CoA	MEblue	blue
Oxamate	MEpink	pink
Metyrapone	MEbrown	brown
22-Hydroxydocosanoic acid	MEblack	black
12-Oxo-2,3-dinor-10,15-phytodienoic acid	MEturquoise	turquoise
(R)-1-O-[b-D-Apiofuranosyl-(1->2)-b-D-glucopyranoside]-1,3-octanediol	MEturquoise	turquoise
Pyoverdin G4R	MEtan	tan
Celecoxib	MEturquoise	turquoise
3alpha,7alpha,12alpha-Trihydroxy-5beta-cholestanoate	MEblue	blue
2'-Dehydrokanamycin A	MEbrown	brown
LysoPG(18:2(9Z,12Z)/0:0)	MEmagenta	magenta
3beta,5beta-Ketotriol	MEpink	pink
Cer(d16:1/20:4(6E,8Z,11Z,14Z)+=O(5))	MEyellow	yellow
Arachidyl carnitine	MEpink	pink
Alanyl-Lysine	MEgreenyellow	greenyellow
9-Hydroxy-7-megastigmen-3-one glucoside	MEblack	black
3beta-Hydroxyergosta-7,24(24(1))-dien-4alpha-carboxylate	MEgrey	grey
LysoSM(d18:0)	MEsalmon	salmon
6'''-Deamino-6'''-oxoneomycin C	MEred	red
(1r,3r)-1-Aminocyclopentane-1,3-dicarboxylic acid	MEmagenta	magenta
Asparaginyl-Methionine	MEblue	blue
Phenol	MEturquoise	turquoise
Taxa-4(20),11(12)-dien-5alpha,13alpha-diol	MEgreen	green
Acetyl adenylate	MEtan	tan
Armillaripin	MEpurple	purple
2-(Formamido)-N1-(5'-phosphoribosyl)acetamidine	MEgreen	green
GDP-beta-L-colitose	MEblack	black
(-)-Fumigaclavine B	MEgreenyellow	greenyellow
Epirubicin glucuronide	MEred	red
4-Deoxypyridoxine	MEblue	blue
Avosentan	MEturquoise	turquoise
PGPC	MEturquoise	turquoise
3-Dehydro-2-deoxyecdysone	MEturquoise	turquoise
4-(beta-D-Glucosyloxy)benzoate	MEbrown	brown
O-Arachidonoyl Glycidol	MEturquoise	turquoise
2-Chloro-4-nitrophenyl a-D-maltotrioside	MEturquoise	turquoise
3alpha,20alpha,21-Trihydroxy-5beta-pregnan-11-one	MEturquoise	turquoise
(S)-3-Hydroxytetradecanoyl-CoA	MEblue	blue
LysoPE(0:0/22:5(4Z,7Z,10Z,13Z,16Z))	MEturquoise	turquoise
5'-Deoxy-5-fluorocytidine	MEturquoise	turquoise
LysoPC(18:1(9Z)/0:0)	MEturquoise	turquoise
Isoproterenol	MEgrey	grey
Lipoyl-AMP	MEblack	black
10-Formyltetrahydrofolate	MEmagenta	magenta
(Z)-Phenylacetaldehyde oxime	MEtan	tan
6-Thiourate	MEbrown	brown
Flavin adenine dinucleotide (FAD)	MEblue	blue
Glucose lactate ketone	MEbrown	brown
ginkgolide K	MEred	red
5-Hydroxycapsanthin-5,6-epoxide	MEmagenta	magenta
PE(16:0/0:0)	MEgreen	green
beta-Alanyl-CoA	MEgreenyellow	greenyellow
CYCLOCREATINE	MEred	red
Leukotriene E4	MEturquoise	turquoise
Acetylcarnitine	MEmagenta	magenta
Azelaoyl PAF	MEturquoise	turquoise
Molindone	MEmagenta	magenta
5-Oxoavermectin ''1a'' aglycone	MEgreen	green
N-Acetylneuraminate 9-phosphate	MEyellow	yellow
Nicotinic acid adenine dinucleotide	MEturquoise	turquoise
2-Amino-3-methyl-1-butanol	MEtan	tan
Isradipine Metabolite (3,5-Pyridinedicarboxylic acid, 4-(2,1,3-benzoxadiazol-4-yl)-2,6-dimethyl-, mo	MEpurple	purple
Methyl sulfate	MEmagenta	magenta
Pantothenol	MEyellow	yellow
Dodecanoic acid	MEblack	black
Alanopine	MEtan	tan
19-Hydroxyandrost-4-ene-3,17-dione	MEtan	tan
Cetylmannoside	MEpink	pink
7alpha-Hydroxy-3-oxo-4-cholestenoate	MEturquoise	turquoise
2'-Deamino-2'-hydroxyneamine	MEblue	blue
12-amino-octadecanoic acid	MEblack	black
C16 Sphingosine	MEmagenta	magenta
CE(LTE4)	MEbrown	brown
Alanyl-Isoleucine	MEgreen	green
4-hydroxy Nonenal Glutathione	MEturquoise	turquoise
gamma-Glutamyl-gamma-aminobutyraldehyde	MEtan	tan
Helenalin	MEyellow	yellow
1-(5'-Phosphoribosyl)-5-formamido-4-imidazolecarboxamide	MEtan	tan
O-Phospho-4-hydroxy-L-threonine	MEblue	blue
all-trans-Heptaprenyl diphosphate	MEblue	blue
Bis(2-methylpropanoyloxy)-9,10-epoxy-p-mentha-1,3,5-triene	MEbrown	brown
10-Deoxymethymycin	MEgreen	green
Adhumulone	MEred	red
(3S)-3-Hydroxy-N6,N6,N6-trimethyl-L-lysine	MEpink	pink
2-Isopropylmalic acid	MEmagenta	magenta
Mauritine A	MEgrey	grey
3-Oxohexadecanoic acid	MEgreen	green
L-Pipecolate	MEgrey	grey
N-Isopropyl-p-toluamide	MEmagenta	magenta
5-Formiminotetrahydrofolate	MEblue	blue
Hercynine	MEgreenyellow	greenyellow
Histidylasparagine	MEgrey	grey
N-((R)-Pantothenoyl)-L-cysteine	MEblue	blue
Diaminopimelic acid	MEpink	pink
PA(8:0/22:6(4Z,7Z,10Z,13E,15E,19Z)-OH(17))	MEgrey	grey
(2S)-Lactyl-2-diphospho-5'-guanosine	MEgrey	grey
3-Dehydroecdysone	MEgreen	green
IBMX	MEbrown	brown
9R,10S-EpOME	MEmagenta	magenta
Secalciferol	MEturquoise	turquoise
Thymidine	MEgreenyellow	greenyellow
L-xylo-Hexulonolactone	MEgreen	green
Guanidinoacetate	MEgrey	grey
(S)-(-)-Perillyl alcohol	MEturquoise	turquoise
N-Hydroxy-L-valine	MEblue	blue
5-Carboxyamino-1-(5-phospho-D-ribosyl)imidazole	MEbrown	brown
2-Propenamide, 3-(3,4-dihydroxyphenyl)-	MEgrey	grey
Allyl crotonate	MEbrown	brown
Inosine 5'-monophosphate disodium salt hydrate	MEgreenyellow	greenyellow
Galactosylsphingosine	MEred	red
PC(17:2(9Z,12Z)/0:0)	MEturquoise	turquoise
Cholic acid glucuronide	MEturquoise	turquoise
PC(20:2(11Z,14Z)/TXB2)	MEbrown	brown
Val-Cit	MEred	red
1-Palmitoylglycerol	MEgreen	green
Decanoic acid	MEblack	black
Mithramycin	MEbrown	brown
LysoPC(18:2(9Z,12Z)/0:0)	MEturquoise	turquoise
Tulathromycin A	MEred	red
6-Cyano-7-nitroquinoxaline-2,3-dione	MEsalmon	salmon
Capillanol	MEbrown	brown
7,10-Hexadecadiynoic acid	MEpink	pink
Gypsogenin 3-O-b-D-glucuronide	MEpink	pink
UDP-glucose	MEyellow	yellow
4,21-Dehydrogeissoschizine	MEmagenta	magenta
Indole-3-ethanol	MEpink	pink
5'-Methylthioadenosine	MEpurple	purple
(卤)-Hexanoylcarnitine	MEmagenta	magenta
Gln Leu	MEblue	blue
Psychosine	MEturquoise	turquoise
Aplysiatoxin, 17-debromo-	MEmagenta	magenta
Capsaicin	MEyellow	yellow
D-Erythrose 4-phosphate	MEpurple	purple
1-Nitrohydroxyphenyl-N-benzoylalanine	MEgreenyellow	greenyellow
dTDP-4-dehydro-beta-L-rhamnose	MEturquoise	turquoise
3'-Demethylstaurosporine	MEred	red
Deoxycytidine	MEblue	blue
Gluten exorphin B4	MEyellow	yellow
2,5-Dimethylpyrazine	MEtan	tan
benzonatate (2,5,8,11,14,17,20,23,26-Nonaoxaoctacosan-28-yl p-(butylamino)-benzoate	MEturquoise	turquoise
3-Isopropenylpentanedioic acid	MEsalmon	salmon
Castasterone	MEturquoise	turquoise
Propyphenazone	MEgreen	green
Isoorientin 6''-rhamnoside	MEgrey	grey
dTDP-4-amino-2,3,4,6-tetradeoxy-D-glucose	MEgreenyellow	greenyellow
1h,8h-Pyrano[3,4-c]pyran-1,8-dione	MEblue	blue
3-Nonanon-1-yl acetate	MEgrey	grey
Tacedinaline	MEblack	black
Pyrimidine	MEbrown	brown
2-Hydroxymyristoylcarnitine	MEpink	pink
Dihomomethionine	MEred	red
Isonicotinoyl-NADP adduct	MEgreenyellow	greenyellow
(1-Methyl-2,3-dihydropyridin-6-ylidene)hydrazine	MEblue	blue
CDP-DG(18:0/PGJ2)	MEpurple	purple
Ginsenoyne J	MEturquoise	turquoise
ADP-D-glycero-beta-D-manno-heptose	MEtan	tan
4,8-Dihydroxyquinoline	MEturquoise	turquoise
Cathenamine	MEyellow	yellow
1-(4Z,7Z,10Z,13Z,16Z,19Z-docosahexaenoyl)-glycero-3-phosphate	MEturquoise	turquoise
UDP-L-Ara4N	MEgreenyellow	greenyellow
Diethyl decanedioate	MEmagenta	magenta
6-Thioinosine-5'-monophosphate	MEpurple	purple
Arabinosylhypoxanthine	MEblack	black
Cyclohexane-1-carboxylate	MEgrey	grey
Antroquinonol	MEpurple	purple
Isoalliin	MEred	red
L-4-Hydroxyglutamate semialdehyde	MEgreen	green
2,3-Butanediol glucoside	MEtan	tan
Cer(d18:0/20:3(8Z,11Z,14Z)-2OH(5,6))	MEyellow	yellow
LysoSM(d18:1)	MEgreen	green
Cholic acid	MEgrey	grey
p-TOLUENESULFONYL FLUORIDE	MEgreenyellow	greenyellow
4-Hydroxyphenylethanol	MEred	red
9-Decenoylcholine	MEbrown	brown
Glyoxylate	MEtan	tan
Abscisic acid glucose ester	MEpink	pink
5,6-Dihydro-4-methoxy-6-[2-(4-methoxyphenyl)ethyl]-2H-pyran-2-one	MEgrey	grey
Xanthosine	MEturquoise	turquoise
PC(18:0/3:1(2E))	MEturquoise	turquoise
Tetranor 12-HETE	MEpink	pink
Estradiol-17beta	MEyellow	yellow
L-Glutathione reduced	MEgreenyellow	greenyellow
L-alpha-amino-epsilon-keto-pimelate	MEblack	black
5-Fluorodeoxyuridine	MEtan	tan
3-O-Acetylepisamarcandin	MEyellow	yellow
(+)-Brusatol	MEgreenyellow	greenyellow
9(S)-HPODE	MEmagenta	magenta
dTDP-L-olivose	MEred	red
Cysteineglutathione disulfide	MEblue	blue
Icosenoic acid	MEblack	black
4-Nitrophenol	MEgrey	grey
Stearic acid	MEblack	black
Deoxyloganin	MEpink	pink
Desulfoglucotropeolin	MEblack	black
PA(14:1(9Z)/18:3(10,12,15)-OH(9))	MEblack	black
5-Fluorocyclohexadiene-cis,cis-1,2-diol-1-carboxylate	MEgreen	green
dTDP-madurosamine	MEpurple	purple
6-Amino-6-deoxyfutalosine	MEblack	black
URB937	MEred	red
Cbhcy	MEturquoise	turquoise
Desidustat	MEturquoise	turquoise
alpha-Irone	MEgreen	green
Fusaric acid	MEsalmon	salmon
Cycloheximide	MEturquoise	turquoise
Histidinyl-Asparagine	MEmagenta	magenta
5-Fluorodeoxyuridine diphosphate	MEbrown	brown
Homocarnosine	MEtan	tan
MG(18_2(9Z,12Z)_0_0_0_0)[rac]	MEgreen	green
.alpha.-Estradiol	MEturquoise	turquoise
1',2'-Dihydro-1,1'-dimethyl-2'-oxo-4,4'-bipyridinium(1+)	MEsalmon	salmon
Lithocholate 3-O-glucuronide	MEturquoise	turquoise
trans-Hex-2-enoyl-CoA	MEgrey	grey
Menaquinone 4	MEyellow	yellow
Normorphine	MEmagenta	magenta
Inosine 5'-tetraphosphate	MEblue	blue
(4R,5S)-4,5,6-Trihydroxy-2,3-dioxohexanoate	MEgrey	grey
Angiotensin (5-8)	MEgreenyellow	greenyellow
ADP-ribose	MEpurple	purple
L-Carnitine hydrochloride	MEbrown	brown
Threoninyl-Glutamine	MEblack	black
S-Methyl-5'-thioadenosine	MEpurple	purple
Piquerol A	MEgrey	grey
Ecgonine methyl ester	MEblue	blue
N-Palmitoyl Arginine	MEgrey	grey
2-Methyleneglutarate	MEgreenyellow	greenyellow
Glucoputranjivin	MEbrown	brown
Deacetoxycephalosporin C	MEgrey	grey
PG(i-12:0/i-16:0)	MEturquoise	turquoise
Harmaline	MEmagenta	magenta
Diplosporin	MEblue	blue
PGD3	MEred	red
LysoPC(16:0/0:0)	MEgreen	green
12-Ketodeoxycholic acid	MEgrey	grey
6-Aminomethyl-3-methyl-4H-1,2,4-benzothiadiazine 1,1-dioxide	MEred	red
4-[[4-(Dimethylamino)phenyl]diazenyl]benzoic acid	MEbrown	brown
para-hydroxyrosiglitazone	MEblack	black
3',4'-(Methylenedioxy)acetophenone	MEgreenyellow	greenyellow
3b-Hydroxy-5-cholenoic acid	MEgrey	grey
2-Ethylacrylylcarnitine	MEblue	blue
Histamine	MEbrown	brown
4-Hydroxymethyl Ambrisentan	MEblue	blue
5'-Deoxyadenosine	MEmagenta	magenta
Phenylalanyl-Glutamate	MEblack	black
N-(1-Deoxy-1-fructosyl)leucine	MEtan	tan
3-(3-Amino-3-carboxypropyl)uridine	MEred	red
5-Pentyltetrahydro-2-oxo-3-furancarboxylic acid	MEmagenta	magenta
2-Methoxyidazoxan	MEblue	blue
Tabtoxinine-delta-lactam	MEblue	blue
N-Acetylornithine	MEgrey	grey
Methyl 3,4,6-tri-O-galloyl-beta-D-glucopyranoside	MEturquoise	turquoise
Baohuoside VI	MEbrown	brown
Histidylglycine	MEblue	blue
Carnosine	MEbrown	brown
Apramycin	MEpurple	purple
1-Nitro-5,6-dihydroxy-dihydronaphthalene	MEbrown	brown
N-Acetyl-L-2-amino-6-oxopimelate	MEpurple	purple
D-Cycloserine	MEpurple	purple
(5Z,8Z,11Z,14Z,17Z)-Icosapentaenoyl-CoA	MEturquoise	turquoise
Haploside C	MEpurple	purple
Benzoquinoneacetic acid	MEblack	black
3-Oxotetradecanoyl-CoA	MEbrown	brown
S-Lactoylglutathione	MEgrey	grey
Pro Leu	MEblue	blue
Butyryl-L-carnitine	MEsalmon	salmon
3-Hydroxyanthranilate	MEmagenta	magenta
Glutaminylglutamic acid	MEred	red
D-Glucuronolactone	MEtan	tan
Nicotinamide	MEmagenta	magenta
2,4-Diketo-3-deoxy-L-fuconate	MEyellow	yellow
Xanthine	MEred	red
PC(16:0/18:2(10E,12Z))	MEyellow	yellow
Lithocholic acid	MEturquoise	turquoise
Asparaginylaspartic acid	MEred	red
N(pi)-Methyl-L-histidine	MEpink	pink
2-Aminoheptanedioic acid	MEgrey	grey
2,3-Dinor-8-iso prostaglandin F2alpha	MEred	red
(S)-4-(4-Methylphenyl)-2-pentanone	MEgrey	grey
7alpha-Hydroxycholesterol	MEturquoise	turquoise
L-3-Aminobutyryl-CoA	MEsalmon	salmon
HYDROCOTARNINE	MEpink	pink
3-Hydroxy-9,10-secoandrosta-1,3,5(10)-triene-9,17-dione	MEblue	blue
Cinchonidine	MEgreen	green
5-Hydroxyectoine	MEturquoise	turquoise
Biliverdin-IX-delta	MEblack	black
Sparfloxacin	MEgreenyellow	greenyellow
9-deoxy-9-methylene-16,16-dimethyl -PGE2	MEturquoise	turquoise
Annoglabasin C	MEgrey	grey
Secologanin	MEbrown	brown
Gentamicin C2	MEturquoise	turquoise
FMLP	MEgrey	grey
Cyclooctatin	MEpurple	purple
2-Amino-5-formylamino-6-(5-phospho-D-ribosylamino)pyrimidin-4(3H)-one	MEbrown	brown
Niazinin	MEturquoise	turquoise
Statine	MEgrey	grey
Proclavaminic acid	MEgrey	grey
S-(3-Methylbutanoyl)-dihydrolipoamide-E	MEgrey	grey
DG(PGF1alpha/16:0/0:0)	MEgreen	green
Dihydrolipoamide	MEred	red
Ectocarpen	MEgrey	grey
16-Hydroxyhexadecanoic acid	MEblack	black
dTDP-L-epivancosamine	MEmagenta	magenta
(-)-Epigallocatechin 3-p-coumaroate	MEblue	blue
Colnelenic acid	MEpink	pink
Esculentic acid (Phytolacca)	MEyellow	yellow
Taurine	MEgreen	green
Acetyl tributyl citrate	MEgreenyellow	greenyellow
Linoleamide	MEred	red
Proline betaine	MEmagenta	magenta
L-allo-Threonine	MEyellow	yellow
1-Stearoylglycerophosphoserine	MEturquoise	turquoise
N-Acetyl-D-glucosamine 6-phosphate	MEpink	pink
Docosanoyl-CoA	MEturquoise	turquoise
SQ 26180	MEgreenyellow	greenyellow
1-Linoleoylglycerophosphocholine	MEturquoise	turquoise
5,6-Dihydrouracil	MEpurple	purple
3-Hydroxydodeca-7,10-dienoylcarnitine	MEyellow	yellow
4-Ethyl-2,5-dimethylthiazole	MEblue	blue
Tylosin	MEred	red
Farnesoic acid	MEgrey	grey
PE(22:2(13Z,16Z)/22:6(4Z,7Z,10Z,12E,16Z,19Z)-OH(14))	MEgrey	grey
PG(i-12:0/i-18:0)	MEgreenyellow	greenyellow
Ethyl 3-[(2-furanylmethyl)thio]propanoate	MEyellow	yellow
N-(14-Methylhexadecanoyl)pyrrolidine	MEtan	tan
Hydroquinone	MEgreen	green
5-Hydroxyvalproic acid	MEyellow	yellow
N-Acetylaspartylglutamate	MEgreenyellow	greenyellow
Betaine aldehyde	MEgrey	grey
dTDP-4-hydroxyamino-4,6-dideoxy-alpha-D-glucose	MEtan	tan
N-Succinyl-L-glutamate	MEblue	blue
Desoxycorticosterone acetate	MEred	red
Valyl-Valine	MEpink	pink
Hydroxyatrazine	MEsalmon	salmon
Threoninyl-Arginine	MEturquoise	turquoise
Ginsenoside Rh5	MEmagenta	magenta
Isomaltose	MEbrown	brown
Tiaprofenic acid	MEgreenyellow	greenyellow
Polyglycerol esters of fatty acids	MEblack	black
Amphibine B	MEblack	black
Digitoxigenin 3-[glucosyl-(1->6)-glucosyl-(1->4)-2,6-dideoxyribohexoside]	MEgrey	grey
Clavulanic acid	MEblue	blue
2-Methyl-1-propanethiol	MEyellow	yellow
Enalaprilat	MEgreen	green
(S)-Reticuline	MEred	red
4alpha-Methyl-5alpha-ergosta-8,14,24(28)-trien-3beta-ol	MEgreen	green
Doxorubicin-semiquinone	MEblue	blue
(1E)-4-Oxobut-1-ene-1,2,4-tricarboxylate	MEsalmon	salmon
Porphobilinogen	MEturquoise	turquoise
Indan-1-ol	MEbrown	brown
Ile-Ile-Ala-Glu-Lys	MEturquoise	turquoise
3-Mercapto-2-methylpentanal	MEgrey	grey
Bupivacaine	MEgrey	grey
3-Oxooctadecanoic acid	MEgreen	green
4-Methyl-1-phenyl-2-pentanol	MEturquoise	turquoise
24,25-Dihydrolanosterol	MEblack	black
Terpentecin	MEyellow	yellow
D-Octopine	MEmagenta	magenta
Formycin b	MEblack	black
Etonogestrel	MEsalmon	salmon
Phenylalanyl-Gamma-glutamate	MEblack	black
alpha-1,5-L-Arabinotriose	MEblue	blue
3'-Amino-3'-deoxythimidine glucuronide	MEyellow	yellow
Isopentyl gentiobioside	MEblue	blue
Phenprobamate	MEyellow	yellow
Homotrypanothione disulfide	MEmagenta	magenta
5-O-beta-D-Mycaminosyltylonolide	MEturquoise	turquoise
6-Methylquinoline	MEblue	blue
Dihydroclavaminic acid	MEyellow	yellow
L-Phenylalanine	MEpurple	purple
N6-(L-1,3-Dicarboxypropyl)-L-lysine	MEgreenyellow	greenyellow
Cyclosporin A	MEgrey	grey
6-(2-Hydroxyethoxy)-6-oxohexanoic acid	MEpink	pink
N-Acetyl-1-methylhistidine	MEblue	blue
Methylpyrazine	MEpink	pink
Camellioside B	MEgreenyellow	greenyellow
Cartormin	MEblack	black
4,4alpha,5,6-Tetrahydro-7-methyl-2(3H)-naphthalenone	MEpink	pink
Iclaprim	MEgrey	grey
N-Oleoyl dopamine	MEgreen	green
D-Lombricine	MEsalmon	salmon
1-(3-Methylbenzoyl)-1H-indazole-3-carbonitrile	MEbrown	brown
3-({5-[(N-Acetyl-3-{4-[(carboxycarbonyl)(2-carboxyphenyl)amino]-1-naphthyl}-L-alanyl)amino]pentyl}oxy)-2-naphthoic acid	MEtan	tan
CDP-choline	MEbrown	brown
13-Hydroxyhexadecanoylcarnitine	MEturquoise	turquoise
(1R,6R)-6-Hydroxy-2-succinylcyclohexa-2,4-diene-1-carboxylate	MEbrown	brown
Decanoyl-L-carnitine	MEpink	pink
5-Hydroxy-p-mentha-6,8-dien-2-one	MEblack	black
5-Pyridyl	MEred	red
Acetylhomoserine	MEmagenta	magenta
10-Hydroxycarbazepine	MEgrey	grey
p-Cymene	MEgreenyellow	greenyellow
LysoPA(8:0/0:0)	MEbrown	brown
N6-(1,2-Dicarboxyethyl)-AMP	MEpink	pink
25-Hydroxy-6,19-dihydro-6,19-ethanovitamin D3	MEpink	pink
6-Carboxy-5,6,7,8-tetrahydropterin	MEred	red
6-Methylthiohexanaldoxime	MEmagenta	magenta
Colforsin daropate	MEmagenta	magenta
12,13-DHOME	MEturquoise	turquoise
Moguisteine	MEred	red
N-Acetyl-L-leucine	MEblue	blue
MG(20:3(8Z,11Z,14Z)-O(5,6)/0:0/0:0)	MEturquoise	turquoise
Ethyl 3-hydroxydodecanoate	MEgreen	green
Cyclo(L-Phe-L-Pro)	MEred	red
Promestrienum	MEyellow	yellow
2,3-Heptanedione	MEred	red
3beta-Hydroxy-4beta,14alpha-dimethyl-9beta,19-cyclo-5alpha-ergost-24(24(1))-en-4alpha-carboxylate	MEgreen	green
Diethylcarbamazine	MEyellow	yellow
9,12,13-TriHOME	MEpink	pink
N-(4-Hydroxycinnamoyl)tyrosine	MEred	red
Disulfoton	MEpurple	purple
Erinapyrone B	MEtan	tan
Allo-hydroxycitric acid lactone	MEyellow	yellow
Quinate	MEgrey	grey
Hexadecanoic acid	MEgreen	green
Dihydrourocanate	MEturquoise	turquoise
(6Z,9Z,12Z)-Octadecatrienoic acid	MEgreen	green
Indinavir	MEyellow	yellow
2-Acetamido-4-(D-alanylamino)-2,4,6-trideoxy-D-mannopyranose	MEtan	tan
4-hydroxy Nonenal Alkyne	MEgrey	grey
PC(O-15:0/0:0)	MEbrown	brown
Phosphoric acid	MEturquoise	turquoise
cis-3,4-Leucopelargonidin	MEtan	tan
2-(Diethylamino)ethyl 4-amino-5-chloro-2-methoxybenzoate	MEred	red
1-Phenyl-1-pentanone	MEred	red
cis-Aconitic anhydride	MEgreenyellow	greenyellow
15,17(3)-Seco-F430-17(3)-acid	MEblack	black
Glycocholic Acid	MEbrown	brown
2-Oxo-6-methylthiohexanoic acid	MEbrown	brown
9S,10R-Epoxy-6Z-octadecene	MEturquoise	turquoise
CDP-DG(a-15:0/18:1(12Z)-O(9S,10R))	MEgreenyellow	greenyellow
Staphyloferrin A	MEpink	pink
Glutathione	MEgrey	grey
Artocarbene	MEbrown	brown
MG(0:0/18:1(11Z)/0:0)	MEgrey	grey
Ethyl 3-phenylpropanoate	MEturquoise	turquoise
Dihydrophloroglucinol	MEmagenta	magenta
3-Hydroxypimeloyl-CoA	MEbrown	brown
Epicylindrospermopsin	MEred	red
Bisindolylmaleimide I	MEgreenyellow	greenyellow
cis-1,2-Dihydro-3-ethylcatechol	MEturquoise	turquoise
Etaspirene	MEgreen	green
2-Hydroxy-5-methyl-cis,cis-muconic semialdehyde	MEpink	pink
Tetrahydrobiopterin	MEyellow	yellow
Ethisterone	MEyellow	yellow
5S,8R-DiHODE	MEpink	pink
Butanoyl (2S)-2-amino-5-(diaminomethylideneamino)pentanoate	MEturquoise	turquoise
Rizatriptan	MEgrey	grey
D-Glucosamine	MEred	red
o-Xylene	MEgrey	grey
Taurochenodeoxycholate	MEturquoise	turquoise
(S1)-Methoxy-3-heptanethiol	MEblack	black
Creatinine lactate	MEgrey	grey
3-Fluoro-2-oxopropanoic acid	MEgrey	grey
Glycyl-Lysine	MEgrey	grey
Gentisic acid	MEgreen	green
Aminocarb	MEmagenta	magenta
Folate	MEblue	blue
2-chloro-3-Deazaadenosine	MEgreen	green
Contignasterol	MEgreen	green
Aminodeoxykanamycin	MEgrey	grey
6alpha,9alpha-Difluoroprednisolone-17-butyrate	MEtan	tan
Stearic Acid ethyl ester	MEpink	pink
Antibiotic JI-20B	MEblue	blue
HETEROPEUCENIN, METHYL ETHER	MEyellow	yellow
PE(P-20:0/0:0)	MEgreen	green
4-[3-[3-[Bis[4-(2-methylpropyl)phenyl]methylamino]benzoyl]indol-1-yl]butanoic acid	MEturquoise	turquoise
4-(beta-Acetylaminoethyl)imidazole	MEturquoise	turquoise
2,4-Bis(acetamido)-2,4,6-trideoxy-beta-L-altropyranose	MEbrown	brown
Ethyl salicylate	MEpurple	purple
Quinelorane	MEred	red
Zearalenone	MEgrey	grey
Ribostamycin	MEbrown	brown
5''-Phosphoribosylparomamine	MEsalmon	salmon
L-Threonine	MEred	red
GYKI 52895	MEbrown	brown
N-Stearoyl Aspartic acid	MEgreen	green
DIHYDROMUNDULONE	MEgreenyellow	greenyellow
Thymidine 3',5'-cyclic monophosphate	MEpurple	purple
3-Hydroxy-6,7,8-trimethoxy-2-naphthoate	MEtan	tan
capsidiol	MEgreen	green
2,5-diamino-6-(5-phospho-D-ribosylamino)pyrimidin-4(3H)-one	MEgrey	grey
1-[[(2S,3S,4S,5R)-3,4-Dihydroxy-5-(hydroxymethyl)-2-[(2R,3R,4S,5S,6R)-3,4,5-trihydroxy-6-(hydroxymethyl)oxan-2-yl]oxyoxolan-2-yl]methoxy]propan-2-one	MEblue	blue
(R)-5-Phosphomevalonate	MEturquoise	turquoise
Aminomethyl fluorescein	MEred	red
2-(Hydroxymethyl)benzoic acid	MEgreenyellow	greenyellow
(S,E)-Zearalenone	MEpink	pink
C16 Sphinganine	MEblack	black
5-Guanidino-2-oxopentanoate	MEmagenta	magenta
4alpha-Carboxy-stigmasta-7,24(24(1))-dien-3beta-ol	MEred	red
MG(a-13:0/0:0/0:0)[rac]	MEblack	black
12alpha,13alpha-Dihydroxyfumitremorgin C	MEmagenta	magenta
2-Hydroxy-3-keto-5-methylthiopentenyl-1-phosphate	MEblue	blue
1-Deoxynojirimycin	MEyellow	yellow
CDP-glucose	MEpurple	purple
2-Ethylhexyl diphenyl phosphate	MEturquoise	turquoise
Prostaglandin F2alpha	MEpink	pink
Fluoroazomycin arabinoside	MEsalmon	salmon
Dihydrolipoyl-AMP	MEyellow	yellow
7,8-Dihydrobiopterin	MEred	red
N-(1-Deoxy-1-fructosyl)glycine	MEred	red
D-Glycerate 3-phosphate	MEgreen	green
7,8-Didemethyl-8-hydroxy-5-deazariboflavin	MEgrey	grey
Lysyl-Valine	MEturquoise	turquoise
3''-Hydroxy-geranylhydroquinone	MEtan	tan
(S)-6-Hydroxynicotine	MEturquoise	turquoise
7-Hydroxyoctanoylcarnitine	MEmagenta	magenta
6-Deoxocastasterone	MEblack	black
N-Arachidonyl dopamine	MEturquoise	turquoise
4-Hydroxycitrulline	MEbrown	brown
N-Palmitoyl Cysteine	MEturquoise	turquoise
Met His Lys	MEblack	black
LysoPC(P-18:0/0:0)	MEgreen	green
LysoPC(18:0/0:0)	MEbrown	brown
1,3,5-Bisabolatrien-10-one	MEred	red
2-Dimethylamino-5,6-dimethylpyrimidin-4-ol	MEtan	tan
Pantothenate	MEsalmon	salmon
Precorrin 4	MEtan	tan
Acetoacetate	MEmagenta	magenta
Phenazine-1-carboxylate	MEpurple	purple
Tezampanel	MEblue	blue
Methyl 2-((3,4-dihydro-3,4-dioxo-1-naphthalenyl)amino)benzoate	MEgreen	green
p-Coumaroylagmatine	MEgreenyellow	greenyellow
n-propyl-l-arginine	MEmagenta	magenta
N-formylanthranilic acid	MEpink	pink
Verbenalol	MEpink	pink
5-Chloro-3-ethyl-N-[(1-ethylpyrrolidin-2-yl)methyl]-2-hydroxy-6-methoxybenzamide	MEsalmon	salmon
Biochanin A	MEblack	black
Phomopsin B	MEtan	tan
LysoPE(18:2(9Z,12Z)/0:0)	MEturquoise	turquoise
m-Hydroxybenzoylecgonine	MEtan	tan
Styrene	MEgrey	grey
Cyclin D1	MEgrey	grey
Feruloyl-2-hydroxyputrescine	MEred	red
Uridine	MEred	red
2-Furanmethanol	MEblue	blue
N4-Acetylcytidine	MEgreen	green
3-Oxalomalic acid	MEblue	blue
Flavogallol	MEsalmon	salmon
7-Deoxyloganetin	MEgrey	grey
Cyanidin	MEgrey	grey
Vulgarone A	MEgreenyellow	greenyellow
PC(16:1(9Z)/P-18:1(11Z))	MEgreen	green
Benzeneacetonitrile	MEpurple	purple
3''-Deamino-3''-hydroxykanamycin B	MEblue	blue
Oleic Acid ethyl ester	MEpink	pink
18-Oxocortisol	MEgrey	grey
Lidamidine	MEblue	blue
2-Phenylethanol	MEgreenyellow	greenyellow
2-[(L-Alanin-3-ylcarbamoyl)methyl]-3-(2-aminoethylcarbamoyl)-2-hydroxypropanoate	MEturquoise	turquoise
Tetrahydrocortisone	MEgreen	green
2'-Deamino-2'-hydroxy-6'-dehydroparomamine	MEsalmon	salmon
beta-Alanyl-N(pi)-methyl-L-histidine	MEtan	tan
3alpha,7alpha-Dihydroxy-5beta-cholestanate	MEpink	pink
Confertifoline	MEturquoise	turquoise
PC(14:0/0:0)	MEturquoise	turquoise
N-Glycoloyl-neuraminate	MEturquoise	turquoise
DG(14:0/22:5(4Z,7Z,10Z,13Z,16Z)/0:0)	MEgrey	grey
(卤)-Propionylcarnitine	MEblue	blue
PC(P-16_0_18_4(6Z,9Z,12Z,15Z))	MEred	red
UDP-2-acetamido-4-(D-alanylamino)-2,4,6-trideoxy-alpha-D-glucose	MEred	red
beta-Alanyl-L-arginine	MEturquoise	turquoise
Cephaloridine	MEturquoise	turquoise
Fumarate	MEturquoise	turquoise
Fumaric acid	MEblue	blue
Lithocholyltaurine	MEturquoise	turquoise
2-Amino-4-phosphonobutyric acid	MEblack	black
Isorhoifolin	MEsalmon	salmon
Estradiol 17-sulfate	MEgrey	grey
L-Tyrosine ethyl ester	MEpurple	purple
Glycohyodeoxycholic acid	MEyellow	yellow
7-Amino-4-hydroxy-2-naphthalenesulfonic acid	MEturquoise	turquoise
Threonylvaline	MEgreen	green
Muricatin A	MEturquoise	turquoise
Phenylethyl alcohol	MEgrey	grey
Littorine	MEyellow	yellow
Corticosterone	MEgrey	grey
Butorphanol	MEturquoise	turquoise
2-Methoxyestrone 3-glucuronide	MEpurple	purple
Threonylisoleucine	MEturquoise	turquoise
1-Methyl-2-nonyl-4(1H)-quinolinone	MEred	red
Deoxypodophyllotoxin	MEtan	tan
Spiramycin 1	MEturquoise	turquoise
beta-Citraurin	MEyellow	yellow
5-Hydroxy-2-oxo-4-ureido-2,5-dihydro-1H-imidazole-5-carboxylate	MEgrey	grey
4-ACETOXYPHENOL	MEgreen	green
Imidazolopiperazine	MEblue	blue
1,6-Dimethylnaphthalene	MEgrey	grey
dGDP	MEyellow	yellow
D-Glucose	MEgreenyellow	greenyellow
2-S-glutathionyl acetate	MEbrown	brown
N-Acetyl-L-Histidine	MEblue	blue
Delphinidin 3-(6''-acetylglucoside)	MEtan	tan
PC(18:1(9E)/0:0)[U]	MEturquoise	turquoise
3-Octaprenyl-4-hydroxybenzoate	MEpink	pink
7-Methylxanthosine	MEtan	tan
Tafluprost	MEpurple	purple
Methyl jasmonate	MEblue	blue
7-Mercaptoheptanoic acid	MEred	red
Pirbuterol	MEyellow	yellow
Surfactin	MEgreenyellow	greenyellow
2-Hydroxy-p-mentha-1,8-dien-6-one	MEtan	tan
3,3-Dichloro-propionic acid	MEmagenta	magenta
Deoxycholic acid	MEred	red
L-leucyl-L-proline	MEturquoise	turquoise
Gly Cys Glu	MEgrey	grey
LysoPE(0:0/18:1(11Z))	MEturquoise	turquoise
8-[(1R,2R)-3-Oxo-2-{(Z)-pent-2-enyl}cyclopentyl]octanoate	MEturquoise	turquoise
2-(Ethoxymethyl)-1h-Imidazo[4,5-C]quinolin-4-Amine	MEmagenta	magenta
Lawsone	MEblue	blue
3,4-Dihydroxybenzoate	MEgrey	grey
5-Methylthio-D-ribose	MEblue	blue
Thymol methyl ether	MEturquoise	turquoise
Foliandrin	MEblack	black
3-(Acetyloxy)-2-hydroxypropyl octadecanoate	MEpink	pink
Tert-butyl N-[2-(prop-2-enamido)ethyl]carbamate	MEgreen	green
2-Oxo-4-hydroxy-4-carboxy-5-ureidoimidazoline	MEgreenyellow	greenyellow
13(S)-HPOT	MEturquoise	turquoise
Dehydroascorbate	MEblack	black
Biliverdin-IX-beta	MEbrown	brown
3-(Acetyloxy)-2-hydroxypropyl icosanoate	MEpink	pink
7-Hydroxyhexadecanoic acid	MEyellow	yellow
Arachidonoylglycine	MEyellow	yellow
Cinnamylideneacetone	MEblue	blue
Paclitaxel	MEpurple	purple
Betanidin 5-[E-feruloyl-(->5)-apiosyl-(1->2)-glucoside]	MEpurple	purple
CDP-ethanolamine	MEblue	blue
Riddelliine	MEpink	pink
L-Metanephrine	MEgreen	green
UDP-N-acetylmuramoyl-L-alanyl-gamma-D-glutamyl-L-lysine	MEtan	tan
3-Hydroxyoctanoate	MEbrown	brown
Myrtine	MEbrown	brown
2,4-Dihydroxythiazole	MEturquoise	turquoise
5-Hydroxyisourate	MEbrown	brown
1-(2-Furyl)butan-3-one	MEsalmon	salmon
Lansiumamide A	MEturquoise	turquoise
Pentanoic acid, 4-amino-, (R)-; Valeric acid, 4-amino-, (R)-(+)-; (R)-(+)-4-Aminovaleric acid; (R)-4-Aminopentanoic acid	MEsalmon	salmon
3alpha,7alpha,12alpha,26-Tetrahydroxy-5beta-cholestane	MEblack	black
2,4-Bis(2-methoxyethoxy)-1,3,5-triazine	MEgreenyellow	greenyellow
(2R*,3R*)-1,2,3-Butanetriol	MEblue	blue
Phylloquinone	MEblue	blue
Aminoimidazole ribotide	MEturquoise	turquoise
UDP-L-rhamnose	MEgrey	grey
UDP-L-Ara4FN	MEgrey	grey
2-Arachidonoylglycerol	MEpink	pink
(1R,6S)-6-Amino-5-oxocyclohex-2-ene-1-carboxylate	MEgrey	grey
Thioguanine	MEgreen	green
FR 900098	MEpurple	purple
2-(1-Pentenyl)furan	MEbrown	brown
15-Deoxy-Delta12,14-PGJ2	MEred	red
Cytarabine	MEblue	blue
L-Dihydroanticapsin	MEtan	tan
(R)-3-((R)-3-Hydroxybutanoyloxy)butanoate	MEmagenta	magenta
2-Butenoic acid methyl ester	MEmagenta	magenta
Precorrin 8X	MEred	red
7,8-Diaminononanoate	MEred	red
2-Deoxyecdysone	MEgreen	green
(6E,8R,10Z)-8-hydroxy-3-oxohexadecadienoic acid	MEturquoise	turquoise
Anofinic acid	MEpink	pink
4-Fluoromuconolactone	MEbrown	brown
Oleoyl Ethanolamide	MEgrey	grey
Xanthosine dihydrate	MEblack	black
4-(4-Fluorobenzyl)-2-p-tolyl-1,2,4-thiadiazolidine-3,5-dione	MEpink	pink
Aldosine	MEgreenyellow	greenyellow
LysoPC(20:3(5Z,8Z,11Z)/0:0)	MEturquoise	turquoise
7,8-Dihydro-2'-deoxyguanosine	MEblue	blue
15-Epibetanidin 5-[E-feruloyl-(->3)-apiosyl-(1->2)-glucoside]	MEgreenyellow	greenyellow
Vinflunine	MEgreen	green
Mytilin B	MEbrown	brown
Phenylalanyl-prolyl-arginine nitrile	MEgrey	grey
Stearoylethanolamide	MEgreen	green
(Z)-But-2-ene-1,2,3-tricarboxylate	MEgreenyellow	greenyellow
THF-L-glutamate	MEbrown	brown
Ergosta-5,7,22,24(28)-tetraen-3beta-ol	MEbrown	brown
Wyerol	MEblack	black
3-Carboxy-2,3,4,9-tetrahydro-1H-pyrido[3,4-b]indole-1-propanoic acid	MEbrown	brown
(-)-Ditryptophenaline	MEsalmon	salmon
Dephospho-CoA	MEturquoise	turquoise
N,N'-Diacetylhydrazine	MEgrey	grey
Phenylalanyl-Lysine	MEblue	blue
Cholylcitrulline	MEyellow	yellow
Ovalitenin B	MEblue	blue
alpha-Isopropylmalate	MEgrey	grey
Tobramycin	MEyellow	yellow
2-Aminomuconate	MEgreen	green
5-Chloro-2-hydroxy-p-benzoquinone	MEblue	blue
Grandisine III	MEblue	blue
p-CHLOROPHENYLALANINE	MEgrey	grey
Bosentan	MEblue	blue
Linamarin	MEturquoise	turquoise
6-Thioguanosine monophosphate	MEbrown	brown
Urocanate	MEyellow	yellow
Hydroxyminaline	MEbrown	brown
5-Methylcytosine	MEblue	blue
SM(d19:0/LTE4)	MEblue	blue
5-Hexyltetrahydro-2-oxo-3-furancarboxylic acid	MEsalmon	salmon
Narbomycin	MEblue	blue
6-Hydroxyheptanoylcarnitine	MEpink	pink
1,2-Disinapoylgentiobiose	MEblack	black
Prunasin	MEgreenyellow	greenyellow
PG(a-13:0/i-12:0)	MEsalmon	salmon
trans-Hex-2-enoic acid	MEred	red
PG(18:0/20:3(5Z,8Z,11Z))	MEpink	pink
5-O-beta-D-Mycaminosyltylactone	MEyellow	yellow
3-dehydrosphinganine (C20)	MEturquoise	turquoise
Momordicoside G	MEturquoise	turquoise
Thiamine acetic acid	MEtan	tan
PG(22:5(7Z,10Z,13Z,16Z,19Z)/PGJ2)	MEgrey	grey
Ropinirole	MEmagenta	magenta
