# Supplementary material for: Integrated multi-omics analysis reveals variation in intramuscular fat among muscle locations of Qinchuan cattle
Source: BMC Genomics. 2023 Jul 1;24:367. doi: 10.1186/s12864-023-09452-9 (PMC10314489; doi:10.1186/s12864-023-09452-9)
Supplement: Supplementary file 2 — Additional file 2. [file 12864_2023_9452_MOESM2_ESM.zip › Supplementary2/Table S21. Genes WGCNA module for L and S.xlsx]

## Sheet: Sheet1
Table S21. Genes WGCNA module for L and S
name	Module	color
Bos_taurus_newGene_101	GEturquoise	turquoise
Bos_taurus_newGene_1021	GEplum1	plum1
Bos_taurus_newGene_1022	GEdarkorange	darkorange
Bos_taurus_newGene_1043	GEgrey60	grey60
Bos_taurus_newGene_1046	GEturquoise	turquoise
Bos_taurus_newGene_1060	GEblue	blue
Bos_taurus_newGene_1068	GElightsteelblue1	lightsteelblue1
Bos_taurus_newGene_1070	GEblack	black
Bos_taurus_newGene_1094	GEpurple	purple
Bos_taurus_newGene_1111	GEpurple	purple
Bos_taurus_newGene_1121	GElightcyan1	lightcyan1
Bos_taurus_newGene_1122	GEmidnightblue	midnightblue
Bos_taurus_newGene_1142	GEturquoise	turquoise
Bos_taurus_newGene_1171	GEblue	blue
Bos_taurus_newGene_1189	GEblue	blue
Bos_taurus_newGene_1196	GEyellow	yellow
Bos_taurus_newGene_121	GElightyellow	lightyellow
Bos_taurus_newGene_1222	GElightgreen	lightgreen
Bos_taurus_newGene_1255	GEturquoise	turquoise
Bos_taurus_newGene_1275	GEblue	blue
Bos_taurus_newGene_134	GEturquoise	turquoise
Bos_taurus_newGene_1349	GEbisque4	bisque4
Bos_taurus_newGene_1365	GEpink	pink
Bos_taurus_newGene_141	GEturquoise	turquoise
Bos_taurus_newGene_1415	GEblue	blue
Bos_taurus_newGene_1475	GEblue	blue
Bos_taurus_newGene_1537	GEcyan	cyan
Bos_taurus_newGene_1567	GEmagenta	magenta
Bos_taurus_newGene_1578	GElightyellow	lightyellow
Bos_taurus_newGene_1582	GEred	red
Bos_taurus_newGene_1635	GEblue	blue
Bos_taurus_newGene_1637	GEgreenyellow	greenyellow
Bos_taurus_newGene_165	GEblack	black
Bos_taurus_newGene_1669	GEturquoise	turquoise
Bos_taurus_newGene_1680	GEblue	blue
Bos_taurus_newGene_1698	GEturquoise	turquoise
Bos_taurus_newGene_1713	GEturquoise	turquoise
Bos_taurus_newGene_172	GEturquoise	turquoise
Bos_taurus_newGene_1750	GEblue	blue
Bos_taurus_newGene_1783	GEbrown	brown
Bos_taurus_newGene_1789	GEblue	blue
Bos_taurus_newGene_1793	GEblue	blue
Bos_taurus_newGene_18	GEturquoise	turquoise
Bos_taurus_newGene_1803	GEmagenta	magenta
Bos_taurus_newGene_1813	GEblue	blue
Bos_taurus_newGene_1823	GEturquoise	turquoise
Bos_taurus_newGene_1827	GEyellow	yellow
Bos_taurus_newGene_1836	GEturquoise	turquoise
Bos_taurus_newGene_184	GEblue	blue
Bos_taurus_newGene_1864	GEyellow	yellow
Bos_taurus_newGene_1874	GEgrey60	grey60
Bos_taurus_newGene_1875	GEskyblue	skyblue
Bos_taurus_newGene_1885	GEblue	blue
Bos_taurus_newGene_1901	GEblue	blue
Bos_taurus_newGene_1904	GEturquoise	turquoise
Bos_taurus_newGene_1913	GEturquoise	turquoise
Bos_taurus_newGene_1943	GEblue	blue
Bos_taurus_newGene_1952	GEturquoise	turquoise
Bos_taurus_newGene_1955	GEyellow	yellow
Bos_taurus_newGene_1996	GEturquoise	turquoise
Bos_taurus_newGene_2008	GEsteelblue	steelblue
Bos_taurus_newGene_2027	GEyellow	yellow
Bos_taurus_newGene_2040	GEturquoise	turquoise
Bos_taurus_newGene_2043	GEturquoise	turquoise
Bos_taurus_newGene_2068	GEgrey60	grey60
Bos_taurus_newGene_208	GEyellow	yellow
Bos_taurus_newGene_2080	GEdarkorange	darkorange
Bos_taurus_newGene_21	GEblue	blue
Bos_taurus_newGene_2100	GEmidnightblue	midnightblue
Bos_taurus_newGene_2118	GEbrown	brown
Bos_taurus_newGene_2119	GEturquoise	turquoise
Bos_taurus_newGene_2124	GEviolet	violet
Bos_taurus_newGene_2132	GElightcyan1	lightcyan1
Bos_taurus_newGene_2149	GEpink	pink
Bos_taurus_newGene_2150	GEblue	blue
Bos_taurus_newGene_2160	GEblue	blue
Bos_taurus_newGene_2183	GEturquoise	turquoise
Bos_taurus_newGene_2188	GEdarkturquoise	darkturquoise
Bos_taurus_newGene_2189	GEblue	blue
Bos_taurus_newGene_2209	GEbrown	brown
Bos_taurus_newGene_2218	GEblue	blue
Bos_taurus_newGene_2241	GEblue	blue
Bos_taurus_newGene_2254	GElightgreen	lightgreen
Bos_taurus_newGene_227	GEturquoise	turquoise
Bos_taurus_newGene_2279	GEblue	blue
Bos_taurus_newGene_2306	GEblack	black
Bos_taurus_newGene_2307	GEroyalblue	royalblue
Bos_taurus_newGene_2325	GEturquoise	turquoise
Bos_taurus_newGene_2328	GEdarkred	darkred
Bos_taurus_newGene_2334	GEbrown	brown
Bos_taurus_newGene_2341	GEplum2	plum2
Bos_taurus_newGene_2350	GEturquoise	turquoise
Bos_taurus_newGene_2360	GEblue	blue
Bos_taurus_newGene_2362	GEgrey60	grey60
Bos_taurus_newGene_2365	GEblue	blue
Bos_taurus_newGene_2380	GEred	red
Bos_taurus_newGene_2403	GEblue	blue
Bos_taurus_newGene_241	GEorange	orange
Bos_taurus_newGene_2413	GEbrown	brown
Bos_taurus_newGene_2421	GEdarkorange	darkorange
Bos_taurus_newGene_2427	GEblue	blue
Bos_taurus_newGene_2431	GEdarkred	darkred
Bos_taurus_newGene_2452	GEorange	orange
Bos_taurus_newGene_2456	GEdarkred	darkred
Bos_taurus_newGene_2459	GEblue	blue
Bos_taurus_newGene_2460	GEturquoise	turquoise
Bos_taurus_newGene_2461	GEblue	blue
Bos_taurus_newGene_2463	GEthistle2	thistle2
Bos_taurus_newGene_2489	GEgreen	green
Bos_taurus_newGene_249	GEturquoise	turquoise
Bos_taurus_newGene_2493	GEturquoise	turquoise
Bos_taurus_newGene_2494	GEdarkorange	darkorange
Bos_taurus_newGene_2496	GEpink	pink
Bos_taurus_newGene_2535	GEfloralwhite	floralwhite
Bos_taurus_newGene_2553	GEyellow	yellow
Bos_taurus_newGene_2567	GEdarkgrey	darkgrey
Bos_taurus_newGene_2569	GEsteelblue	steelblue
Bos_taurus_newGene_2573	GEturquoise	turquoise
Bos_taurus_newGene_2588	GEblue	blue
Bos_taurus_newGene_2623	GEdarkred	darkred
Bos_taurus_newGene_2624	GEtan	tan
Bos_taurus_newGene_2662	GEdarkolivegreen	darkolivegreen
Bos_taurus_newGene_2665	GEdarkorange	darkorange
Bos_taurus_newGene_2666	GElightyellow	lightyellow
Bos_taurus_newGene_2683	GEturquoise	turquoise
Bos_taurus_newGene_2685	GEviolet	violet
Bos_taurus_newGene_270	GEblack	black
Bos_taurus_newGene_2705	GEpink	pink
Bos_taurus_newGene_274	GEblue	blue
Bos_taurus_newGene_2756	GEturquoise	turquoise
Bos_taurus_newGene_2758	GEturquoise	turquoise
Bos_taurus_newGene_2769	GEbisque4	bisque4
Bos_taurus_newGene_2807	GEblue	blue
Bos_taurus_newGene_2822	GEbisque4	bisque4
Bos_taurus_newGene_283	GEturquoise	turquoise
Bos_taurus_newGene_2868	GEpurple	purple
Bos_taurus_newGene_2876	GEblue	blue
Bos_taurus_newGene_2881	GEdarkorange2	darkorange2
Bos_taurus_newGene_2885	GEturquoise	turquoise
Bos_taurus_newGene_2896	GEturquoise	turquoise
Bos_taurus_newGene_2917	GEtan	tan
Bos_taurus_newGene_2918	GEorangered4	orangered4
Bos_taurus_newGene_2925	GEyellow	yellow
Bos_taurus_newGene_2937	GEturquoise	turquoise
Bos_taurus_newGene_2942	GEyellow	yellow
Bos_taurus_newGene_2958	GElightsteelblue1	lightsteelblue1
Bos_taurus_newGene_2966	GEblue	blue
Bos_taurus_newGene_2967	GEturquoise	turquoise
Bos_taurus_newGene_2970	GEturquoise	turquoise
Bos_taurus_newGene_2976	GEskyblue	skyblue
Bos_taurus_newGene_2984	GEturquoise	turquoise
Bos_taurus_newGene_30	GEturquoise	turquoise
Bos_taurus_newGene_301	GEtan	tan
Bos_taurus_newGene_3028	GEorange	orange
Bos_taurus_newGene_3045	GElightcyan	lightcyan
Bos_taurus_newGene_3048	GEred	red
Bos_taurus_newGene_3060	GEbrown	brown
Bos_taurus_newGene_3082	GEmagenta	magenta
Bos_taurus_newGene_3085	GEblue	blue
Bos_taurus_newGene_3094	GEturquoise	turquoise
Bos_taurus_newGene_3119	GEblue	blue
Bos_taurus_newGene_3135	GEbrown4	brown4
Bos_taurus_newGene_3164	GEturquoise	turquoise
Bos_taurus_newGene_317	GEblue	blue
Bos_taurus_newGene_3191	GEturquoise	turquoise
Bos_taurus_newGene_3198	GEturquoise	turquoise
Bos_taurus_newGene_3209	GEturquoise	turquoise
Bos_taurus_newGene_3210	GEsalmon	salmon
Bos_taurus_newGene_3236	GEyellow	yellow
Bos_taurus_newGene_3238	GEblack	black
Bos_taurus_newGene_3252	GEblue	blue
Bos_taurus_newGene_3256	GEdarkmagenta	darkmagenta
Bos_taurus_newGene_3285	GEmagenta	magenta
Bos_taurus_newGene_330	GEturquoise	turquoise
Bos_taurus_newGene_3300	GEmagenta	magenta
Bos_taurus_newGene_3313	GEblue	blue
Bos_taurus_newGene_3314	GEblue	blue
Bos_taurus_newGene_3322	GEred	red
Bos_taurus_newGene_3324	GEturquoise	turquoise
Bos_taurus_newGene_3328	GEsaddlebrown	saddlebrown
Bos_taurus_newGene_3335	GEblue	blue
Bos_taurus_newGene_3340	GEyellow	yellow
Bos_taurus_newGene_3350	GEblack	black
Bos_taurus_newGene_3364	GEdarkolivegreen	darkolivegreen
Bos_taurus_newGene_3365	GEskyblue3	skyblue3
Bos_taurus_newGene_3371	GEcyan	cyan
Bos_taurus_newGene_3374	GEblue	blue
Bos_taurus_newGene_3376	GEblue	blue
Bos_taurus_newGene_3408	GEmagenta	magenta
Bos_taurus_newGene_3424	GEblue	blue
Bos_taurus_newGene_3425	GEviolet	violet
Bos_taurus_newGene_3428	GEblue	blue
Bos_taurus_newGene_3461	GEpink	pink
Bos_taurus_newGene_3474	GEturquoise	turquoise
Bos_taurus_newGene_3486	GEsteelblue	steelblue
Bos_taurus_newGene_3498	GEturquoise	turquoise
Bos_taurus_newGene_3518	GEblue	blue
Bos_taurus_newGene_3550	GEturquoise	turquoise
Bos_taurus_newGene_3554	GEblue	blue
Bos_taurus_newGene_3650	GEblue	blue
Bos_taurus_newGene_3656	GEred	red
Bos_taurus_newGene_3663	GEturquoise	turquoise
Bos_taurus_newGene_3669	GEpurple	purple
Bos_taurus_newGene_3691	GEturquoise	turquoise
Bos_taurus_newGene_3692	GEturquoise	turquoise
Bos_taurus_newGene_3717	GEyellowgreen	yellowgreen
Bos_taurus_newGene_3741	GEblue	blue
Bos_taurus_newGene_3742	GEblue	blue
Bos_taurus_newGene_3743	GEyellow	yellow
Bos_taurus_newGene_3745	GEbrown	brown
Bos_taurus_newGene_3752	GEturquoise	turquoise
Bos_taurus_newGene_3781	GEturquoise	turquoise
Bos_taurus_newGene_3801	GEturquoise	turquoise
Bos_taurus_newGene_3813	GEorange	orange
Bos_taurus_newGene_3827	GEturquoise	turquoise
Bos_taurus_newGene_3836	GEturquoise	turquoise
Bos_taurus_newGene_3840	GEyellow	yellow
Bos_taurus_newGene_3854	GEturquoise	turquoise
Bos_taurus_newGene_3857	GEroyalblue	royalblue
Bos_taurus_newGene_3867	GEdarkgrey	darkgrey
Bos_taurus_newGene_3895	GEbrown	brown
Bos_taurus_newGene_39	GEturquoise	turquoise
Bos_taurus_newGene_3940	GEblack	black
Bos_taurus_newGene_3941	GEturquoise	turquoise
Bos_taurus_newGene_3947	GEorange	orange
Bos_taurus_newGene_3978	GEblack	black
Bos_taurus_newGene_3980	GEmidnightblue	midnightblue
Bos_taurus_newGene_4015	GEtan	tan
Bos_taurus_newGene_4025	GEdarkmagenta	darkmagenta
Bos_taurus_newGene_4129	GEtan	tan
Bos_taurus_newGene_4137	GEblue	blue
Bos_taurus_newGene_4168	GEturquoise	turquoise
Bos_taurus_newGene_4173	GEsaddlebrown	saddlebrown
Bos_taurus_newGene_4193	GEtan	tan
Bos_taurus_newGene_4199	GEturquoise	turquoise
Bos_taurus_newGene_4200	GEyellow	yellow
Bos_taurus_newGene_4214	GEdarkgreen	darkgreen
Bos_taurus_newGene_4215	GEivory	ivory
Bos_taurus_newGene_4220	GEblue	blue
Bos_taurus_newGene_4225	GEturquoise	turquoise
Bos_taurus_newGene_4235	GEblue	blue
Bos_taurus_newGene_4245	GEblue	blue
Bos_taurus_newGene_4247	GEyellow	yellow
Bos_taurus_newGene_4251	GEmidnightblue	midnightblue
Bos_taurus_newGene_4265	GEblue	blue
Bos_taurus_newGene_4273	GEdarkorange	darkorange
Bos_taurus_newGene_4290	GEplum1	plum1
Bos_taurus_newGene_4295	GEmagenta	magenta
Bos_taurus_newGene_4313	GEroyalblue	royalblue
Bos_taurus_newGene_4315	GEmediumpurple3	mediumpurple3
Bos_taurus_newGene_4319	GElightgreen	lightgreen
Bos_taurus_newGene_4388	GEdarkolivegreen	darkolivegreen
Bos_taurus_newGene_4389	GEblue	blue
Bos_taurus_newGene_4391	GEviolet	violet
Bos_taurus_newGene_441	GEturquoise	turquoise
Bos_taurus_newGene_4416	GEbrown	brown
Bos_taurus_newGene_4417	GEturquoise	turquoise
Bos_taurus_newGene_4428	GEgreenyellow	greenyellow
Bos_taurus_newGene_4466	GEorange	orange
Bos_taurus_newGene_4467	GEblue	blue
Bos_taurus_newGene_448	GEturquoise	turquoise
Bos_taurus_newGene_4587	GEblue	blue
Bos_taurus_newGene_463	GEblue	blue
Bos_taurus_newGene_4645	GEdarkorange	darkorange
Bos_taurus_newGene_4657	GEturquoise	turquoise
Bos_taurus_newGene_468	GEpaleturquoise	paleturquoise
Bos_taurus_newGene_4697	GEblue	blue
Bos_taurus_newGene_471	GEturquoise	turquoise
Bos_taurus_newGene_4711	GEblack	black
Bos_taurus_newGene_4744	GEblue	blue
Bos_taurus_newGene_4749	GEmagenta	magenta
Bos_taurus_newGene_4775	GEturquoise	turquoise
Bos_taurus_newGene_4780	GEturquoise	turquoise
Bos_taurus_newGene_4782	GEblue	blue
Bos_taurus_newGene_4786	GEred	red
Bos_taurus_newGene_4797	GEplum1	plum1
Bos_taurus_newGene_4883	GEorangered4	orangered4
Bos_taurus_newGene_4904	GEturquoise	turquoise
Bos_taurus_newGene_4913	GEturquoise	turquoise
Bos_taurus_newGene_4925	GElightyellow	lightyellow
Bos_taurus_newGene_4951	GEgreen	green
Bos_taurus_newGene_4963	GEpink	pink
Bos_taurus_newGene_4979	GEmagenta	magenta
Bos_taurus_newGene_5005	GEyellow	yellow
Bos_taurus_newGene_5028	GEturquoise	turquoise
Bos_taurus_newGene_5058	GEsalmon	salmon
Bos_taurus_newGene_5090	GEskyblue	skyblue
Bos_taurus_newGene_5093	GElightsteelblue1	lightsteelblue1
Bos_taurus_newGene_5096	GEmidnightblue	midnightblue
Bos_taurus_newGene_5097	GEturquoise	turquoise
Bos_taurus_newGene_51	GEturquoise	turquoise
Bos_taurus_newGene_510	GEgreenyellow	greenyellow
Bos_taurus_newGene_5113	GElightgreen	lightgreen
Bos_taurus_newGene_5128	GEturquoise	turquoise
Bos_taurus_newGene_5167	GEturquoise	turquoise
Bos_taurus_newGene_5171	GEdarkslateblue	darkslateblue
Bos_taurus_newGene_5181	GEturquoise	turquoise
Bos_taurus_newGene_5191	GEroyalblue	royalblue
Bos_taurus_newGene_5193	GEmidnightblue	midnightblue
Bos_taurus_newGene_5200	GEturquoise	turquoise
Bos_taurus_newGene_5204	GElightyellow	lightyellow
Bos_taurus_newGene_5212	GEdarkgrey	darkgrey
Bos_taurus_newGene_5213	GElightsteelblue1	lightsteelblue1
Bos_taurus_newGene_5238	GEblue	blue
Bos_taurus_newGene_5253	GEbrown	brown
Bos_taurus_newGene_5288	GEblue	blue
Bos_taurus_newGene_5289	GEred	red
Bos_taurus_newGene_533	GEblue	blue
Bos_taurus_newGene_5344	GEturquoise	turquoise
Bos_taurus_newGene_5354	GEyellow	yellow
Bos_taurus_newGene_5410	GEyellowgreen	yellowgreen
Bos_taurus_newGene_5416	GElightyellow	lightyellow
Bos_taurus_newGene_5422	GEblue	blue
Bos_taurus_newGene_5424	GEturquoise	turquoise
Bos_taurus_newGene_5435	GEpink	pink
Bos_taurus_newGene_5463	GEturquoise	turquoise
Bos_taurus_newGene_5472	GEpaleturquoise	paleturquoise
Bos_taurus_newGene_5477	GEyellow	yellow
Bos_taurus_newGene_5542	GEblue	blue
Bos_taurus_newGene_5554	GEturquoise	turquoise
Bos_taurus_newGene_5576	GEbrown	brown
Bos_taurus_newGene_5582	GEmediumpurple3	mediumpurple3
Bos_taurus_newGene_5610	GEblue	blue
Bos_taurus_newGene_5628	GEturquoise	turquoise
Bos_taurus_newGene_5636	GEblue	blue
Bos_taurus_newGene_5645	GEturquoise	turquoise
Bos_taurus_newGene_5707	GElightgreen	lightgreen
Bos_taurus_newGene_5709	GEyellow	yellow
Bos_taurus_newGene_5724	GEyellow	yellow
Bos_taurus_newGene_5731	GEblue	blue
Bos_taurus_newGene_5741	GEturquoise	turquoise
Bos_taurus_newGene_5745	GEblue	blue
Bos_taurus_newGene_576	GEtan	tan
Bos_taurus_newGene_5768	GEdarkred	darkred
Bos_taurus_newGene_5772	GEgreenyellow	greenyellow
Bos_taurus_newGene_5782	GEturquoise	turquoise
Bos_taurus_newGene_5785	GEblue	blue
Bos_taurus_newGene_5797	GEred	red
Bos_taurus_newGene_580	GEdarkorange	darkorange
Bos_taurus_newGene_5803	GEturquoise	turquoise
Bos_taurus_newGene_5813	GEblue	blue
Bos_taurus_newGene_5827	GEdarkgrey	darkgrey
Bos_taurus_newGene_5833	GEpink	pink
Bos_taurus_newGene_5843	GEblue	blue
Bos_taurus_newGene_5861	GEdarkslateblue	darkslateblue
Bos_taurus_newGene_5916	GEmidnightblue	midnightblue
Bos_taurus_newGene_5920	GEdarkgrey	darkgrey
Bos_taurus_newGene_5923	GEgrey60	grey60
Bos_taurus_newGene_5938	GEskyblue3	skyblue3
Bos_taurus_newGene_5969	GEbrown	brown
Bos_taurus_newGene_5986	GEturquoise	turquoise
Bos_taurus_newGene_6018	GEgreen	green
Bos_taurus_newGene_6040	GEbrown	brown
Bos_taurus_newGene_6045	GElightcyan	lightcyan
Bos_taurus_newGene_6053	GEthistle2	thistle2
Bos_taurus_newGene_6055	GEblue	blue
Bos_taurus_newGene_608	GEivory	ivory
Bos_taurus_newGene_6085	GEbrown	brown
Bos_taurus_newGene_6087	GEdarkorange	darkorange
Bos_taurus_newGene_610	GEturquoise	turquoise
Bos_taurus_newGene_6109	GEdarkmagenta	darkmagenta
Bos_taurus_newGene_6119	GEdarkturquoise	darkturquoise
Bos_taurus_newGene_6122	GEsalmon	salmon
Bos_taurus_newGene_6123	GEblue	blue
Bos_taurus_newGene_6140	GEdarkgrey	darkgrey
Bos_taurus_newGene_6165	GEdarkturquoise	darkturquoise
Bos_taurus_newGene_618	GEdarkgreen	darkgreen
Bos_taurus_newGene_6213	GEturquoise	turquoise
Bos_taurus_newGene_6220	GEblue	blue
Bos_taurus_newGene_624	GEorange	orange
Bos_taurus_newGene_6248	GEturquoise	turquoise
Bos_taurus_newGene_6262	GEorange	orange
Bos_taurus_newGene_627	GEgreen	green
Bos_taurus_newGene_6270	GEplum1	plum1
Bos_taurus_newGene_6279	GEroyalblue	royalblue
Bos_taurus_newGene_6291	GEdarkturquoise	darkturquoise
Bos_taurus_newGene_6324	GEblue	blue
Bos_taurus_newGene_6338	GEblue	blue
Bos_taurus_newGene_6339	GEred	red
Bos_taurus_newGene_6347	GEyellow	yellow
Bos_taurus_newGene_6385	GEturquoise	turquoise
Bos_taurus_newGene_6415	GEdarkred	darkred
Bos_taurus_newGene_6416	GEroyalblue	royalblue
Bos_taurus_newGene_6422	GEturquoise	turquoise
Bos_taurus_newGene_6452	GEblue	blue
Bos_taurus_newGene_6474	GEplum2	plum2
Bos_taurus_newGene_6488	GEpink	pink
Bos_taurus_newGene_6522	GEcyan	cyan
Bos_taurus_newGene_6529	GEsteelblue	steelblue
Bos_taurus_newGene_6559	GEpink	pink
Bos_taurus_newGene_6579	GEpink	pink
Bos_taurus_newGene_658	GEturquoise	turquoise
Bos_taurus_newGene_6602	GEblue	blue
Bos_taurus_newGene_6618	GEpink	pink
Bos_taurus_newGene_6634	GElightyellow	lightyellow
Bos_taurus_newGene_6651	GEskyblue3	skyblue3
Bos_taurus_newGene_6661	GEblue	blue
Bos_taurus_newGene_6687	GEsaddlebrown	saddlebrown
Bos_taurus_newGene_6718	GElightyellow	lightyellow
Bos_taurus_newGene_6736	GEgreenyellow	greenyellow
Bos_taurus_newGene_675	GEturquoise	turquoise
Bos_taurus_newGene_6752	GEblue	blue
Bos_taurus_newGene_6774	GEblue	blue
Bos_taurus_newGene_6780	GEthistle2	thistle2
Bos_taurus_newGene_6791	GEyellow	yellow
Bos_taurus_newGene_6794	GEdarkorange	darkorange
Bos_taurus_newGene_6819	GEred	red
Bos_taurus_newGene_6823	GEturquoise	turquoise
Bos_taurus_newGene_6824	GEdarkorange	darkorange
Bos_taurus_newGene_6828	GEdarkred	darkred
Bos_taurus_newGene_6832	GEpink	pink
Bos_taurus_newGene_6843	GEpaleturquoise	paleturquoise
Bos_taurus_newGene_6844	GEblue	blue
Bos_taurus_newGene_6853	GEsteelblue	steelblue
Bos_taurus_newGene_6911	GEblue	blue
Bos_taurus_newGene_6912	GEturquoise	turquoise
Bos_taurus_newGene_6948	GEdarkgreen	darkgreen
Bos_taurus_newGene_695	GEdarkorange	darkorange
Bos_taurus_newGene_6953	GEblue	blue
Bos_taurus_newGene_6956	GEyellow	yellow
Bos_taurus_newGene_6968	GEpink	pink
Bos_taurus_newGene_6974	GEblue	blue
Bos_taurus_newGene_722	GEdarkorange	darkorange
Bos_taurus_newGene_729	GEblue	blue
Bos_taurus_newGene_800	GEblue	blue
Bos_taurus_newGene_802	GEturquoise	turquoise
Bos_taurus_newGene_804	GEblue	blue
Bos_taurus_newGene_83	GEdarkmagenta	darkmagenta
Bos_taurus_newGene_852	GEdarkgreen	darkgreen
Bos_taurus_newGene_868	GEpurple	purple
Bos_taurus_newGene_874	GEthistle2	thistle2
Bos_taurus_newGene_898	GEdarkturquoise	darkturquoise
Bos_taurus_newGene_90	GEturquoise	turquoise
Bos_taurus_newGene_960	GEsalmon	salmon
Bos_taurus_newGene_967	GEyellow	yellow
gene-A2M	GEgreenyellow	greenyellow
gene-A4GALT	GEbrown	brown
gene-AAAS	GEplum2	plum2
gene-AACS	GEblue	blue
gene-AADAT	GEturquoise	turquoise
gene-AAED1	GEorangered4	orangered4
gene-AAGAB	GEblue	blue
gene-AAK1	GEyellow	yellow
gene-AAMDC	GEturquoise	turquoise
gene-AAMP	GEwhite	white
gene-AAR2	GEyellowgreen	yellowgreen
gene-AARS	GEsalmon	salmon
gene-AARS2	GEred	red
gene-AARSD1	GEturquoise	turquoise
gene-AASDH	GEpink	pink
gene-AASDHPPT	GEskyblue	skyblue
gene-AASS	GEdarkred	darkred
gene-AATF	GEgreen	green
gene-ABAT	GEyellowgreen	yellowgreen
gene-ABCA1	GEblue	blue
gene-ABCA2	GElightcyan	lightcyan
gene-ABCA3	GEturquoise	turquoise
gene-ABCA5	GEsaddlebrown	saddlebrown
gene-ABCA6	GEred	red
gene-ABCA9	GEpurple	purple
gene-ABCB10	GEdarkorange2	darkorange2
gene-ABCB6	GEturquoise	turquoise
gene-ABCB7	GEyellow	yellow
gene-ABCB8	GEbrown	brown
gene-ABCC1	GEblack	black
gene-ABCC10	GEdarkolivegreen	darkolivegreen
gene-ABCC3	GEblue	blue
gene-ABCC5	GEblue	blue
gene-ABCC9	GEblue	blue
gene-ABCD1	GEmagenta	magenta
gene-ABCD3	GEblue	blue
gene-ABCD4	GEbrown	brown
gene-ABCE1	GEturquoise	turquoise
gene-ABCF1	GEturquoise	turquoise
gene-ABCF2	GEmagenta	magenta
gene-ABCF3	GEsalmon	salmon
gene-ABCG2	GEmidnightblue	midnightblue
gene-ABHD10	GEblue	blue
gene-ABHD11	GEfloralwhite	floralwhite
gene-ABHD12	GEbrown	brown
gene-ABHD13	GEyellow	yellow
gene-ABHD14A	GEbrown	brown
gene-ABHD14B	GEblue	blue
gene-ABHD16A	GEtan	tan
gene-ABHD16B	GEpurple	purple
gene-ABHD17A	GEmediumpurple3	mediumpurple3
gene-ABHD17B	GEturquoise	turquoise
gene-ABHD18	GEyellow	yellow
gene-ABHD2	GEblue	blue
gene-ABHD3	GEorangered4	orangered4
gene-ABHD4	GEviolet	violet
gene-ABHD5	GEturquoise	turquoise
gene-ABHD6	GEdarkgrey	darkgrey
gene-ABHD8	GEpurple	purple
gene-ABI1	GEblue	blue
gene-ABI2	GEturquoise	turquoise
gene-ABI3	GEturquoise	turquoise
gene-ABI3BP	GEroyalblue	royalblue
gene-ABL1	GEblue	blue
gene-ABL2	GEorangered4	orangered4
gene-ABLIM1	GEblack	black
gene-ABLIM2	GEyellow	yellow
gene-ABLIM3	GEturquoise	turquoise
gene-ABR	GEturquoise	turquoise
gene-ABRA	GEmidnightblue	midnightblue
gene-ABRAXAS1	GEblue	blue
gene-ABRAXAS2	GEskyblue3	skyblue3
gene-ABT1	GElightcyan1	lightcyan1
gene-ABTB1	GEbrown	brown
gene-ABTB2	GEmagenta	magenta
gene-ACAA1	GEsalmon	salmon
gene-ACAA2	GEyellow	yellow
gene-ACACA	GEblue	blue
gene-ACACB	GEturquoise	turquoise
gene-ACAD10	GEpaleturquoise	paleturquoise
gene-ACAD11	GEblue	blue
gene-ACAD8	GEmidnightblue	midnightblue
gene-ACAD9	GEdarkgrey	darkgrey
gene-ACADL	GEblue	blue
gene-ACADM	GEblue	blue
gene-ACADS	GEturquoise	turquoise
gene-ACADSB	GEblue	blue
gene-ACADVL	GEyellow	yellow
gene-ACAP1	GEpurple	purple
gene-ACAP2	GEpink	pink
gene-ACAP3	GEbrown	brown
gene-ACAT1	GEblue	blue
gene-ACAT2	GEorangered4	orangered4
gene-ACBD3	GEroyalblue	royalblue
gene-ACBD4	GEgreenyellow	greenyellow
gene-ACBD5	GEturquoise	turquoise
gene-ACBD6	GEturquoise	turquoise
gene-ACCS	GEdarkgreen	darkgreen
gene-ACD	GEblue	blue
gene-ACE	GEturquoise	turquoise
gene-ACER3	GElightcyan	lightcyan
gene-ACIN1	GEsalmon	salmon
gene-ACKR1	GEturquoise	turquoise
gene-ACKR2	GEsaddlebrown	saddlebrown
gene-ACKR3	GEyellowgreen	yellowgreen
gene-ACLY	GEblack	black
gene-ACO1	GEgreenyellow	greenyellow
gene-ACO2	GEturquoise	turquoise
gene-ACOT13	GEturquoise	turquoise
gene-ACOT2	GElightyellow	lightyellow
gene-ACOT4	GEturquoise	turquoise
gene-ACOT7	GEbrown	brown
gene-ACOT8	GEsteelblue	steelblue
gene-ACOT9	GEblue	blue
gene-ACOX1	GEdarkgrey	darkgrey
gene-ACOX2	GEyellow	yellow
gene-ACOX3	GEorange	orange
gene-ACP1	GEcyan	cyan
gene-ACP2	GEtan	tan
gene-ACP4	GEturquoise	turquoise
gene-ACP5	GEturquoise	turquoise
gene-ACP6	GEturquoise	turquoise
gene-ACSF2	GEroyalblue	royalblue
gene-ACSF3	GEblue	blue
gene-ACSL1	GEturquoise	turquoise
gene-ACSL3	GElightcyan	lightcyan
gene-ACSL4	GEsteelblue	steelblue
gene-ACSL5	GEturquoise	turquoise
gene-ACSM5	GEpink	pink
gene-ACSS1	GEyellow	yellow
gene-ACSS2	GEyellow	yellow
gene-ACSS3	GEturquoise	turquoise
gene-ACTA1	GEblue	blue
gene-ACTA2	GEblue	blue
gene-ACTB	GEblue	blue
gene-ACTC1	GEturquoise	turquoise
gene-ACTG1	GEturquoise	turquoise
gene-ACTG2	GEblue	blue
gene-ACTL6A	GEmagenta	magenta
gene-ACTN1	GEblue	blue
gene-ACTN2	GEyellow	yellow
gene-ACTN3	GEpink	pink
gene-ACTN4	GEblue	blue
gene-ACTR10	GEtan	tan
gene-ACTR1A	GEsalmon	salmon
gene-ACTR1B	GEturquoise	turquoise
gene-ACTR2	GEblue	blue
gene-ACTR3	GEblue	blue
gene-ACTR3B	GEturquoise	turquoise
gene-ACTR5	GEplum2	plum2
gene-ACTR6	GEturquoise	turquoise
gene-ACTR8	GEpink	pink
gene-ACTRT3	GEdarkred	darkred
gene-ACVR1	GEturquoise	turquoise
gene-ACVR1B	GEwhite	white
gene-ACVR2A	GEturquoise	turquoise
gene-ACVR2B	GEdarkorange2	darkorange2
gene-ACVRL1	GEblue	blue
gene-ACY1	GEturquoise	turquoise
gene-ACYP1	GEcyan	cyan
gene-ACYP2	GEblue	blue
gene-ADA	GEturquoise	turquoise
gene-ADAL	GEturquoise	turquoise
gene-ADAM10	GEturquoise	turquoise
gene-ADAM15	GEblue	blue
gene-ADAM17	GEblue	blue
gene-ADAM19	GEgreen	green
gene-ADAM33	GEred	red
gene-ADAM9	GEsalmon	salmon
gene-ADAMTS1	GEturquoise	turquoise
gene-ADAMTS10	GEblue	blue
gene-ADAMTS12	GEred	red
gene-ADAMTS15	GEturquoise	turquoise
gene-ADAMTS2	GEgreenyellow	greenyellow
gene-ADAMTS20	GEblue	blue
gene-ADAMTS4	GEtan	tan
gene-ADAMTS7	GEblue	blue
gene-ADAMTS9	GEbrown	brown
gene-ADAMTSL2	GEplum1	plum1
gene-ADAMTSL3	GEblack	black
gene-ADAMTSL4	GEdarkgrey	darkgrey
gene-ADAMTSL5	GElightyellow	lightyellow
gene-ADAP1	GEgreen	green
gene-ADAP2	GEturquoise	turquoise
gene-ADAR	GEturquoise	turquoise
gene-ADARB1	GEyellow	yellow
gene-ADAT1	GEyellow	yellow
gene-ADAT2	GEmagenta	magenta
gene-ADCK1	GEpurple	purple
gene-ADCK2	GEred	red
gene-ADCK5	GEbrown	brown
gene-ADCY2	GEturquoise	turquoise
gene-ADCY3	GEblue	blue
gene-ADCY4	GEturquoise	turquoise
gene-ADCY5	GEblue	blue
gene-ADCY6	GEblue	blue
gene-ADCY7	GElightgreen	lightgreen
gene-ADCY9	GEdarkturquoise	darkturquoise
gene-ADD1	GEblue	blue
gene-ADD3	GEblack	black
gene-ADGRA2	GEturquoise	turquoise
gene-ADGRA3	GEmagenta	magenta
gene-ADGRB1	GEturquoise	turquoise
gene-ADGRD1	GEcyan	cyan
gene-ADGRE5	GElightgreen	lightgreen
gene-ADGRF5	GEturquoise	turquoise
gene-ADGRG1	GEturquoise	turquoise
gene-ADGRL1	GEsienna3	sienna3
gene-ADGRL2	GEblue	blue
gene-ADGRL4	GEturquoise	turquoise
gene-ADH5	GEdarkgrey	darkgrey
gene-ADHFE1	GEblue	blue
gene-ADI1	GEturquoise	turquoise
gene-ADIPOR1	GEturquoise	turquoise
gene-ADIPOR2	GEsteelblue	steelblue
gene-ADIRF	GEturquoise	turquoise
gene-ADK	GEturquoise	turquoise
gene-ADM	GEbrown	brown
gene-ADNP	GEred	red
gene-ADNP2	GEblue	blue
gene-ADO	GEdarkturquoise	darkturquoise
gene-ADORA2A	GEturquoise	turquoise
gene-ADORA2B	GElightcyan	lightcyan
gene-ADPGK	GEturquoise	turquoise
gene-ADPRH	GEturquoise	turquoise
gene-ADPRHL1	GEblue	blue
gene-ADPRHL2	GEgrey60	grey60
gene-ADPRM	GEbrown	brown
gene-ADRA1D	GEblue	blue
gene-ADRA2B	GEblue	blue
gene-ADRA2C	GEblue	blue
gene-ADRB2	GEturquoise	turquoise
gene-ADRM1	GEturquoise	turquoise
gene-ADSL	GEblack	black
gene-ADSS	GEbisque4	bisque4
gene-ADSSL1	GEturquoise	turquoise
gene-AEBP1	GElightgreen	lightgreen
gene-AEBP2	GEblack	black
gene-AEN	GEbrown	brown
gene-AES	GEblue	blue
gene-AFAP1	GEblack	black
gene-AFAP1L1	GEturquoise	turquoise
gene-AFAP1L2	GEbrown	brown
gene-AFDN	GEblue	blue
gene-AFF1	GEturquoise	turquoise
gene-AFF4	GEturquoise	turquoise
gene-AFG3L2	GEturquoise	turquoise
gene-AFTPH	GEturquoise	turquoise
gene-AGA	GEplum2	plum2
gene-AGAP1	GEgreen	green
gene-AGAP2	GEblue	blue
gene-AGAP3	GEdarkturquoise	darkturquoise
gene-AGBL1	GEtan	tan
gene-AGER	GEbrown	brown
gene-AGFG1	GEturquoise	turquoise
gene-AGFG2	GEskyblue3	skyblue3
gene-AGGF1	GEturquoise	turquoise
gene-AGK	GElightcyan	lightcyan
gene-AGL	GEpink	pink
gene-AGMO	GEturquoise	turquoise
gene-AGO1	GElightsteelblue1	lightsteelblue1
gene-AGO2	GEturquoise	turquoise
gene-AGO3	GEorangered4	orangered4
gene-AGO4	GEblack	black
gene-AGPAT1	GEblue	blue
gene-AGPAT2	GEturquoise	turquoise
gene-AGPAT3	GEyellow	yellow
gene-AGPAT5	GEblack	black
gene-AGPS	GElightyellow	lightyellow
gene-AGRN	GEblue	blue
gene-AGT	GEdarkorange	darkorange
gene-AGTPBP1	GEpink	pink
gene-AGTR1	GEblue	blue
gene-AGTRAP	GEdarkorange2	darkorange2
gene-AHCTF1	GEtan	tan
gene-AHCY	GEturquoise	turquoise
gene-AHCYL1	GEbrown	brown
gene-AHCYL2	GEblue	blue
gene-AHDC1	GEwhite	white
gene-AHI1	GEmagenta	magenta
gene-AHNAK	GEblue	blue
gene-AHR	GEturquoise	turquoise
gene-AHSA1	GEturquoise	turquoise
gene-AHSA2	GEblue	blue
gene-AHSP	GEturquoise	turquoise
gene-AIDA	GEturquoise	turquoise
gene-AIF1	GEblue	blue
gene-AIF1L	GEturquoise	turquoise
gene-AIFM1	GEyellow	yellow
gene-AIFM2	GEturquoise	turquoise
gene-AIG1	GEgreenyellow	greenyellow
gene-AIMP1	GEturquoise	turquoise
gene-AIMP2	GEyellowgreen	yellowgreen
gene-AIP	GEwhite	white
gene-AJM1	GEturquoise	turquoise
gene-AJUBA	GEblue	blue
gene-AK1	GEdarkturquoise	darkturquoise
gene-AK2	GEturquoise	turquoise
gene-AK3	GEyellow	yellow
gene-AK4	GEbrown	brown
gene-AK6	GEturquoise	turquoise
gene-AKAP1	GEturquoise	turquoise
gene-AKAP10	GEblue	blue
gene-AKAP11	GEturquoise	turquoise
gene-AKAP12	GEplum2	plum2
gene-AKAP13	GEred	red
gene-AKAP17A	GEbrown	brown
gene-AKAP2	GEturquoise	turquoise
gene-AKAP6	GEyellow	yellow
gene-AKAP7	GEskyblue	skyblue
gene-AKAP8	GEblue	blue
gene-AKAP8L	GEpurple	purple
gene-AKAP9	GEblue	blue
gene-AKIP1	GEred	red
gene-AKIRIN1	GEorangered4	orangered4
gene-AKIRIN2	GEturquoise	turquoise
gene-AKR1A1	GEdarkturquoise	darkturquoise
gene-AKR1B1	GEbrown	brown
gene-AKR1C4	GElightyellow	lightyellow
gene-AKR7A2	GEpaleturquoise	paleturquoise
gene-AKT1	GEgreen	green
gene-AKT1S1	GEturquoise	turquoise
gene-AKT2	GEturquoise	turquoise
gene-AKT3	GEturquoise	turquoise
gene-AKTIP	GEturquoise	turquoise
gene-ALAD	GElightyellow	lightyellow
gene-ALAS1	GEyellow	yellow
gene-ALCAM	GElightyellow	lightyellow
gene-ALDH16A1	GEgreenyellow	greenyellow
gene-ALDH18A1	GEpink	pink
gene-ALDH1A1	GEyellow	yellow
gene-ALDH1A2	GEbrown	brown
gene-ALDH1A3	GEroyalblue	royalblue
gene-ALDH2	GEmagenta	magenta
gene-ALDH3A2	GEturquoise	turquoise
gene-ALDH3B1	GEblue	blue
gene-ALDH4A1	GEturquoise	turquoise
gene-ALDH5A1	GEblue	blue
gene-ALDH6A1	GEblue	blue
gene-ALDH7A1	GEblue	blue
gene-ALDH9A1	GEblack	black
gene-ALDOA	GEdarkturquoise	darkturquoise
gene-ALDOC	GEblue	blue
gene-ALG1	GEbrown	brown
gene-ALG10	GEdarkorange2	darkorange2
gene-ALG11	GEblue	blue
gene-ALG12	GEred	red
gene-ALG13	GEdarkorange2	darkorange2
gene-ALG14	GEdarkgreen	darkgreen
gene-ALG2	GEmagenta	magenta
gene-ALG3	GEdarkolivegreen	darkolivegreen
gene-ALG5	GEblue	blue
gene-ALG6	GEivory	ivory
gene-ALG8	GEblack	black
gene-ALG9	GEturquoise	turquoise
gene-ALKBH1	GEturquoise	turquoise
gene-ALKBH2	GEmidnightblue	midnightblue
gene-ALKBH3	GEturquoise	turquoise
gene-ALKBH4	GEmidnightblue	midnightblue
gene-ALKBH5	GEdarkturquoise	darkturquoise
gene-ALKBH6	GEdarkmagenta	darkmagenta
gene-ALKBH7	GEturquoise	turquoise
gene-ALKBH8	GEtan	tan
gene-ALMS1	GEblue	blue
gene-ALPK2	GEpink	pink
gene-ALPK3	GEturquoise	turquoise
gene-ALPL	GEdarkturquoise	darkturquoise
gene-ALS2	GEdarkorange2	darkorange2
gene-ALS2CL	GEdarkred	darkred
gene-ALYREF	GEblue	blue
gene-AMACR	GEblue	blue
gene-AMBRA1	GEpurple	purple
gene-AMD1	GEblue	blue
gene-AMDHD2	GEblue	blue
gene-AMER1	GEturquoise	turquoise
gene-AMFR	GEblue	blue
gene-AMH	GEbrown	brown
gene-AMIGO1	GEpink	pink
gene-AMIGO2	GEthistle2	thistle2
gene-AMMECR1L	GEbrown	brown
gene-AMN1	GEthistle2	thistle2
gene-AMOT	GEblue	blue
gene-AMOTL1	GEturquoise	turquoise
gene-AMOTL2	GEturquoise	turquoise
gene-AMPD1	GEmagenta	magenta
gene-AMPD2	GEred	red
gene-AMPD3	GEblue	blue
gene-AMT	GEbrown	brown
gene-AMY2B	GEblue	blue
gene-AMZ2	GEturquoise	turquoise
gene-ANAPC1	GEbrown	brown
gene-ANAPC10	GEturquoise	turquoise
gene-ANAPC11	GEturquoise	turquoise
gene-ANAPC13	GEturquoise	turquoise
gene-ANAPC15	GEturquoise	turquoise
gene-ANAPC16	GEblue	blue
gene-ANAPC4	GEyellow	yellow
gene-ANAPC5	GEblue	blue
gene-ANAPC7	GEturquoise	turquoise
gene-ANG	GEgreen	green
gene-ANGEL1	GEdarkolivegreen	darkolivegreen
gene-ANGEL2	GElightcyan1	lightcyan1
gene-ANGPT1	GEviolet	violet
gene-ANGPT2	GEturquoise	turquoise
gene-ANGPT4	GEblue	blue
gene-ANGPTL1	GEgreenyellow	greenyellow
gene-ANGPTL2	GEdarkgreen	darkgreen
gene-ANGPTL4	GElightyellow	lightyellow
gene-ANK1	GEdarkturquoise	darkturquoise
gene-ANK2	GEturquoise	turquoise
gene-ANK3	GEblue	blue
gene-ANKFY1	GEblue	blue
gene-ANKH	GEskyblue	skyblue
gene-ANKHD1	GEyellow	yellow
gene-ANKIB1	GEpink	pink
gene-ANKLE2	GEmidnightblue	midnightblue
gene-ANKMY2	GEivory	ivory
gene-ANKRA2	GEturquoise	turquoise
gene-ANKRD1	GEblue	blue
gene-ANKRD10	GEyellow	yellow
gene-ANKRD11	GEtan	tan
gene-ANKRD12	GEdarkgreen	darkgreen
gene-ANKRD13A	GEblue	blue
gene-ANKRD13B	GEbrown	brown
gene-ANKRD13C	GEblue	blue
gene-ANKRD13D	GEblue	blue
gene-ANKRD16	GEpaleturquoise	paleturquoise
gene-ANKRD17	GEgreenyellow	greenyellow
gene-ANKRD2	GEyellow	yellow
gene-ANKRD23	GEmediumpurple3	mediumpurple3
gene-ANKRD27	GElightgreen	lightgreen
gene-ANKRD28	GEpink	pink
gene-ANKRD33B	GEturquoise	turquoise
gene-ANKRD39	GEgrey60	grey60
gene-ANKRD40	GEturquoise	turquoise
gene-ANKRD42	GEbrown	brown
gene-ANKRD44	GEturquoise	turquoise
gene-ANKRD46	GEturquoise	turquoise
gene-ANKRD49	GEviolet	violet
gene-ANKRD50	GEblue	blue
gene-ANKRD52	GEblue	blue
gene-ANKRD54	GEred	red
gene-ANKRD6	GEblue	blue
gene-ANKRD9	GEdarkturquoise	darkturquoise
gene-ANKS1A	GEblue	blue
gene-ANKS3	GEbrown	brown
gene-ANKZF1	GEblue	blue
gene-ANO1	GEturquoise	turquoise
gene-ANO10	GEblue	blue
gene-ANO5	GEblue	blue
gene-ANO6	GEturquoise	turquoise
gene-ANO8	GEturquoise	turquoise
gene-ANO9	GEblue	blue
gene-ANOS1	GEbrown	brown
gene-ANP32A	GEturquoise	turquoise
gene-ANP32B	GEturquoise	turquoise
gene-ANP32E	GEpurple	purple
gene-ANTXR1	GEsienna3	sienna3
gene-ANTXR2	GElightcyan	lightcyan
gene-ANXA1	GEgreen	green
gene-ANXA11	GEsteelblue	steelblue
gene-ANXA2	GEgreen	green
gene-ANXA3	GEturquoise	turquoise
gene-ANXA4	GEblack	black
gene-ANXA5	GEblue	blue
gene-ANXA6	GEyellow	yellow
gene-ANXA7	GEblue	blue
gene-ANXA8L1	GEsaddlebrown	saddlebrown
gene-ANXA9	GEyellow	yellow
gene-AOC1	GEcyan	cyan
gene-AOC2	GEcyan	cyan
gene-AOC3	GEblue	blue
gene-AOX1	GEgreen	green
gene-AP1AR	GEblue	blue
gene-AP1B1	GEturquoise	turquoise
gene-AP1G1	GEsalmon	salmon
gene-AP1G2	GEturquoise	turquoise
gene-AP1M1	GEgrey60	grey60
gene-AP1S1	GEbrown	brown
gene-AP1S2	GEmagenta	magenta
gene-AP2A1	GEyellow	yellow
gene-AP2A2	GEcyan	cyan
gene-AP2B1	GEorange	orange
gene-AP2M1	GEcyan	cyan
gene-AP2S1	GEturquoise	turquoise
gene-AP3B1	GEturquoise	turquoise
gene-AP3D1	GEgrey60	grey60
gene-AP3M1	GEgreen	green
gene-AP3M2	GEblue	blue
gene-AP3S1	GEturquoise	turquoise
gene-AP3S2	GEsalmon	salmon
gene-AP4B1	GEblack	black
gene-AP4E1	GEturquoise	turquoise
gene-AP4M1	GEtan	tan
gene-AP4S1	GEturquoise	turquoise
gene-AP5B1	GEskyblue	skyblue
gene-AP5M1	GEskyblue3	skyblue3
gene-AP5S1	GEpaleturquoise	paleturquoise
gene-AP5Z1	GEturquoise	turquoise
gene-APAF1	GEblue	blue
gene-APBA3	GEgrey60	grey60
gene-APBB1	GEmagenta	magenta
gene-APBB2	GEturquoise	turquoise
gene-APBB3	GEturquoise	turquoise
gene-APC	GEblue	blue
gene-APCDD1	GEbrown	brown
gene-APEH	GEdarkgrey	darkgrey
gene-APEX1	GEcyan	cyan
gene-APEX2	GEblue	blue
gene-APH1A	GEblue	blue
gene-APH1B	GEblue	blue
gene-API5	GEgrey60	grey60
gene-APIP	GEturquoise	turquoise
gene-APLF	GEgrey60	grey60
gene-APLN	GEturquoise	turquoise
gene-APLNR	GEturquoise	turquoise
gene-APLP1	GEmagenta	magenta
gene-APLP2	GEgreen	green
gene-APMAP	GElightgreen	lightgreen
gene-APOA1	GEgreen	green
gene-APOBEC2	GEyellow	yellow
gene-APOD	GEorange	orange
gene-APOE	GEturquoise	turquoise
gene-APOL3-2	GEroyalblue	royalblue
gene-APOLD1	GEblue	blue
gene-APOO	GEturquoise	turquoise
gene-APOOL	GEturquoise	turquoise
gene-APOPT1	GEyellow	yellow
gene-APP	GEturquoise	turquoise
gene-APPBP2	GEblue	blue
gene-APPL1	GEblue	blue
gene-APPL2	GEturquoise	turquoise
gene-APRT	GEbrown	brown
gene-APTX	GEdarkolivegreen	darkolivegreen
gene-AQP1	GEturquoise	turquoise
gene-AQP3	GEturquoise	turquoise
gene-AQP4	GElightyellow	lightyellow
gene-AQP7	GEyellow	yellow
gene-AQR	GEgreenyellow	greenyellow
gene-AR	GEblue	blue
gene-ARAF	GEturquoise	turquoise
gene-ARAP1	GEturquoise	turquoise
gene-ARAP3	GEturquoise	turquoise
gene-ARCN1	GEturquoise	turquoise
gene-AREL1	GEplum1	plum1
gene-ARF1	GEbrown	brown
gene-ARF2	GEbrown	brown
gene-ARF3	GEblue	blue
gene-ARF4	GEblue	blue
gene-ARF5	GEdarkmagenta	darkmagenta
gene-ARF6	GEblue	blue
gene-ARFGAP1	GEred	red
gene-ARFGAP2	GEturquoise	turquoise
gene-ARFGAP3	GEgreen	green
gene-ARFGEF1	GEturquoise	turquoise
gene-ARFGEF2	GEmidnightblue	midnightblue
gene-ARFIP1	GEblue	blue
gene-ARFIP2	GEbrown	brown
gene-ARFRP1	GEcyan	cyan
gene-ARG2	GElightyellow	lightyellow
gene-ARGLU1	GEyellow	yellow
gene-ARHGAP1	GEblue	blue
gene-ARHGAP10	GEgreen	green
gene-ARHGAP12	GEblue	blue
gene-ARHGAP17	GEbrown	brown
gene-ARHGAP18	GEblue	blue
gene-ARHGAP19	GEturquoise	turquoise
gene-ARHGAP21	GEturquoise	turquoise
gene-ARHGAP22	GEturquoise	turquoise
gene-ARHGAP23	GEblue	blue
gene-ARHGAP24	GElightsteelblue1	lightsteelblue1
gene-ARHGAP25	GEturquoise	turquoise
gene-ARHGAP26	GEturquoise	turquoise
gene-ARHGAP27	GEturquoise	turquoise
gene-ARHGAP28	GEturquoise	turquoise
gene-ARHGAP29	GEturquoise	turquoise
gene-ARHGAP31	GEturquoise	turquoise
gene-ARHGAP35	GEturquoise	turquoise
gene-ARHGAP39	GEbrown	brown
gene-ARHGAP42	GEblue	blue
gene-ARHGAP44	GEturquoise	turquoise
gene-ARHGAP5	GEblack	black
gene-ARHGAP6-2	GEblue	blue
gene-ARHGDIA	GEblue	blue
gene-ARHGDIB	GEblue	blue
gene-ARHGEF1	GEblue	blue
gene-ARHGEF10	GEblue	blue
gene-ARHGEF10L	GEpink	pink
gene-ARHGEF11	GEtan	tan
gene-ARHGEF12	GEdarkred	darkred
gene-ARHGEF12-2	GEblack	black
gene-ARHGEF15	GEblue	blue
gene-ARHGEF17	GEturquoise	turquoise
gene-ARHGEF18	GEbrown	brown
gene-ARHGEF2	GEblue	blue
gene-ARHGEF25	GEturquoise	turquoise
gene-ARHGEF3	GEplum1	plum1
gene-ARHGEF37	GEblack	black
gene-ARHGEF40	GEbrown	brown
gene-ARHGEF6	GEsalmon	salmon
gene-ARHGEF7	GEblue	blue
gene-ARHGEF9	GEturquoise	turquoise
gene-ARID1A	GEbrown	brown
gene-ARID1B	GEblue	blue
gene-ARID2	GEblue	blue
gene-ARID3B	GEbrown	brown
gene-ARID4A	GEblue	blue
gene-ARID4B	GEblue	blue
gene-ARID5A	GEblue	blue
gene-ARID5B	GEblue	blue
gene-ARIH1	GEblue	blue
gene-ARIH2	GEblack	black
gene-ARL1	GEpaleturquoise	paleturquoise
gene-ARL10	GEorange	orange
gene-ARL13B	GEturquoise	turquoise
gene-ARL14EP	GEturquoise	turquoise
gene-ARL14EPL	GEred	red
gene-ARL15	GEturquoise	turquoise
gene-ARL16	GEdarkmagenta	darkmagenta
gene-ARL2	GEyellow	yellow
gene-ARL2BP	GEdarkred	darkred
gene-ARL3	GEblue	blue
gene-ARL4A	GEturquoise	turquoise
gene-ARL4D	GEred	red
gene-ARL5A	GEblue	blue
gene-ARL5B	GEblue	blue
gene-ARL6	GEturquoise	turquoise
gene-ARL6IP1	GEturquoise	turquoise
gene-ARL6IP4	GEbrown	brown
gene-ARL6IP5	GEturquoise	turquoise
gene-ARL6IP6	GEblue	blue
gene-ARL8A	GEbrown	brown
gene-ARL8B	GEturquoise	turquoise
gene-ARMC1	GEblue	blue
gene-ARMC10	GEblack	black
gene-ARMC12	GElightsteelblue1	lightsteelblue1
gene-ARMC5	GEblue	blue
gene-ARMC6	GEgrey60	grey60
gene-ARMC7	GEtan	tan
gene-ARMC8	GEturquoise	turquoise
gene-ARMCX1	GEblue	blue
gene-ARMCX2	GEturquoise	turquoise
gene-ARMCX3	GEgreen	green
gene-ARMCX5	GEturquoise	turquoise
gene-ARMCX6	GEblue	blue
gene-ARMH3	GEturquoise	turquoise
gene-ARMT1	GEpink	pink
gene-ARNT	GEturquoise	turquoise
gene-ARNTL	GEgreenyellow	greenyellow
gene-ARPC1A	GEblue	blue
gene-ARPC1B	GEblue	blue
gene-ARPC2	GEgreen	green
gene-ARPC3	GEblue	blue
gene-ARPC4	GEbrown	brown
gene-ARPC5	GEturquoise	turquoise
gene-ARPC5L	GEturquoise	turquoise
gene-ARPIN	GEbrown	brown
gene-ARPP19	GEblue	blue
gene-ARPP21	GEblue	blue
gene-ARRB1	GEturquoise	turquoise
gene-ARRB2	GEblue	blue
gene-ARRDC1	GEblue	blue
gene-ARRDC2	GEorange	orange
gene-ARRDC3	GEyellow	yellow
gene-ARRDC4	GEdarkred	darkred
gene-ARSA	GEmediumpurple3	mediumpurple3
gene-ARSB	GEdarkorange	darkorange
gene-ARSG	GEpurple	purple
gene-ARSK	GEpaleturquoise	paleturquoise
gene-ART1	GEturquoise	turquoise
gene-ART3	GEblack	black
gene-ARV1	GEviolet	violet
gene-ARVCF	GEwhite	white
gene-AS3MT	GEdarkgrey	darkgrey
gene-ASAH1	GEorangered4	orangered4
gene-ASAP1	GEblue	blue
gene-ASAP2	GEturquoise	turquoise
gene-ASAP3	GEblack	black
gene-ASB1	GEturquoise	turquoise
gene-ASB10	GEturquoise	turquoise
gene-ASB11	GEpink	pink
gene-ASB12	GEmagenta	magenta
gene-ASB13	GEturquoise	turquoise
gene-ASB14	GEpink	pink
gene-ASB15	GEsienna3	sienna3
gene-ASB16	GEmagenta	magenta
gene-ASB18	GElightyellow	lightyellow
gene-ASB2	GEmagenta	magenta
gene-ASB3	GEpink	pink
gene-ASB4	GEpink	pink
gene-ASB5	GEturquoise	turquoise
gene-ASB6	GEtan	tan
gene-ASB7	GEtan	tan
gene-ASB8	GEmidnightblue	midnightblue
gene-ASCC1	GEturquoise	turquoise
gene-ASCC2	GEyellow	yellow
gene-ASCC3	GEyellow	yellow
gene-ASF1A	GEturquoise	turquoise
gene-ASH1L	GEturquoise	turquoise
gene-ASH2L	GEblue	blue
gene-ASIP	GEthistle2	thistle2
gene-ASL	GEbrown	brown
gene-ASMTL	GEskyblue	skyblue
gene-ASNA1	GEturquoise	turquoise
gene-ASNS	GEblue	blue
gene-ASNSD1	GEturquoise	turquoise
gene-ASPH	GEturquoise	turquoise
gene-ASPHD2	GEred	red
gene-ASPN	GEbrown	brown
gene-ASPSCR1	GEblack	black
gene-ASRGL1	GEdarkred	darkred
gene-ASS1	GEturquoise	turquoise
gene-ASTE1	GEivory	ivory
gene-ASXL1	GEdarkmagenta	darkmagenta
gene-ASXL2	GEsaddlebrown	saddlebrown
gene-ATAD1	GEdarkslateblue	darkslateblue
gene-ATAD2B	GEturquoise	turquoise
gene-ATAD3A	GEdarkolivegreen	darkolivegreen
gene-ATAT1	GEbrown	brown
gene-ATE1	GEturquoise	turquoise
gene-ATF1	GEturquoise	turquoise
gene-ATF2	GEblue	blue
gene-ATF3	GEivory	ivory
gene-ATF4	GEmagenta	magenta
gene-ATF5	GEgreen	green
gene-ATF6	GEpink	pink
gene-ATF6B	GEtan	tan
gene-ATF7	GEivory	ivory
gene-ATF7IP	GEblue	blue
gene-ATG10	GEblue	blue
gene-ATG101	GEdarkorange	darkorange
gene-ATG12	GEblue	blue
gene-ATG13	GEtan	tan
gene-ATG14	GEviolet	violet
gene-ATG16L1	GEwhite	white
gene-ATG16L2	GEblue	blue
gene-ATG2A	GEbrown	brown
gene-ATG2B	GEpaleturquoise	paleturquoise
gene-ATG3	GEturquoise	turquoise
gene-ATG4A	GEturquoise	turquoise
gene-ATG4B	GEpurple	purple
gene-ATG4C	GElightgreen	lightgreen
gene-ATG4D	GEgrey60	grey60
gene-ATG5	GEturquoise	turquoise
gene-ATG7	GEblue	blue
gene-ATG9A	GEmagenta	magenta
gene-ATIC	GEturquoise	turquoise
gene-ATL2	GEmagenta	magenta
gene-ATL3	GEturquoise	turquoise
gene-ATM	GEmediumpurple3	mediumpurple3
gene-ATMIN	GEpink	pink
gene-ATN1	GEred	red
gene-ATOH8	GEturquoise	turquoise
gene-ATOX1	GEyellow	yellow
gene-ATP10A	GEpurple	purple
gene-ATP11A	GEplum1	plum1
gene-ATP11B	GEivory	ivory
gene-ATP13A1	GEbrown	brown
gene-ATP13A2	GEbrown	brown
gene-ATP13A3	GEturquoise	turquoise
gene-ATP1A1	GEivory	ivory
gene-ATP1A2	GEyellow	yellow
gene-ATP1B1	GEblue	blue
gene-ATP1B2	GEturquoise	turquoise
gene-ATP1B3	GEbrown	brown
gene-ATP1B4	GEpink	pink
gene-ATP23	GEyellow	yellow
gene-ATP2A1	GEmagenta	magenta
gene-ATP2A2	GEyellow	yellow
gene-ATP2A3	GEblue	blue
gene-ATP2B1	GEblue	blue
gene-ATP2B2	GEmagenta	magenta
gene-ATP2B4	GEturquoise	turquoise
gene-ATP2C1	GEturquoise	turquoise
gene-ATP2C2	GEturquoise	turquoise
gene-ATP5F1A	GEdarkgrey	darkgrey
gene-ATP5F1B	GEdarkgrey	darkgrey
gene-ATP5F1C	GEyellow	yellow
gene-ATP5F1D	GEsalmon	salmon
gene-ATP5F1E	GEturquoise	turquoise
gene-ATP5IF1	GEturquoise	turquoise
gene-ATP5MC1	GEyellow	yellow
gene-ATP5MC2	GEturquoise	turquoise
gene-ATP5MC3	GEdarkgrey	darkgrey
gene-ATP5MD	GEturquoise	turquoise
gene-ATP5ME	GEturquoise	turquoise
gene-ATP5MF	GEturquoise	turquoise
gene-ATP5MG	GEturquoise	turquoise
gene-ATP5MPL	GEturquoise	turquoise
gene-ATP5PB	GEturquoise	turquoise
gene-ATP5PD	GEturquoise	turquoise
gene-ATP5PF	GEturquoise	turquoise
gene-ATP5PO	GEturquoise	turquoise
gene-ATP5S	GEbrown	brown
gene-ATP6AP1	GEblue	blue
gene-ATP6AP1L	GEturquoise	turquoise
gene-ATP6AP2	GEblue	blue
gene-ATP6V0A1	GEyellowgreen	yellowgreen
gene-ATP6V0A2	GEturquoise	turquoise
gene-ATP6V0B	GEpurple	purple
gene-ATP6V0C	GEdarkred	darkred
gene-ATP6V0D1	GEtan	tan
gene-ATP6V0E1	GElightcyan	lightcyan
gene-ATP6V0E2	GEdarkred	darkred
gene-ATP6V1A	GEblack	black
gene-ATP6V1B2	GEturquoise	turquoise
gene-ATP6V1C1	GEturquoise	turquoise
gene-ATP6V1C2	GEyellow	yellow
gene-ATP6V1D	GEyellow	yellow
gene-ATP6V1E1	GEturquoise	turquoise
gene-ATP6V1F	GEturquoise	turquoise
gene-ATP6V1G1	GElightcyan1	lightcyan1
gene-ATP6V1H	GEviolet	violet
gene-ATP7A	GEturquoise	turquoise
gene-ATP8A1	GEblue	blue
gene-ATP8B1	GEturquoise	turquoise
gene-ATP8B2	GEturquoise	turquoise
gene-ATP9A	GEblue	blue
gene-ATP9B	GEblue	blue
gene-ATPAF1	GEturquoise	turquoise
gene-ATPAF2	GEturquoise	turquoise
gene-ATRAID	GEturquoise	turquoise
gene-ATRIP	GEskyblue	skyblue
gene-ATRN	GEturquoise	turquoise
gene-ATRX	GEblue	blue
gene-ATXN1	GElightsteelblue1	lightsteelblue1
gene-ATXN10	GEturquoise	turquoise
gene-ATXN1L	GEtan	tan
gene-ATXN2	GEturquoise	turquoise
gene-ATXN2L	GEbrown	brown
gene-ATXN3	GEturquoise	turquoise
gene-ATXN7	GEblue	blue
gene-ATXN7L1	GEturquoise	turquoise
gene-ATXN7L2	GElightyellow	lightyellow
gene-ATXN7L3	GEbrown	brown
gene-ATXN7L3B	GEmidnightblue	midnightblue
gene-AUH	GEbisque4	bisque4
gene-AUP1	GEpurple	purple
gene-AURKA	GEdarkgreen	darkgreen
gene-AURKAIP1	GEred	red
gene-AURKC	GEturquoise	turquoise
gene-AUTS2	GEyellow	yellow
gene-AVEN	GEturquoise	turquoise
gene-AVL9	GEdarkorange2	darkorange2
gene-AVPI1	GEsalmon	salmon
gene-AVPR1A	GEblue	blue
gene-AVPR2	GEturquoise	turquoise
gene-AXIN1	GEwhite	white
gene-AXL	GElightcyan	lightcyan
gene-AZI2	GEroyalblue	royalblue
gene-AZIN1	GElightgreen	lightgreen
gene-B2M	GEturquoise	turquoise
gene-B3GALNT1	GEturquoise	turquoise
gene-B3GALNT2	GEcyan	cyan
gene-B3GALT1	GElightyellow	lightyellow
gene-B3GALT4	GEplum1	plum1
gene-B3GALT6	GEpurple	purple
gene-B3GAT1	GEturquoise	turquoise
gene-B3GAT3	GEsalmon	salmon
gene-B3GNT2	GEblue	blue
gene-B3GNT3	GEturquoise	turquoise
gene-B3GNT5	GEblack	black
gene-B3GNT9	GEbrown	brown
gene-B4GALNT1	GEturquoise	turquoise
gene-B4GALT1	GEturquoise	turquoise
gene-B4GALT2	GEturquoise	turquoise
gene-B4GALT3	GEblue	blue
gene-B4GALT4	GEblue	blue
gene-B4GALT5	GEdarkgreen	darkgreen
gene-B4GALT7	GEsalmon	salmon
gene-B4GAT1	GEpink	pink
gene-B9D1	GEpaleturquoise	paleturquoise
gene-B9D2	GEmagenta	magenta
gene-BABAM1	GEturquoise	turquoise
gene-BABAM2	GEturquoise	turquoise
gene-BACE1	GEturquoise	turquoise
gene-BACE2	GEblue	blue
gene-BACH1	GEturquoise	turquoise
gene-BAD	GEgreen	green
gene-BAG1	GEorangered4	orangered4
gene-BAG2	GEturquoise	turquoise
gene-BAG3	GEturquoise	turquoise
gene-BAG4	GElightgreen	lightgreen
gene-BAG5	GEturquoise	turquoise
gene-BAG6	GEyellow	yellow
gene-BAHD1	GEbrown	brown
gene-BAIAP2	GEivory	ivory
gene-BAK1	GEbrown	brown
gene-BAMBI	GEroyalblue	royalblue
gene-BANF1	GEturquoise	turquoise
gene-BANP	GEbrown	brown
gene-BAP1	GEgrey60	grey60
gene-BARX1	GEtan	tan
gene-BARX2	GEyellow	yellow
gene-BASP1	GElightsteelblue1	lightsteelblue1
gene-BATF3	GEgreen	green
gene-BAX	GEgreen	green
gene-BAZ1A	GEcyan	cyan
gene-BAZ1B	GEbrown	brown
gene-BAZ2A	GEblue	blue
gene-BAZ2B	GEskyblue	skyblue
gene-BBC3	GEblue	blue
gene-BBIP1	GEdarkorange	darkorange
gene-BBS1	GElightcyan	lightcyan
gene-BBS12	GEturquoise	turquoise
gene-BBS2	GEgreenyellow	greenyellow
gene-BBS4	GEsteelblue	steelblue
gene-BBS5	GEblue	blue
gene-BBX	GEgreenyellow	greenyellow
gene-BCAM	GEturquoise	turquoise
gene-BCAP29	GEturquoise	turquoise
gene-BCAP31	GEred	red
gene-BCAR1	GEbrown	brown
gene-BCAR3	GEturquoise	turquoise
gene-BCAS1	GEdarkgrey	darkgrey
gene-BCAS2	GEdarkgreen	darkgreen
gene-BCAS3	GEturquoise	turquoise
gene-BCAS4	GEdarkmagenta	darkmagenta
gene-BCAT2	GEwhite	white
gene-BCCIP	GEturquoise	turquoise
gene-BCDIN3D	GEyellowgreen	yellowgreen
gene-BCHE	GEyellow	yellow
gene-BCKDHA	GEturquoise	turquoise
gene-BCKDHB	GEblue	blue
gene-BCKDK	GEturquoise	turquoise
gene-BCL10	GEturquoise	turquoise
gene-BCL2	GEyellow	yellow
gene-BCL2L1	GEturquoise	turquoise
gene-BCL2L11	GEblue	blue
gene-BCL2L12	GEdarkolivegreen	darkolivegreen
gene-BCL2L13	GEturquoise	turquoise
gene-BCL2L2	GEmagenta	magenta
gene-BCL3	GEblue	blue
gene-BCL6	GEblue	blue
gene-BCL6B	GEturquoise	turquoise
gene-BCL7A	GEskyblue3	skyblue3
gene-BCL7B	GEblue	blue
gene-BCL7C	GEbrown	brown
gene-BCL9	GEblack	black
gene-BCL9L	GEdarkred	darkred
gene-BCLAF1	GEgreenyellow	greenyellow
gene-BCLAF3	GEblue	blue
gene-BCNT2	GEsaddlebrown	saddlebrown
gene-BCO2	GEblue	blue
gene-BCOR	GEturquoise	turquoise
gene-BCORL1	GEblue	blue
gene-BCR	GEturquoise	turquoise
gene-BCS1L	GEturquoise	turquoise
gene-BDH1	GElightyellow	lightyellow
gene-BDH2	GEturquoise	turquoise
gene-BDP1	GEgreen	green
gene-BECN1	GEyellow	yellow
gene-BEND5	GEyellow	yellow
gene-BEND7	GEtan	tan
gene-BEST3	GEturquoise	turquoise
gene-BET1	GEdarkred	darkred
gene-BET1L	GEbrown	brown
gene-BEX2-2	GEcyan	cyan
gene-BEX3	GElightsteelblue1	lightsteelblue1
gene-BFAR	GEturquoise	turquoise
gene-BGN	GElightcyan	lightcyan
gene-BHLHE40	GEtan	tan
gene-BHLHE41	GEpink	pink
gene-BICC1	GEred	red
gene-BICD2	GEdarkorange	darkorange
gene-BICRA	GEbrown	brown
gene-BICRAL	GEturquoise	turquoise
gene-BID	GEplum2	plum2
gene-BIN1	GEturquoise	turquoise
gene-BIN3	GEmagenta	magenta
gene-BIRC2	GEblack	black
gene-BIRC3	GEmagenta	magenta
gene-BIRC6	GEblue	blue
gene-BIVM	GElightgreen	lightgreen
gene-BLA-DQB	GEturquoise	turquoise
gene-BLCAP	GEturquoise	turquoise
gene-BLMH	GEsaddlebrown	saddlebrown
gene-BLOC1S1	GEturquoise	turquoise
gene-BLOC1S2	GEturquoise	turquoise
gene-BLOC1S4	GEbrown	brown
gene-BLOC1S5	GEwhite	white
gene-BLOC1S6	GEpaleturquoise	paleturquoise
gene-BLVRA	GEblue	blue
gene-BLVRB	GEyellow	yellow
gene-BLZF1	GEblue	blue
gene-BMF	GEdarkturquoise	darkturquoise
gene-BMI1	GEblue	blue
gene-BMP1	GEsalmon	salmon
gene-BMP2	GEblue	blue
gene-BMP2K	GElightcyan1	lightcyan1
gene-BMP4	GEblue	blue
gene-BMP5	GEthistle2	thistle2
gene-BMP6	GEturquoise	turquoise
gene-BMP7	GEgreenyellow	greenyellow
gene-BMPER	GEyellow	yellow
gene-BMPR1A	GEviolet	violet
gene-BMPR1B	GEturquoise	turquoise
gene-BMPR2	GEturquoise	turquoise
gene-BMS1	GEgreen	green
gene-BMT2	GEblue	blue
gene-BMX	GEbrown	brown
gene-BNIP1	GEgrey60	grey60
gene-BNIP2	GEturquoise	turquoise
gene-BNIP3	GEblue	blue
gene-BNIP3L	GEturquoise	turquoise
gene-BOC	GEcyan	cyan
gene-BOD1	GEturquoise	turquoise
gene-BOD1L1	GEblue	blue
gene-BOK	GEgreen	green
gene-BOLA	GEturquoise	turquoise
gene-BOLA-2	GEred	red
gene-BOLA-3	GEdarkred	darkred
gene-BOLA-DMA	GEturquoise	turquoise
gene-BOLA-DMB	GEturquoise	turquoise
gene-BOLA-DQA2	GEturquoise	turquoise
gene-BOLA-DQA5	GEred	red
gene-BOLA-DRA	GEturquoise	turquoise
gene-BOLA-DRB3	GEturquoise	turquoise
gene-BOLA-NC1	GEturquoise	turquoise
gene-BOLA1	GEturquoise	turquoise
gene-BOLA2B	GEturquoise	turquoise
gene-BOLA3	GEyellow	yellow
gene-BOLL	GEmagenta	magenta
gene-BOP1	GEpurple	purple
gene-BORA	GEblue	blue
gene-BORCS5	GEyellow	yellow
gene-BORCS6	GEorange	orange
gene-BORCS7	GEyellow	yellow
gene-BORCS8	GElightcyan1	lightcyan1
gene-BPGM	GEmagenta	magenta
gene-BPHL	GEpaleturquoise	paleturquoise
gene-BPNT1	GEturquoise	turquoise
gene-BPTF	GEdarkgrey	darkgrey
gene-BRAF	GEred	red
gene-BRAP	GEcyan	cyan
gene-BRAT1	GEsteelblue	steelblue
gene-BRB	GEroyalblue	royalblue
gene-BRCC3	GEturquoise	turquoise
gene-BRD1	GEblue	blue
gene-BRD2	GEblue	blue
gene-BRD3	GEpaleturquoise	paleturquoise
gene-BRD4	GEivory	ivory
gene-BRD7	GEblue	blue
gene-BRD8	GEdarkorange2	darkorange2
gene-BRD9	GEbrown	brown
gene-BREH1	GEturquoise	turquoise
gene-BRF1	GEpurple	purple
gene-BRF2	GEtan	tan
gene-BRI3	GElightcyan1	lightcyan1
gene-BRIX1	GEbrown	brown
gene-BRK1	GEblue	blue
gene-BRMS1	GEred	red
gene-BRMS1L	GEturquoise	turquoise
gene-BROX	GEskyblue3	skyblue3
gene-BRPF1	GEtan	tan
gene-BRPF3	GEmagenta	magenta
gene-BRSK1	GEblue	blue
gene-BRWD1	GEblue	blue
gene-BRWD3	GElightgreen	lightgreen
gene-BSCL2	GEpaleturquoise	paleturquoise
gene-BSDC1	GEpurple	purple
gene-BSG	GEdarkolivegreen	darkolivegreen
gene-BTAF1	GEmagenta	magenta
gene-BTBD1	GEblue	blue
gene-BTBD10	GEturquoise	turquoise
gene-BTBD11	GEpink	pink
gene-BTBD19	GEturquoise	turquoise
gene-BTBD2	GElightcyan	lightcyan
gene-BTBD3	GEblue	blue
gene-BTBD6	GEgrey60	grey60
gene-BTBD7	GEturquoise	turquoise
gene-BTBD9	GEskyblue	skyblue
gene-BTC	GEmagenta	magenta
gene-BTD	GEturquoise	turquoise
gene-BTF3	GEyellow	yellow
gene-BTF3L4	GEcyan	cyan
gene-BTG1	GEdarkslateblue	darkslateblue
gene-BTG2	GEskyblue	skyblue
gene-BTG3	GEturquoise	turquoise
gene-BTNL9	GEturquoise	turquoise
gene-BTRC	GEdarkturquoise	darkturquoise
gene-BUB3	GEdarkolivegreen	darkolivegreen
gene-BUD13	GEturquoise	turquoise
gene-BUD23	GEplum1	plum1
gene-BUD31	GEgrey60	grey60
gene-BVES	GEturquoise	turquoise
gene-BYSL	GEpurple	purple
gene-BZW1	GEblue	blue
gene-BZW2	GEturquoise	turquoise
gene-BoLA	GEgreen	green
gene-C10H14orf1	GEturquoise	turquoise
gene-C10H14orf119	GEbrown	brown
gene-C10H15orf41	GEblue	blue
gene-C10H15orf48	GEturquoise	turquoise
gene-C10H15orf59	GEskyblue	skyblue
gene-C10H15orf61	GEturquoise	turquoise
gene-C10H15orf62	GEturquoise	turquoise
gene-C11H2orf40	GEblue	blue
gene-C11H2orf42	GEturquoise	turquoise
gene-C11H2orf49	GEpink	pink
gene-C11H2orf68	GEturquoise	turquoise
gene-C11H9orf116	GEfloralwhite	floralwhite
gene-C11H9orf16	GElightcyan1	lightcyan1
gene-C11H9orf50	GEturquoise	turquoise
gene-C11H9orf78	GEmagenta	magenta
gene-C13H20orf194	GEturquoise	turquoise
gene-C13H20orf204	GEblue	blue
gene-C13H20orf27	GEdarkgreen	darkgreen
gene-C14H8orf33	GEdarkgrey	darkgrey
gene-C14H8orf37	GEblue	blue
gene-C14H8orf59	GEyellow	yellow
gene-C14H8orf76	GEmediumpurple3	mediumpurple3
gene-C14H8orf82	GEdarkgreen	darkgreen
gene-C14H8orf89	GEplum2	plum2
gene-C15H11orf49	GEturquoise	turquoise
gene-C15H11orf52	GEyellow	yellow
gene-C15H11orf58	GEwhite	white
gene-C15H11orf71	GEyellow	yellow
gene-C15H11orf74	GEblue	blue
gene-C15H11orf96	GEturquoise	turquoise
gene-C16H1orf105	GEplum1	plum1
gene-C16H1orf115	GEturquoise	turquoise
gene-C16H1orf159	GEgrey60	grey60
gene-C16H1orf174	GEred	red
gene-C16H1orf21	GEblue	blue
gene-C16H1orf74	GEskyblue3	skyblue3
gene-C17H12orf43	GEred	red
gene-C17H12orf49	GEturquoise	turquoise
gene-C17H12orf65	GEplum1	plum1
gene-C17H22orf39	GEcyan	cyan
gene-C17H4orf33	GEblue	blue
gene-C17H4orf46	GEpink	pink
gene-C18H16orf70	GEgrey60	grey60
gene-C18H16orf74	GEpink	pink
gene-C18H16orf87	GEdarkred	darkred
gene-C18H19orf12	GEturquoise	turquoise
gene-C18H19orf18	GEblue	blue
gene-C18H19orf47	GEturquoise	turquoise
gene-C18H19orf48	GEred	red
gene-C18H19orf54	GEturquoise	turquoise
gene-C19H17orf113	GEyellow	yellow
gene-C19H17orf49	GEsienna3	sienna3
gene-C19H17orf75	GEtan	tan
gene-C19H17orf80	GEbrown	brown
gene-C1D	GEgreenyellow	greenyellow
gene-C1GALT1	GEorange	orange
gene-C1GALT1C1	GEblue	blue
gene-C1H21orf2	GElightcyan1	lightcyan1
gene-C1H21orf91	GEblack	black
gene-C1H3orf33	GElightyellow	lightyellow
gene-C1H3orf38	GEdarkgreen	darkgreen
gene-C1H3orf58	GEroyalblue	royalblue
gene-C1H3orf70	GEorangered4	orangered4
gene-C1QA	GEcyan	cyan
gene-C1QB	GElightcyan	lightcyan
gene-C1QBP	GEturquoise	turquoise
gene-C1QC	GEred	red
gene-C1QTNF1	GElightcyan	lightcyan
gene-C1QTNF2	GElightgreen	lightgreen
gene-C1QTNF3	GEdarkorange	darkorange
gene-C1QTNF5	GEblue	blue
gene-C1QTNF6	GElightcyan1	lightcyan1
gene-C1QTNF7	GEblue	blue
gene-C1QTNF9	GEturquoise	turquoise
gene-C1R	GEdarkgreen	darkgreen
gene-C1S	GEdarkgreen	darkgreen
gene-C20H5orf22	GEpink	pink
gene-C20H5orf34	GEbrown	brown
gene-C20H5orf51	GEgreen	green
gene-C21H14orf132	GEgrey60	grey60
gene-C21H14orf28	GEroyalblue	royalblue
gene-C21H15orf39	GEblue	blue
gene-C21H15orf40	GEsalmon	salmon
gene-C22H3orf18	GEdarkgrey	darkgrey
gene-C22H3orf62	GEdarkred	darkred
gene-C23H6orf106	GEblack	black
gene-C23H6orf132	GEturquoise	turquoise
gene-C23H6orf136	GElightyellow	lightyellow
gene-C23H6orf141	GEblue	blue
gene-C23H6orf226	GEgreen	green
gene-C23H6orf47	GEtan	tan
gene-C23H6orf62	GEtan	tan
gene-C23H6orf89	GElightgreen	lightgreen
gene-C24H18orf21	GEturquoise	turquoise
gene-C24H18orf25	GEblue	blue
gene-C24H18orf32	GEpurple	purple
gene-C25H16orf58	GEskyblue3	skyblue3
gene-C25H16orf72	GEpink	pink
gene-C25H16orf91	GEgrey60	grey60
gene-C25H7orf26	GEpurple	purple
gene-C25H7orf43	GEbrown	brown
gene-C25H7orf50	GEbrown	brown
gene-C25H7orf61	GEblue	blue
gene-C26H10orf143	GEgreen	green
gene-C26H10orf88	GEturquoise	turquoise
gene-C27H4orf47	GEturquoise	turquoise
gene-C28H10orf71	GEturquoise	turquoise
gene-C28H1orf131	GEred	red
gene-C28H1orf198	GEroyalblue	royalblue
gene-C29H11orf24	GEred	red
gene-C29H11orf54	GEturquoise	turquoise
gene-C29H11orf68	GEorange	orange
gene-C29H11orf95	GEblue	blue
gene-C29H11orf98	GEgreenyellow	greenyellow
gene-C2CD2	GEblue	blue
gene-C2CD2L	GElightyellow	lightyellow
gene-C2CD4B	GEblue	blue
gene-C2CD5	GEblue	blue
gene-C2H2orf69	GEorange	orange
gene-C2H2orf76	GEdarkgrey	darkgrey
gene-C3H1orf109	GEtan	tan
gene-C3H1orf123	GEmediumpurple3	mediumpurple3
gene-C3H1orf226	GEturquoise	turquoise
gene-C3H1orf43	GEdarkgrey	darkgrey
gene-C3H1orf50	GEturquoise	turquoise
gene-C3H1orf52	GEturquoise	turquoise
gene-C3H1orf54	GEturquoise	turquoise
gene-C4A	GElightcyan	lightcyan
gene-C4H7orf25	GEturquoise	turquoise
gene-C4H7orf57	GEblue	blue
gene-C5AR1	GEblue	blue
gene-C5AR2	GEblack	black
gene-C5H12orf10	GEmidnightblue	midnightblue
gene-C5H12orf29	GEbrown	brown
gene-C5H12orf4	GEblack	black
gene-C5H12orf45	GEblue	blue
gene-C5H12orf57	GEblue	blue
gene-C5H12orf66	GEblue	blue
gene-C5H12orf73	GEturquoise	turquoise
gene-C6H4orf3	GEblue	blue
gene-C6H4orf54	GEturquoise	turquoise
gene-C7	GEturquoise	turquoise
gene-C7H19orf24	GEbrown	brown
gene-C7H19orf25	GEgreen	green
gene-C7H19orf44	GEblue	blue
gene-C7H19orf53	GElightcyan	lightcyan
gene-C7H19orf66	GEblue	blue
gene-C7H19orf70	GEturquoise	turquoise
gene-C7H19orf71	GEblue	blue
gene-C7H1orf35	GEmediumpurple3	mediumpurple3
gene-C7H5orf15	GEgrey60	grey60
gene-C7H5orf24	GEturquoise	turquoise
gene-C7H5orf30	GEblue	blue
gene-C7H5orf63	GEyellow	yellow
gene-C8G	GEred	red
gene-C8H9orf3	GEgreenyellow	greenyellow
gene-C8H9orf40	GEturquoise	turquoise
gene-C8H9orf64	GEcyan	cyan
gene-C8H9orf72	GEturquoise	turquoise
gene-C8H9orf85	GEturquoise	turquoise
gene-C9H6orf120	GEblue	blue
gene-C9H6orf163	GEturquoise	turquoise
gene-C9H6orf203	GEturquoise	turquoise
gene-CA11	GEblue	blue
gene-CA14	GEturquoise	turquoise
gene-CA2	GEturquoise	turquoise
gene-CA3	GEyellow	yellow
gene-CA4	GEturquoise	turquoise
gene-CAAP1	GEturquoise	turquoise
gene-CAB39	GEturquoise	turquoise
gene-CABIN1	GEskyblue	skyblue
gene-CABLES2	GEdarkmagenta	darkmagenta
gene-CACFD1	GEpurple	purple
gene-CACHD1	GEblue	blue
gene-CACNA1C	GEblue	blue
gene-CACNA1H	GEblue	blue
gene-CACNA1S	GEdarkturquoise	darkturquoise
gene-CACNA2D1	GEblack	black
gene-CACNB1	GEturquoise	turquoise
gene-CACNB2	GEbisque4	bisque4
gene-CACNB3	GEblue	blue
gene-CACNG1	GEturquoise	turquoise
gene-CACNG4	GEmagenta	magenta
gene-CACNG6	GEblue	blue
gene-CACTIN	GEpurple	purple
gene-CACUL1	GEblue	blue
gene-CACYBP	GEturquoise	turquoise
gene-CAD	GEsalmon	salmon
gene-CADM1	GEpink	pink
gene-CADM3	GEblue	blue
gene-CADM4	GEturquoise	turquoise
gene-CALCOCO1	GEpink	pink
gene-CALCOCO2	GEblue	blue
gene-CALCRL	GEturquoise	turquoise
gene-CALD1	GEblue	blue
gene-CALHM2	GEgreen	green
gene-CALHM5	GEturquoise	turquoise
gene-CALM	GEpink	pink
gene-CALM1	GEyellow	yellow
gene-CALM2	GEblue	blue
gene-CALM3	GEdarkturquoise	darkturquoise
gene-CALML4	GEblue	blue
gene-CALML6	GEblue	blue
gene-CALR	GEgreen	green
gene-CALU	GEdarkslateblue	darkslateblue
gene-CALY	GEturquoise	turquoise
gene-CAMK1	GEbrown	brown
gene-CAMK1D	GEcyan	cyan
gene-CAMK2A	GEdarkgrey	darkgrey
gene-CAMK2B	GEturquoise	turquoise
gene-CAMK2D	GEblack	black
gene-CAMK2G	GEblue	blue
gene-CAMK2N1	GEturquoise	turquoise
gene-CAMK4	GEturquoise	turquoise
gene-CAMKK2	GEblue	blue
gene-CAMKMT	GEblack	black
gene-CAMLG	GEsteelblue	steelblue
gene-CAMSAP1	GEmidnightblue	midnightblue
gene-CAMSAP2	GEbrown	brown
gene-CAMTA1	GEblue	blue
gene-CAMTA2	GEwhite	white
gene-CAND1	GEturquoise	turquoise
gene-CAND2	GEblack	black
gene-CANT1	GEblue	blue
gene-CANX	GEgreenyellow	greenyellow
gene-CAP1	GEblue	blue
gene-CAP2	GEyellow	yellow
gene-CAPG	GEturquoise	turquoise
gene-CAPN1	GEturquoise	turquoise
gene-CAPN10	GEgrey60	grey60
gene-CAPN15	GEblue	blue
gene-CAPN2	GEblue	blue
gene-CAPN3	GEblack	black
gene-CAPN5	GEmagenta	magenta
gene-CAPN6	GEdarkgreen	darkgreen
gene-CAPN7	GEmagenta	magenta
gene-CAPNS1	GEblue	blue
gene-CAPRIN1	GEyellow	yellow
gene-CAPS	GEtan	tan
gene-CAPZA1	GEgreen	green
gene-CAPZA2	GEpink	pink
gene-CAPZB	GEdarkturquoise	darkturquoise
gene-CARD10	GEturquoise	turquoise
gene-CARD11	GEred	red
gene-CARD19	GEroyalblue	royalblue
gene-CARD6	GEturquoise	turquoise
gene-CARF	GEdarkred	darkred
gene-CARHSP1	GEturquoise	turquoise
gene-CARM1	GEturquoise	turquoise
gene-CARNMT1	GEdarkturquoise	darkturquoise
gene-CARNS1	GEdarkturquoise	darkturquoise
gene-CARS	GEbrown	brown
gene-CARS2	GEturquoise	turquoise
gene-CASC3	GEbrown	brown
gene-CASC4	GEwhite	white
gene-CASD1	GEblue	blue
gene-CASK	GEblue	blue
gene-CASKIN2	GEblue	blue
gene-CASP2	GEblue	blue
gene-CASP3	GEgreen	green
gene-CASP4	GEblue	blue
gene-CASP6	GEturquoise	turquoise
gene-CASP7	GEturquoise	turquoise
gene-CASP8	GEturquoise	turquoise
gene-CASP8AP2	GEblue	blue
gene-CASP9	GEblue	blue
gene-CASQ1	GEturquoise	turquoise
gene-CASQ2	GEyellow	yellow
gene-CAST	GEyellow	yellow
gene-CASTOR1	GEblue	blue
gene-CASTOR2	GEblack	black
gene-CASZ1	GEblue	blue
gene-CAT	GEyellow	yellow
gene-CATSPERD	GEsienna3	sienna3
gene-CATSPERG	GEturquoise	turquoise
gene-CAV1	GEturquoise	turquoise
gene-CAV2	GEturquoise	turquoise
gene-CAV3	GEyellow	yellow
gene-CAVIN1	GEturquoise	turquoise
gene-CAVIN2	GEturquoise	turquoise
gene-CAVIN3	GEblue	blue
gene-CAVIN4	GEblue	blue
gene-CBFA2T2	GEyellow	yellow
gene-CBFA2T3	GEyellow	yellow
gene-CBFB	GEturquoise	turquoise
gene-CBL	GEblue	blue
gene-CBLB	GEgreen	green
gene-CBLL1	GEturquoise	turquoise
gene-CBLN4	GEviolet	violet
gene-CBR1	GEyellow	yellow
gene-CBR3	GElightgreen	lightgreen
gene-CBR4	GEyellow	yellow
gene-CBS	GEbrown	brown
gene-CBWD2	GEsaddlebrown	saddlebrown
gene-CBX1	GEturquoise	turquoise
gene-CBX3	GEbrown	brown
gene-CBX4	GEblue	blue
gene-CBX5	GEdarkred	darkred
gene-CBX6	GEblue	blue
gene-CBX7	GEyellow	yellow
gene-CBX8	GEpaleturquoise	paleturquoise
gene-CBY1	GEgreen	green
gene-CC2D1A	GEturquoise	turquoise
gene-CC2D1B	GEturquoise	turquoise
gene-CCAR1	GEsalmon	salmon
gene-CCAR2	GEpurple	purple
gene-CCDC102A	GEblue	blue
gene-CCDC106	GEcyan	cyan
gene-CCDC107	GEturquoise	turquoise
gene-CCDC112	GEblue	blue
gene-CCDC115	GEred	red
gene-CCDC117	GEbrown	brown
gene-CCDC12	GEbrown	brown
gene-CCDC120	GEblue	blue
gene-CCDC121	GEturquoise	turquoise
gene-CCDC124	GEturquoise	turquoise
gene-CCDC126	GEturquoise	turquoise
gene-CCDC127	GEmagenta	magenta
gene-CCDC130	GEcyan	cyan
gene-CCDC134	GEpaleturquoise	paleturquoise
gene-CCDC137	GEpaleturquoise	paleturquoise
gene-CCDC138	GEblue	blue
gene-CCDC142	GEblue	blue
gene-CCDC146	GEorange	orange
gene-CCDC149	GEbisque4	bisque4
gene-CCDC15	GEdarkslateblue	darkslateblue
gene-CCDC159	GElightyellow	lightyellow
gene-CCDC167	GEplum2	plum2
gene-CCDC17	GEblue	blue
gene-CCDC174	GEdarkslateblue	darkslateblue
gene-CCDC186	GEtan	tan
gene-CCDC188	GEturquoise	turquoise
gene-CCDC189	GEbrown	brown
gene-CCDC197	GEblue	blue
gene-CCDC22	GEskyblue	skyblue
gene-CCDC25	GEturquoise	turquoise
gene-CCDC28A	GEpink	pink
gene-CCDC28B	GEskyblue3	skyblue3
gene-CCDC3	GEblue	blue
gene-CCDC32	GEskyblue3	skyblue3
gene-CCDC43	GEyellow	yellow
gene-CCDC47	GEblack	black
gene-CCDC50	GEblue	blue
gene-CCDC51	GEblue	blue
gene-CCDC57	GElightgreen	lightgreen
gene-CCDC58	GEblue	blue
gene-CCDC59	GEblue	blue
gene-CCDC6	GEdarkorange	darkorange
gene-CCDC61	GElightcyan	lightcyan
gene-CCDC66	GEblue	blue
gene-CCDC68	GEturquoise	turquoise
gene-CCDC69	GEdarkred	darkred
gene-CCDC71	GEtan	tan
gene-CCDC71L	GEmagenta	magenta
gene-CCDC77	GEdarkorange	darkorange
gene-CCDC78	GEblack	black
gene-CCDC8	GEpaleturquoise	paleturquoise
gene-CCDC80	GEgreenyellow	greenyellow
gene-CCDC82	GEblack	black
gene-CCDC84	GEpurple	purple
gene-CCDC85A	GEturquoise	turquoise
gene-CCDC85B	GEblue	blue
gene-CCDC85C	GEyellow	yellow
gene-CCDC86	GEskyblue	skyblue
gene-CCDC88A	GElightgreen	lightgreen
gene-CCDC88C	GEmagenta	magenta
gene-CCDC9	GEbrown	brown
gene-CCDC90B	GEbrown	brown
gene-CCDC91	GEblue	blue
gene-CCDC92	GEpink	pink
gene-CCDC93	GEsaddlebrown	saddlebrown
gene-CCDC97	GEblue	blue
gene-CCDC9B	GEturquoise	turquoise
gene-CCHCR1	GEsalmon	salmon
gene-CCL1	GEblue	blue
gene-CCL14	GEturquoise	turquoise
gene-CCL16	GEblue	blue
gene-CCL19	GEblue	blue
gene-CCL2	GEblue	blue
gene-CCL21	GEblue	blue
gene-CCL25	GEturquoise	turquoise
gene-CCM2	GEdarkolivegreen	darkolivegreen
gene-CCM2L	GEturquoise	turquoise
gene-CCNB1IP1	GEsteelblue	steelblue
gene-CCNC	GEbrown	brown
gene-CCND1	GEturquoise	turquoise
gene-CCND2	GEblue	blue
gene-CCND3	GEturquoise	turquoise
gene-CCNDBP1	GEpink	pink
gene-CCNE1	GEpink	pink
gene-CCNE2	GEblue	blue
gene-CCNG1	GEblue	blue
gene-CCNG2	GEdarkorange2	darkorange2
gene-CCNH	GEblue	blue
gene-CCNI	GEorange	orange
gene-CCNJ	GEblue	blue
gene-CCNK	GEturquoise	turquoise
gene-CCNL1	GEblue	blue
gene-CCNL2	GEpurple	purple
gene-CCNQ	GEsteelblue	steelblue
gene-CCNT1	GEblue	blue
gene-CCNT2	GEviolet	violet
gene-CCNY	GEgreen	green
gene-CCNYL1	GEgreenyellow	greenyellow
gene-CCP110	GEred	red
gene-CCPG1	GEblue	blue
gene-CCRL2	GEturquoise	turquoise
gene-CCS	GEturquoise	turquoise
gene-CCSAP	GEbrown	brown
gene-CCSER2	GEturquoise	turquoise
gene-CCT2	GEturquoise	turquoise
gene-CCT3	GEgreenyellow	greenyellow
gene-CCT4	GEsalmon	salmon
gene-CCT5	GEdarkgreen	darkgreen
gene-CCT6A	GEturquoise	turquoise
gene-CCT7	GEturquoise	turquoise
gene-CCT8	GEsaddlebrown	saddlebrown
gene-CCZ1	GEpaleturquoise	paleturquoise
gene-CD109	GEturquoise	turquoise
gene-CD14	GEdarkgreen	darkgreen
gene-CD151	GEblue	blue
gene-CD163	GEgreenyellow	greenyellow
gene-CD164	GEturquoise	turquoise
gene-CD1D	GEblue	blue
gene-CD200	GEturquoise	turquoise
gene-CD209	GEcyan	cyan
gene-CD247	GEturquoise	turquoise
gene-CD248	GElightgreen	lightgreen
gene-CD276	GElightcyan	lightcyan
gene-CD2AP	GEturquoise	turquoise
gene-CD2BP2	GEsalmon	salmon
gene-CD300LG	GEturquoise	turquoise
gene-CD302	GEblue	blue
gene-CD320	GEblue	blue
gene-CD34	GEturquoise	turquoise
gene-CD36	GEturquoise	turquoise
gene-CD37	GEblue	blue
gene-CD3E	GEbrown	brown
gene-CD3EAP	GEdarkolivegreen	darkolivegreen
gene-CD44	GEorangered4	orangered4
gene-CD46	GEturquoise	turquoise
gene-CD47	GEturquoise	turquoise
gene-CD52	GEturquoise	turquoise
gene-CD55	GEdarkgreen	darkgreen
gene-CD58	GEblue	blue
gene-CD59	GEturquoise	turquoise
gene-CD63	GElightcyan	lightcyan
gene-CD68	GEbrown	brown
gene-CD74	GEturquoise	turquoise
gene-CD81	GEplum2	plum2
gene-CD82	GEturquoise	turquoise
gene-CD9	GEturquoise	turquoise
gene-CD93	GEturquoise	turquoise
gene-CD99	GEturquoise	turquoise
gene-CD99L2	GEturquoise	turquoise
gene-CDADC1	GEblack	black
gene-CDAN1	GEturquoise	turquoise
gene-CDC123	GEblue	blue
gene-CDC14A	GEbisque4	bisque4
gene-CDC14B	GEturquoise	turquoise
gene-CDC16	GEturquoise	turquoise
gene-CDC23	GEpink	pink
gene-CDC26	GElightyellow	lightyellow
gene-CDC27	GEturquoise	turquoise
gene-CDC34	GEblack	black
gene-CDC37	GEturquoise	turquoise
gene-CDC37L1	GEturquoise	turquoise
gene-CDC40	GEturquoise	turquoise
gene-CDC42	GEblack	black
gene-CDC42BPA	GEturquoise	turquoise
gene-CDC42BPB	GEblue	blue
gene-CDC42EP1	GEblue	blue
gene-CDC42EP2	GEdarkmagenta	darkmagenta
[truncated: 9,592 more rows]
