# Supplementary material for: Integrated multi-omics analysis reveals variation in intramuscular fat among muscle locations of Qinchuan cattle
Source: BMC Genomics. 2023 Jul 1;24:367. doi: 10.1186/s12864-023-09452-9 (PMC10314489; doi:10.1186/s12864-023-09452-9)
Supplement: Supplementary file 2 — Additional file 2. [file 12864_2023_9452_MOESM2_ESM.zip › Supplementary2/Table S22. Metabolites WGCNA module for W and S.xlsx]

## Sheet: Sheet1
Table S22. Metabolites WGCNA module for W and S
name	Module	color
(S1)-Methoxy-3-heptanethiol	MEorange	orange
LysoPI(0:0/18:0)	MEblue	blue
Niridazole	MEyellow	yellow
PE(13:0/18:4(6Z,9Z,12Z,15Z))	MEcyan	cyan
5-Oxo-delta-bilirubin	MEblack	black
Inosine 5'-monophosphate (IMP)	MEbrown	brown
Oxiracetam	MEroyalblue	royalblue
Buphedrone	MElightgreen	lightgreen
3-(Acetyloxy)-2-hydroxypropyl octadecanoate	MEpurple	purple
1-Phenyl-1-cyclohexene	MEred	red
Biotin sulfoxide	MEdarkgreen	darkgreen
4-Phospho-D-erythronate	MEgrey60	grey60
N,N'-Diacetylhydrazine	MEgreen	green
Formyl phosphate	MEgreenyellow	greenyellow
2-Aminomuconate	MEmidnightblue	midnightblue
Arachidonoyl Serinol	MEturquoise	turquoise
3-Phenylpropanal	MEgreenyellow	greenyellow
CDP-DG(PGJ2/a-17:0)	MEmagenta	magenta
Blumenol C O-[rhamnosyl-(1->6)-glucoside]	MEturquoise	turquoise
(1r,3r)-1-Aminocyclopentane-1,3-dicarboxylic acid	MEroyalblue	royalblue
6-Deoxocastasterone	MEgrey60	grey60
1-Stearoyl-rac-glycerol	MEtan	tan
4-Deoxypyridoxine	MEblue	blue
Glycyl-Arginine	MEmagenta	magenta
Acetyl tributyl citrate	MEcyan	cyan
Angiotensin (1-5)	MEmagenta	magenta
3alpha,11beta,21-Trihydroxy-5beta-pregnan-20-one	MEtan	tan
Arginylproline	MEred	red
4,4alpha,5,6-Tetrahydro-7-methyl-2(3H)-naphthalenone	MEgreen	green
4-hydroxy Nonenal Alkyne	MEdarkturquoise	darkturquoise
3-Hexaprenyl-4-hydroxybenzoate	MEblue	blue
p-Tolyl Sulfate	MElightyellow	lightyellow
3-Hydroxy-cis,cis-muconate	MEdarkred	darkred
Biliverdin-IX-delta	MEsalmon	salmon
glutamyl-Asparagine	MEdarkred	darkred
Epiacoronene	MEroyalblue	royalblue
Ethyl salicylate	MEred	red
20-Hydroxyleukotriene E4	MEgreen	green
Niazinin	MEturquoise	turquoise
Acetoacetate	MEyellow	yellow
DL-Homoserine	MEpink	pink
10-Deacetylbaccatin III	MEblack	black
Xanthine	MEpurple	purple
URB937	MEyellow	yellow
Fusaric acid	MEpink	pink
Dihydroneopterin phosphate	MEsalmon	salmon
(6E,8R,10Z)-8-hydroxy-3-oxohexadecadienoic acid	MEmagenta	magenta
Oxamniquine	MEgreen	green
Aspartame	MEgrey60	grey60
5'-Phosphoribosylglycinamide	MEcyan	cyan
Ondansetron	MEgreen	green
3-Hydroxy-carbofuran	MEmagenta	magenta
Gly Ala Gly His	MElightcyan	lightcyan
Gymnodimine	MEturquoise	turquoise
Spiramycin 1	MEturquoise	turquoise
Zearalenone	MEmagenta	magenta
PC(14:0/0:0)	MEmidnightblue	midnightblue
Pilsicainide	MElightcyan	lightcyan
Statine	MEorange	orange
Cephamycin C	MEbrown	brown
Dihydrophloroglucinol	MEcyan	cyan
1-Palmitoylglycerol	MEturquoise	turquoise
10-Deoxymethymycin	MEturquoise	turquoise
Indinavir	MEblue	blue
1-(11Z-docosenoyl)-glycero-3-phosphate	MElightcyan	lightcyan
LysoPC(16:0/0:0)	MElightcyan	lightcyan
Isopenicillin N	MEyellow	yellow
all-trans-13,14-Dihydroretinol	MEtan	tan
Ile-Ile-Ala-Glu-Lys	MElightcyan	lightcyan
1-Nitrohydroxyphenyl-N-benzoylalanine	MEpurple	purple
Citalopram propionic acid	MEgreen	green
Deoxyloganin	MEorange	orange
(6-Aminoquinolin-2-yl) N-(2,5-dihydroxypyrrol-1-yl)-N-hydroxycarbamate	MEred	red
3-Oxooctadecanoic acid	MEdarkturquoise	darkturquoise
Metyrapone	MEbrown	brown
7-Methylguanosine 5'-phosphate	MElightyellow	lightyellow
ginkgolide K	MElightyellow	lightyellow
IBMX	MElightgreen	lightgreen
D-Glucono-1,5-lactone 6-phosphate	MEgrey	grey
Alanyl-Isoleucine	MEblack	black
beta-Alanyl-L-lysine	MEmidnightblue	midnightblue
3-Hydroxy-3-methylglutaric acid	MEyellow	yellow
Abscisate	MEgrey60	grey60
Fluciclovine	MElightgreen	lightgreen
10-(Phosphonooxy)decyl methacrylate	MElightgreen	lightgreen
PE(DiMe(13,5)/22:6(5Z,8E,10Z,13Z,15E,19Z)-2OH(7S, 17S))	MEblue	blue
Quinelorane	MEbrown	brown
dTDP-4-amino-2,3,4,6-tetradeoxy-D-glucose	MEdarkgreen	darkgreen
9(S)-HPODE	MEcyan	cyan
Foliandrin	MEpink	pink
10-Formyltetrahydrofolate	MEyellow	yellow
Glycidyl oleate	MEturquoise	turquoise
2-Hydroxy-p-mentha-1,8-dien-6-one	MEroyalblue	royalblue
alpha-Monofluoromethyl histidine	MEyellow	yellow
5-Pentyltetrahydro-2-oxo-3-furancarboxylic acid	MElightcyan	lightcyan
(6E)-8-Oxogeranial	MEroyalblue	royalblue
2-Propenoic acid, 2-methyl-, 7-oxabicyclo[4.1.0]hept-3-ylmethyl ester	MElightgreen	lightgreen
26:6(8Z,11Z,14Z,17Z,20Z,23Z)	MEpink	pink
Aspergillomarasmine A	MEbrown	brown
2-Hydroxycyclohexane-1-carboxyl-CoA	MEyellow	yellow
1-Hexadecanol	MEdarkgreen	darkgreen
Phenylacetaldehyde	MEgreen	green
S-Adenosyl-L-homocysteine	MEblack	black
Etonogestrel	MEcyan	cyan
4,6-O-Ethylidene-D-glucose	MEbrown	brown
2-(6'-Methylthio)hexylmalic acid	MElightgreen	lightgreen
6-Geranylgeranyl-2,3-dimethylbenzene-1,4-diol	MEtan	tan
3-Phenyl-4-pentenal	MEblack	black
5H-Pyrido(4,3-b)indole, 7-(6-fluoro-3-pyridinyl)-	MEdarkgreen	darkgreen
Stizolamine	MEred	red
2-[(L-Alanin-3-ylcarbamoyl)methyl]-3-(2-aminoethylcarbamoyl)-2-hydroxypropanoate	MEsalmon	salmon
Pantothenol	MEblue	blue
2(R)-HPOT	MElightcyan	lightcyan
Pirbuterol	MEblue	blue
2-Carboxy-4-dodecanolide	MElightgreen	lightgreen
dTDP-D-glucuronate	MEyellow	yellow
5a,11a-Dehydrotetracycline	MEpink	pink
cis-4-Hydroxy-D-proline	MEdarkturquoise	darkturquoise
8-hydroxy Guanosine	MEmidnightblue	midnightblue
2'-Dehydrokanamycin A	MEgrey60	grey60
L-Alanine n-butyl ester	MEturquoise	turquoise
4-Hydroxybenzaldehyde	MEdarkturquoise	darkturquoise
Oxalosuccinate	MElightyellow	lightyellow
Harmaline	MEroyalblue	royalblue
2-Chloro-4-nitrophenyl a-D-maltotrioside	MEdarkorange	darkorange
Sphinganine	MEblue	blue
2-Hydroxyacorenone	MEtan	tan
Xanthosine	MEturquoise	turquoise
1,2-Disinapoylgentiobiose	MEgrey60	grey60
Proclavaminic acid	MEgrey60	grey60
LysoPC(15:0/0:0)	MElightcyan	lightcyan
4-(Cytidine 5'-diphospho)-2-C-methyl-D-erythritol	MEgrey60	grey60
Bupivacaine	MEdarkturquoise	darkturquoise
5-Butyltetrahydro-2-oxo-3-furancarboxylic acid	MEpink	pink
2-Acetyl-1,5,6,7-tetrahydro-6-hydroxy-7-(hydroxymethyl)-4H-azepine-4-one	MEred	red
L-Tyrosine ethyl ester	MEpink	pink
Phalloidine	MEgreen	green
Cysteinyl-Asparagine	MEblue	blue
(10Z)-12-Hydroxyhexadecenoylcarnitine	MEsalmon	salmon
2-(Hydroxymethyl)benzoic acid	MEmagenta	magenta
Inosine 5'-tetraphosphate	MEpurple	purple
Celecoxib	MEpurple	purple
Macromomycin B	MEpurple	purple
Verimol I	MElightcyan	lightcyan
Littorine	MEblue	blue
4-Hydroxycitrulline	MEblue	blue
(+)-7-epi-Syringaresinol 4'-glucoside	MEgreen	green
Farnesoic acid	MEdarkturquoise	darkturquoise
Testosterone glucuronide	MEgreen	green
3-Hydroxy-6,8-dimethoxy-7(11)-eremophilen-12,8-olide	MEyellow	yellow
S-(1,2-Dichlorovinyl)-L-cysteine	MEgrey60	grey60
Ile Pro Ile	MEpurple	purple
3-(2-Hydroxy-1-methyl-2-nitrosohydrazino)-N-methyl-1-propanamine	MEmagenta	magenta
1,3-Diisopropylbenzene	MEdarkturquoise	darkturquoise
Zeinoxanthin	MEblue	blue
2-Ethylacrylylcarnitine	MElightcyan	lightcyan
N-Desmethylrosuvastatin	MEsalmon	salmon
Ergosta-5,7,22,24(28)-tetraen-3beta-ol	MEgreen	green
2'-Deamino-2'-hydroxy-6'-dehydroparomamine	MEred	red
Butanoic acid	MEdarkturquoise	darkturquoise
(2R*,3R*)-1,2,3-Butanetriol	MEdarkturquoise	darkturquoise
Dolineone	MEmagenta	magenta
Ampicillin	MEblue	blue
all-trans-Heptaprenyl diphosphate	MEtan	tan
8-(2-Hydroxyethyl)theophyline	MEpink	pink
p-Mentha-1,3,5,8-tetraene	MEblue	blue
3-Oxohexadecanoic acid	MEred	red
9-deoxy-9-methylene-16,16-dimethyl -PGE2	MEturquoise	turquoise
(5S)-hydroperoxy-18-hydroxy-EPE	MElightyellow	lightyellow
Colforsin daropate	MEcyan	cyan
N-Methacryloyl-L-glutamic acid	MEsalmon	salmon
Levofloxacin	MEyellow	yellow
Vinflunine	MEturquoise	turquoise
Dihydroactinidiolide	MEyellow	yellow
beta-Hydroxy-gamma-trimethylaminobutyric acid	MEblue	blue
L-Leucine	MEturquoise	turquoise
Lithocholate 3-O-glucuronide	MEturquoise	turquoise
Aldosine	MEdarkturquoise	darkturquoise
3-Indoleacetonitrile	MEmagenta	magenta
CMP	MEmidnightblue	midnightblue
Zilascorb	MEbrown	brown
beta-D-Gentiobiosyl crocetin	MEmagenta	magenta
13(S)-HPOT	MEturquoise	turquoise
Spinosin C	MEgreen	green
4beta-(2-Aminoethylthio)catechin	MEturquoise	turquoise
6-(Hydroxymethyl)-7,8-dihydropterin	MEgreen	green
5-Fluorouridine diphosphate	MEmagenta	magenta
Phenol	MEred	red
5-Hexen-2-one, 5-methyl-3-methylene	MEpink	pink
N-(1-Deoxy-1-fructosyl)glycine	MEblack	black
UTP	MEmidnightblue	midnightblue
Thymidine	MEblue	blue
Trimethylamine	MEmagenta	magenta
4-Methoxybenzyl alcohol	MElightyellow	lightyellow
Coumarin	MEcyan	cyan
12alpha,13alpha-Dihydroxyfumitremorgin C	MEpink	pink
Icosenoic acid	MEsalmon	salmon
Taxa-4(20),11(12)-dien-5alpha,13alpha-diol	MEpurple	purple
Lipid X	MEpurple	purple
Phomopsin B	MEpurple	purple
4-Trimethylammoniobutanoic acid	MEdarkred	darkred
Linatine	MEbrown	brown
4-(beta-Acetylaminoethyl)imidazole	MEturquoise	turquoise
Calcitetrol	MEtan	tan
(卤)-Propionylcarnitine	MEpurple	purple
Sulfadoxine	MEdarkgrey	darkgrey
S-(Hydroxymethyl)glutathione	MEmagenta	magenta
Phytocassane E	MEpink	pink
2,5-Dimethoxy-4-(2-propenyl)phenol	MElightyellow	lightyellow
Tropine	MEblue	blue
Diplosporin	MEpink	pink
3-Aminopropanal	MEpurple	purple
1-Octadecanoyl-sn-glycero-3-phosphoethanolamine	MEblue	blue
LysoPA(0:0/18:2(9Z,12Z))	MEturquoise	turquoise
Desoxycorticosterone acetate	MEyellow	yellow
(2S)-Lactyl-2-diphospho-5'-guanosine	MEcyan	cyan
PC(P-16_0_18_4(6Z,9Z,12Z,15Z))	MEgreen	green
splitomicin	MEpurple	purple
1,8-Naphthyridin-2(1H)-one	MEblue	blue
Histidylhydroxyproline	MEpink	pink
2-Carboxy-2,5-dihydro-5-oxofuran-2-acetate	MEmagenta	magenta
5-Formiminotetrahydrofolate	MEyellow	yellow
Tyramine	MEpink	pink
2-(2-Cyclohexylethylhydrazono)propionic acid	MEcyan	cyan
Anandamide 0-phosphate	MEbrown	brown
Behenic acid	MEgreenyellow	greenyellow
5-{2-Fluoro-5-[3-(3-hydroxy-2-methoxycarbonyl-phenoxy)-propenyl]-phenyl}-isoxazole-3-carboxylic acid	MElightyellow	lightyellow
ADP	MEgreenyellow	greenyellow
Oxaloglutarate	MEdarkgreen	darkgreen
Icilin	MEdarkgreen	darkgreen
PC(17:0/20:4(5Z,8Z,11Z,14Z)-OH(20))	MEblack	black
Butyryl-L-carnitine	MElightcyan	lightcyan
Cannabigerolate	MEgreen	green
NH-DVal(NMe)-Val-OMe	MEbrown	brown
Pantothenate	MEdarkorange	darkorange
Buparlisib	MEgreen	green
Dimethylguanidino valeric acid	MEyellow	yellow
GDP-valienol	MEdarkturquoise	darkturquoise
Alanopine	MEred	red
3-Hydroxydodeca-7,10-dienoylcarnitine	MEroyalblue	royalblue
9-Hydroxy-7-megastigmen-3-one glucoside	MEyellow	yellow
12(13)-EpOME-d	MEroyalblue	royalblue
(2R,3R)-3-Methylornithine	MElightcyan	lightcyan
Taurolithocholic acid	MEgreen	green
2-Hydroxyethanesulfonate	MEroyalblue	royalblue
Tacedinaline	MEgreen	green
5-(2'-Carboxyethyl)-4,6-dihydroxypicolinate	MEyellow	yellow
Sodium deoxycholate	MEdarkorange	darkorange
Gentamicin C2	MEdarkgrey	darkgrey
2-Oxothiazolidine-4-carboxylic acid	MEred	red
5-Methyl-2-pentylthiazole	MEdarkgrey	darkgrey
7-Hydroxyoctanoylcarnitine	MEdarkred	darkred
Hydroxyatrazine	MEdarkorange	darkorange
Isoquinoline N-oxide	MEcyan	cyan
Gibberellin A12	MEsalmon	salmon
1,3-Diphenylpropane	MEdarkgreen	darkgreen
Azacridone A	MEcyan	cyan
Confertifoline	MEturquoise	turquoise
Nebramycin factor 4	MEblue	blue
Castasterone	MEturquoise	turquoise
9,12,13-TriHOME	MEtan	tan
S-(Phenylacetothiohydroximoyl)-L-cysteine	MElightcyan	lightcyan
Dmap-ethyl-paf	MEblue	blue
trans-Hex-2-enoyl-CoA	MEbrown	brown
1-[[(2S,3S,4S,5R)-3,4-Dihydroxy-5-(hydroxymethyl)-2-[(2R,3R,4S,5S,6R)-3,4,5-trihydroxy-6-(hydroxymethyl)oxan-2-yl]oxyoxolan-2-yl]methoxy]propan-2-one	MEgreenyellow	greenyellow
Grandisine III	MEbrown	brown
(11Z,14Z,17Z,20Z)-Hexacosatetraenoyl-CoA	MEdarkorange	darkorange
Capsaicin	MEblue	blue
PC(18:0/20:4(8Z,11Z,14Z,17Z))	MEpink	pink
Deoxyadenosine	MEcyan	cyan
Dimethylsphingosine	MEred	red
Ethisterone	MEblue	blue
9-OxoODE	MEturquoise	turquoise
2-Propenamide, 3-(3,4-dihydroxyphenyl)-	MEgreenyellow	greenyellow
Dihydrolipoyl-AMP	MEdarkgreen	darkgreen
Glucoputranjivin	MEpurple	purple
PE(16:0/P-16:0)	MEblue	blue
8-Methoxykynurenate	MEbrown	brown
Miglitol	MEdarkorange	darkorange
1,3-Dimethyluracil	MEyellow	yellow
Aminodeoxykanamycin	MEblue	blue
24-Hydroxytetracosanoic acid	MEgreenyellow	greenyellow
Squalene	MEblue	blue
2-Oxo-4-hydroxy-5-aminovalerate	MEgreenyellow	greenyellow
3-Dehydroshikimate	MEorange	orange
5,6-Dihydrouracil	MEcyan	cyan
Antibiotic JI-20A	MEturquoise	turquoise
Tyrosol	MEdarkgreen	darkgreen
Feruloyl-CoA	MEorange	orange
1,3,5-Bisabolatrien-10-one	MEred	red
Arachidonyl-CoA	MEmidnightblue	midnightblue
MG(6 keto-PGF1alpha/0:0/0:0)	MEturquoise	turquoise
1,2-Diamino-4-nitrobenzene	MElightgreen	lightgreen
5-Chloro-2-hydroxy-p-benzoquinone	MEred	red
PA(14:1(9Z)/18:3(10,12,15)-OH(9))	MEgrey60	grey60
Glycocholate	MEturquoise	turquoise
Gabexate	MEbrown	brown
Leukotriene E4	MEdarkred	darkred
(R)-Butaprost	MEpurple	purple
S-(1,2-Dicarboxyethyl)glutathione	MEpink	pink
Coniferyl alcohol	MEyellow	yellow
Icosanoic acid	MEsalmon	salmon
1-(5'-Phosphoribosyl)-5-formamido-4-imidazolecarboxamide	MEyellow	yellow
Phenylalanyl-Gamma-glutamate	MElightyellow	lightyellow
Glycocholic Acid	MEblack	black
7,8-Dihydro-2'-deoxyguanosine	MEdarkgrey	darkgrey
UDP-L-Ara4N	MEdarkorange	darkorange
7,8 Dihydrokawain	MElightyellow	lightyellow
Biotin sulfone	MEmidnightblue	midnightblue
Allyl crotonate	MEsalmon	salmon
Phthalate	MEroyalblue	royalblue
(E)-4-Hydroxyphenylacetaldehyde oxime	MEgreen	green
Chenodeoxycholoyl-CoA	MElightgreen	lightgreen
Cetocycline	MEbrown	brown
Quercetin 3-rhamnosyl-(1->2)-alpha-L-arabinopyranoside	MEgrey60	grey60
cis,trans-5'-Hydroxythalidomide	MEgreen	green
Elsamitrucin	MEyellow	yellow
Cinnamylideneacetone	MEtan	tan
Mauritine A	MEgrey60	grey60
N(pi)-Methyl-L-histidine	MEbrown	brown
24,24-Difluoro-1alpha,25-dihydroxyvitamin D3	MEblack	black
3,4-Dihydroxybenzoate	MEmagenta	magenta
Decanoic acid	MEyellow	yellow
3'-Demethylstaurosporine	MEbrown	brown
Salicylic acid	MEdarkturquoise	darkturquoise
Ovalitenin B	MElightgreen	lightgreen
6''-O-Carbamoylkanamycin A	MEgreen	green
Cholic acid	MEred	red
N-Palmitoyl Glutamic acid	MEturquoise	turquoise
Deacetoxycephalosporin C	MElightgreen	lightgreen
(1R,10R,12S,15S,16R,17S)-15-Ethenyl-13-methyl-19-oxa-3,13-diazahexacyclo[14.3.1.02,10.04,9.010,15.012,17]icosa-2,4,6,8-tetraene	MEmagenta	magenta
Paromomycin	MElightyellow	lightyellow
Styraxlignolide A	MEyellow	yellow
1-Octadecanoyl-2-(5Z,8Z,11Z,14Z-eicosatetraenoyl)-sn-glycero-3-phosphoethanolamine	MEroyalblue	royalblue
7alpha,12alpha-Dihydroxy-5beta-cholestan-3-one	MEblue	blue
3-Methylbenzaldehyde	MEdarkorange	darkorange
2-Phenylethanol	MEred	red
N-Glycolylneuraminic acid	MEpurple	purple
Sorbitan stearate	MEyellow	yellow
3-Hydroxy-6,7,8-trimethoxy-2-naphthoate	MEdarkgrey	darkgrey
5-Amino-6-(5'-phosphoribosylamino)uracil	MEsalmon	salmon
Methymycin	MEsalmon	salmon
Rhizocticin B	MEblack	black
2-Hydroxy-3-keto-5-methylthiopentenyl-1-phosphate	MEpink	pink
3-Isopropenylpentanedioic acid	MElightcyan	lightcyan
Peanut oil, hydrogenated	MEturquoise	turquoise
CDP-DG(i-16:0/a-17:0)	MEpink	pink
Piquerol A	MEorange	orange
PC(16:0/18:2(10E,12Z))	MEroyalblue	royalblue
2-Carboxy-1,4-naphthoquinone	MEbrown	brown
Penicillamine	MEbrown	brown
2-Oxo-6-methylthiohexanoic acid	MEsalmon	salmon
alpha-Methylstyrene	MEgrey60	grey60
Neuromedin C 1-8	MEred	red
Dihydrolipoamide	MEblack	black
Carcinine	MEpink	pink
Glyoxylate	MEdarkgrey	darkgrey
LysoPC(20:4(8Z,11Z,14Z,17Z)/0:0)	MEcyan	cyan
PPHP	MEblack	black
Kedarcidin chromophore	MEpink	pink
Calicheamicin T0	MEturquoise	turquoise
4-Methoxy-2,2'-bipyrrole-5-carbaldehyde	MEturquoise	turquoise
3b-Hydroxy-5-cholenoic acid	MEgreen	green
Pegorgotein	MEgreenyellow	greenyellow
(R)-3-Hydroxy-5-phenylpentanoic acid	MEpurple	purple
4-(beta-D-Ribofuranosyl)phenol 5'-phosphate	MEdarkred	darkred
4alpha-Carboxy-5alpha-cholesta-8,24-dien-3beta-ol	MEblue	blue
DIHYDROMUNDULONE	MEcyan	cyan
Mytilin B	MEred	red
2,5-diamino-6-(5-phospho-D-ribosylamino)pyrimidin-4(3H)-one	MEroyalblue	royalblue
N-Desthienylethyl-rotigotine	MEbrown	brown
Alanyl-Lysine	MEgreenyellow	greenyellow
5-Chloro-3-ethyl-N-[(1-ethylpyrrolidin-2-yl)methyl]-2-hydroxy-6-methoxybenzamide	MEmagenta	magenta
Ethyl 3-[(2-furanylmethyl)thio]propanoate	MEgreenyellow	greenyellow
Gefitinib	MEgreenyellow	greenyellow
(3S)-3-Hydroxy-N6,N6,N6-trimethyl-L-lysine	MEmidnightblue	midnightblue
LysoPC(18:0/0:0)	MElightcyan	lightcyan
5'-Deoxy-5-fluorocytidine	MEmagenta	magenta
dGMP	MEturquoise	turquoise
Apramycin	MEblack	black
Angiotensin (5-8)	MEdarkturquoise	darkturquoise
Pyrimidine	MEblue	blue
Oxyapramycin	MEyellow	yellow
PC(16:0/P-18:1(11Z))	MEblack	black
urea glutamate	MEturquoise	turquoise
2'-Deamino-2'-hydroxyneamine	MEroyalblue	royalblue
Phenylbutyrylglutamine	MEpink	pink
GDP-beta-L-colitose	MEyellow	yellow
(卤)-2-Hydroxy-4-(methylthio)butanoic acid	MEred	red
Cytosine	MEbrown	brown
N-Docosahexaenoyl phenylalanine	MEturquoise	turquoise
Loxoprofen	MEorange	orange
L-Malic acid	MEbrown	brown
2-Deoxy-2-fluoro-alpha-D-galactopyranose	MEsalmon	salmon
20-Hydroxyecdysone	MEturquoise	turquoise
3-Oxalomalic acid	MEdarkred	darkred
CMP-N-acetylneuraminate	MElightyellow	lightyellow
Flucytosine	MEgreen	green
1-Methyl-2-nonyl-4(1H)-quinolinone	MEbrown	brown
LysoPE(0:0/18:1(11Z))	MEturquoise	turquoise
LysoPA(O-18:0/0:0)	MEmidnightblue	midnightblue
Sphingosine	MElightcyan	lightcyan
4-Amino-1-[(2R,5R)-5-(hydroxymethyl)-4-sulfanyloxolan-2-yl]pyrimidin-2-one	MElightgreen	lightgreen
Gentamicin A2	MEmagenta	magenta
CDP-choline	MEtan	tan
7,8-Epoxybasm-4-en-6-one	MEcyan	cyan
PC(17:2(9Z,12Z)/0:0)	MEturquoise	turquoise
5S,8R-DiHODE	MEred	red
Narciclasine	MEgrey60	grey60
DMAPP (ammonium salt)	MEdarkred	darkred
Palmitoyl-L-carnitine	MEtan	tan
Umbelliferone	MEturquoise	turquoise
MG(0:0/16:0/0:0)	MEroyalblue	royalblue
12-Ketodeoxycholic acid	MEmidnightblue	midnightblue
Malonyl-CoA	MElightyellow	lightyellow
MG(a-13:0/0:0/0:0)[rac]	MEdarkgreen	darkgreen
Thioguanine	MEdarkred	darkred
cis-9,10-Epoxystearic acid	MEroyalblue	royalblue
Capillene	MEpurple	purple
3-Dehydroecdysone	MElightyellow	lightyellow
MG(20:3(6,8,11)-OH(5)/0:0/0:0)	MEturquoise	turquoise
6-Hydroxydec-4-enedioyl-CoA	MElightyellow	lightyellow
S-Lactoylglutathione	MElightgreen	lightgreen
N-Glycoloyl-neuraminate	MEturquoise	turquoise
Benzetimide	MEpurple	purple
DG(12:0/20:3(8Z,11Z,14Z)-2OH(5,6)/0:0)	MEmidnightblue	midnightblue
N-Methyl-L-glutamate	MElightyellow	lightyellow
D-Xylonate	MEblue	blue
Deoxyguanine	MEdarkturquoise	darkturquoise
Oleandolide	MEred	red
Cyclooctatin	MEgreen	green
Arachidyl carnitine	MEmidnightblue	midnightblue
Linoleamide	MEturquoise	turquoise
Histidinyl-Asparagine	MEturquoise	turquoise
Glucose lactate ketone	MEdarkgreen	darkgreen
LysoPE(18:1(11Z)/0:0)	MEturquoise	turquoise
Methyl 3,4,5-trimethoxycinnamate	MElightgreen	lightgreen
3-Hydroxyoctanoate	MEdarkgrey	darkgrey
5,6,7,8-tetrahydro-2-Naphthoic Acid	MElightgreen	lightgreen
Sirolimus	MEblue	blue
7,8-Diaminononanoate	MEroyalblue	royalblue
6-(2-Hydroxyethoxy)-6-oxohexanoic acid	MEsalmon	salmon
10-Hydroxycarbazepine	MEmidnightblue	midnightblue
1-Nitro-5,6-dihydroxy-dihydronaphthalene	MEbrown	brown
p-Hydroxybenzyldesulphoglucosinolate	MEmagenta	magenta
Phenazine-1-carboxylate	MElightyellow	lightyellow
Homotrypanothione disulfide	MEdarkorange	darkorange
Avocadyne 2-acetate	MEgreen	green
Isopropyl-beta-D-thiogalactopyranoside	MElightgreen	lightgreen
Quercetin 7-O-beta-D-glucopyranoside-beta-L-rhamnopyranoside	MEdarkorange	darkorange
5'-Methylthioadenosine	MEgreenyellow	greenyellow
1-O-Octadecyl-sn-glyceryl-3-phosphorylcholine	MEblue	blue
3-(Acetyloxy)-2-hydroxypropyl icosanoate	MEmidnightblue	midnightblue
Epothilone D	MEturquoise	turquoise
Ribostamycin	MEred	red
Milbemycin beta2	MEmagenta	magenta
Toluene	MEorange	orange
PC(20:2(11Z,14Z)/TXB2)	MElightgreen	lightgreen
PE-NMe(18:3(9Z,12Z,15Z)/24:1(15Z))	MEyellow	yellow
Neocarzinostatin chromophore	MEpink	pink
PE(15:0/22:1(13Z))	MEgreen	green
3-[(1R,2S,5R,6S)-5-Hydroxy-7-oxabicyclo[4.1.0]heptan-2-yl]-2-oxopropanoate	MEcyan	cyan
LysoPC(20:4(5Z,8Z,11Z,14Z)/0:0)	MEturquoise	turquoise
(4R,5S)-4,5,6-Trihydroxy-2,3-dioxohexanoate	MEtan	tan
Myrtine	MEmidnightblue	midnightblue
15,17(3)-Seco-F430-17(3)-acid	MEpink	pink
9S,10R-Epoxy-6Z-octadecene	MEyellow	yellow
GW1843	MEbrown	brown
L-4-Hydroxyglutamate semialdehyde	MEgreen	green
Delphinidin 3-(6''-acetylglucoside)	MEyellow	yellow
1,6-Dimethylnaphthalene	MEred	red
2-Amino-5-formylamino-6-(5-phospho-D-ribosylamino)pyrimidin-4(3H)-one	MEyellow	yellow
cis-Aconitic anhydride	MEdarkorange	darkorange
Thiamine acetic acid	MEblack	black
Ethyl 3-hydroxydodecanoate	MEred	red
PE(P-20:0/0:0)	MEbrown	brown
Precorrin 8X	MElightcyan	lightcyan
hydroxycarbonate	MEpink	pink
Asparaginylhistidine	MEcyan	cyan
2-Butenoic acid methyl ester	MElightyellow	lightyellow
DG(PGJ2/19:0/0:0)	MEblue	blue
24-Methylidenecycloartanol	MEmidnightblue	midnightblue
D-Cycloserine	MEorange	orange
MG(0:0/18:1(11Z)/0:0)	MEorange	orange
1,1,2-Trimethyl-1H-benzo[E]indole	MEyellow	yellow
PC(16:0/0:0)[U] / PC(16:0/0:0)[rac]	MElightcyan	lightcyan
2-Naphthol	MEsalmon	salmon
Iminoaspartate	MEyellow	yellow
7-Amino-4-hydroxy-2-naphthalenesulfonic acid	MEdarkgreen	darkgreen
5,6-DHET	MElightyellow	lightyellow
Versiconal	MElightgreen	lightgreen
Ethyl 3-phenylpropanoate	MEroyalblue	royalblue
Folate	MEbrown	brown
Pyoverdin G4R	MEblack	black
Hydroxyminaline	MEdarkturquoise	darkturquoise
L-Pyrrolysine	MEgrey60	grey60
Cer(d16:1/20:4(6E,8Z,11Z,14Z)+=O(5))	MEblue	blue
Arachidonoylglycine	MEblue	blue
Vilanterol	MEblue	blue
Dihydromonacolin L acid	MEblue	blue
Lividomycin A	MEpink	pink
4-Carboxy-2-hydroxy-6-methoxy-6-oxohexa-2,4-dienoate	MElightyellow	lightyellow
UDP-3-ketoglucose	MEyellow	yellow
3D-3,5/4-Trihydroxycyclohexane-1,2-dione	MEdarkred	darkred
2-Methylbutyl 3-hydroxy-2-methylidenebutanoate	MEtan	tan
7-Deoxyloganetin	MElightgreen	lightgreen
3alpha,7alpha-Dihydroxy-5beta-cholestanate	MEtan	tan
2',3'-Dideoxy-3'-fluorouridine	MEpink	pink
5-Hydroxyvalproic acid	MElightgreen	lightgreen
Phosphoric acid	MEturquoise	turquoise
PE(18:1(11Z)/16:0)	MEblack	black
Isoescin Ia	MEmagenta	magenta
1,2,3,6-Tetrahydro-2,3'-bipyridine	MEyellow	yellow
D-Glucose	MElightcyan	lightcyan
12-oxo-5E,8E,10Z-dodecatrienoic acid	MEbrown	brown
Glutaminylglutamic acid	MEmidnightblue	midnightblue
Quercitrin	MEblack	black
N6-(L-1,3-Dicarboxypropyl)-L-lysine	MEcyan	cyan
PC(O-15:0/0:0)	MElightcyan	lightcyan
PG(22:5(7Z,10Z,13Z,16Z,19Z)/PGJ2)	MEbrown	brown
6-Deoxoteasterone	MEdarkgrey	darkgrey
PGD3	MEyellow	yellow
12-trans-Hydroxy juvenile hormone III	MEdarkturquoise	darkturquoise
Cinchonidine	MEroyalblue	royalblue
2-Methylbutyroylcarnitine	MEpink	pink
2-Amino-4-phosphonobutyric acid	MEpink	pink
S-Carboxymethyl-L-cysteine	MEmagenta	magenta
L-alpha-amino-epsilon-keto-pimelate	MEpurple	purple
Thymidine 3',5'-cyclic monophosphate	MElightyellow	lightyellow
Threoninyl-Arginine	MEblack	black
3-Dehydro-2-deoxyecdysone	MEdarkred	darkred
Erinapyrone A	MEgreen	green
Tetrahydrofolate	MEmagenta	magenta
5-Hydroxy-2-oxo-4-ureido-2,5-dihydro-1H-imidazole-5-carboxylate	MEgreenyellow	greenyellow
2-O-ethyl PAF C-16	MEbrown	brown
beta-Alanyl-N(pi)-methyl-L-histidine	MEdarkgrey	darkgrey
Dihydrourocanate	MEturquoise	turquoise
Cinncassiol D2 glucoside	MEgrey60	grey60
3-dehydrosphinganine (C20)	MEgreen	green
Isoorientin 6''-rhamnoside	MEpurple	purple
Choloyl-CoA	MEblack	black
Benzoquinoneacetic acid	MEturquoise	turquoise
Moniliformin	MEblack	black
Semidehydroascorbic acid	MEturquoise	turquoise
PIP(18:3(9Z,12Z,15Z)/PGF2alpha)	MEgrey60	grey60
(3-Aminopropyl)(n-butyl)phosphinic acid	MEdarkgrey	darkgrey
2-Dehydropantoate	MEdarkturquoise	darkturquoise
17alpha-Hydroxyprogesterone	MEblue	blue
4,8-Dihydroxyquinoline	MElightcyan	lightcyan
4'-Hydroxyacetophenone 4'-[4-hydroxy-3,5-dimethoxybenzoyl-(->5)-apiosyl-(1->2)-glucoside]	MEbrown	brown
dTDP-L-olivose	MEyellow	yellow
Tyr Ala	MEbrown	brown
Arachidyl alcohol	MElightgreen	lightgreen
Neocuproine	MEpink	pink
Avenanthramide P	MElightyellow	lightyellow
Glutathione	MEdarkgrey	darkgrey
Pentaethylene glycol	MEtan	tan
Glucobrassicin	MElightyellow	lightyellow
Anofinic acid	MEmidnightblue	midnightblue
Fexofenadine	MEturquoise	turquoise
BL IV	MEpink	pink
(R)-1-O-[b-D-Apiofuranosyl-(1->2)-b-D-glucopyranoside]-1,3-octanediol	MEturquoise	turquoise
(R)-5-Phosphomevalonate	MEroyalblue	royalblue
Myotoxin A	MEdarkturquoise	darkturquoise
Cyclin D1	MEturquoise	turquoise
Deoxyloganic acid	MEblue	blue
3alpha,7alpha,12alpha,26-Tetrahydroxy-5beta-cholestane	MEpurple	purple
.alpha.-Estradiol	MEyellow	yellow
3alpha-Hydroxy-3,5-dihydromonacolin L acid	MEblack	black
1-O-Myristoyl-2-acetyl-glycerol	MEtan	tan
N-(4-((5-(3-(2-Aminoethyl)-1H-indol-5-yl)-1,2,4-oxadiazol-3-yl)methyl)phenyl)methanesulfonamide	MEyellow	yellow
N-Acetyl-N6,N6,O-tridemethylpuromycin-5'-phosphate	MEgreen	green
22alpha-Hydroxy-campest-4-en-3-one	MEblue	blue
3',4',5'-Trimethoxytricetin 7-[rhamnosyl-(1->6)-glucoside]	MEmagenta	magenta
(2R,3R)-3-Methylornithinyl-N6-lysine	MElightcyan	lightcyan
L-xylo-Hexulonolactone	MEdarkgreen	darkgreen
4-Nitrophenol	MEdarkturquoise	darkturquoise
Tetracenomycin D1	MEmagenta	magenta
3-Sulfino-L-alanine	MEpink	pink
2-chloro-3-Deazaadenosine	MEmagenta	magenta
Oleoyl Ethanolamide	MEblue	blue
Anamorelin	MEblue	blue
(S)-Reticuline	MEbrown	brown
Ricinoleic acid	MEturquoise	turquoise
cis-3-(Carboxy-ethyl)-3,5-cyclo-hexadiene-1,2-diol	MEpink	pink
Metyrosine	MEmagenta	magenta
2,4-Dihydroxythiazole	MEred	red
N-Acetyl-D-glucosamine 6-phosphate	MEblack	black
LysoPA(8:0/0:0)	MEmidnightblue	midnightblue
Molindone	MElightcyan	lightcyan
Homocarnosine	MEdarkgrey	darkgrey
Glutathione, oxidized	MEpink	pink
Linamarin	MEmidnightblue	midnightblue
Diethylcarbamazine	MEblue	blue
2-Hydroxymyristoylcarnitine	MEtan	tan
6-pentadecyl Salicylic Acid	MEtan	tan
Muramic acid	MEdarkred	darkred
Gly Val Gly His	MElightcyan	lightcyan
Asparaginylaspartic acid	MEgreen	green
LysoPC(18:1(9Z)/0:0)	MEdarkred	darkred
PS(18:1(11Z)/24:1(15Z))	MEgrey60	grey60
10,11-Epidioxycalamene	MEturquoise	turquoise
Behenoyl-arabinofuranosyl-cytosine	MEgreenyellow	greenyellow
Staphyloferrin A	MEgreen	green
Biliverdin-IX-beta	MEsalmon	salmon
1,10-Epoxy-3,8-dihydroxy-4,11(13)-germacradien-12,6-olide	MElightgreen	lightgreen
p-Hydroxypropiophenone	MEred	red
LysoPE(0:0/22:5(4Z,7Z,10Z,13Z,16Z))	MEturquoise	turquoise
2,2-Bis(4-hydroxyphenyl)-1-propanol	MEpink	pink
Cinnamaldehyde	MEdarkturquoise	darkturquoise
5-Hydroxyisourate	MEturquoise	turquoise
N-Formyl-L-glutamate	MEdarkred	darkred
13-Hydroxyhexadecanoylcarnitine	MEturquoise	turquoise
Histidinyl-Isoleucine	MEgreen	green
Urocanate	MEblue	blue
Cholic acid glucuronide	MEblue	blue
Deacetylisoipecoside	MEmagenta	magenta
Choline	MElightcyan	lightcyan
Thiocysteine	MEgreenyellow	greenyellow
Gluten exorphin B4	MEyellow	yellow
L-leucyl-L-proline	MEgreen	green
Gly Cys Glu	MEgrey60	grey60
2-Oxo-4-hydroxy-4-carboxy-5-ureidoimidazoline	MEorange	orange
6-Acetamidohexanoic acid	MEred	red
beta-Alanyl-CoA	MEyellow	yellow
ADP-ribose	MEmagenta	magenta
Tetrazepam	MEgreenyellow	greenyellow
L-Arginine	MEpink	pink
4-[3-[3-[Bis[4-(2-methylpropyl)phenyl]methylamino]benzoyl]indol-1-yl]butanoic acid	MEturquoise	turquoise
AGELASINE	MEmagenta	magenta
Farnesylcysteine	MElightcyan	lightcyan
SM(d19:0/LTE4)	MEpink	pink
Taurine	MEmidnightblue	midnightblue
Homomethionine	MEgreenyellow	greenyellow
(11Z)-Eicoseneoylcarnitine	MEtan	tan
Betaine aldehyde	MEmagenta	magenta
Oxamate	MEmidnightblue	midnightblue
PG(i-12:0/i-18:0)	MEdarkorange	darkorange
L-Carnosine	MEblue	blue
6-Thioguanosine monophosphate	MEgreenyellow	greenyellow
dTTP	MElightcyan	lightcyan
Milnacipran	MEmidnightblue	midnightblue
Antibiotic G-418	MEturquoise	turquoise
Gln Leu	MElightcyan	lightcyan
CMP-pseudaminic acid	MEdarkturquoise	darkturquoise
Fumiquinazoline A	MEturquoise	turquoise
Phenylalanyl-prolyl-arginine nitrile	MEgreen	green
Anhydrotetracycline	MElightcyan	lightcyan
Tafluprost	MEdarkgreen	darkgreen
5-methoxyuridine	MEyellow	yellow
Isopropyl beta-D-glucoside	MEpink	pink
Trypanothione	MEpink	pink
(+)-15,16-Dihydroxyoctadecanoic acid	MEblue	blue
Isopentyl gentiobioside	MEbrown	brown
3alpha,20alpha,21-Trihydroxy-5beta-pregnan-11-one	MEred	red
N-Isopropyl-p-toluamide	MEcyan	cyan
Furfural	MEturquoise	turquoise
o-Xylene	MEgreen	green
YC-1	MEblack	black
Specnuezhenide	MElightgreen	lightgreen
2-(p-Aminobenzamido)pyridine	MEmidnightblue	midnightblue
trans-2-Enoyl-OPC4-CoA	MElightgreen	lightgreen
3'-Hydroxyropivacaine	MElightcyan	lightcyan
Propyphenazone	MEred	red
Bimosiamose	MEblack	black
Lidocaine	MEgreen	green
5-Nonyltetrahydro-2-oxo-3-furancarboxylic acid	MEyellow	yellow
Cyanidin	MEpurple	purple
2-(alpha-Hydroxyethyl)thiamine diphosphate	MEdarkorange	darkorange
N-Stearoyl Aspartic acid	MEgrey60	grey60
3-Nonanon-1-yl acetate	MEred	red
N-Hydroxy-L-valine	MEred	red
Methaqualone	MEcyan	cyan
Allo-hydroxycitric acid lactone	MEblue	blue
5,7alpha-Dihydro-1,4,4,7a-tetramethyl-4H-indene	MEred	red
FR 900098	MEyellow	yellow
Withaferin A	MEtan	tan
Guanidinoacetate	MEmagenta	magenta
Dihydroxyfumitremorgin C	MEbrown	brown
2'-Deamino-2'-hydroxyparomamine	MEdarkorange	darkorange
gamma-Glutamylleucine	MEbrown	brown
UDP-L-rhamnose	MEroyalblue	royalblue
11-Dehydrocorticosterone	MEdarkturquoise	darkturquoise
Glycochenodeoxycholic acid 3-glucuronide	MEgreenyellow	greenyellow
Serinyl-Proline	MEred	red
Proline betaine	MEyellow	yellow
MG(19:0/0:0/0:0)	MEtan	tan
PG(i-12:0/i-16:0)	MEblack	black
(-)-Huperzine A (HupA)	MEblue	blue
Lactapiperanol C	MEturquoise	turquoise
(1R,6S)-1,6-Dihydroxycyclohexa-2,4-diene-1-carboxylate	MEblack	black
Theobromine	MEpink	pink
Cycloeucalenone	MEblue	blue
Esculentic acid (Phytolacca)	MEblue	blue
2-(1-Pentenyl)furan	MEgreen	green
LysoPA(0:0/18:1(9Z))	MEgreenyellow	greenyellow
Imidazole-4-acetate	MEroyalblue	royalblue
Perphenazine 4-aminobutyrate	MEdarkgrey	darkgrey
1,25-dihydroxy-2,4-dinor-1,3-secovitamin D3 / 1,25-dihydroxy-2,4-dinor-1,3-secocholecalciferol	MEturquoise	turquoise
Helenalin	MEroyalblue	royalblue
Glutathionylaminopropylcadaverine	MEpurple	purple
Isoalliin	MEdarkgrey	darkgrey
5-Fluorocyclohexadiene-cis,cis-1,2-diol-1-carboxylate	MEmidnightblue	midnightblue
3-Hydroxyheptanoylcarnitine	MEblue	blue
Pentanoic acid, 4-amino-, (R)-; Valeric acid, 4-amino-, (R)-(+)-; (R)-(+)-4-Aminovaleric acid; (R)-4-Aminopentanoic acid	MEmagenta	magenta
Val-Cit	MEred	red
3-Oxotetradecanoyl-CoA	MEpurple	purple
Glutaric anhydride	MEdarkgreen	darkgreen
L-Arabinono-1,4-lactone	MEmagenta	magenta
Polyporenic acid C	MEgreen	green
2-Deoxy-scyllo-inosamine	MEgrey60	grey60
beta-Citraurin	MEblue	blue
2-Deoxyecdysone	MEmagenta	magenta
beta-D-Fructose 2,6-bisphosphate	MEpink	pink
Neolinustatin	MEblue	blue
Styrene-cis-2,3-dihydrodiol	MEturquoise	turquoise
dIMP	MEyellow	yellow
Fumarate	MEcyan	cyan
Prostaglandin F2alpha	MEcyan	cyan
Lysyl-Valine	MEyellow	yellow
(+)-8-Acetoxycarvone	MEroyalblue	royalblue
PE(18:0/20:4(5Z,8Z,11Z,13E)(15Ke))	MElightgreen	lightgreen
Cyanidin 3-O-(2"-xylosyl-6"-(6"'-caffeoyl-glucosyl)-galactoside)	MEmagenta	magenta
3-Hydroxyeicosanoylcarnitine	MElightcyan	lightcyan
7alpha-Hydroxy-3-oxo-4-cholestenoate	MEturquoise	turquoise
Cathenamine	MEbrown	brown
Fluoroazomycin arabinoside	MElightcyan	lightcyan
(+)-Brusatol	MEgreenyellow	greenyellow
Melibiitol	MEsalmon	salmon
(S)-3-Hydroxytetradecanoyl-CoA	MEdarkorange	darkorange
Asp Asp Asp	MEblack	black
N-Acetyl-L-Histidine	MEbrown	brown
Tyrosyl-Isoleucine	MEgreen	green
Cephaloridine	MEsalmon	salmon
L-Dihydroanticapsin	MEcyan	cyan
2,3-Heptanedione	MEturquoise	turquoise
6''-p-Coumaroylprunin	MEpurple	purple
Gentisic acid	MEorange	orange
PE(22:2(13Z,16Z)/22:6(4Z,7Z,10Z,12E,16Z,19Z)-OH(14))	MEsalmon	salmon
Morphine	MEdarkred	darkred
Isomaltose	MEsalmon	salmon
Losartan N2-glucuronide	MEpink	pink
6-Methylthiohexanaldoxime	MEyellow	yellow
Tabtoxinine-delta-lactam	MEpink	pink
Acetyl adenylate	MEsalmon	salmon
2-Hydroxy-3-carboxy-6-oxo-7-methylocta-2,4-dienoate	MEblue	blue
(2-Acetyloxy-3-hydroxypropyl) (E)-octadec-9-enoate	MEtan	tan
Oleoyl-CoA	MEsalmon	salmon
Phenthoate	MEred	red
(-)-Ditryptophenaline	MEturquoise	turquoise
Histidyllysine	MEdarkred	darkred
PG(a-13:0/i-12:0)	MEcyan	cyan
Tetradecanol	MEdarkgreen	darkgreen
(1R,4Ar,5S,7R)-7-methyl-1-[(2R,3S,4R,5R,6S)-3,4,5-trihydroxy-6-(hydroxymethyl)oxan-2-yl]oxy-1,5,6,7a-tetrahydrocyclopenta[c]pyran-4a,5,7-triol	MElightgreen	lightgreen
LysoSM(d18:0)	MEred	red
7-Aminomethyl-7-carbaguanine	MEyellow	yellow
Undecaprenyl phosphate alpha-L-Ara4FN	MEmagenta	magenta
Sparfloxacin	MEblack	black
D-Galactaro-1,5-lactone	MEpurple	purple
all-trans-4-Hydroxyretinoic acid	MEblue	blue
N-Palmitoyl Arginine	MEgreen	green
5'-Phosphoribosyl-N-formylglycinamide	MEgrey60	grey60
Glycohyodeoxycholic acid	MEblue	blue
Cyclododecanone	MEred	red
beta-D-Fructose 2-phosphate	MElightyellow	lightyellow
Hydroxyethyl myristyl oxyhydroxypropyl decanamide	MEmidnightblue	midnightblue
Capryloylglycine	MEblue	blue
Phosphatidylserine	MEyellow	yellow
Epirubicin glucuronide	MEdarkturquoise	darkturquoise
Benzoylnorecgonine	MEdarkorange	darkorange
LysoPE(P-18:0/0:0)	MEpink	pink
Octadecanoic acid	MEtan	tan
Betanidin 5-[E-feruloyl-(->5)-apiosyl-(1->2)-glucoside]	MEblack	black
Tetrahydrobiopterin	MElightgreen	lightgreen
L-Oxalylalbizziine	MEtan	tan
p-Coumaroylagmatine	MEcyan	cyan
6-Methylthiopurine 5'-monophosphate ribonucleotide	MElightcyan	lightcyan
Thiostatin	MEpink	pink
5-Oxoavermectin ''1a'' aglycone	MEblue	blue
Amarogentin	MEblue	blue
Desidustat	MEmagenta	magenta
CDP-glycerol	MEtan	tan
1-Linoleoylglycerophosphocholine	MEturquoise	turquoise
5''-Phosphoribosylparomamine	MEcyan	cyan
DG(2:0/6 keto-PGF1alpha/0:0)	MEbrown	brown
Stearic acid	MEdarkgreen	darkgreen
11,17-Dihydroxy-6-methyl-17-(1-propynyl)androsta-1,4,6-triene-3-one	MEturquoise	turquoise
1-(2-Furyl)butan-3-one	MEgrey60	grey60
Trimethobenzamide	MEpink	pink
Aminocarb	MEmagenta	magenta
PG(18:0/20:3(5Z,8Z,11Z))	MEcyan	cyan
Taurochenodeoxycholate	MEturquoise	turquoise
Benzeneacetonitrile	MEorange	orange
Hercynine	MEdarkorange	darkorange
Muricatin A	MEdarkred	darkred
6-Hydroxytryprostatin B	MEsalmon	salmon
PC(20:1(11Z)/20:4(5Z,8Z,11Z,14Z)-OH(20))	MElightgreen	lightgreen
Ouabain	MElightcyan	lightcyan
5-Hydroxy-p-mentha-6,8-dien-2-one	MEred	red
9-HOTE	MEgrey60	grey60
9(10)-EpOME	MEred	red
4-[[4-(Dimethylamino)phenyl]diazenyl]benzoic acid	MEpurple	purple
Xestoaminol C	MEblack	black
(6Z,9Z,12Z)-Octadecatrienoic acid	MEblack	black
Stearic Acid ethyl ester	MEmidnightblue	midnightblue
(E)-5,8-Megastigmadien-4-one	MEred	red
6-Carboxy-5,6,7,8-tetrahydropterin	MEyellow	yellow
2-(3-Phenylpropyl)tetrahydrofuran	MEbrown	brown
Tylosin	MEdarkgrey	darkgrey
5-Aminopentanal	MElightcyan	lightcyan
Benzyl alcohol	MEgrey60	grey60
Flavogallol	MEgreenyellow	greenyellow
Roxithromycin	MEroyalblue	royalblue
Capillanol	MEyellow	yellow
4-Guanidinobutanoic acid	MEblue	blue
Carbamazepine-o-quinone	MEdarkturquoise	darkturquoise
5beta-Cyprinolsulfate	MEmidnightblue	midnightblue
Lithocholic acid	MEbrown	brown
1-Phenyl-1-pentanone	MEyellow	yellow
Bufotenine O-glucoside	MEblack	black
QUININE ETHYL CARBONATE	MEtan	tan
Diaminopimelic acid	MEorange	orange
N-Acetyl-O-demethylpuromycin	MEpink	pink
GYKI 52895	MEdarkgrey	darkgrey
dGDP	MEpurple	purple
Indan-1-ol	MEblue	blue
LysoSM(d18:1)	MEmidnightblue	midnightblue
O-(17-Carboxyheptadecanoyl)carnitine	MEturquoise	turquoise
m-Hydroxybenzoylecgonine	MEblack	black
Adhumulone	MEred	red
L-Isoleucine	MEgreen	green
Naphthyl-2-hydroxymethyl-succinyl CoA	MEgreen	green
N-Formimino-L-glutamate	MEgrey60	grey60
Ropinirole	MEblack	black
1-Stearoylglycerophosphoserine	MEgrey60	grey60
PA(22:1(13Z)/LTE4)	MEpurple	purple
O-Phospho-4-hydroxy-L-threonine	MEred	red
NADH	MEtan	tan
2-epi-5-epi-Valiolone	MEsalmon	salmon
8-Methylthiooctyl glucosinolate	MElightcyan	lightcyan
Prenyl glucoside	MEdarkturquoise	darkturquoise
Threonylvaline	MEbrown	brown
N-Acetyltyramine	MEtan	tan
Hexadecanoic acid	MEdarkgrey	darkgrey
Glycyl-Lysine	MEturquoise	turquoise
4-Methoxybenzyl formate	MEdarkturquoise	darkturquoise
N-Acetylneuraminate	MEpurple	purple
Paclitaxel	MEmidnightblue	midnightblue
HETEROPEUCENIN, METHYL ETHER	MEmidnightblue	midnightblue
Carboxynorspermidine	MEred	red
Bucolome	MEdarkgreen	darkgreen
Nicotinamide adenine dinucleotide (NAD)	MElightyellow	lightyellow
PC(15:0/20:2(11Z,14Z))	MEyellow	yellow
L-Glutamine	MEblue	blue
Cyclic ADP-ribose	MElightyellow	lightyellow
L-Histidinal	MEtan	tan
IL-1R Antagonist	MEturquoise	turquoise
Sphingosyl-phosphocholine	MEpink	pink
Hydroxyphenyllactic acid	MEbrown	brown
Phenylethyl alcohol	MEblack	black
Promestrienum	MEblue	blue
trans-3-Hydroxy-L-proline	MEgreenyellow	greenyellow
Sarmazenil	MEpink	pink
Validoxylamine A 7'-phosphate	MEpink	pink
3-Hydroxypimeloyl-CoA	MEdarkred	darkred
Lidamidine	MEred	red
dTDP-3-amino-3,4,6-trideoxy-D-glucose	MEbrown	brown
2,5-Dimethylpyrazine	MEdarkgrey	darkgrey
Glutaminylthreonine	MEdarkgrey	darkgrey
2'-Deoxy-5'-O-thiophosphonouridine	MEcyan	cyan
C16 Sphingosine	MEgreenyellow	greenyellow
Hyperin 2''-[glucosyl-(1->3)-rhamnoside] 6''-rhamnoside	MEpurple	purple
Ajmalicine	MEsalmon	salmon
MG(18_2(9Z,12Z)_0_0_0_0)[rac]	MEblack	black
2-Hydroxy-3-oxosuccinate	MEdarkgreen	darkgreen
2-S-glutathionyl acetate	MEturquoise	turquoise
Epicylindrospermopsin	MEpink	pink
5'-Oxoaverantin	MEdarkgrey	darkgrey
3-Amino-2,3-dideoxy-scyllo-inosose	MEturquoise	turquoise
4-Hydroxynonenal glutathione	MEturquoise	turquoise
Fexaramine	MEgreen	green
L-Cys-Gly	MEpurple	purple
Streptomycin 6-phosphate	MElightyellow	lightyellow
(S)-3-Hydroxybutanoyl-CoA	MEturquoise	turquoise
(1-Methyl-2,3-dihydropyridin-6-ylidene)hydrazine	MEbrown	brown
L-Pipecolate	MEred	red
Traumatic acid	MElightgreen	lightgreen
Monacolin L acid	MEtan	tan
3'-Hydroxy-N-methyl-(S)-coclaurine	MEmagenta	magenta
(S)-(-)-Perillyl alcohol	MEdarkturquoise	darkturquoise
L-Norvaline	MEblue	blue
Rosoxacin	MEred	red
2-Succinyl-5-enolpyruvyl-6-hydroxy-3-cyclohexene-1-carboxylate	MEgreen	green
Disulfoton	MElightyellow	lightyellow
9-Decenoylcholine	MEpurple	purple
4-Amino-3-hydroxybutanoylcarnitine	MEgrey60	grey60
Butanoyl (2S)-2-amino-5-(diaminomethylideneamino)pentanoate	MEgreen	green
Iclaprim	MElightyellow	lightyellow
Cycloserine	MEorange	orange
3-Methylcrotonyl-CoA	MEgreenyellow	greenyellow
PA(8:0/22:6(4Z,7Z,10Z,13E,15E,19Z)-OH(17))	MEgrey60	grey60
1'-Hydroxyversicolorone	MEdarkred	darkred
Thyronamine	MEblue	blue
L-Phenylalanine	MEorange	orange
Phenylalanyl-Glutamate	MEred	red
Adenine	MEgreenyellow	greenyellow
Curdione	MEblack	black
Lansiumamide A	MEsalmon	salmon
(S)-3-Sulfolactate	MEgreenyellow	greenyellow
6-Thiourate	MEblack	black
Bacilysin	MEpurple	purple
Sphingosine 1-phosphate	MEdarkgrey	darkgrey
2-n-Propyl-4-pentenoic acid	MEturquoise	turquoise
L-Xylulose 1-phosphate	MElightcyan	lightcyan
D-Xylonolactone	MElightyellow	lightyellow
1-Deoxy-11beta-hydroxypentalenate	MEdarkorange	darkorange
3-O-alpha-Mycarosylerythronolide B	MEturquoise	turquoise
Lithocholyltaurine	MEgreen	green
Camellioside B	MEmagenta	magenta
p-Cymene	MEyellow	yellow
isopropyl unoprostone	MEtan	tan
4-Hydroxy-3-methoxyphenyl-beta-hydroxypropanoyl-CoA	MEbrown	brown
25-Hydroxy-6,19-dihydro-6,19-ethanovitamin D3	MEtan	tan
Avermectin B1b aglycone	MEturquoise	turquoise
Asparaginyl-Methionine	MEpink	pink
Methyl jasmonate	MElightcyan	lightcyan
Dihydroxyeicosatrienoic acid	MEred	red
beta-Nicotinamide D-ribonucleotide	MEbrown	brown
PC(P-18:1(11Z)/TXB2)	MEgreen	green
2,4-Bis(acetamido)-2,4,6-trideoxy-beta-L-altropyranose	MEblack	black
DG(18:1(9Z)/18:3(9Z,12Z,15Z)/0:0)[iso2]	MEorange	orange
Ingenol mebutate	MEred	red
xi-3,5-Dimethyl-2(5H)-furanone	MEorange	orange
GDP-D-mannuronate	MEgreenyellow	greenyellow
L-3-Aminobutyryl-CoA	MEpink	pink
Sodium humate	MEgreen	green
dTDP-madurosamine	MElightyellow	lightyellow
Ascorbate	MEsalmon	salmon
Creatine	MEred	red
N-Acetylglucosaminylasparagine	MEblack	black
n-Methyl-2-phenyl-n-[(5r,7s,8s)-7-(pyrrolidin-1-yl)-1-oxaspiro[4.5]dec-8-yl]acetamide	MEsalmon	salmon
LysoPG(18:2(9Z,12Z)/0:0)	MEbrown	brown
PC(P-15:0/0:0)	MEpink	pink
4-Fluoromuconolactone	MEsalmon	salmon
UDP-L-Ara4O	MEyellow	yellow
Propenoylcarnitine	MEturquoise	turquoise
Uridine	MEsalmon	salmon
2-Phenylaminoadenosine	MEpurple	purple
Menaquinone 4	MEblue	blue
Norsalsolinol	MEcyan	cyan
N-Acetylornithine	MEyellow	yellow
CDP-DG(22:6(5Z,8E,10Z,13Z,15E,19Z)-2OH(7S, 17S)/22:6(4Z,7Z,10Z,13Z,16Z,19Z))	MEpink	pink
D-Glycerate 3-phosphate	MEturquoise	turquoise
dTDP-4-dehydro-beta-L-rhamnose	MEturquoise	turquoise
(Z)-Phenylacetaldehyde oxime	MEgreen	green
Abscisic acid glucose ester	MEgrey60	grey60
Cortisol	MEgreen	green
2-[(L-Alanin-3-ylcarbamoyl)methyl]-2-hydroxybutanedioate	MEpink	pink
L-allo-Threonine	MEblue	blue
Decanoyl-L-carnitine	MEtan	tan
UDP-glucose	MEorange	orange
Isoamyl cinnamate	MEyellow	yellow
Bosentan	MEpink	pink
Ketotrilostane	MEblue	blue
2-Methyleneglutarate	MEdarkgreen	darkgreen
18-Oxocortisol	MEblue	blue
2-Methoxyestrone	MEblue	blue
2-Furanmethanol	MEgreenyellow	greenyellow
PGH2-EA	MEyellow	yellow
S-(3-Methylbutanoyl)-dihydrolipoamide-E	MEpurple	purple
UDP-3-O-(3-hydroxytetradecanoyl)-D-glucosamine	MEbrown	brown
Cysteineglutathione disulfide	MEpink	pink
Tyrosyl-Alanine	MEbrown	brown
L-Lysine	MElightcyan	lightcyan
Ibafloxacin	MElightcyan	lightcyan
LysoPC(18:2(9Z,12Z)/0:0)	MEturquoise	turquoise
3-Hydroxymonoethylglycinexylidide	MElightgreen	lightgreen
4-ACETOXYPHENOL	MEtan	tan
2',4',6',3,4-Pentahydroxy-3'-geranyl-5-prenyldihydrochalcone	MEcyan	cyan
Amphibine B	MEsalmon	salmon
Capecitabine	MEpurple	purple
(5S,6S)-6-Amino-5-hydroxycyclohexa-1,3-diene-1-carboxylate	MEblack	black
beta-Alanyl-L-arginine	MEbrown	brown
Kanosamine	MEdarkgreen	darkgreen
Morphine-6-glucuronide	MEdarkgrey	darkgrey
Sphinganine 1-phosphate	MEtan	tan
5-Hexyltetrahydro-2-oxo-3-furancarboxylic acid	MEmagenta	magenta
Pantetheine	MEmidnightblue	midnightblue
Gypsogenin 3-O-b-D-glucuronide	MEsalmon	salmon
Azatyrosine	MEblue	blue
24,25-Dihydrolanosterol	MElightgreen	lightgreen
Sakacin A	MEdarkgreen	darkgreen
Radiprodil	MEyellow	yellow
5-OxoETE	MEsalmon	salmon
4-Coumaroylshikimate	MEblack	black
cis-Zeatin-7-N-glucoside	MElightyellow	lightyellow
N-Acetylneuraminate 9-phosphate	MEroyalblue	royalblue
Solanidine	MEgreen	green
Uric acid	MEsalmon	salmon
UDP-2-acetamido-4-(D-alanylamino)-2,4,6-trideoxy-alpha-D-glucose	MEyellow	yellow
dTDP-4-amino-2,4-dideoxy-beta-L-xylose	MEroyalblue	royalblue
22-Hydroxydocosanoic acid	MEgreenyellow	greenyellow
(8E,10R,12Z)-10-Hydroperoxy-8,12-octadecadienoate	MElightcyan	lightcyan
trans-Hexadec-2-enoyl carnitine	MEtan	tan
beta-Tocotrienol	MEblue	blue
N-(1-Deoxy-1-fructosyl)leucine	MEblack	black
Threonylisoleucine	MEred	red
3-({5-[(N-Acetyl-3-{4-[(carboxycarbonyl)(2-carboxyphenyl)amino]-1-naphthyl}-L-alanyl)amino]pentyl}oxy)-2-naphthoic acid	MEdarkgrey	darkgrey
Desulfoglucotropeolin	MEgrey60	grey60
N-Desmethyl tapentadol	MEbrown	brown
4-(2-Naphthyloxy)-2-butyne-1-amine	MEpurple	purple
8-Hydroxydesmethylclomipramine	MEmidnightblue	midnightblue
Beta-Tyrosine	MEsalmon	salmon
L-2,4-Diaminobutanoate	MEblue	blue
alpha-D-Xylopyranosyl-(1->6)-beta-D-glucopyranosyl-(1->4)-D-glucose	MEgreenyellow	greenyellow
beta-D-Glucosamine	MEgreenyellow	greenyellow
Psychosine	MEdarkred	darkred
(2E)-4-hydroxy-3-methylpent-2-enedioyl-CoA	MEmagenta	magenta
6-Oxocampestanol	MEgrey60	grey60
4alpha-Methyl-5alpha-ergosta-8,14,24(28)-trien-3beta-ol	MEblack	black
5-Hydroxyectoine	MEorange	orange
2-hydroxyhexadecanoic acid	MEroyalblue	royalblue
Ser Asp Arg Gly	MEturquoise	turquoise
Tylactone	MEmidnightblue	midnightblue
4-(beta-D-Glucosyloxy)benzoate	MEpurple	purple
Etiopurpurin	MEgreen	green
C16 Sphinganine	MEdarkgreen	darkgreen
3-Mercapto-2-methylpentanal	MEgrey60	grey60
Normorphine	MElightyellow	lightyellow
Phenethyl	MEdarkgreen	darkgreen
(-)-Fumigaclavine B	MEgreen	green
2-Methyl-1-propanethiol	MElightgreen	lightgreen
6-Hydroxyprotopine	MElightyellow	lightyellow
Lamivudine	MElightyellow	lightyellow
Indole	MEred	red
gamma-Glutamyl-gamma-aminobutyraldehyde	MEbrown	brown
2-Aminoheptanedioic acid	MEred	red
Licoricesaponin A3	MEturquoise	turquoise
Crocin	MEdarkgreen	darkgreen
1,3,7-Trimethyl-8-nonylpurine-2,6-dione	MEtan	tan
Mithramycin	MEgrey60	grey60
Brevianamide F	MElightyellow	lightyellow
2-aceto-2-hydroxy-butanoate	MEpurple	purple
Thymol methyl ether	MEdarkorange	darkorange
L-gamma-Glutamyl-(3R)-L-beta-ethynylserine	MEblue	blue
Deoxypodophyllotoxin	MEsalmon	salmon
6-Guanidino-2-oxocaproic acid	MEblue	blue
(S)-4-(4-Methylphenyl)-2-pentanone	MEmagenta	magenta
Histidylasparagine	MEgreen	green
Cyclohexa-1,2,4,5-tetraene	MEred	red
4-Pyridoxate	MEpurple	purple
2,4(1H,3H)-Pyrimidinedione, 1-(cyclopropylmethyl)-6-(3,5-dimethylbenzoyl)-5-(1-methylethyl)-	MEmagenta	magenta
O-Arachidonoyl Glycidol	MEturquoise	turquoise
3''-Hydroxy-geranylhydroquinone	MEblack	black
N-(p-Hydroxyphenethyl)actinidine	MEgreen	green
4-Hydroxyphenylglyoxylate	MEred	red
Phenylalanyl-leucyl-leucyl-arginyl-asparagine	MElightgreen	lightgreen
Bardoxolone methyl	MEturquoise	turquoise
2-Oxoglutarate	MEred	red
Digitoxigenin 3-[glucosyl-(1->6)-glucosyl-(1->4)-2,6-dideoxyribohexoside]	MEgreen	green
[2-(Dimethoxymethyl)-1-heptenyl]benzene	MEturquoise	turquoise
MG(18:0/0:0/0:0)	MEdarkred	darkred
Allyl propionate	MEpink	pink
Cartormin	MEpurple	purple
alpha-Isopropylmalate	MEgreen	green
Lawsone	MEred	red
CYCLOCREATINE	MEdarkturquoise	darkturquoise
PC(18:0/3:1(2E))	MEturquoise	turquoise
LysoPE(18:2(9Z,12Z)/0:0)	MEturquoise	turquoise
PI(5-iso PGF2VI/16:2(9Z,12Z))	MEbrown	brown
5-Fluorodeoxyuridine	MEgreen	green
Secologanin	MEdarkred	darkred
2-Dimethylamino-5,6-dimethylpyrimidin-4-ol	MEdarkgrey	darkgrey
3',4'-(Methylenedioxy)acetophenone	MEgreen	green
Threonate	MEturquoise	turquoise
Phosphoribosylformimino-AICAR-P	MElightyellow	lightyellow
N-Acetyl-L-leucine	MEgreenyellow	greenyellow
Avosentan	MEmagenta	magenta
12-hydroxyicosanoic acid	MEturquoise	turquoise
14,15-DiHETrE	MEblue	blue
8-Isoquinoline methanamine (hydrochloride)	MEgrey60	grey60
Dihydrozeatin-7-N-glucoside	MEbrown	brown
3beta,5beta-Ketotriol	MEmidnightblue	midnightblue
2-Methoxyidazoxan	MEpink	pink
Tetrahydrocortisone	MEred	red
2-Methyl-4-propyl-1,3-oxathiane	MEroyalblue	royalblue
5-Fluorodeoxyuridine diphosphate	MEpurple	purple
11(R)-HETE	MEdarkorange	darkorange
Streptomycin	MEmagenta	magenta
gamma-L-Glutamylputrescine	MEred	red
1-Tert-Butyl 4-ethyl 3-oxopiperidine-1,4-dicarboxylate	MEgrey60	grey60
(R)-3,7-Dimethyl-5-indanecarboxylic acid	MEroyalblue	royalblue
THF-L-glutamate	MEbrown	brown
2,4-Bis(2-methoxyethoxy)-1,3,5-triazine	MEpurple	purple
1h,8h-Pyrano[3,4-c]pyran-1,8-dione	MEdarkgreen	darkgreen
capsidiol	MEgreen	green
LysoPE(P-16:0/0:0)	MEpink	pink
MG(PGF2alpha/0:0/0:0)	MEturquoise	turquoise
PC(20:0/20:4(5Z,8Z,11Z,14Z)-OH(20))	MEroyalblue	royalblue
Gln Ser Ala His	MEcyan	cyan
PC(18:1(9Z)/0:0)[U] / PC(18:1(9Z)/0:0)[rac]	MEdarkred	darkred
Dehydroascorbate	MEtan	tan
Dodecanoic acid	MEdarkgreen	darkgreen
Acetylcarnitine	MEyellow	yellow
1-Nitroheptane	MEdarkorange	darkorange
Cyclopentolate	MEdarkturquoise	darkturquoise
Armillarin	MEgreen	green
UDP-2,3-dideoxy-2-acetamido-3-acetamidino-alpha-D-mannuronic acid	MEdarkturquoise	darkturquoise
4-Hydroxy-2,6,6-trimethyl-3-oxo-1,4-cyclohexadiene-1-carboxaldehyde	MEblue	blue
(6b,7b,13R)-6,7-Diacetoxy-8,14-labdadiene-13-ol	MEcyan	cyan
indole-3-acetyl-methionine	MEblack	black
7-Methyluric acid	MEbrown	brown
Toluene-cis-dihydrodiol	MEgrey60	grey60
Kaempferol 3-O-rutinoside	MEdarkred	darkred
2-Hydroxycarbamazepine	MEgreenyellow	greenyellow
Viomycin	MEmagenta	magenta
8-Demethyl-8-(2,3,4-tri-O-methyl-alpha-L-rhamnosyl)tetracenomycin C	MEblue	blue
1-(3-Methylbenzoyl)-1H-indazole-3-carbonitrile	MEdarkred	darkred
Orsellinic acid 2-O-beta-D-glucoside	MEdarkturquoise	darkturquoise
Cytidine 5'-{[hydroxy(2-hydroxypropyl)phosphonoyl]phosphate}	MEpurple	purple
4-Keto-anhydrotetracycline	MEgrey60	grey60
3-Fluorophenmetrazine	MEred	red
Alanyl-Serine	MEdarkgrey	darkgrey
9,10-DHOME	MEdarkorange	darkorange
6-Amino-6-deoxyfutalosine	MEsalmon	salmon
Semaxanib	MEgreenyellow	greenyellow
PE(18:0/0:0)	MElightcyan	lightcyan
SQ 26180	MEdarkgrey	darkgrey
IMP	MEdarkred	darkred
Isorhoifolin	MEsalmon	salmon
Baohuoside VI	MEyellow	yellow
Methyl beta-D-glucopyranoside	MEblack	black
Mulberrofuran E	MEmagenta	magenta
1-(11Z,14Z-eicosadienoyl)-glycero-3-phosphate	MElightgreen	lightgreen
N-((R)-Pantothenoyl)-L-cysteine	MEbrown	brown
Rizatriptan	MEgreen	green
8-Amino-8-demethylriboflavin	MElightcyan	lightcyan
3,4-Methyleneazelaic acid	MEblue	blue
Carmofur	MEdarkgrey	darkgrey
Nicotinamide	MEyellow	yellow
Estriol	MEturquoise	turquoise
2-Nonenoic acid	MEred	red
gamma-L-Glutamyl-L-cysteine	MEdarkturquoise	darkturquoise
5'-Deoxyadenosine	MEcyan	cyan
Cys-Gly	MEpink	pink
6-Methylquinoline	MEdarkgreen	darkgreen
(5Z,8Z,11Z,14Z,17Z)-Icosapentaenoyl-CoA	MEturquoise	turquoise
7-Mercaptoheptanoic acid	MEturquoise	turquoise
2-(2-Oxopropanoyloxy)butanedioic acid	MEorange	orange
Cromakalim	MEyellow	yellow
Bursehernin	MEblack	black
Minoxidil	MEorange	orange
dTDP-4-hydroxyamino-4,6-dideoxy-alpha-D-glucose	MElightyellow	lightyellow
Stearoylethanolamide	MElightgreen	lightgreen
His Ala Ala His	MEpurple	purple
Cyclo(-D-Tyr-Arg-Gly-Asp-Cys(carboxymethyl)-OH) sulfoxide	MEmagenta	magenta
5-Methylthio-D-ribose	MEorange	orange
Ethanol, 2-(pentyl(5-(1-piperidinyl)(1,2,4)triazolo(1,5-a)pyrimidin-7-yl)amino)-	MEgreen	green
4,6-Heptadiyne-1,3-diol	MEred	red
7,10-Hexadecadiynoic acid	MEturquoise	turquoise
Dephospho-CoA	MEpurple	purple
4-(beta-D-Ribofuranosyl)aniline 5'-phosphate	MEbrown	brown
Pikromycin	MEturquoise	turquoise
Naringenin-7-O-Glucoside	MEyellow	yellow
Porphobilinogen	MEblack	black
Aurone	MEred	red
6alpha,9alpha-Difluoroprednisolone-17-butyrate	MEsalmon	salmon
Perindoprilat	MEblue	blue
UDP-4-dehydro-6-deoxy-D-glucose	MEturquoise	turquoise
22alpha-Hydroxy-campesterol	MEturquoise	turquoise
3-[2-(6-Methyl-2-pyridinyl)ethynyl]-2-cyclohexene-1-one O-methyloxime	MEdarkgrey	darkgrey
L-Metanephrine	MEtan	tan
Azelaoyl PAF	MEturquoise	turquoise
Senkyunolide N	MEyellow	yellow
Methylene bisacrylamide	MEdarkorange	darkorange
PC(18:1(9E)/0:0)[U]	MEdarkred	darkred
Triethyl phosphate	MEroyalblue	royalblue
(卤)-Hexanoylcarnitine	MElightcyan	lightcyan
1-Acetyl-3,14,20-trihydroxywitha-5,24-dienolide 3-glucoside	MEsalmon	salmon
Histidylglutamine	MEpink	pink
D-Glucuronolactone	MEbrown	brown
Lactaldehyde	MEorange	orange
benzonatate (2,5,8,11,14,17,20,23,26-Nonaoxaoctacosan-28-yl p-(butylamino)-benzoate	MEblue	blue
2-(6'-methylthio)hexylmalate	MEgrey60	grey60
3-(2-Butynyl)-5-methyl-2-(piperazin-1-yl)-3,5-dihydroimidazo[4,5-d]pyridazin-4-one	MEsalmon	salmon
pyrazolopyridazine	MElightgreen	lightgreen
D-Glyceraldehyde 3-phosphate	MEred	red
PC(16:1(9Z)/P-18:1(11Z))	MEbrown	brown
PC(P-18:0/20:3(8Z,11Z,14Z)-2OH(5,6))	MEmagenta	magenta
4-Dedimethylamino sancycline	MEgreen	green
Pelargonidin 3-O-glucoside	MEmidnightblue	midnightblue
Nocardicin A	MEyellow	yellow
Isonicotinoyl-NADP adduct	MEgreenyellow	greenyellow
(6S)-Hydroxyhyoscyamine	MEyellow	yellow
alpha-Irone	MEgreenyellow	greenyellow
Mesoxalonitrile	MEroyalblue	royalblue
5-O-beta-D-Mycaminosyltylactone	MEblue	blue
6,10,14-Trimethyl-5,9,13-pentadecatrien-2-one	MEcyan	cyan
Deoxycytidine	MEgreenyellow	greenyellow
Zeaxanthin	MEblue	blue
15-Octadecene-9,11,13-triynoic acid	MEgreen	green
AzIV	MEmidnightblue	midnightblue
GDP-4-dehydro-3,6-dideoxy-alpha-D-mannose	MEpurple	purple
Hydroquinone	MEred	red
(-)-Jasmonic acid	MEred	red
DN-isobutylamide	MEgreen	green
APGPR Enterostatin	MEgreen	green
DG(PGF1alpha/16:0/0:0)	MEsalmon	salmon
Brassinolide	MEturquoise	turquoise
Avermectin A1a aglycone	MEblue	blue
3-Hydroxyanthranilate	MEcyan	cyan
Dihydroclavaminic acid	MEblue	blue
L-Olivosyl-oleandolide	MEturquoise	turquoise
2-Fluorocyclohexadiene-cis,cis-1,2-diol-1-carboxylate	MEdarkgrey	darkgrey
Hypoxanthine	MEmagenta	magenta
Met His Lys	MEgrey60	grey60
Sulfapyridine	MEpink	pink
N,N-dimethyl-Safingol	MEgreenyellow	greenyellow
Diethyl decanedioate	MEcyan	cyan
Squamocin K	MElightcyan	lightcyan
trans-Zeatin-O-glucoside riboside	MEturquoise	turquoise
xi-10-Hydroxyoctadecanoic acid	MElightgreen	lightgreen
Bis(2-methylpropanoyloxy)-9,10-epoxy-p-mentha-1,3,5-triene	MEgreenyellow	greenyellow
Daucic acid	MEdarkred	darkred
3-[[5-Methyl-2-(1-methylethyl)cyclohexyl]oxy]-1,2-propanediol	MElightcyan	lightcyan
Quinate	MEgrey60	grey60
Acetylhomoserine	MEturquoise	turquoise
Phylloquinone	MEgreen	green
Narbomycin	MEorange	orange
DG(14:0/22:5(4Z,7Z,10Z,13Z,16Z)/0:0)	MEmidnightblue	midnightblue
Buddledin A	MEblue	blue
1-(5-Phospho-D-ribosyl)-5-amino-4-imidazolecarboxylate	MElightcyan	lightcyan
Furaneol 4-glucoside	MEcyan	cyan
Styrene	MEblue	blue
Avermectin B1a aglycone	MEblue	blue
Urate	MEpurple	purple
Uridine triphosphate (UTP)	MEmagenta	magenta
Delta-12-Prostaglandin J2	MEcyan	cyan
5a,11a-Dehydrooxytetracycline	MEblack	black
(1R,6S)-6-Amino-5-oxocyclohex-2-ene-1-carboxylate	MEblue	blue
4-Hydroxy-L-threonine	MEdarkturquoise	darkturquoise
Heptadecanoic acid	MEsalmon	salmon
Hexa-His	MEblack	black
Guanidoacetic acid	MEpurple	purple
Xanthosine dihydrate	MEpurple	purple
3-Methylindole	MElightcyan	lightcyan
Sulfasalazine	MEmagenta	magenta
5-hydroperoxy-15-HETE	MEpurple	purple
Methyl 2-((3,4-dihydro-3,4-dioxo-1-naphthalenyl)amino)benzoate	MEgreen	green
Wyerol	MEpink	pink
Secalciferol	MEturquoise	turquoise
p-CHLOROPHENYLALANINE	MEdarkgreen	darkgreen
S-(Formylmethyl)glutathione	MEmagenta	magenta
Humulinic acid A	MEdarkturquoise	darkturquoise
(1S,4S)-4-Hydroxy-3-oxocyclohexane-1-carboxylate	MEpurple	purple
Polyglycerol esters of fatty acids	MEgrey60	grey60
Docosanoyl-CoA	MEdarkgreen	darkgreen
3,3-Dichloro-propionic acid	MEgreenyellow	greenyellow
7,8-Dihydrobiopterin	MEyellow	yellow
PE(P-18:0/20:3(8Z,11Z,14Z)-2OH(5,6))	MEgreen	green
Nudicauline	MEmagenta	magenta
2,3-Dinor-8-iso prostaglandin F2alpha	MEsalmon	salmon
Phospho-anandamide	MEmidnightblue	midnightblue
N-(4-Hydroxycinnamoyl)tyrosine	MEyellow	yellow
2-Methoxyestrone 3-glucuronide	MEbrown	brown
Octadecyl fumarate	MEtan	tan
Petunidin 3-galactoside	MEbrown	brown
PE(22:0/PGJ2)	MElightgreen	lightgreen
Caproylcholine	MEtan	tan
Methoxamine	MEturquoise	turquoise
5-Heptyl-2-furanheptanoic acid	MEgreen	green
3-Hydroxy-9,10-secoandrosta-1,3,5(10)-triene-9,17-dione	MEpink	pink
(S,E)-Zearalenone	MEmidnightblue	midnightblue
Oleoyl Ethyl Amide	MEdarkorange	darkorange
Mesoxalaldehyde	MEpurple	purple
N-Succinyl-L-glutamate	MEpink	pink
LysoPC(P-18:0/0:0)	MEpink	pink
Monoethylglycinexylidide	MEred	red
1-Acetoxy-2-hydroxy-5,12,15-heneicosatrien-4-one	MEgreenyellow	greenyellow
4,5-Dimethyl-2-octylthiazole	MEsalmon	salmon
UDP-N-acetylmuramoyl-L-alanyl-gamma-D-glutamyl-L-lysine	MEmagenta	magenta
Ecdysone	MEturquoise	turquoise
Tiaprofenic acid	MEgreenyellow	greenyellow
PHENACYLAMINE	MEgreen	green
L-alpha-Acetyl-N,N-dinormethadol	MEdarkgrey	darkgrey
Dopaquinone	MEblack	black
D(-)-尾-hydroxy butyric acid	MEturquoise	turquoise
Cetylmannoside	MEtan	tan
1-Deoxynojirimycin	MEgrey60	grey60
Peonidin 3-arabinoside cation	MEyellow	yellow
Fumaric acid	MEbrown	brown
HYDROCOTARNINE	MEred	red
Stearoylcarnitine	MEtan	tan
n-propyl-l-arginine	MEcyan	cyan
5-Carboxyamino-1-(5-phospho-D-ribosyl)imidazole	MEpurple	purple
15-Epibetanidin 5-[E-feruloyl-(->3)-apiosyl-(1->2)-glucoside]	MEmagenta	magenta
3A-Deolivosylpremithramycin B	MEblack	black
N-(3-acetamidopropyl)pyrrolidin-2-one	MEbrown	brown
6,7-Dimethyl-8-(D-ribityl)lumazine	MEbrown	brown
Flavin adenine dinucleotide (FAD)	MEgreenyellow	greenyellow
DG(16:0/20:4(6E,8Z,11Z,14Z)+=O(5)/0:0)	MEblue	blue
2-Isopropylmalic acid	MElightgreen	lightgreen
2-Hydroxy-5-methyl-cis,cis-muconic semialdehyde	MEyellow	yellow
4b-Hydroxystanozolol	MEroyalblue	royalblue
3-Octaprenyl-4-hydroxybenzoate	MEsalmon	salmon
1,2-Dihydronaphthalene	MEorange	orange
N6-(1,2-Dicarboxyethyl)-AMP	MEtan	tan
Pyridylacetylglycine	MEbrown	brown
17,20-dimethyl Prostaglandin F1伪	MEtan	tan
Estradiol-17beta 3-sulfate	MEblack	black
PC(14:1(9Z)/P-16:0)	MEblue	blue
Guanosine	MEdarkgrey	darkgrey
Cambinol	MEorange	orange
Cyclohexane-1-carboxylate	MEblack	black
Aplysiatoxin, 17-debromo-	MEmagenta	magenta
meso-Tartaric acid	MEpurple	purple
4-(4-Fluorobenzyl)-2-p-tolyl-1,2,4-thiadiazolidine-3,5-dione	MEgreen	green
Tobramycin	MEblue	blue
ADP-D-glycero-beta-D-manno-heptose	MEblack	black
PA(8:0/20:5(7Z,9Z,11E,13E,17Z)-3OH(5,6,15))	MEmagenta	magenta
Valdiate	MEtan	tan
Methylpyrazine	MEmagenta	magenta
7alpha-Hydroxycholesterol	MEsalmon	salmon
Carnosine	MEbrown	brown
S-Methyl-5'-thioadenosine	MEdarkgreen	darkgreen
8-[(1R,2R)-3-Oxo-2-{(Z)-pent-2-enyl}cyclopentyl]octanoate	MEturquoise	turquoise
N-Palmitoyl Cysteine	MEmidnightblue	midnightblue
Isoleucyl-Histidine	MEdarkturquoise	darkturquoise
Threonylhistidine	MEgrey60	grey60
Adenosine 3'-monophosphate	MEdarkorange	darkorange
CDP-DG(22:3(10Z,13Z,16Z)/TXB2)	MEblack	black
Cbhcy	MEbrown	brown
3alpha,7alpha,12alpha-Trihydroxy-5beta-cholestan-26-al	MEblack	black
2-Octaprenyl-3-methyl-5-hydroxy-6-methoxy-1,4-benzoquinone	MEroyalblue	royalblue
Cytarabine	MEbrown	brown
Gentamicin C1	MEturquoise	turquoise
20-Oxo-5-O-beta-mycaminosyltylactone	MEcyan	cyan
Orotate	MEmagenta	magenta
Isopersin	MEgreenyellow	greenyellow
Pyrido[2,3-d]pyrimidin-2(1H)-one, 4-cyclohexyl-1-ethyl-7-methyl-	MEblack	black
5(S)-HETE	MEred	red
N-Arachidonyl dopamine	MEdarkred	darkred
Levanbiose	MEred	red
7,8-Dihydro-7-hydroxy-8-S-glutathionyl-benzo[a]pyrene	MEpink	pink
2-Octaprenyl-6-methoxyphenol	MEgreen	green
5-L-Glutamyl-L-alanine	MEgreen	green
(S)-DNPA	MEred	red
trans-Hex-2-enoic acid	MEmidnightblue	midnightblue
cis-1,2-Dihydro-3-ethylcatechol	MEturquoise	turquoise
L-Lysopine	MEgreenyellow	greenyellow
Cer(d18:0/20:3(8Z,11Z,14Z)-2OH(5,6))	MEblue	blue
Estrone glucuronide	MEturquoise	turquoise
LysoPE(18:0/0:0)	MEgreenyellow	greenyellow
2-Deoxy-D-ribose 5-phosphate	MEdarkred	darkred
cis-2,3-Dihydro-2,3-dihydroxybiphenyl	MEred	red
6-Thioinosine-5'-monophosphate	MEblack	black
dAMP	MEtan	tan
L-Histidine	MEpink	pink
Corticosterone	MEgreen	green
12-Oxo-2,3-dinor-10,15-phytodienoic acid	MEroyalblue	royalblue
(R)-3-((R)-3-Hydroxybutanoyloxy)butanoate	MEpink	pink
Gly Trp Trp Ala	MEdarkred	darkred
Tulathromycin A	MEsalmon	salmon
cis-3,4-Leucopelargonidin	MEyellow	yellow
3-O-Acetylepisamarcandin	MEgreen	green
Phylloquinol	MEgrey60	grey60
Neamine	MElightyellow	lightyellow
2,3-Butanediol glucoside	MEmidnightblue	midnightblue
4-Hydroxy-1-(3-pyridinyl)-1-butanone	MEbrown	brown
N-Acetylaspartylglutamate	MEtan	tan
Pro Leu	MEdarkorange	darkorange
3-Indolebutyric acid	MEdarkturquoise	darkturquoise
2-(2-Methylpropyl)thiazole	MEcyan	cyan
(Z)-3-(1-Butenyl)-1H-2-benzopyran-1-one	MEorange	orange
(1E)-4-Oxobut-1-ene-1,2,4-tricarboxylate	MEdarkred	darkred
N-Acetyl-1-methylhistidine	MEbrown	brown
Valyl-Valine	MEgrey60	grey60
L-Proline	MEtan	tan
Phytosphingosine	MEdarkgreen	darkgreen
L-Dopachrome	MEblue	blue
3''-Deamino-3''-hydroxykanamycin B	MEgreen	green
Emindole SB	MEpink	pink
Antroquinonol	MEsalmon	salmon
Glycerylmonooleate	MEturquoise	turquoise
Threoninyl-Glutamine	MEpurple	purple
Vaccenyl carnitine	MEtan	tan
(R)-Lipoate	MEbrown	brown
Nogalavinone	MEpink	pink
Methyl-[12]-gingerdiol	MEmidnightblue	midnightblue
dITP	MEgreenyellow	greenyellow
Atorvastatin	MEsalmon	salmon
L-Carnitine	MElightcyan	lightcyan
Imiquimod	MEdarkgreen	darkgreen
Lipoyl-AMP	MEblack	black
10-Deoxymethynolide	MEred	red
(卤)-Octanoylcarnitine	MEmidnightblue	midnightblue
PE(16:0/0:0)	MEturquoise	turquoise
Prunasin	MEbrown	brown
Indoleacrylic acid	MEcyan	cyan
(1R,3S)-3-(6-Aminopurin-9-yl)cyclopentan-1-ol	MEdarkorange	darkorange
N-Methyltryptamine	MElightcyan	lightcyan
Hydralazine	MEmagenta	magenta
Enalaprilat	MEblack	black
(1R,6R)-6-Hydroxy-2-succinylcyclohexa-2,4-diene-1-carboxylate	MEblack	black
2,3-dihydrobenzofuran	MEyellow	yellow
6-Hydroxyheptanoylcarnitine	MEbrown	brown
(2R,5R)-2-[6-(Cyclopentylamino)-8-(methylamino)purin-9-yl]-5-(hydroxymethyl)oxolane-3,4-diol	MEgreenyellow	greenyellow
(1R,3S,5Z)-5-[(2Z)-2-[(1R,3Ar,7aS)-1-[(2S)-1-[3-(2-hydroxypropan-2-yl)phenoxy]propan-2-yl]-7a-methyl-2,3,3a,5,6,7-hexahydro-1H-inden-4-ylidene]ethylidene]-4-methylidenecyclohexane-1,3-diol	MEgrey60	grey60
DG(12:0/20:5(5Z,8Z,11Z,14Z,16E)-OH(18R)/0:0)	MEblue	blue
Glycochenodeoxycholate	MElightcyan	lightcyan
Di-8-ANEPPS	MEblue	blue
1,2,3,4-Tetrahydro-alpha,7-dihydroxy-beta-(hydroxymethyl)-9-methoxy-3,4-dioxocyclopenta[c][1]benzopyran-6-propanal	MEdarkgrey	darkgrey
2-Ethylacrylic acid	MElightgreen	lightgreen
4,4-Dimethoxy-2-butanone	MEcyan	cyan
L-Fucono-1,5-lactone	MEgreen	green
AG 2034	MEmagenta	magenta
Ginsenoside Rh5	MEcyan	cyan
6-Aminomethyl-3-methyl-4H-1,2,4-benzothiadiazine 1,1-dioxide	MEblack	black
Nebramine	MElightgreen	lightgreen
CE(LTE4)	MElightgreen	lightgreen
p-TOLUENESULFONYL FLUORIDE	MEdarkred	darkred
LysoPE(20_3(8Z,11Z,14Z)_0_0)	MEgreenyellow	greenyellow
Undecylprodigiosin	MEturquoise	turquoise
20-Hydroxy-leukotriene E4	MEgreen	green
(-)-threo-Iso(homo)2-citrate	MEgrey60	grey60
Annoglabasin C	MEmagenta	magenta
5-Methylcytosine	MEbrown	brown
D-Lombricine	MEmagenta	magenta
d-Dethiobiotin	MEgreen	green
6'''-Deamino-6'''-oxoneomycin C	MEbrown	brown
Sulfamoxole	MEblack	black
Cyclooctat-9-en-7-ol	MEorange	orange
Colnelenic acid	MEcyan	cyan
Dihomomethionine	MEyellow	yellow
PA(P-16:0/18:1(12Z)-2OH(9,10))	MEcyan	cyan
1-Palmitoyl-2-hydroxy-sn-glycero-3-phosphoethanolamine	MEturquoise	turquoise
Palmitaldehyde	MEtan	tan
Cyclo(L-Phe-L-Pro)	MEbrown	brown
Desacetylvindoline	MEgreen	green
2-Oxo-2,3-dihydrofuran-5-acetate	MEmagenta	magenta
Ginsenoyne J	MEdarkturquoise	darkturquoise
Cyclosporin A	MElightgreen	lightgreen
Ectocarpen	MEyellow	yellow
2-Amino-3-methyl-1-butanol	MEyellow	yellow
6-Keto-prostaglandin F1alpha	MEred	red
2-Acetamido-4-(D-alanylamino)-2,4,6-trideoxy-D-mannopyranose	MEroyalblue	royalblue
2-(Formamido)-N1-(5'-phosphoribosyl)acetamidine	MEpurple	purple
Lividamine	MEorange	orange
Calcidiol	MEturquoise	turquoise
Isopropyl propyl trisulfide	MEgrey60	grey60
Erinapyrone B	MEsalmon	salmon
METHACHOLINE	MEmagenta	magenta
3-(3-Amino-3-carboxypropyl)uridine	MEyellow	yellow
Tyrosyl-Lysine	MEblue	blue
Moguisteine	MEpurple	purple
Eicosanoyl-EA	MEgreenyellow	greenyellow
all-trans-Retinoic acid	MEred	red
6-Deoxydihydrokalafungin	MEpurple	purple
(R)-11,12,13-Trinor-1(5),6,9-guaiatrien-8-one	MEyellow	yellow
1-(4Z,7Z,10Z,13Z,16Z,19Z-docosahexaenoyl)-glycero-3-phosphate	MEturquoise	turquoise
1,3-Diacetoxy-4,6,12-tetradecatriene-8,10-diyne	MElightyellow	lightyellow
Antibiotic JI-20B	MEyellow	yellow
1-Benzazepine	MEcyan	cyan
N-palmitoyl alanine	MEturquoise	turquoise
N-Acetyl-D-glucosamine	MEpurple	purple
Tetranor 12-HETE	MEbrown	brown
3'-Amino-3'-deoxythimidine glucuronide	MEyellow	yellow
3beta-Hydroxy-4beta,14alpha-dimethyl-9beta,19-cyclo-5alpha-ergost-24(24(1))-en-4alpha-carboxylate	MEbrown	brown
Etaspirene	MEpink	pink
Cer(d18:0/20:3(6,8,11)-OH(5))	MEblue	blue
2-(4,4-Difluoro-1-piperidinyl)-6-methoxy-N-[1-(1-methylethyl)-4-piperidinyl]-7-[3-(1-pyrrolidinyl)propoxy]-4-quinazolinamine	MEturquoise	turquoise
Arabinosylhypoxanthine	MEpurple	purple
Leucyl-Isoleucine	MEbrown	brown
Phenylalanyl-Lysine	MElightcyan	lightcyan
6-Mercaptopurine	MEred	red
CDP-DG(a-15:0/18:1(12Z)-O(9S,10R))	MElightgreen	lightgreen
2',3'-Cyclic GMP	MEmagenta	magenta
Pentafluorophenylhydrazine	MEdarkred	darkred
L-Carnitine hydrochloride	MEmagenta	magenta
Inosine 5'-monophosphate disodium salt hydrate	MEgreenyellow	greenyellow
9,10-DiHOME	MEdarkorange	darkorange
1,2-O-Isopropylidene-D-glucofuranose	MEcyan	cyan
Deoxycholic acid	MEmidnightblue	midnightblue
6,8a-Seco-6,8a-deoxy-5-oxoavermectin ''1b'' aglycone	MElightyellow	lightyellow
Palmitoyl thio-PC	MEsalmon	salmon
5-Guanidino-2-oxopentanoate	MEorange	orange
para-hydroxyrosiglitazone	MEorange	orange
(8R,9S,10R,13S,14S,17S)-17-Hydroxy-11,13-dimethyl-2,6,7,8,9,10,11,12,14,15,16,17-dodecahydro-1H-cyclopenta[a]phenanthren-3-one	MEsalmon	salmon
1',2'-Dihydro-1,1'-dimethyl-2'-oxo-4,4'-bipyridinium(1+)	MEdarkorange	darkorange
Pyrroline hydroxycarboxylic acid	MEbrown	brown
Cys His Lys	MEblue	blue
Galactosylsphingosine	MEyellow	yellow
LysoPE(18:3(6Z,9Z,12Z)/0:0)	MEturquoise	turquoise
2-(Diethylamino)ethyl 4-amino-5-chloro-2-methoxybenzoate	MEbrown	brown
Quercetin 3-O-glucoside	MEblack	black
Dehydroisochalciporone	MEyellow	yellow
L-Anticapsin	MEtan	tan
Contignasterol	MEdarkred	darkred
Homogentisate	MEgrey60	grey60
2-O-Benzoyl-D-glucose	MEdarkgreen	darkgreen
Precorrin 4	MEblack	black
Inosine	MEpurple	purple
Formycin b	MEpurple	purple
Glutaconyl-1-CoA	MEyellow	yellow
Hibiscetin 8-methyl ether 3-rhamnoside	MEpink	pink
Phenidone	MEgrey60	grey60
Aminoimidazole ribotide	MEpurple	purple
Haploside C	MEblack	black
16-Hydroxyhexadecanoic acid	MEdarkgreen	darkgreen
Estradiol 17-sulfate	MEpurple	purple
8,8a-Deoxyoleandolide	MEroyalblue	royalblue
Biochanin A	MEdarkgreen	darkgreen
7,8-Didemethyl-8-hydroxy-5-deazariboflavin	MEmagenta	magenta
9-peroxy-5Z,7E,11Z,14Z-eicosatetraenoate	MEred	red
Anisomycin	MEdarkgreen	darkgreen
alpha-1,5-L-Arabinotriose	MEdarkgrey	darkgrey
(2S)-2-amino-4-{[(1R)-1-[(carboxymethyl)carbamoyl]-2-[(hydroxymethyl)sulfanyl]ethyl]carbamoyl}butanoyl-CoA	MEbrown	brown
Petromyzonol	MEblack	black
N-Oleoyl dopamine	MEgreenyellow	greenyellow
3beta,7alpha-Dihydroxy-5-cholestenoate	MEmidnightblue	midnightblue
Imexon	MEorange	orange
Isoproterenol	MElightgreen	lightgreen
4-hydroxy Nonenal Glutathione	MEturquoise	turquoise
Schizotenuin F	MEtan	tan
Clavulanic acid	MEblue	blue
Tetraethylene glycol	MEorange	orange
3-(4-Hydroxyphenyl)-1-propanol	MEyellow	yellow
1-Pyrroline-5-carboxylic acid	MEblack	black
PS(22:0/20:4(6Z,8E,10E,14Z)-2OH(5S,12R))	MElightgreen	lightgreen
Methyl sulfate	MEdarkorange	darkorange
Benzyl b-L-arabinopyranoside	MEmagenta	magenta
Hydroxymethylphosphonate	MEpink	pink
CDP-ethanolamine	MElightgreen	lightgreen
Tetrahydrocorticosterone	MEgreenyellow	greenyellow
1-Deoxy-11-oxopentalenate	MEred	red
PC(18:0/22:5(7Z,10Z,13Z,16Z,19Z))	MEgreen	green
12-Hydroxy-12-octadecanoylcarnitine	MEtan	tan
L-Thyronine	MEgreenyellow	greenyellow
FAD	MEgreenyellow	greenyellow
Bisindolylmaleimide I	MElightgreen	lightgreen
Imidazole-4-acetaldehyde	MEblue	blue
2-(Ethoxymethyl)-1h-Imidazo[4,5-C]quinolin-4-Amine	MEdarkgrey	darkgrey
2-Phenyl-1,3-propanediol monocarbamate	MEmagenta	magenta
D-Glucosamine	MEturquoise	turquoise
Malvidin 3-(6''-p-coumarylglucoside) 5-dimalonylglucoside	MEmidnightblue	midnightblue
Atrolactic acid	MEdarkturquoise	darkturquoise
N-Acetyl-b-glucosaminylamine	MEyellow	yellow
1-O-Isopentyl-3-O-octadec-2-enoyl glycerol	MEmidnightblue	midnightblue
2-Arachidonoylglycerol	MEtan	tan
CPA(18:0/0:0)	MEpink	pink
12,13-DHOME	MEred	red
Ecgonine methyl ester	MEmagenta	magenta
9-Hydroxydecanoylcarnitine	MEmidnightblue	midnightblue
Histamine	MEpink	pink
Feruloyl-2-hydroxyputrescine	MEturquoise	turquoise
Serinyl-Arginine	MEyellow	yellow
1,2,3,4,5,6-Hexahydro-5-(1-hydroxyethylidene)-7H-cyclopenta[b]pyridin-7-one	MEmagenta	magenta
Creatinine lactate	MEbrown	brown
3-Fluoro-2-oxopropanoic acid	MEdarkturquoise	darkturquoise
Edta citrate	MEbrown	brown
4-Ethyl-2,5-dimethylthiazole	MEpink	pink
Pantoyllactone glucoside	MEblack	black
Estradiol-17beta	MEblue	blue
1-(5-Methyl-3-pyridinyl)-1-decanone	MEblack	black
Pyridoxamine	MEblack	black
FMLP	MEgrey60	grey60
Aglepristone	MEturquoise	turquoise
Tert-butyl N-[2-(prop-2-enamido)ethyl]carbamate	MEtan	tan
D-Erythrose 4-phosphate	MElightyellow	lightyellow
3beta-Hydroxyergosta-7,24(24(1))-dien-4alpha-carboxylate	MEpurple	purple
2-Methyl-5-phenylpyridine	MEdarkgrey	darkgrey
N-Acetyl-L-2-amino-6-oxopimelate	MEroyalblue	royalblue
4,21-Dehydrogeissoschizine	MEdarkred	darkred
2-(5-Fluoropentyl)-2-methylmalonic acid	MEroyalblue	royalblue
19-Hydroxyandrost-4-ene-3,17-dione	MEmagenta	magenta
N-(14-Methylhexadecanoyl)pyrrolidine	MEbrown	brown
Nicotinic acid adenine dinucleotide	MEgrey60	grey60
Cholylcitrulline	MEblue	blue
L-Homophenylalanine	MEblack	black
1,1'-(Tetrahydro-6a-hydroxy-2,3a,5-trimethylfuro[2,3-d]-1,3-dioxole-2,5-diyl)bis-ethanone	MEcyan	cyan
4alpha-Carboxy-stigmasta-7,24(24(1))-dien-3beta-ol	MEturquoise	turquoise
5-Hydroxymethyldeoxycytidylate	MEbrown	brown
Sinapoyl-CoA	MElightyellow	lightyellow
Aminorex	MEdarkgrey	darkgrey
N1-Acetyl-tabtoxinine-beta-lactam	MEcyan	cyan
N-Acetyl-L-citrulline	MElightcyan	lightcyan
5-Pyridyl	MEblack	black
2-Chloro-3-oxoadipate	MEpink	pink
(3S,4R)-3,4-Dihydroxycyclohexa-1,5-diene-1,4-dicarboxylate	MEtan	tan
Methyl 3,4,6-tri-O-galloyl-beta-D-glucopyranoside	MEcyan	cyan
S-(2-Methylpropionyl)-dihydrolipoamide-E	MEmidnightblue	midnightblue
9R,10S-EpOME	MEturquoise	turquoise
3alpha,7alpha,12alpha-Trihydroxy-5beta-cholestanoate	MEmagenta	magenta
L-Normetanephrine	MEblack	black
Ophthalmic acid	MEpurple	purple
5,6-Dihydro-4-methoxy-6-[2-(4-methoxyphenyl)ethyl]-2H-pyran-2-one	MEgrey60	grey60
Tyr Val Leu	MEtan	tan
2,4-Diketo-3-deoxy-L-fuconate	MEdarkgreen	darkgreen
Hydrogenobyrinate a,c diamide	MEgreen	green
Oleic Acid ethyl ester	MEtan	tan
17-Octadecynoic Acid	MEturquoise	turquoise
Glutaminyllysine	MElightyellow	lightyellow
(1R,2R)-3-[(1,2-Dihydro-2-hydroxy-1-naphthalenyl)thio]-2-oxopropanoic acid	MEblue	blue
Glucose-6-glutamate	MEpurple	purple
15-Deoxy-Delta12,14-PGJ2	MEyellow	yellow
2-Fluoro-araatp	MEblue	blue
6-Hydroxypseudooxynicotine	MEred	red
Imidazolopiperazine	MEpink	pink
Succinylacetone	MEdarkturquoise	darkturquoise
Histidylglycine	MEgreenyellow	greenyellow
4-Hydroxyphenylethanol	MEdarkgreen	darkgreen
5-O-beta-D-Mycaminosyltylonolide	MEturquoise	turquoise
12-amino-octadecanoic acid	MEdarkgreen	darkgreen
NORETHINDRONE ACETATE	MEgreen	green
N-stearoyl alanine	MEturquoise	turquoise
xi-4-Hydroxy-4-methyl-2-cyclohexen-1-one	MEyellow	yellow
Terpentecin	MEblue	blue
dTDP-L-epivancosamine	MEcyan	cyan
Premithramycin A3	MElightcyan	lightcyan
Arlacel A	MEmidnightblue	midnightblue
2-Amino-6-methyldipyrido[1,2-a:3',2'-d]imidazole	MEblack	black
Armillaripin	MEpurple	purple
O-Acetylcarnitine	MEbrown	brown
(Dimethoxymethyl)benzene	MEmagenta	magenta
3-Hydroxypyridine sulfate	MElightgreen	lightgreen
(-)-Epigallocatechin 3-p-coumaroate	MEbrown	brown
Phthalic acid	MEmidnightblue	midnightblue
2-Hydroxy-cis-hex-2,4-dienoate	MEbrown	brown
Imidazooxazole	MEpink	pink
IDP	MEgrey60	grey60
CDP-DG(18:0/PGJ2)	MEblack	black
(S)-6-Hydroxynicotine	MEturquoise	turquoise
16b-Hydroxystanozolol	MEblack	black
cis-5-Tetradecenoylcarnitine	MEtan	tan
Tezampanel	MEpink	pink
Sarcosine	MEred	red
7-Methyl-2'-deoxyguanosine-3'-monophosphate	MEblack	black
xi-3-Methyl-3-cyclohexen-1-ol	MEpurple	purple
2-Methoxyestrone 3-sulfate	MElightgreen	lightgreen
L-Threonine	MEmidnightblue	midnightblue
Benzaldehyde	MEgreen	green
alpha-hydroxy myristic acid	MEblue	blue
LysoPC(20:3(5Z,8Z,11Z)/0:0)	MEturquoise	turquoise
4-Hydroxymethyl Ambrisentan	MEbrown	brown
MG(15:0/0:0/0:0)	MEsalmon	salmon
Erucic acid	MEmidnightblue	midnightblue
4-Methyl-1-phenyl-2-pentanol	MEred	red
Pseudouridine	MEpink	pink
Verbenalol	MEsalmon	salmon
Valyl-Proline	MEbrown	brown
5-Hydroxycapsanthin-5,6-epoxide	MEcyan	cyan
N-n-Butyl-N-methyl-11-(3,17beta-dihydroxyestra-1,3,5(10)-trien-7alpha-yl)undecanamide	MEred	red
2-Ethylhexyl diphenyl phosphate	MEgreen	green
Teasterone	MEmagenta	magenta
7-Methylxanthosine	MEblack	black
Isradipine Metabolite (3,5-Pyridinedicarboxylic acid, 4-(2,1,3-benzoxadiazol-4-yl)-2,6-dimethyl-, mo	MEdarkorange	darkorange
Cyclic dehypoxanthine futalosine	MEpink	pink
L-Glutathione reduced	MEturquoise	turquoise
Cycloheximide	MEdarkred	darkred
Momordicoside G	MElightyellow	lightyellow
L-beta-Ethynylserine	MEpink	pink
Oleoylcarnitine	MEdarkgreen	darkgreen
Levobunolol	MEdarkred	darkred
Scymnol	MEturquoise	turquoise
(Z)-But-2-ene-1,2,3-tricarboxylate	MEbrown	brown
Aminomethyl fluorescein	MEblack	black
Imidazole acetol-phosphate	MEdarkred	darkred
Surfactin	MEsalmon	salmon
Dihydroshikonofuran	MEbrown	brown
UDP-L-Ara4FN	MEblue	blue
13(S)-HOT	MEroyalblue	royalblue
Doxorubicin-semiquinone	MEdarkred	darkred
3,6,8-dodecatrien-1-ol	MEcyan	cyan
Artocarbene	MEdarkgreen	darkgreen
UDP-N-acetylmuramoyl-L-alanyl-gamma-D-glutamyl-meso-2,6-diaminopimelate	MEyellow	yellow
Cytidine	MEgreenyellow	greenyellow
Indole-3-ethanol	MEtan	tan
(9Z,12Z,15Z,18Z)-Tetracosatetraenoyl-CoA	MEmagenta	magenta
4-Hydroxy-5-phenyltetrahydro-1,3-oxazin-2-one	MElightyellow	lightyellow
APC	MEpurple	purple
Nicotinamide D-ribonucleotide	MEred	red
N4-Acetylcytidine	MEturquoise	turquoise
dTDP-L-mycarose	MElightyellow	lightyellow
7-Hydroxyhexadecanoic acid	MEblue	blue
O-1918	MEroyalblue	royalblue
Pentadecanoylglycine	MEred	red
Erythromycin D	MEdarkred	darkred
6-Cyano-7-nitroquinoxaline-2,3-dione	MEdarkred	darkred
2,5-Diamino-6-(5-phospho-D-ribitylamino)pyrimidin-4(3H)-one	MEcyan	cyan
Bufotalin	MEgreen	green
Oxaloacetate	MEblack	black
Feruloylputrescine	MEyellow	yellow
3-Oxo-OPC6-CoA	MEgreenyellow	greenyellow
3,4-Dihydroxy-9,10-secoandrosta-1,3,5(10)-triene-9,17-dione	MEgreen	green
Pesticide4_Ivermectin_C48H74O14_22,23-dihydroavermectin B1	MEorange	orange
3'-Carbamoyl-[1,1'-biphenyl]-3-yl cyclohexylcarbamate	MEblack	black
Phosphocholine	MEturquoise	turquoise
Ethyl 6-chlorochroman-2-carboxylate	MEbrown	brown
Vulgarone A	MEred	red
Prolyl-Aspartate	MEroyalblue	royalblue
N-formylanthranilic acid	MEsalmon	salmon
Phenprobamate	MEgreenyellow	greenyellow
Dimethyl-3-hydroxypyrid-4-one	MEgreenyellow	greenyellow
CDP-glucose	MEbrown	brown
PGPC	MElightcyan	lightcyan
Levoamine (Chloramphenicol D base)	MEmidnightblue	midnightblue
6-Deoxyerythronolide B	MEturquoise	turquoise
3-Carboxy-2,3,4,9-tetrahydro-1H-pyrido[3,4-b]indole-1-propanoic acid	MEred	red
Abscisic aldehyde	MEdarkturquoise	darkturquoise
Butorphanol	MEturquoise	turquoise
gamma-Tocopherol	MEbrown	brown
L-Sorbose	MEturquoise	turquoise
2-Deoxyribose 5-phosphate	MEgreenyellow	greenyellow
D-Octopine	MElightyellow	lightyellow
9,10-Epoxy-13-hydroxy-11-octadecenoate	MEturquoise	turquoise
Tyrosyl-Proline	MEmagenta	magenta
MG(20:3(8Z,11Z,14Z)-O(5,6)/0:0/0:0)	MEblue	blue
Riddelliine	MEtan	tan
