# Supplementary material for: Integrated multi-omics analysis reveals variation in intramuscular fat among muscle locations of Qinchuan cattle
Source: BMC Genomics. 2023 Jul 1;24:367. doi: 10.1186/s12864-023-09452-9 (PMC10314489; doi:10.1186/s12864-023-09452-9)
Supplement: Supplementary file 2 — Additional file 2. [file 12864_2023_9452_MOESM2_ESM.zip › Supplementary2/Table S23. Genes WGCNA module for W and S.xlsx]

## Sheet: Sheet1
Table S23. Genes WGCNA module for W and S
name	Module	color
Bos_taurus_newGene_101	GEmagenta	magenta
Bos_taurus_newGene_1021	GElavenderblush2	lavenderblush2
Bos_taurus_newGene_1022	GEskyblue4	skyblue4
Bos_taurus_newGene_1043	GEdarkorange	darkorange
Bos_taurus_newGene_1046	GEsienna3	sienna3
Bos_taurus_newGene_1068	GEdarkorange2	darkorange2
Bos_taurus_newGene_1094	GEplum	plum
Bos_taurus_newGene_1121	GEorange	orange
Bos_taurus_newGene_1122	GElightpink2	lightpink2
Bos_taurus_newGene_1166	GEdarkturquoise	darkturquoise
Bos_taurus_newGene_1189	GEbisque4	bisque4
Bos_taurus_newGene_1196	GEblue	blue
Bos_taurus_newGene_121	GEdarkturquoise	darkturquoise
Bos_taurus_newGene_1222	GEdarkviolet	darkviolet
Bos_taurus_newGene_1255	GEdarkolivegreen	darkolivegreen
Bos_taurus_newGene_1275	GEviolet	violet
Bos_taurus_newGene_1365	GEfirebrick4	firebrick4
Bos_taurus_newGene_141	GEyellow	yellow
Bos_taurus_newGene_1415	GElightpink3	lightpink3
Bos_taurus_newGene_142	GEyellow	yellow
Bos_taurus_newGene_1475	GEroyalblue	royalblue
Bos_taurus_newGene_1537	GEtan	tan
Bos_taurus_newGene_1567	GEhoneydew1	honeydew1
Bos_taurus_newGene_1578	GEmagenta	magenta
Bos_taurus_newGene_1635	GEgreen4	green4
Bos_taurus_newGene_1637	GEyellow	yellow
Bos_taurus_newGene_165	GEgrey60	grey60
Bos_taurus_newGene_1669	GEantiquewhite1	antiquewhite1
Bos_taurus_newGene_1680	GEwhite	white
Bos_taurus_newGene_1698	GEsalmon2	salmon2
Bos_taurus_newGene_1713	GEplum	plum
Bos_taurus_newGene_172	GEsaddlebrown	saddlebrown
Bos_taurus_newGene_175	GElightsteelblue1	lightsteelblue1
Bos_taurus_newGene_1750	GElightpink2	lightpink2
Bos_taurus_newGene_1783	GEmediumpurple1	mediumpurple1
Bos_taurus_newGene_1789	GElightpink3	lightpink3
Bos_taurus_newGene_1793	GEindianred4	indianred4
Bos_taurus_newGene_18	GEyellow4	yellow4
Bos_taurus_newGene_1803	GEmistyrose	mistyrose
Bos_taurus_newGene_1813	GEsienna3	sienna3
Bos_taurus_newGene_1827	GEgreenyellow	greenyellow
Bos_taurus_newGene_1836	GEbrown4	brown4
Bos_taurus_newGene_184	GEblue	blue
Bos_taurus_newGene_1864	GEblue	blue
Bos_taurus_newGene_1875	GEblue	blue
Bos_taurus_newGene_1885	GElavenderblush3	lavenderblush3
Bos_taurus_newGene_1891	GElightpink2	lightpink2
Bos_taurus_newGene_1903	GElightpink3	lightpink3
Bos_taurus_newGene_1904	GElavenderblush3	lavenderblush3
Bos_taurus_newGene_1913	GEturquoise	turquoise
Bos_taurus_newGene_1943	GEyellow	yellow
Bos_taurus_newGene_1952	GEthistle1	thistle1
Bos_taurus_newGene_1955	GEthistle3	thistle3
Bos_taurus_newGene_1996	GEthistle2	thistle2
Bos_taurus_newGene_2008	GEred	red
Bos_taurus_newGene_2027	GEmagenta	magenta
Bos_taurus_newGene_2034	GEchocolate4	chocolate4
Bos_taurus_newGene_2040	GEyellowgreen	yellowgreen
Bos_taurus_newGene_2041	GEmagenta	magenta
Bos_taurus_newGene_2043	GEturquoise	turquoise
Bos_taurus_newGene_2068	GEsteelblue	steelblue
Bos_taurus_newGene_208	GEdarkturquoise	darkturquoise
Bos_taurus_newGene_2080	GEpurple	purple
Bos_taurus_newGene_21	GEorangered3	orangered3
Bos_taurus_newGene_2100	GEpink	pink
Bos_taurus_newGene_2118	GEpurple	purple
Bos_taurus_newGene_2119	GEgrey60	grey60
Bos_taurus_newGene_2124	GEblue2	blue2
Bos_taurus_newGene_2132	GEblack	black
Bos_taurus_newGene_2149	GEblue	blue
Bos_taurus_newGene_2160	GEsalmon	salmon
Bos_taurus_newGene_2188	GEpurple	purple
Bos_taurus_newGene_2189	GEsalmon2	salmon2
Bos_taurus_newGene_2209	GEroyalblue	royalblue
Bos_taurus_newGene_2218	GEbrown	brown
Bos_taurus_newGene_2241	GElightsteelblue1	lightsteelblue1
Bos_taurus_newGene_2254	GEyellowgreen	yellowgreen
Bos_taurus_newGene_227	GEorangered1	orangered1
Bos_taurus_newGene_2279	GElightpink3	lightpink3
Bos_taurus_newGene_2306	GEgreen	green
Bos_taurus_newGene_2307	GEindianred4	indianred4
Bos_taurus_newGene_2325	GEsienna4	sienna4
Bos_taurus_newGene_2328	GEthistle1	thistle1
Bos_taurus_newGene_2341	GEgrey60	grey60
Bos_taurus_newGene_2350	GEcoral	coral
Bos_taurus_newGene_2360	GEnavajowhite1	navajowhite1
Bos_taurus_newGene_2362	GEblack	black
Bos_taurus_newGene_2365	GElightpink3	lightpink3
Bos_taurus_newGene_2380	GEgreen	green
Bos_taurus_newGene_2403	GEmagenta	magenta
Bos_taurus_newGene_2413	GEpink4	pink4
Bos_taurus_newGene_2421	GEsalmon1	salmon1
Bos_taurus_newGene_2427	GEskyblue3	skyblue3
Bos_taurus_newGene_2431	GEbisque4	bisque4
Bos_taurus_newGene_2452	GElightgreen	lightgreen
Bos_taurus_newGene_2456	GEpurple	purple
Bos_taurus_newGene_2459	GEnavajowhite1	navajowhite1
Bos_taurus_newGene_2461	GEmediumpurple3	mediumpurple3
Bos_taurus_newGene_2489	GEturquoise	turquoise
Bos_taurus_newGene_249	GEplum	plum
Bos_taurus_newGene_2493	GEpaleturquoise	paleturquoise
Bos_taurus_newGene_2494	GEyellow	yellow
Bos_taurus_newGene_2496	GEthistle1	thistle1
Bos_taurus_newGene_2535	GEpurple	purple
Bos_taurus_newGene_2553	GEturquoise	turquoise
Bos_taurus_newGene_2561	GElightyellow	lightyellow
Bos_taurus_newGene_2567	GEantiquewhite4	antiquewhite4
Bos_taurus_newGene_2569	GEwhite	white
Bos_taurus_newGene_2573	GEdarkolivegreen	darkolivegreen
Bos_taurus_newGene_2592	GEbrown4	brown4
Bos_taurus_newGene_2623	GEsalmon2	salmon2
Bos_taurus_newGene_2624	GEgrey60	grey60
Bos_taurus_newGene_2662	GEskyblue1	skyblue1
Bos_taurus_newGene_2665	GEskyblue4	skyblue4
Bos_taurus_newGene_2666	GEorange	orange
Bos_taurus_newGene_2683	GEmediumorchid	mediumorchid
Bos_taurus_newGene_2685	GEpink4	pink4
Bos_taurus_newGene_2698	GEpalevioletred2	palevioletred2
Bos_taurus_newGene_270	GEplum2	plum2
Bos_taurus_newGene_2705	GElightsteelblue1	lightsteelblue1
Bos_taurus_newGene_274	GEdarkmagenta	darkmagenta
Bos_taurus_newGene_2756	GEnavajowhite	navajowhite
Bos_taurus_newGene_2758	GEcoral4	coral4
Bos_taurus_newGene_2807	GEthistle	thistle
Bos_taurus_newGene_2822	GEsalmon2	salmon2
Bos_taurus_newGene_283	GEtan	tan
Bos_taurus_newGene_2881	GEblue4	blue4
Bos_taurus_newGene_2885	GEdarkred	darkred
Bos_taurus_newGene_2917	GEgrey60	grey60
Bos_taurus_newGene_2918	GEindianred4	indianred4
Bos_taurus_newGene_2925	GEpalevioletred3	palevioletred3
Bos_taurus_newGene_2937	GEorange	orange
Bos_taurus_newGene_2942	GEturquoise	turquoise
Bos_taurus_newGene_2958	GEnavajowhite	navajowhite
Bos_taurus_newGene_2966	GEskyblue3	skyblue3
Bos_taurus_newGene_2967	GEindianred4	indianred4
Bos_taurus_newGene_2970	GEthistle	thistle
Bos_taurus_newGene_30	GEcoral2	coral2
Bos_taurus_newGene_301	GElightsteelblue	lightsteelblue
Bos_taurus_newGene_3027	GEsaddlebrown	saddlebrown
Bos_taurus_newGene_3028	GEbrown	brown
Bos_taurus_newGene_3045	GEturquoise	turquoise
Bos_taurus_newGene_3048	GEturquoise	turquoise
Bos_taurus_newGene_3060	GEgrey60	grey60
Bos_taurus_newGene_3085	GEroyalblue	royalblue
Bos_taurus_newGene_3094	GElavenderblush3	lavenderblush3
Bos_taurus_newGene_3119	GEnavajowhite1	navajowhite1
Bos_taurus_newGene_3135	GEsienna3	sienna3
Bos_taurus_newGene_317	GEmagenta4	magenta4
Bos_taurus_newGene_3191	GEdarkolivegreen2	darkolivegreen2
Bos_taurus_newGene_3198	GEbrown4	brown4
Bos_taurus_newGene_3209	GEtan4	tan4
Bos_taurus_newGene_3210	GEplum2	plum2
Bos_taurus_newGene_3212	GEturquoise	turquoise
Bos_taurus_newGene_3236	GEblue	blue
Bos_taurus_newGene_3252	GEblueviolet	blueviolet
Bos_taurus_newGene_3253	GElightcyan	lightcyan
Bos_taurus_newGene_3256	GEsalmon	salmon
Bos_taurus_newGene_3285	GEplum3	plum3
Bos_taurus_newGene_330	GEmistyrose	mistyrose
Bos_taurus_newGene_3314	GEdarkseagreen3	darkseagreen3
Bos_taurus_newGene_3324	GEroyalblue	royalblue
Bos_taurus_newGene_3328	GEturquoise	turquoise
Bos_taurus_newGene_3335	GEfirebrick4	firebrick4
Bos_taurus_newGene_3340	GEpalevioletred3	palevioletred3
Bos_taurus_newGene_3350	GEred	red
Bos_taurus_newGene_3364	GEpaleturquoise	paleturquoise
Bos_taurus_newGene_34	GEdarkred	darkred
Bos_taurus_newGene_3408	GEblueviolet	blueviolet
Bos_taurus_newGene_3424	GEdarkolivegreen	darkolivegreen
Bos_taurus_newGene_3425	GEblueviolet	blueviolet
Bos_taurus_newGene_3428	GEplum4	plum4
Bos_taurus_newGene_3461	GEsienna3	sienna3
Bos_taurus_newGene_3474	GEpurple	purple
Bos_taurus_newGene_3486	GEorange	orange
Bos_taurus_newGene_3498	GEsaddlebrown	saddlebrown
Bos_taurus_newGene_3656	GEsaddlebrown	saddlebrown
Bos_taurus_newGene_3663	GEplum	plum
Bos_taurus_newGene_3669	GEdarkslateblue	darkslateblue
Bos_taurus_newGene_3691	GEviolet	violet
Bos_taurus_newGene_3692	GElightpink2	lightpink2
Bos_taurus_newGene_3717	GEdarkolivegreen	darkolivegreen
Bos_taurus_newGene_3741	GEturquoise	turquoise
Bos_taurus_newGene_3742	GEroyalblue	royalblue
Bos_taurus_newGene_3745	GEdarkslateblue	darkslateblue
Bos_taurus_newGene_3752	GEblueviolet	blueviolet
Bos_taurus_newGene_3793	GEdeeppink	deeppink
Bos_taurus_newGene_3801	GEpalevioletred3	palevioletred3
Bos_taurus_newGene_3827	GEbrown	brown
Bos_taurus_newGene_3836	GEmediumpurple4	mediumpurple4
Bos_taurus_newGene_3840	GEhoneydew	honeydew
Bos_taurus_newGene_3854	GEindianred4	indianred4
Bos_taurus_newGene_3857	GEorangered1	orangered1
Bos_taurus_newGene_3867	GEorangered4	orangered4
Bos_taurus_newGene_3895	GEpalevioletred2	palevioletred2
Bos_taurus_newGene_39	GElightcyan1	lightcyan1
Bos_taurus_newGene_3940	GEpurple	purple
Bos_taurus_newGene_3941	GEdeeppink	deeppink
Bos_taurus_newGene_3978	GEdarkslateblue	darkslateblue
Bos_taurus_newGene_3980	GEorangered1	orangered1
Bos_taurus_newGene_4015	GEbrown	brown
Bos_taurus_newGene_4025	GEmediumpurple3	mediumpurple3
Bos_taurus_newGene_4129	GEblack	black
Bos_taurus_newGene_4137	GEviolet	violet
Bos_taurus_newGene_4164	GEred	red
Bos_taurus_newGene_4168	GEdarkred	darkred
Bos_taurus_newGene_4173	GEpalevioletred2	palevioletred2
Bos_taurus_newGene_4199	GEskyblue2	skyblue2
Bos_taurus_newGene_4200	GEcoral	coral
Bos_taurus_newGene_4214	GEturquoise	turquoise
Bos_taurus_newGene_4225	GEsienna4	sienna4
Bos_taurus_newGene_4235	GElightgreen	lightgreen
Bos_taurus_newGene_4245	GEpink	pink
Bos_taurus_newGene_4247	GEmediumpurple1	mediumpurple1
Bos_taurus_newGene_4265	GEskyblue2	skyblue2
Bos_taurus_newGene_4273	GEpink	pink
Bos_taurus_newGene_4290	GEbisque4	bisque4
Bos_taurus_newGene_4295	GEivory	ivory
Bos_taurus_newGene_4313	GEmediumpurple4	mediumpurple4
Bos_taurus_newGene_4315	GEmediumpurple3	mediumpurple3
Bos_taurus_newGene_4319	GEdarkolivegreen4	darkolivegreen4
Bos_taurus_newGene_4388	GElightcyan1	lightcyan1
Bos_taurus_newGene_4416	GEpalevioletred3	palevioletred3
Bos_taurus_newGene_4417	GEyellow2	yellow2
Bos_taurus_newGene_4428	GEmidnightblue	midnightblue
Bos_taurus_newGene_4466	GEyellowgreen	yellowgreen
Bos_taurus_newGene_4467	GEsaddlebrown	saddlebrown
Bos_taurus_newGene_448	GEantiquewhite1	antiquewhite1
Bos_taurus_newGene_4587	GElavenderblush1	lavenderblush1
Bos_taurus_newGene_463	GEnavajowhite1	navajowhite1
Bos_taurus_newGene_4645	GEblue2	blue2
Bos_taurus_newGene_4657	GEnavajowhite1	navajowhite1
Bos_taurus_newGene_468	GEwhite	white
Bos_taurus_newGene_4697	GElightsteelblue	lightsteelblue
Bos_taurus_newGene_471	GEblue2	blue2
Bos_taurus_newGene_4711	GEcoral4	coral4
Bos_taurus_newGene_4744	GEgrey60	grey60
Bos_taurus_newGene_4749	GEblue2	blue2
Bos_taurus_newGene_4775	GEblue2	blue2
Bos_taurus_newGene_4782	GEdarkolivegreen	darkolivegreen
Bos_taurus_newGene_4786	GEturquoise	turquoise
Bos_taurus_newGene_4823	GEdarkolivegreen	darkolivegreen
Bos_taurus_newGene_4875	GEyellow3	yellow3
Bos_taurus_newGene_4883	GEivory	ivory
Bos_taurus_newGene_4904	GEcoral2	coral2
Bos_taurus_newGene_4913	GEfirebrick4	firebrick4
Bos_taurus_newGene_4925	GEorange	orange
Bos_taurus_newGene_4951	GEviolet	violet
Bos_taurus_newGene_4963	GEsaddlebrown	saddlebrown
Bos_taurus_newGene_4979	GEorange	orange
Bos_taurus_newGene_5005	GEblue	blue
Bos_taurus_newGene_5028	GEmediumpurple2	mediumpurple2
Bos_taurus_newGene_5058	GEtan	tan
Bos_taurus_newGene_5093	GEpalevioletred2	palevioletred2
Bos_taurus_newGene_5096	GElightpink4	lightpink4
Bos_taurus_newGene_5097	GEantiquewhite2	antiquewhite2
Bos_taurus_newGene_51	GEsaddlebrown	saddlebrown
Bos_taurus_newGene_510	GEred	red
Bos_taurus_newGene_5113	GEturquoise	turquoise
Bos_taurus_newGene_5128	GEyellow	yellow
Bos_taurus_newGene_5171	GEskyblue2	skyblue2
Bos_taurus_newGene_5181	GEmagenta	magenta
Bos_taurus_newGene_5191	GEturquoise	turquoise
Bos_taurus_newGene_5193	GEmediumpurple2	mediumpurple2
Bos_taurus_newGene_5200	GEplum1	plum1
Bos_taurus_newGene_5204	GEbrown	brown
Bos_taurus_newGene_5212	GElightsteelblue1	lightsteelblue1
Bos_taurus_newGene_5213	GEthistle1	thistle1
Bos_taurus_newGene_5232	GElavenderblush1	lavenderblush1
Bos_taurus_newGene_5238	GElightgreen	lightgreen
Bos_taurus_newGene_5253	GEblue	blue
Bos_taurus_newGene_5280	GEsienna3	sienna3
Bos_taurus_newGene_5287	GEturquoise	turquoise
Bos_taurus_newGene_5288	GEthistle3	thistle3
Bos_taurus_newGene_5289	GEgreen	green
Bos_taurus_newGene_533	GEyellow4	yellow4
Bos_taurus_newGene_5344	GEdarkseagreen4	darkseagreen4
Bos_taurus_newGene_5354	GEcoral3	coral3
Bos_taurus_newGene_5377	GEblueviolet	blueviolet
Bos_taurus_newGene_5388	GEbrown4	brown4
Bos_taurus_newGene_5410	GEdarkseagreen3	darkseagreen3
Bos_taurus_newGene_5416	GEplum3	plum3
Bos_taurus_newGene_5422	GEgrey60	grey60
Bos_taurus_newGene_5424	GEthistle	thistle
Bos_taurus_newGene_5435	GEcoral2	coral2
Bos_taurus_newGene_5463	GEdarkgreen	darkgreen
Bos_taurus_newGene_5472	GEfloralwhite	floralwhite
Bos_taurus_newGene_5477	GEturquoise	turquoise
Bos_taurus_newGene_5522	GEplum4	plum4
Bos_taurus_newGene_5542	GEturquoise	turquoise
Bos_taurus_newGene_5554	GEskyblue	skyblue
Bos_taurus_newGene_5576	GEdarkorange	darkorange
Bos_taurus_newGene_5582	GEpurple	purple
Bos_taurus_newGene_5610	GEthistle1	thistle1
Bos_taurus_newGene_5636	GEcoral3	coral3
Bos_taurus_newGene_5645	GEbrown	brown
Bos_taurus_newGene_5707	GEyellow	yellow
Bos_taurus_newGene_5709	GEblue	blue
Bos_taurus_newGene_5724	GEmaroon	maroon
Bos_taurus_newGene_5731	GEsaddlebrown	saddlebrown
Bos_taurus_newGene_5741	GEmediumpurple3	mediumpurple3
Bos_taurus_newGene_5745	GEorangered3	orangered3
Bos_taurus_newGene_576	GEblueviolet	blueviolet
Bos_taurus_newGene_5768	GEtan4	tan4
Bos_taurus_newGene_5772	GEturquoise	turquoise
Bos_taurus_newGene_5785	GEthistle3	thistle3
Bos_taurus_newGene_5797	GEpurple	purple
Bos_taurus_newGene_580	GElightblue4	lightblue4
Bos_taurus_newGene_5803	GElightpink2	lightpink2
Bos_taurus_newGene_5813	GElightcoral	lightcoral
Bos_taurus_newGene_5827	GElightgreen	lightgreen
Bos_taurus_newGene_5833	GEmediumorchid	mediumorchid
Bos_taurus_newGene_5843	GEdarkturquoise	darkturquoise
Bos_taurus_newGene_5861	GEorangered4	orangered4
Bos_taurus_newGene_5916	GEmediumorchid	mediumorchid
Bos_taurus_newGene_5920	GEhoneydew1	honeydew1
Bos_taurus_newGene_5923	GEplum2	plum2
Bos_taurus_newGene_5938	GEdarkolivegreen4	darkolivegreen4
Bos_taurus_newGene_5969	GEgreen	green
Bos_taurus_newGene_5986	GEred	red
Bos_taurus_newGene_6018	GEpurple	purple
Bos_taurus_newGene_6045	GElightgreen	lightgreen
Bos_taurus_newGene_6053	GEorangered3	orangered3
Bos_taurus_newGene_6055	GEwhite	white
Bos_taurus_newGene_608	GEsalmon4	salmon4
Bos_taurus_newGene_6085	GElightcyan	lightcyan
Bos_taurus_newGene_610	GEdarkturquoise	darkturquoise
Bos_taurus_newGene_6109	GEthistle4	thistle4
Bos_taurus_newGene_6119	GEyellow4	yellow4
Bos_taurus_newGene_6122	GElightpink3	lightpink3
Bos_taurus_newGene_6123	GEdarkseagreen3	darkseagreen3
Bos_taurus_newGene_6140	GElightslateblue	lightslateblue
Bos_taurus_newGene_6145	GEdarkseagreen3	darkseagreen3
Bos_taurus_newGene_6165	GEhoneydew1	honeydew1
Bos_taurus_newGene_6220	GEorangered3	orangered3
Bos_taurus_newGene_6222	GEfirebrick4	firebrick4
Bos_taurus_newGene_624	GEmediumpurple3	mediumpurple3
Bos_taurus_newGene_6248	GEfirebrick4	firebrick4
Bos_taurus_newGene_6262	GEpink	pink
Bos_taurus_newGene_627	GEdarkolivegreen4	darkolivegreen4
Bos_taurus_newGene_6270	GEsienna3	sienna3
Bos_taurus_newGene_6279	GEivory	ivory
Bos_taurus_newGene_6291	GEgreen	green
Bos_taurus_newGene_6338	GEdeeppink	deeppink
Bos_taurus_newGene_6339	GEyellowgreen	yellowgreen
Bos_taurus_newGene_6347	GEdarkturquoise	darkturquoise
Bos_taurus_newGene_6385	GEbisque4	bisque4
Bos_taurus_newGene_6415	GEsalmon4	salmon4
Bos_taurus_newGene_6416	GEivory	ivory
Bos_taurus_newGene_6422	GEdarkgrey	darkgrey
Bos_taurus_newGene_6452	GElightpink3	lightpink3
Bos_taurus_newGene_6474	GEsaddlebrown	saddlebrown
Bos_taurus_newGene_6488	GEgreen	green
Bos_taurus_newGene_6490	GEgreen	green
Bos_taurus_newGene_6522	GEmaroon	maroon
Bos_taurus_newGene_6529	GEskyblue3	skyblue3
Bos_taurus_newGene_6559	GEnavajowhite	navajowhite
Bos_taurus_newGene_6579	GEsalmon2	salmon2
Bos_taurus_newGene_658	GEnavajowhite2	navajowhite2
Bos_taurus_newGene_6618	GEbrown2	brown2
Bos_taurus_newGene_6634	GEorange	orange
Bos_taurus_newGene_6651	GEmagenta	magenta
Bos_taurus_newGene_6661	GEsaddlebrown	saddlebrown
Bos_taurus_newGene_6687	GEdarkolivegreen4	darkolivegreen4
Bos_taurus_newGene_6718	GEmediumorchid	mediumorchid
Bos_taurus_newGene_6736	GEdarkolivegreen4	darkolivegreen4
Bos_taurus_newGene_675	GEdarkgrey	darkgrey
Bos_taurus_newGene_6752	GElightcoral	lightcoral
Bos_taurus_newGene_6774	GEnavajowhite2	navajowhite2
Bos_taurus_newGene_6780	GEorangered3	orangered3
Bos_taurus_newGene_6791	GEpink4	pink4
Bos_taurus_newGene_6794	GEblue2	blue2
Bos_taurus_newGene_6819	GEyellow3	yellow3
Bos_taurus_newGene_6823	GEthistle1	thistle1
Bos_taurus_newGene_6824	GEskyblue4	skyblue4
Bos_taurus_newGene_6843	GEblue4	blue4
Bos_taurus_newGene_6844	GEblack	black
Bos_taurus_newGene_6853	GElightpink3	lightpink3
Bos_taurus_newGene_6877	GEpink4	pink4
Bos_taurus_newGene_6911	GEbrown4	brown4
Bos_taurus_newGene_6912	GEyellow	yellow
Bos_taurus_newGene_695	GEdarkolivegreen	darkolivegreen
Bos_taurus_newGene_6953	GEmagenta	magenta
Bos_taurus_newGene_6956	GEdarkseagreen2	darkseagreen2
Bos_taurus_newGene_6968	GEpink	pink
Bos_taurus_newGene_722	GEyellow4	yellow4
Bos_taurus_newGene_729	GEbrown	brown
Bos_taurus_newGene_800	GEplum3	plum3
Bos_taurus_newGene_802	GEcyan	cyan
Bos_taurus_newGene_804	GEgrey60	grey60
Bos_taurus_newGene_83	GEdarkmagenta	darkmagenta
Bos_taurus_newGene_852	GEdarkviolet	darkviolet
Bos_taurus_newGene_868	GElightblue4	lightblue4
Bos_taurus_newGene_874	GElightpink3	lightpink3
Bos_taurus_newGene_898	GElavenderblush3	lavenderblush3
Bos_taurus_newGene_90	GEsalmon1	salmon1
Bos_taurus_newGene_960	GEmediumpurple2	mediumpurple2
Bos_taurus_newGene_967	GEgreenyellow	greenyellow
Bos_taurus_newGene_982	GEbrown4	brown4
gene-A2M	GEturquoise	turquoise
gene-A4GALT	GEsteelblue	steelblue
gene-AAAS	GEorangered4	orangered4
gene-AACS	GEsteelblue	steelblue
gene-AADAT	GEdarkmagenta	darkmagenta
gene-AAED1	GEpink	pink
gene-AAGAB	GEfloralwhite	floralwhite
gene-AAK1	GEturquoise	turquoise
gene-AAMDC	GEcyan	cyan
gene-AAMP	GEblack	black
gene-AAR2	GEindianred3	indianred3
gene-AARS	GEthistle3	thistle3
gene-AARS2	GEturquoise	turquoise
gene-AARSD1	GEplum1	plum1
gene-AASDH	GElavenderblush3	lavenderblush3
gene-AASDHPPT	GEnavajowhite2	navajowhite2
gene-AASS	GEthistle2	thistle2
gene-AATF	GEantiquewhite1	antiquewhite1
gene-ABAT	GEdarkturquoise	darkturquoise
gene-ABCA1	GEturquoise	turquoise
gene-ABCA2	GEblue	blue
gene-ABCA3	GEmagenta4	magenta4
gene-ABCA5	GEfloralwhite	floralwhite
gene-ABCA6	GEplum1	plum1
gene-ABCA9	GEdarkgreen	darkgreen
gene-ABCB10	GElavenderblush3	lavenderblush3
gene-ABCB6	GEblue	blue
gene-ABCB7	GEhoneydew1	honeydew1
gene-ABCB8	GEthistle2	thistle2
gene-ABCC1	GEnavajowhite	navajowhite
gene-ABCC10	GEdarkgrey	darkgrey
gene-ABCC3	GEblue4	blue4
gene-ABCC5	GEgreenyellow	greenyellow
gene-ABCC9	GEgreen	green
gene-ABCD1	GEorange	orange
gene-ABCD3	GElightsteelblue1	lightsteelblue1
gene-ABCD4	GEblack	black
gene-ABCE1	GElightcyan1	lightcyan1
gene-ABCF1	GEcoral2	coral2
gene-ABCF2	GEcyan	cyan
gene-ABCF3	GEred	red
gene-ABCG2	GEturquoise	turquoise
gene-ABHD10	GEplum3	plum3
gene-ABHD11	GEmediumpurple4	mediumpurple4
gene-ABHD12	GEbrown	brown
gene-ABHD13	GEthistle2	thistle2
gene-ABHD14A	GEwhite	white
gene-ABHD14B	GEyellowgreen	yellowgreen
gene-ABHD16A	GEthistle	thistle
gene-ABHD16B	GEmediumpurple4	mediumpurple4
gene-ABHD17A	GElightblue4	lightblue4
gene-ABHD17B	GEmediumorchid	mediumorchid
gene-ABHD18	GEyellow	yellow
gene-ABHD2	GEcyan	cyan
gene-ABHD3	GEyellow	yellow
gene-ABHD4	GEplum4	plum4
gene-ABHD5	GEorangered4	orangered4
gene-ABHD6	GEcoral3	coral3
gene-ABHD8	GElightpink4	lightpink4
gene-ABI1	GEred	red
gene-ABI2	GEtan4	tan4
gene-ABI3	GEcoral3	coral3
gene-ABI3BP	GEblack	black
gene-ABL1	GEpink	pink
gene-ABL2	GEyellow	yellow
gene-ABLIM1	GEturquoise	turquoise
gene-ABLIM2	GEblue	blue
gene-ABLIM3	GElightsteelblue1	lightsteelblue1
gene-ABR	GEwhite	white
gene-ABRA	GEorangered4	orangered4
gene-ABRAXAS1	GEantiquewhite2	antiquewhite2
gene-ABRAXAS2	GEred	red
gene-ABT1	GEmagenta	magenta
gene-ABTB1	GEmediumpurple1	mediumpurple1
gene-ABTB2	GEskyblue3	skyblue3
gene-ACAA1	GElightyellow	lightyellow
gene-ACAA2	GEslateblue	slateblue
gene-ACACA	GElightyellow	lightyellow
gene-ACACB	GEcoral1	coral1
gene-ACAD10	GEsalmon	salmon
gene-ACAD11	GEgreenyellow	greenyellow
gene-ACAD8	GEpink	pink
gene-ACAD9	GEgreenyellow	greenyellow
gene-ACADL	GEyellow4	yellow4
gene-ACADM	GEblue	blue
gene-ACADS	GEblue	blue
gene-ACADSB	GEblueviolet	blueviolet
gene-ACADVL	GEturquoise	turquoise
gene-ACAP1	GEorangered3	orangered3
gene-ACAP2	GEthistle1	thistle1
gene-ACAP3	GEskyblue2	skyblue2
gene-ACAT1	GEantiquewhite4	antiquewhite4
gene-ACAT2	GEcyan	cyan
gene-ACBD3	GEtan	tan
gene-ACBD4	GEyellow2	yellow2
gene-ACBD5	GEplum4	plum4
gene-ACBD6	GEtan	tan
gene-ACCS	GEsalmon	salmon
gene-ACD	GEyellow	yellow
gene-ACE	GEpurple	purple
gene-ACER3	GEyellow	yellow
gene-ACIN1	GEroyalblue	royalblue
gene-ACKR1	GEindianred4	indianred4
gene-ACKR2	GEsalmon	salmon
gene-ACKR3	GEpink	pink
gene-ACLY	GElightyellow	lightyellow
gene-ACO1	GEturquoise	turquoise
gene-ACO2	GEbrown	brown
gene-ACOT13	GEyellow4	yellow4
gene-ACOT2	GEmagenta	magenta
gene-ACOT4	GEplum3	plum3
gene-ACOT7	GEorangered4	orangered4
gene-ACOT8	GEdarkseagreen3	darkseagreen3
gene-ACOT9	GEdarkviolet	darkviolet
gene-ACOX1	GEmidnightblue	midnightblue
gene-ACOX2	GEturquoise	turquoise
gene-ACOX3	GEbrown	brown
gene-ACP1	GEmagenta	magenta
gene-ACP2	GEdarkviolet	darkviolet
gene-ACP4	GEantiquewhite2	antiquewhite2
gene-ACP5	GEfirebrick4	firebrick4
gene-ACP6	GEmediumpurple3	mediumpurple3
gene-ACSF2	GEmediumpurple3	mediumpurple3
gene-ACSF3	GEfirebrick4	firebrick4
gene-ACSL1	GEturquoise	turquoise
gene-ACSL3	GEgreen	green
gene-ACSL4	GElightgreen	lightgreen
gene-ACSL5	GEmidnightblue	midnightblue
gene-ACSM5	GEsalmon2	salmon2
gene-ACSS1	GEdarkturquoise	darkturquoise
gene-ACSS2	GEturquoise	turquoise
gene-ACSS3	GEmagenta	magenta
gene-ACTA1	GEgreenyellow	greenyellow
gene-ACTA2	GEmediumpurple1	mediumpurple1
gene-ACTB	GEpurple	purple
gene-ACTC1	GEpalevioletred3	palevioletred3
gene-ACTG1	GEpalevioletred1	palevioletred1
gene-ACTG2	GElavenderblush1	lavenderblush1
gene-ACTL6A	GElightyellow	lightyellow
gene-ACTN1	GEdarkgreen	darkgreen
gene-ACTN2	GElightyellow	lightyellow
gene-ACTN3	GEyellowgreen	yellowgreen
gene-ACTN4	GElightslateblue	lightslateblue
gene-ACTR10	GEpaleturquoise	paleturquoise
gene-ACTR1A	GEblue	blue
gene-ACTR1B	GEyellow	yellow
gene-ACTR2	GEyellow	yellow
gene-ACTR3	GElightcyan1	lightcyan1
gene-ACTR3B	GEpurple	purple
gene-ACTR5	GEred	red
gene-ACTR6	GElightyellow	lightyellow
gene-ACTR8	GEplum1	plum1
gene-ACTRT3	GEplum1	plum1
gene-ACVR1	GEfirebrick3	firebrick3
gene-ACVR1B	GEthistle1	thistle1
gene-ACVR2A	GElightcoral	lightcoral
gene-ACVR2B	GEsalmon4	salmon4
gene-ACVRL1	GEturquoise	turquoise
gene-ACY1	GEmidnightblue	midnightblue
gene-ACYP1	GEpurple	purple
gene-ACYP2	GElightpink4	lightpink4
gene-ADA	GElavenderblush2	lavenderblush2
gene-ADAL	GEdarkseagreen4	darkseagreen4
gene-ADAM10	GEskyblue	skyblue
gene-ADAM15	GElightslateblue	lightslateblue
gene-ADAM17	GEmidnightblue	midnightblue
gene-ADAM19	GEpink4	pink4
gene-ADAM33	GEyellow	yellow
gene-ADAM9	GEmidnightblue	midnightblue
gene-ADAMTS1	GEgrey60	grey60
gene-ADAMTS10	GEroyalblue	royalblue
gene-ADAMTS15	GEpurple	purple
gene-ADAMTS2	GEturquoise	turquoise
gene-ADAMTS20	GEblue4	blue4
gene-ADAMTS4	GEindianred4	indianred4
gene-ADAMTS9	GElightcyan1	lightcyan1
gene-ADAMTSL2	GEblueviolet	blueviolet
gene-ADAMTSL4	GEgreenyellow	greenyellow
gene-ADAMTSL5	GElightsteelblue1	lightsteelblue1
gene-ADAP1	GElightsteelblue1	lightsteelblue1
gene-ADAP2	GEplum4	plum4
gene-ADAR	GEbrown4	brown4
gene-ADARB1	GEyellow4	yellow4
gene-ADAT1	GEturquoise	turquoise
gene-ADAT2	GEdarkolivegreen	darkolivegreen
gene-ADCK1	GElightslateblue	lightslateblue
gene-ADCK2	GEsalmon	salmon
gene-ADCK5	GEmagenta	magenta
gene-ADCY2	GEslateblue	slateblue
gene-ADCY4	GEdarkolivegreen	darkolivegreen
gene-ADCY5	GEsienna3	sienna3
gene-ADCY6	GEskyblue2	skyblue2
gene-ADCY9	GEroyalblue	royalblue
gene-ADD1	GEmagenta	magenta
gene-ADD3	GEblue	blue
gene-ADGRA2	GEblack	black
gene-ADGRA3	GEindianred3	indianred3
gene-ADGRE5	GEturquoise	turquoise
gene-ADGRF5	GEskyblue3	skyblue3
gene-ADGRG1	GEchocolate4	chocolate4
gene-ADGRL1	GEpalevioletred2	palevioletred2
gene-ADGRL2	GEroyalblue	royalblue
gene-ADGRL4	GEsteelblue	steelblue
gene-ADH5	GElightyellow	lightyellow
gene-ADHFE1	GEchocolate4	chocolate4
gene-ADI1	GElavenderblush3	lavenderblush3
gene-ADIPOR1	GEyellow3	yellow3
gene-ADIPOR2	GElightblue4	lightblue4
gene-ADIRF	GEturquoise	turquoise
gene-ADK	GElightcyan1	lightcyan1
gene-ADM	GEdarkgreen	darkgreen
gene-ADNP	GEskyblue	skyblue
gene-ADNP2	GEdarkslateblue	darkslateblue
gene-ADO	GEturquoise	turquoise
gene-ADORA2B	GEpurple	purple
gene-ADPGK	GEmediumorchid	mediumorchid
gene-ADPRH	GEyellow4	yellow4
gene-ADPRHL1	GEdarkolivegreen	darkolivegreen
gene-ADPRHL2	GEthistle	thistle
gene-ADRA2B	GEpink	pink
gene-ADRB2	GEhoneydew1	honeydew1
gene-ADRM1	GEhoneydew1	honeydew1
gene-ADSL	GElightsteelblue1	lightsteelblue1
gene-ADSS	GEgreenyellow	greenyellow
gene-ADSSL1	GEdarkgreen	darkgreen
gene-AEBP1	GEturquoise	turquoise
gene-AEBP2	GEpurple	purple
gene-AEN	GEdarkgrey	darkgrey
gene-AES	GEgreenyellow	greenyellow
gene-AFAP1	GElightcyan1	lightcyan1
gene-AFAP1L1	GEsalmon	salmon
gene-AFAP1L2	GEblack	black
gene-AFDN	GEdarkolivegreen	darkolivegreen
gene-AFF1	GEred	red
gene-AFF4	GElightgreen	lightgreen
gene-AFG3L2	GEpaleturquoise	paleturquoise
gene-AFTPH	GEchocolate4	chocolate4
gene-AGA	GEnavajowhite2	navajowhite2
gene-AGAP1	GEgreenyellow	greenyellow
gene-AGAP2	GEthistle2	thistle2
gene-AGAP3	GEmaroon	maroon
gene-AGBL1	GEdarkturquoise	darkturquoise
gene-AGFG1	GEplum3	plum3
gene-AGFG2	GEcyan	cyan
gene-AGGF1	GEdarkturquoise	darkturquoise
gene-AGK	GEorange	orange
gene-AGL	GEdarkred	darkred
gene-AGMO	GEdarkred	darkred
gene-AGO1	GEnavajowhite	navajowhite
gene-AGO2	GEsalmon4	salmon4
gene-AGO3	GEblack	black
gene-AGO4	GElightslateblue	lightslateblue
gene-AGPAT1	GEskyblue	skyblue
gene-AGPAT2	GEdarkorange2	darkorange2
gene-AGPAT3	GEturquoise	turquoise
gene-AGPAT5	GEpaleturquoise	paleturquoise
gene-AGPS	GEtan	tan
gene-AGRN	GEcoral4	coral4
gene-AGT	GEindianred4	indianred4
gene-AGTPBP1	GElightslateblue	lightslateblue
gene-AGTR1	GEturquoise	turquoise
gene-AGTRAP	GEivory	ivory
gene-AHCTF1	GEred	red
gene-AHCY	GEskyblue3	skyblue3
gene-AHCYL1	GEdarkgreen	darkgreen
gene-AHCYL2	GElavenderblush3	lavenderblush3
gene-AHDC1	GEbrown4	brown4
gene-AHNAK	GEdarkviolet	darkviolet
gene-AHSA1	GEbisque4	bisque4
gene-AHSA2	GEdarkolivegreen	darkolivegreen
gene-AHSP	GEthistle	thistle
gene-AIDA	GElightgreen	lightgreen
gene-AIF1	GEyellow	yellow
gene-AIF1L	GEgreenyellow	greenyellow
gene-AIFM1	GEblue	blue
gene-AIFM2	GEskyblue3	skyblue3
gene-AIG1	GEturquoise	turquoise
gene-AIMP1	GEdarkgreen	darkgreen
gene-AIMP2	GEyellow3	yellow3
gene-AIP	GEbisque4	bisque4
gene-AJM1	GEplum2	plum2
gene-AJUBA	GEthistle2	thistle2
gene-AK1	GEcyan	cyan
gene-AK2	GEcoral1	coral1
gene-AK3	GEblue	blue
gene-AK4	GEthistle1	thistle1
gene-AK6	GEgreen	green
gene-AKAP1	GEcoral	coral
gene-AKAP10	GEdarkgreen	darkgreen
gene-AKAP11	GEcoral2	coral2
gene-AKAP12	GEdarkorange2	darkorange2
gene-AKAP13	GEturquoise	turquoise
gene-AKAP17A	GEfirebrick4	firebrick4
gene-AKAP2	GEplum2	plum2
gene-AKAP6	GEhoneydew1	honeydew1
gene-AKAP7	GEblueviolet	blueviolet
gene-AKAP8	GEblack	black
gene-AKAP8L	GEgreen	green
gene-AKAP9	GEnavajowhite2	navajowhite2
gene-AKIP1	GEdarkviolet	darkviolet
gene-AKIRIN1	GElavenderblush3	lavenderblush3
gene-AKIRIN2	GEplum	plum
gene-AKR1A1	GEpaleturquoise	paleturquoise
gene-AKR1B1	GElightsteelblue1	lightsteelblue1
gene-AKR1C4	GEdarkred	darkred
gene-AKR7A2	GEwhite	white
gene-AKT1	GEturquoise	turquoise
gene-AKT1S1	GEmidnightblue	midnightblue
gene-AKT2	GEthistle1	thistle1
gene-AKT3	GEsteelblue	steelblue
gene-AKTIP	GEdarkolivegreen2	darkolivegreen2
gene-ALAD	GEdarkred	darkred
gene-ALAS1	GEturquoise	turquoise
gene-ALCAM	GElightsteelblue1	lightsteelblue1
gene-ALDH16A1	GEorangered4	orangered4
gene-ALDH18A1	GEblueviolet	blueviolet
gene-ALDH1A1	GEturquoise	turquoise
gene-ALDH1A3	GEblue	blue
gene-ALDH2	GEroyalblue	royalblue
gene-ALDH3A2	GEyellow	yellow
gene-ALDH3B1	GEdarkslateblue	darkslateblue
gene-ALDH4A1	GEplum2	plum2
gene-ALDH5A1	GEfirebrick4	firebrick4
gene-ALDH6A1	GEturquoise	turquoise
gene-ALDH7A1	GEcyan	cyan
gene-ALDH9A1	GEgreenyellow	greenyellow
gene-ALDOA	GEcyan	cyan
gene-ALG1	GEdarkolivegreen	darkolivegreen
gene-ALG10	GElightcyan	lightcyan
gene-ALG11	GElightcyan	lightcyan
gene-ALG12	GEdarkgrey	darkgrey
gene-ALG14	GEturquoise	turquoise
gene-ALG2	GEskyblue1	skyblue1
gene-ALG3	GEmagenta	magenta
gene-ALG5	GEblack	black
gene-ALG6	GEbrown2	brown2
gene-ALG8	GEturquoise	turquoise
gene-ALG9	GEwhite	white
gene-ALKBH1	GEmediumpurple4	mediumpurple4
gene-ALKBH2	GEpalevioletred1	palevioletred1
gene-ALKBH3	GEfloralwhite	floralwhite
gene-ALKBH4	GEyellow	yellow
gene-ALKBH5	GEcyan	cyan
gene-ALKBH6	GEyellow4	yellow4
gene-ALKBH7	GEcoral2	coral2
gene-ALKBH8	GEchocolate4	chocolate4
gene-ALMS1	GEyellow	yellow
gene-ALPK2	GEnavajowhite2	navajowhite2
gene-ALPK3	GEdarkgreen	darkgreen
gene-ALPL	GEskyblue4	skyblue4
gene-ALS2	GEmediumpurple4	mediumpurple4
gene-ALS2CL	GEsalmon4	salmon4
gene-ALYREF	GEtan4	tan4
gene-AMACR	GEsalmon2	salmon2
gene-AMBRA1	GEplum	plum
gene-AMD1	GEmediumpurple2	mediumpurple2
gene-AMDHD2	GEplum3	plum3
gene-AMFR	GEindianred3	indianred3
gene-AMIGO1	GEantiquewhite4	antiquewhite4
gene-AMMECR1L	GEskyblue	skyblue
gene-AMN1	GElightpink3	lightpink3
gene-AMOT	GEpink	pink
gene-AMOTL1	GEtan	tan
gene-AMOTL2	GEdarkorange	darkorange
gene-AMPD1	GEmagenta	magenta
gene-AMPD2	GElightcyan	lightcyan
gene-AMPD3	GEthistle4	thistle4
gene-AMT	GEskyblue2	skyblue2
gene-AMY2B	GEpalevioletred1	palevioletred1
gene-AMZ2	GEgreen	green
gene-ANAPC1	GEturquoise	turquoise
gene-ANAPC10	GEchocolate4	chocolate4
gene-ANAPC11	GEsalmon	salmon
gene-ANAPC13	GEsalmon2	salmon2
gene-ANAPC15	GEantiquewhite4	antiquewhite4
gene-ANAPC16	GElightsteelblue1	lightsteelblue1
gene-ANAPC4	GEgrey60	grey60
gene-ANAPC5	GEtan4	tan4
gene-ANAPC7	GElightyellow	lightyellow
gene-ANG	GEgreenyellow	greenyellow
gene-ANGEL1	GEnavajowhite1	navajowhite1
gene-ANGEL2	GEthistle1	thistle1
gene-ANGPT1	GEnavajowhite2	navajowhite2
gene-ANGPT4	GEplum	plum
gene-ANGPTL1	GEturquoise	turquoise
gene-ANGPTL2	GEturquoise	turquoise
gene-ANGPTL4	GEmagenta	magenta
gene-ANK1	GEthistle4	thistle4
gene-ANK2	GEturquoise	turquoise
gene-ANK3	GEdarkturquoise	darkturquoise
gene-ANKFY1	GEsteelblue	steelblue
gene-ANKH	GEthistle4	thistle4
gene-ANKHD1	GElightgreen	lightgreen
gene-ANKIB1	GEblue	blue
gene-ANKLE2	GEmediumpurple2	mediumpurple2
gene-ANKMY2	GEblue2	blue2
gene-ANKRA2	GEplum1	plum1
gene-ANKRD1	GEgreenyellow	greenyellow
gene-ANKRD10	GEfloralwhite	floralwhite
gene-ANKRD11	GEtan	tan
gene-ANKRD12	GEtan	tan
gene-ANKRD13A	GEsteelblue	steelblue
gene-ANKRD13B	GElightpink2	lightpink2
gene-ANKRD13C	GEblueviolet	blueviolet
gene-ANKRD13D	GEroyalblue	royalblue
gene-ANKRD16	GEmediumpurple4	mediumpurple4
gene-ANKRD17	GEred	red
gene-ANKRD2	GEturquoise	turquoise
gene-ANKRD23	GEpaleturquoise	paleturquoise
gene-ANKRD27	GEturquoise	turquoise
gene-ANKRD28	GEblack	black
gene-ANKRD33B	GEsienna3	sienna3
gene-ANKRD35	GEantiquewhite1	antiquewhite1
gene-ANKRD39	GEblack	black
gene-ANKRD40	GEskyblue3	skyblue3
gene-ANKRD42	GElightcoral	lightcoral
gene-ANKRD46	GEcyan	cyan
gene-ANKRD49	GEblue4	blue4
gene-ANKRD50	GEroyalblue	royalblue
gene-ANKRD52	GEgreenyellow	greenyellow
gene-ANKRD54	GEbrown	brown
gene-ANKRD6	GEpink4	pink4
gene-ANKRD9	GEfloralwhite	floralwhite
gene-ANKS1A	GEbrown4	brown4
gene-ANKS3	GEcoral	coral
gene-ANKZF1	GEblue4	blue4
gene-ANO10	GEwhite	white
gene-ANO5	GEmagenta4	magenta4
gene-ANO6	GEdarkseagreen3	darkseagreen3
gene-ANO8	GEmediumpurple3	mediumpurple3
gene-ANO9	GEpalevioletred3	palevioletred3
gene-ANOS1	GEgreen	green
gene-ANP32A	GEtan	tan
gene-ANP32B	GEblue	blue
gene-ANP32E	GEyellow4	yellow4
gene-ANTXR1	GEpink	pink
gene-ANTXR2	GEblue	blue
gene-ANXA1	GEturquoise	turquoise
gene-ANXA11	GEred	red
gene-ANXA2	GEturquoise	turquoise
gene-ANXA3	GEthistle	thistle
gene-ANXA4	GEcoral3	coral3
gene-ANXA5	GEblue	blue
gene-ANXA6	GEblue	blue
gene-ANXA7	GEmediumpurple4	mediumpurple4
gene-ANXA8L1	GEdarkviolet	darkviolet
gene-ANXA9	GEpaleturquoise	paleturquoise
gene-AOC2	GEsaddlebrown	saddlebrown
gene-AOC3	GEsalmon	salmon
gene-AOX1	GEskyblue	skyblue
gene-AP1AR	GEdarkgrey	darkgrey
gene-AP1B1	GEgreen	green
gene-AP1G1	GElightgreen	lightgreen
gene-AP1G2	GEnavajowhite2	navajowhite2
gene-AP1M1	GEfirebrick3	firebrick3
gene-AP1S1	GEmagenta	magenta
gene-AP1S2	GEmediumpurple3	mediumpurple3
gene-AP2A1	GEturquoise	turquoise
gene-AP2A2	GEfirebrick3	firebrick3
gene-AP2B1	GEdarkturquoise	darkturquoise
gene-AP2M1	GEblue	blue
gene-AP2S1	GEdarkseagreen3	darkseagreen3
gene-AP3B1	GElightyellow	lightyellow
gene-AP3D1	GEgreenyellow	greenyellow
gene-AP3M1	GEskyblue1	skyblue1
gene-AP3M2	GEpaleturquoise	paleturquoise
gene-AP3S1	GEblue	blue
gene-AP3S2	GElightyellow	lightyellow
gene-AP4B1	GEpalevioletred3	palevioletred3
gene-AP4E1	GEfloralwhite	floralwhite
gene-AP4M1	GEwhite	white
gene-AP4S1	GEdarkmagenta	darkmagenta
gene-AP5B1	GEorangered4	orangered4
gene-AP5M1	GEsteelblue	steelblue
gene-AP5S1	GEpink4	pink4
gene-AP5Z1	GEgrey60	grey60
gene-APAF1	GEindianred3	indianred3
gene-APBA3	GEturquoise	turquoise
gene-APBB1	GEgreen	green
gene-APBB2	GEgreenyellow	greenyellow
gene-APBB3	GEblue4	blue4
gene-APC	GEdarkolivegreen2	darkolivegreen2
gene-APCDD1	GElavenderblush1	lavenderblush1
gene-APEH	GEblue	blue
gene-APEX1	GEnavajowhite1	navajowhite1
gene-APEX2	GEsalmon	salmon
gene-APH1A	GEsalmon	salmon
gene-APH1B	GElightcoral	lightcoral
gene-API5	GEmediumpurple2	mediumpurple2
gene-APIP	GEdarkturquoise	darkturquoise
gene-APLF	GEpaleturquoise	paleturquoise
gene-APLN	GElightslateblue	lightslateblue
gene-APLNR	GEpalevioletred3	palevioletred3
gene-APLP1	GEdarkseagreen4	darkseagreen4
gene-APLP2	GEsalmon	salmon
gene-APMAP	GEturquoise	turquoise
gene-APOA1	GEturquoise	turquoise
gene-APOBEC2	GEblue	blue
gene-APOD	GEdarkseagreen4	darkseagreen4
gene-APOE	GEyellow	yellow
gene-APOL3-2	GEyellow2	yellow2
gene-APOLD1	GEmediumpurple1	mediumpurple1
gene-APOO	GEblue4	blue4
gene-APOOL	GEblue2	blue2
gene-APOPT1	GEdarkred	darkred
gene-APP	GEyellow	yellow
gene-APPBP2	GEdarkslateblue	darkslateblue
gene-APPL1	GEgreen4	green4
gene-APPL2	GEplum3	plum3
gene-APRT	GEbrown	brown
gene-APTX	GEorangered1	orangered1
gene-AQP1	GEpink	pink
gene-AQP3	GEskyblue4	skyblue4
gene-AQP4	GEbrown	brown
gene-AQP7	GEpaleturquoise	paleturquoise
gene-AQR	GEred	red
gene-AR	GEantiquewhite2	antiquewhite2
gene-ARAF	GEmistyrose	mistyrose
gene-ARAP1	GEmagenta	magenta
gene-ARAP3	GEdarkolivegreen	darkolivegreen
gene-ARC	GEcoral	coral
gene-ARCN1	GEtan	tan
gene-AREL1	GEturquoise	turquoise
gene-ARF1	GEdarkolivegreen4	darkolivegreen4
gene-ARF2	GEsteelblue	steelblue
gene-ARF3	GEmidnightblue	midnightblue
gene-ARF4	GEpurple	purple
gene-ARF5	GEpink4	pink4
gene-ARF6	GEpink	pink
gene-ARFGAP1	GEcoral1	coral1
gene-ARFGAP2	GEnavajowhite1	navajowhite1
gene-ARFGAP3	GElightcyan	lightcyan
gene-ARFGEF1	GEnavajowhite	navajowhite
gene-ARFGEF2	GEorangered4	orangered4
gene-ARFIP1	GElightcyan1	lightcyan1
gene-ARFIP2	GEyellowgreen	yellowgreen
gene-ARFRP1	GEfirebrick4	firebrick4
gene-ARG2	GEbrown	brown
gene-ARGLU1	GEgrey60	grey60
gene-ARHGAP1	GEsalmon	salmon
gene-ARHGAP10	GElightgreen	lightgreen
gene-ARHGAP12	GEpalevioletred3	palevioletred3
gene-ARHGAP17	GEdarkgrey	darkgrey
gene-ARHGAP18	GEslateblue	slateblue
gene-ARHGAP19	GEtan	tan
gene-ARHGAP21	GEroyalblue	royalblue
gene-ARHGAP22	GEdarkolivegreen	darkolivegreen
gene-ARHGAP23	GEdarkseagreen2	darkseagreen2
gene-ARHGAP24	GEblue4	blue4
gene-ARHGAP27	GEthistle	thistle
gene-ARHGAP28	GEmagenta	magenta
gene-ARHGAP29	GEplum2	plum2
gene-ARHGAP31	GElightsteelblue	lightsteelblue
gene-ARHGAP35	GEturquoise	turquoise
gene-ARHGAP44	GEorangered3	orangered3
gene-ARHGAP5	GEpink	pink
gene-ARHGAP6-2	GEroyalblue	royalblue
gene-ARHGDIA	GEmidnightblue	midnightblue
gene-ARHGDIB	GEyellow	yellow
gene-ARHGEF1	GEmediumpurple3	mediumpurple3
gene-ARHGEF10	GEturquoise	turquoise
gene-ARHGEF10L	GEdarkturquoise	darkturquoise
gene-ARHGEF11	GEblack	black
gene-ARHGEF12	GEbrown4	brown4
gene-ARHGEF12-2	GEturquoise	turquoise
gene-ARHGEF15	GEbrown2	brown2
gene-ARHGEF17	GEmediumpurple1	mediumpurple1
gene-ARHGEF18	GEred	red
gene-ARHGEF2	GEroyalblue	royalblue
gene-ARHGEF25	GEdarkred	darkred
gene-ARHGEF3	GEbisque4	bisque4
gene-ARHGEF37	GEchocolate4	chocolate4
gene-ARHGEF40	GEyellowgreen	yellowgreen
gene-ARHGEF6	GElightcyan1	lightcyan1
gene-ARHGEF7	GEorange	orange
gene-ARHGEF9	GElightsteelblue	lightsteelblue
gene-ARID1A	GElightcoral	lightcoral
gene-ARID1B	GElightslateblue	lightslateblue
gene-ARID2	GEdarkgrey	darkgrey
gene-ARID3B	GElightsteelblue1	lightsteelblue1
gene-ARID4A	GEhoneydew1	honeydew1
gene-ARID4B	GEblue	blue
gene-ARID5A	GEsaddlebrown	saddlebrown
gene-ARID5B	GEthistle	thistle
gene-ARIH1	GEorangered1	orangered1
gene-ARIH2	GEsalmon1	salmon1
gene-ARL1	GEbrown2	brown2
gene-ARL10	GEplum2	plum2
gene-ARL13B	GEbrown	brown
gene-ARL14EP	GEsalmon	salmon
gene-ARL14EPL	GEskyblue2	skyblue2
gene-ARL15	GEpaleturquoise	paleturquoise
gene-ARL16	GEturquoise	turquoise
gene-ARL2	GEdarkred	darkred
gene-ARL2BP	GEmidnightblue	midnightblue
gene-ARL3	GEdarkorange	darkorange
gene-ARL4A	GEplum1	plum1
gene-ARL4D	GEdarkturquoise	darkturquoise
gene-ARL5A	GEsalmon2	salmon2
gene-ARL5B	GEpink	pink
gene-ARL6	GEdarkorange	darkorange
gene-ARL6IP1	GEturquoise	turquoise
gene-ARL6IP4	GEsaddlebrown	saddlebrown
gene-ARL6IP5	GEpalevioletred3	palevioletred3
gene-ARL6IP6	GEpink	pink
gene-ARL8A	GElightsteelblue1	lightsteelblue1
gene-ARL8B	GEbisque4	bisque4
gene-ARMC1	GEpink	pink
gene-ARMC10	GElightyellow	lightyellow
gene-ARMC12	GEmaroon	maroon
gene-ARMC2	GEyellow4	yellow4
gene-ARMC5	GEfirebrick4	firebrick4
gene-ARMC6	GEthistle3	thistle3
gene-ARMC7	GEdarkorange	darkorange
gene-ARMC8	GEfloralwhite	floralwhite
gene-ARMCX1	GEdarkgrey	darkgrey
gene-ARMCX2	GEtan	tan
gene-ARMCX3	GEthistle2	thistle2
gene-ARMCX5	GEturquoise	turquoise
gene-ARMCX6	GEthistle2	thistle2
gene-ARMH3	GEdarkturquoise	darkturquoise
gene-ARMT1	GEskyblue4	skyblue4
gene-ARNT	GEplum	plum
gene-ARNTL	GElightsteelblue1	lightsteelblue1
gene-ARPC1A	GEdeeppink	deeppink
gene-ARPC1B	GEturquoise	turquoise
gene-ARPC2	GEsteelblue	steelblue
gene-ARPC3	GEturquoise	turquoise
gene-ARPC4	GEmidnightblue	midnightblue
gene-ARPC5	GEturquoise	turquoise
gene-ARPC5L	GElavenderblush3	lavenderblush3
gene-ARPIN	GEblack	black
gene-ARPP19	GEsienna3	sienna3
gene-ARPP21	GEivory	ivory
gene-ARRB1	GEmagenta	magenta
gene-ARRDC1	GElightpink4	lightpink4
gene-ARRDC2	GEmagenta3	magenta3
gene-ARRDC3	GEpaleturquoise	paleturquoise
gene-ARRDC4	GEpurple	purple
gene-ARSA	GEorange	orange
gene-ARSB	GEyellow	yellow
gene-ARSG	GEcoral2	coral2
gene-ARSK	GEwhite	white
gene-ART1	GEblue	blue
gene-ART3	GEskyblue	skyblue
gene-ARV1	GEsalmon4	salmon4
gene-ARVCF	GEmediumpurple3	mediumpurple3
gene-AS3MT	GEantiquewhite4	antiquewhite4
gene-ASAH1	GEturquoise	turquoise
gene-ASAP1	GEgreen	green
gene-ASB1	GEmistyrose	mistyrose
gene-ASB10	GEdarkmagenta	darkmagenta
gene-ASB11	GEdarkgreen	darkgreen
gene-ASB12	GEdarkseagreen4	darkseagreen4
gene-ASB13	GEmediumpurple4	mediumpurple4
gene-ASB14	GEcoral	coral
gene-ASB15	GEwhite	white
gene-ASB16	GEgreen	green
gene-ASB18	GEmediumorchid	mediumorchid
gene-ASB2	GEred	red
gene-ASB3	GEblack	black
gene-ASB4	GEblueviolet	blueviolet
gene-ASB5	GEyellow2	yellow2
gene-ASB6	GEyellow	yellow
gene-ASB7	GEsalmon2	salmon2
gene-ASB8	GEpurple	purple
gene-ASCC1	GEindianred4	indianred4
gene-ASCC2	GEdarkred	darkred
gene-ASCC3	GEturquoise	turquoise
gene-ASF1A	GEplum	plum
gene-ASH1L	GEpink	pink
gene-ASH2L	GEgrey60	grey60
gene-ASIP	GEorangered3	orangered3
gene-ASL	GEgreenyellow	greenyellow
gene-ASMTL	GEfloralwhite	floralwhite
gene-ASNA1	GEbrown	brown
gene-ASNS	GEcoral2	coral2
gene-ASNSD1	GEantiquewhite4	antiquewhite4
gene-ASPH	GEantiquewhite4	antiquewhite4
gene-ASPN	GEyellow	yellow
gene-ASPSCR1	GEorangered4	orangered4
gene-ASRGL1	GEdarkgreen	darkgreen
gene-ASS1	GEthistle2	thistle2
gene-ASTE1	GEthistle2	thistle2
gene-ASXL1	GEnavajowhite2	navajowhite2
gene-ASXL2	GEsteelblue	steelblue
gene-ATAD1	GEsteelblue	steelblue
gene-ATAD2B	GEdarkolivegreen	darkolivegreen
gene-ATAD3A	GElightgreen	lightgreen
gene-ATAT1	GEdarkgreen	darkgreen
gene-ATE1	GEdarkorange2	darkorange2
gene-ATF1	GEplum	plum
gene-ATF2	GEplum	plum
gene-ATF3	GEyellow4	yellow4
gene-ATF4	GEdarkgrey	darkgrey
gene-ATF5	GEblue	blue
gene-ATF6	GEred	red
gene-ATF6B	GEpalevioletred3	palevioletred3
gene-ATF7	GEdarkturquoise	darkturquoise
gene-ATF7IP	GEyellow2	yellow2
gene-ATG10	GEplum3	plum3
gene-ATG101	GEblue2	blue2
gene-ATG12	GEhoneydew1	honeydew1
gene-ATG13	GEyellowgreen	yellowgreen
gene-ATG14	GEblue2	blue2
gene-ATG16L1	GEorange	orange
gene-ATG16L2	GEyellowgreen	yellowgreen
gene-ATG2A	GElightyellow	lightyellow
gene-ATG2B	GEmaroon	maroon
gene-ATG3	GEdarkred	darkred
gene-ATG4A	GEcoral4	coral4
gene-ATG4B	GEbrown	brown
gene-ATG4C	GEdarkmagenta	darkmagenta
gene-ATG4D	GEplum	plum
gene-ATG5	GEpurple	purple
gene-ATG7	GEplum3	plum3
gene-ATG9A	GEbrown	brown
gene-ATIC	GEwhite	white
gene-ATL2	GEwhite	white
gene-ATL3	GEbrown4	brown4
gene-ATM	GEindianred3	indianred3
gene-ATMIN	GEplum	plum
gene-ATN1	GEbrown4	brown4
gene-ATOH8	GElightslateblue	lightslateblue
gene-ATOX1	GEblue	blue
gene-ATP11A	GEyellowgreen	yellowgreen
gene-ATP11B	GEpurple	purple
gene-ATP13A1	GEdarkgrey	darkgrey
gene-ATP13A2	GEmediumpurple3	mediumpurple3
gene-ATP13A3	GEsteelblue	steelblue
gene-ATP1A1	GEthistle4	thistle4
gene-ATP1A2	GEmagenta	magenta
gene-ATP1B1	GEtan	tan
gene-ATP1B3	GEgreenyellow	greenyellow
gene-ATP1B4	GEwhite	white
gene-ATP23	GEpaleturquoise	paleturquoise
gene-ATP2A1	GEturquoise	turquoise
gene-ATP2A2	GEyellow	yellow
gene-ATP2B1	GEsienna3	sienna3
gene-ATP2B2	GEdarkolivegreen4	darkolivegreen4
gene-ATP2B4	GEskyblue	skyblue
gene-ATP2C1	GEskyblue	skyblue
gene-ATP2C2	GEtan4	tan4
gene-ATP5F1A	GEorangered4	orangered4
gene-ATP5F1B	GEmagenta3	magenta3
gene-ATP5F1C	GEturquoise	turquoise
gene-ATP5F1D	GEred	red
gene-ATP5F1E	GEgreen4	green4
gene-ATP5IF1	GEyellow	yellow
gene-ATP5MC1	GEmidnightblue	midnightblue
gene-ATP5MC2	GEcoral1	coral1
gene-ATP5MC3	GEorangered4	orangered4
gene-ATP5MD	GEplum1	plum1
gene-ATP5ME	GEhoneydew	honeydew
gene-ATP5MF	GEmidnightblue	midnightblue
gene-ATP5MG	GEmagenta3	magenta3
gene-ATP5MPL	GEthistle1	thistle1
gene-ATP5PB	GEred	red
gene-ATP5PD	GEblue	blue
gene-ATP5PF	GEturquoise	turquoise
gene-ATP5PO	GEmidnightblue	midnightblue
gene-ATP5S	GEnavajowhite2	navajowhite2
gene-ATP6AP1	GElightsteelblue1	lightsteelblue1
gene-ATP6AP1L	GEdarkorange	darkorange
gene-ATP6AP2	GEdarkslateblue	darkslateblue
gene-ATP6V0A1	GEyellow	yellow
gene-ATP6V0A2	GEskyblue1	skyblue1
gene-ATP6V0B	GEorangered4	orangered4
gene-ATP6V0C	GEsienna3	sienna3
gene-ATP6V0D1	GEbrown2	brown2
gene-ATP6V0E1	GEyellow	yellow
gene-ATP6V0E2	GEgreenyellow	greenyellow
gene-ATP6V1A	GEgreen	green
gene-ATP6V1B2	GEblue	blue
gene-ATP6V1C1	GElightpink2	lightpink2
gene-ATP6V1D	GEgreenyellow	greenyellow
gene-ATP6V1E1	GEplum3	plum3
gene-ATP6V1F	GEyellow3	yellow3
gene-ATP6V1G1	GEtan	tan
gene-ATP6V1H	GEmagenta	magenta
gene-ATP7A	GEblue2	blue2
gene-ATP8A1	GEplum	plum
gene-ATP8B2	GEturquoise	turquoise
gene-ATP9A	GEthistle4	thistle4
gene-ATP9B	GEbrown4	brown4
gene-ATPAF1	GEbrown4	brown4
gene-ATPAF2	GEantiquewhite4	antiquewhite4
gene-ATRAID	GEmaroon	maroon
gene-ATRIP	GEpurple	purple
gene-ATRN	GEblack	black
gene-ATRX	GEantiquewhite4	antiquewhite4
gene-ATXN1	GEblue4	blue4
gene-ATXN10	GEskyblue4	skyblue4
gene-ATXN1L	GEred	red
gene-ATXN2	GElightcyan	lightcyan
gene-ATXN2L	GEdarkgreen	darkgreen
gene-ATXN7	GEcoral1	coral1
gene-ATXN7L1	GEsienna4	sienna4
gene-ATXN7L2	GElightsteelblue1	lightsteelblue1
gene-ATXN7L3	GEmidnightblue	midnightblue
gene-ATXN7L3B	GEblue	blue
gene-AUH	GEsalmon2	salmon2
gene-AUP1	GEsienna3	sienna3
gene-AURKA	GEsalmon	salmon
gene-AURKAIP1	GEgreenyellow	greenyellow
gene-AURKC	GEmagenta4	magenta4
gene-AUTS2	GEthistle2	thistle2
gene-AVEN	GEthistle4	thistle4
gene-AVL9	GEdarkolivegreen	darkolivegreen
gene-AVPI1	GEantiquewhite4	antiquewhite4
gene-AVPR2	GEantiquewhite2	antiquewhite2
gene-AXIN1	GEcyan	cyan
gene-AXL	GEturquoise	turquoise
gene-AZI2	GEpalevioletred1	palevioletred1
gene-AZIN1	GEmaroon	maroon
gene-B2M	GEorangered3	orangered3
gene-B3GALNT1	GEblue	blue
gene-B3GALNT2	GEpurple	purple
gene-B3GALT1	GEorangered3	orangered3
gene-B3GALT4	GEsalmon2	salmon2
gene-B3GALT6	GEdarkorange	darkorange
gene-B3GAT1	GEsienna3	sienna3
gene-B3GAT3	GElightpink4	lightpink4
gene-B3GNT2	GEcoral4	coral4
gene-B3GNT3	GEantiquewhite4	antiquewhite4
gene-B3GNT5	GEturquoise	turquoise
gene-B3GNT9	GEroyalblue	royalblue
gene-B4GALT1	GEbrown2	brown2
gene-B4GALT2	GEplum1	plum1
gene-B4GALT3	GEthistle3	thistle3
gene-B4GALT4	GEdarkmagenta	darkmagenta
gene-B4GALT5	GEskyblue	skyblue
gene-B4GALT7	GElightgreen	lightgreen
gene-B4GAT1	GEdarkmagenta	darkmagenta
gene-B9D1	GEyellow	yellow
gene-B9D2	GEsaddlebrown	saddlebrown
gene-BABAM1	GElightblue4	lightblue4
gene-BABAM2	GEpaleturquoise	paleturquoise
gene-BACE1	GEblue2	blue2
gene-BACE2	GEgreen	green
gene-BACH1	GEdarkseagreen2	darkseagreen2
gene-BAD	GEturquoise	turquoise
gene-BAG1	GEyellow	yellow
gene-BAG2	GEdarkmagenta	darkmagenta
gene-BAG3	GEbrown	brown
gene-BAG4	GEindianred3	indianred3
gene-BAG5	GEpink4	pink4
gene-BAG6	GElightpink4	lightpink4
gene-BAHD1	GEbrown	brown
gene-BAIAP2	GEmediumpurple4	mediumpurple4
gene-BAK1	GEskyblue	skyblue
gene-BAMBI	GElightcoral	lightcoral
gene-BANF1	GElavenderblush2	lavenderblush2
gene-BANP	GEcoral1	coral1
gene-BAP1	GEdarkorange2	darkorange2
gene-BARX1	GEviolet	violet
gene-BARX2	GEblue	blue
gene-BASP1	GEmagenta	magenta
gene-BAX	GEmidnightblue	midnightblue
gene-BAZ1A	GEpink	pink
gene-BAZ1B	GEtan	tan
gene-BAZ2A	GEpink	pink
gene-BAZ2B	GEyellow	yellow
gene-BBC3	GEdarkseagreen2	darkseagreen2
gene-BBIP1	GEyellow	yellow
gene-BBS12	GEdarkorange2	darkorange2
gene-BBS2	GEivory	ivory
gene-BBS4	GEyellow	yellow
gene-BBS5	GEsienna3	sienna3
gene-BBX	GEblue	blue
gene-BCAM	GEskyblue	skyblue
gene-BCAP29	GEblack	black
gene-BCAP31	GEdarkorange	darkorange
gene-BCAR1	GEdarkolivegreen	darkolivegreen
gene-BCAR3	GEdarkseagreen4	darkseagreen4
gene-BCAS1	GEcoral3	coral3
gene-BCAS2	GEmaroon	maroon
gene-BCAS3	GEchocolate4	chocolate4
gene-BCAT2	GEdarkgrey	darkgrey
gene-BCCIP	GEblack	black
gene-BCDIN3D	GEred	red
gene-BCHE	GEgreenyellow	greenyellow
gene-BCKDHA	GEivory	ivory
gene-BCKDHB	GEdeeppink	deeppink
gene-BCKDK	GElightpink4	lightpink4
gene-BCL10	GEmediumpurple4	mediumpurple4
gene-BCL2	GEplum2	plum2
gene-BCL2L1	GEcyan	cyan
gene-BCL2L11	GEskyblue1	skyblue1
gene-BCL2L12	GEgreenyellow	greenyellow
gene-BCL2L13	GEmediumpurple1	mediumpurple1
gene-BCL2L2	GEroyalblue	royalblue
gene-BCL3	GEnavajowhite	navajowhite
gene-BCL6	GEviolet	violet
gene-BCL6B	GEorangered1	orangered1
gene-BCL7A	GEdarkred	darkred
gene-BCL7B	GEhoneydew	honeydew
gene-BCL7C	GEbrown	brown
gene-BCL9	GEmagenta	magenta
gene-BCL9L	GEskyblue2	skyblue2
gene-BCLAF1	GEgreen	green
gene-BCLAF3	GEbrown	brown
gene-BCNT2	GEgreen	green
gene-BCO2	GEred	red
gene-BCOR	GEdarkorange2	darkorange2
gene-BCR	GEfloralwhite	floralwhite
gene-BCS1L	GEantiquewhite4	antiquewhite4
gene-BDH1	GEbrown	brown
gene-BDH2	GEsaddlebrown	saddlebrown
gene-BDP1	GEroyalblue	royalblue
gene-BECN1	GEthistle3	thistle3
gene-BEND5	GEdarkgrey	darkgrey
gene-BEND7	GEfirebrick3	firebrick3
gene-BEST3	GEyellow	yellow
gene-BET1	GEnavajowhite2	navajowhite2
gene-BET1L	GEpalevioletred3	palevioletred3
gene-BEX2-2	GEpurple	purple
gene-BEX3	GEmagenta	magenta
gene-BFAR	GEturquoise	turquoise
gene-BGN	GEyellow	yellow
gene-BHLHE40	GEindianred4	indianred4
gene-BHLHE41	GEthistle1	thistle1
gene-BICC1	GElightgreen	lightgreen
gene-BICD2	GEthistle1	thistle1
gene-BICRA	GEgreen	green
gene-BICRAL	GEbrown2	brown2
gene-BID	GEthistle4	thistle4
gene-BIN1	GEcyan	cyan
gene-BIN3	GEorange	orange
gene-BIRC2	GEblue2	blue2
gene-BIRC3	GEroyalblue	royalblue
gene-BIRC6	GElavenderblush2	lavenderblush2
gene-BIVM	GEturquoise	turquoise
gene-BLA-DQB	GEturquoise	turquoise
gene-BLCAP	GEdarkorange2	darkorange2
gene-BLMH	GEdarkviolet	darkviolet
gene-BLOC1S1	GEmaroon	maroon
gene-BLOC1S2	GElavenderblush3	lavenderblush3
gene-BLOC1S4	GElightpink2	lightpink2
gene-BLOC1S5	GEplum	plum
gene-BLOC1S6	GEsalmon	salmon
gene-BLVRA	GEdeeppink	deeppink
gene-BLVRB	GEpaleturquoise	paleturquoise
gene-BLZF1	GEblue	blue
gene-BMI1	GEmediumpurple4	mediumpurple4
gene-BMP1	GEblue	blue
gene-BMP2	GEgrey60	grey60
gene-BMP2K	GEmediumorchid	mediumorchid
gene-BMP4	GEmediumpurple1	mediumpurple1
gene-BMP5	GEtan4	tan4
gene-BMP6	GEplum2	plum2
gene-BMPR1A	GElightyellow	lightyellow
gene-BMPR1B	GEsienna3	sienna3
gene-BMPR2	GEplum2	plum2
gene-BMS1	GEcyan	cyan
gene-BMT2	GEviolet	violet
gene-BNIP1	GEred	red
gene-BNIP2	GEmaroon	maroon
gene-BNIP3	GEbrown	brown
gene-BNIP3L	GEgreenyellow	greenyellow
gene-BOC	GEthistle3	thistle3
gene-BOD1	GEgrey60	grey60
gene-BOD1L1	GEpink	pink
gene-BOK	GEturquoise	turquoise
gene-BOLA	GElightpink3	lightpink3
gene-BOLA-2	GEdarkolivegreen4	darkolivegreen4
gene-BOLA-3	GElightsteelblue	lightsteelblue
gene-BOLA-DMA	GEgreen4	green4
gene-BOLA-DMB	GEthistle	thistle
gene-BOLA-DQA5	GEdarkolivegreen4	darkolivegreen4
gene-BOLA-DRA	GEturquoise	turquoise
gene-BOLA-DRB3	GEskyblue	skyblue
gene-BOLA-NC1	GEindianred4	indianred4
gene-BOLA1	GEblue	blue
gene-BOLA2B	GEbrown	brown
gene-BOLA3	GEplum1	plum1
gene-BOLL	GEplum3	plum3
gene-BOP1	GEgrey60	grey60
gene-BORCS5	GEyellow	yellow
gene-BORCS6	GEantiquewhite4	antiquewhite4
gene-BORCS7	GEgreenyellow	greenyellow
gene-BORCS8	GEgreenyellow	greenyellow
gene-BPGM	GEmagenta	magenta
gene-BPHL	GEblue2	blue2
gene-BPNT1	GEbrown2	brown2
gene-BPTF	GEcoral1	coral1
gene-BRAF	GEgreenyellow	greenyellow
gene-BRAP	GEhoneydew1	honeydew1
gene-BRAT1	GEbrown	brown
gene-BRB	GEblue	blue
gene-BRCC3	GEpink	pink
gene-BRD1	GEplum	plum
gene-BRD2	GEbisque4	bisque4
gene-BRD3	GEcyan	cyan
gene-BRD4	GEbisque4	bisque4
gene-BRD7	GEpaleturquoise	paleturquoise
gene-BRD8	GEnavajowhite2	navajowhite2
gene-BRD9	GEpurple	purple
gene-BREH1	GEbrown4	brown4
gene-BRF1	GEviolet	violet
gene-BRF2	GElightcyan	lightcyan
gene-BRI3	GEcoral2	coral2
gene-BRIX1	GEgreen	green
gene-BRK1	GEblue	blue
gene-BRMS1	GEturquoise	turquoise
gene-BRMS1L	GEdarkturquoise	darkturquoise
gene-BROX	GEpink4	pink4
gene-BRPF1	GEsaddlebrown	saddlebrown
gene-BRPF3	GEdarkolivegreen	darkolivegreen
gene-BRWD1	GEtan	tan
gene-BSCL2	GEsalmon1	salmon1
gene-BSDC1	GEthistle	thistle
gene-BSG	GEplum2	plum2
gene-BTAF1	GEbisque4	bisque4
gene-BTBD1	GEplum4	plum4
gene-BTBD10	GEindianred4	indianred4
gene-BTBD11	GEblue	blue
gene-BTBD2	GEturquoise	turquoise
gene-BTBD3	GEplum1	plum1
gene-BTBD6	GEpurple	purple
gene-BTBD7	GElightcyan1	lightcyan1
gene-BTBD9	GEdarkturquoise	darkturquoise
gene-BTC	GElightgreen	lightgreen
gene-BTD	GEmaroon	maroon
gene-BTF3	GEgreenyellow	greenyellow
gene-BTF3L4	GEdarkgrey	darkgrey
gene-BTG1	GEpurple	purple
gene-BTG2	GEdarkolivegreen4	darkolivegreen4
gene-BTG3	GEorange	orange
gene-BTNL9	GEpalevioletred1	palevioletred1
gene-BTRC	GEpalevioletred3	palevioletred3
gene-BUB3	GEblack	black
gene-BUD13	GEtan	tan
gene-BUD23	GEindianred4	indianred4
gene-BUD31	GEthistle	thistle
gene-BVES	GEorangered4	orangered4
gene-BYSL	GEred	red
gene-BZW1	GEskyblue1	skyblue1
gene-BZW2	GEindianred4	indianred4
gene-BoLA	GEsalmon	salmon
gene-C10H14orf1	GEviolet	violet
gene-C10H14orf119	GElightyellow	lightyellow
gene-C10H15orf41	GEdarkgrey	darkgrey
gene-C10H15orf48	GEorangered4	orangered4
gene-C10H15orf59	GEyellow4	yellow4
gene-C10H15orf61	GEyellow4	yellow4
gene-C11H2orf42	GEskyblue4	skyblue4
gene-C11H2orf49	GEviolet	violet
gene-C11H2orf68	GEcoral4	coral4
gene-C11H9orf116	GEthistle4	thistle4
gene-C11H9orf16	GEyellow	yellow
gene-C11H9orf50	GEturquoise	turquoise
gene-C11H9orf78	GEturquoise	turquoise
gene-C13H20orf194	GEivory	ivory
gene-C13H20orf27	GEslateblue	slateblue
gene-C14H8orf33	GEgreenyellow	greenyellow
gene-C14H8orf37	GEgrey60	grey60
gene-C14H8orf59	GEturquoise	turquoise
gene-C14H8orf76	GEthistle2	thistle2
gene-C14H8orf82	GElightyellow	lightyellow
gene-C14H8orf89	GEmidnightblue	midnightblue
gene-C15H11orf49	GEdarkred	darkred
gene-C15H11orf52	GEyellow	yellow
gene-C15H11orf58	GEmediumpurple2	mediumpurple2
gene-C15H11orf71	GEsalmon1	salmon1
gene-C15H11orf74	GEpalevioletred2	palevioletred2
gene-C15H11orf96	GEmediumorchid	mediumorchid
gene-C16H1orf105	GEthistle	thistle
gene-C16H1orf115	GEmistyrose	mistyrose
gene-C16H1orf159	GEdarkorange	darkorange
gene-C16H1orf174	GEsaddlebrown	saddlebrown
gene-C16H1orf21	GEviolet	violet
gene-C16H1orf53	GEviolet	violet
gene-C16H1orf74	GElightcyan	lightcyan
gene-C17H12orf43	GEtan	tan
gene-C17H12orf49	GEdarkorange2	darkorange2
gene-C17H12orf65	GElightsteelblue1	lightsteelblue1
gene-C17H22orf39	GEmediumorchid	mediumorchid
gene-C17H4orf33	GEtan4	tan4
gene-C17H4orf46	GEdarkgreen	darkgreen
gene-C18H16orf70	GElavenderblush2	lavenderblush2
gene-C18H16orf74	GEdarkseagreen4	darkseagreen4
gene-C18H16orf87	GElightyellow	lightyellow
gene-C18H19orf12	GEsalmon1	salmon1
gene-C18H19orf18	GEbrown4	brown4
gene-C18H19orf47	GEdarkorange2	darkorange2
gene-C18H19orf48	GElightyellow	lightyellow
gene-C18H19orf54	GEivory	ivory
gene-C19H17orf113	GEblue	blue
gene-C19H17orf49	GEblue	blue
gene-C19H17orf75	GElightcyan	lightcyan
gene-C19H17orf80	GElightcyan	lightcyan
gene-C1D	GEantiquewhite1	antiquewhite1
gene-C1GALT1	GElightgreen	lightgreen
gene-C1GALT1C1	GEdarkmagenta	darkmagenta
gene-C1H21orf2	GEviolet	violet
gene-C1H21orf91	GEblack	black
gene-C1H3orf33	GEyellow	yellow
gene-C1H3orf38	GEturquoise	turquoise
gene-C1H3orf58	GElightcoral	lightcoral
gene-C1H3orf70	GEindianred3	indianred3
gene-C1QA	GEgreenyellow	greenyellow
gene-C1QB	GEpurple	purple
gene-C1QBP	GEdeeppink	deeppink
gene-C1QC	GEpurple	purple
gene-C1QTNF1	GEmidnightblue	midnightblue
gene-C1QTNF2	GEivory	ivory
gene-C1QTNF3	GEroyalblue	royalblue
gene-C1QTNF5	GEorange	orange
gene-C1QTNF6	GEyellow	yellow
gene-C1QTNF9	GEtan	tan
gene-C1R	GEblue	blue
gene-C1S	GEturquoise	turquoise
gene-C20H5orf22	GEsalmon1	salmon1
gene-C20H5orf51	GEdarkgrey	darkgrey
gene-C21H14orf132	GEpalevioletred2	palevioletred2
gene-C21H14orf28	GEcyan	cyan
gene-C21H15orf40	GEblue	blue
gene-C22H3orf18	GEturquoise	turquoise
gene-C22H3orf62	GElightpink3	lightpink3
gene-C23H6orf106	GElightcyan	lightcyan
gene-C23H6orf132	GEplum4	plum4
gene-C23H6orf136	GEcoral4	coral4
gene-C23H6orf226	GEdarkorange2	darkorange2
gene-C23H6orf47	GEdarkolivegreen2	darkolivegreen2
gene-C23H6orf62	GEdarkred	darkred
gene-C23H6orf89	GEsteelblue	steelblue
gene-C24H18orf21	GEmediumpurple4	mediumpurple4
gene-C24H18orf25	GEmediumpurple2	mediumpurple2
gene-C24H18orf32	GEmediumpurple2	mediumpurple2
gene-C25H16orf58	GEskyblue	skyblue
gene-C25H16orf72	GEdarkorange	darkorange
gene-C25H16orf91	GEpalevioletred2	palevioletred2
gene-C25H7orf26	GEmistyrose	mistyrose
gene-C25H7orf43	GEdarkseagreen4	darkseagreen4
gene-C25H7orf50	GEnavajowhite	navajowhite
gene-C25H7orf61	GEdarkseagreen4	darkseagreen4
gene-C26H10orf143	GEchocolate4	chocolate4
gene-C26H10orf88	GEdarkgrey	darkgrey
gene-C27H4orf47	GEmediumorchid	mediumorchid
gene-C28H10orf71	GElavenderblush1	lavenderblush1
gene-C28H1orf131	GEred	red
gene-C28H1orf198	GElightgreen	lightgreen
gene-C29H11orf24	GEgreen4	green4
gene-C29H11orf54	GEroyalblue	royalblue
gene-C29H11orf68	GEorangered4	orangered4
gene-C29H11orf95	GEroyalblue	royalblue
gene-C29H11orf98	GEred	red
gene-C2CD2	GEslateblue	slateblue
gene-C2CD2L	GEplum1	plum1
gene-C2CD4B	GEsalmon2	salmon2
gene-C2CD5	GEyellowgreen	yellowgreen
gene-C2H2orf69	GEorangered1	orangered1
gene-C2H2orf76	GEmidnightblue	midnightblue
gene-C3H1orf109	GEsalmon	salmon
gene-C3H1orf123	GEdarkred	darkred
gene-C3H1orf43	GEantiquewhite4	antiquewhite4
gene-C3H1orf50	GEsaddlebrown	saddlebrown
gene-C3H1orf52	GEpalevioletred1	palevioletred1
gene-C3H1orf54	GEsalmon	salmon
gene-C4A	GEturquoise	turquoise
gene-C4H7orf25	GEfloralwhite	floralwhite
gene-C4H7orf57	GEnavajowhite2	navajowhite2
gene-C5AR2	GEthistle2	thistle2
gene-C5H12orf10	GEdarkmagenta	darkmagenta
gene-C5H12orf29	GEsalmon4	salmon4
gene-C5H12orf4	GEdarkgrey	darkgrey
gene-C5H12orf45	GEmediumpurple2	mediumpurple2
gene-C5H12orf57	GEskyblue1	skyblue1
gene-C5H12orf66	GEsalmon4	salmon4
gene-C5H12orf73	GEviolet	violet
gene-C6H4orf3	GEcoral1	coral1
gene-C6H4orf54	GEmediumorchid	mediumorchid
gene-C7	GEnavajowhite2	navajowhite2
gene-C7H19orf24	GEthistle	thistle
gene-C7H19orf25	GEturquoise	turquoise
gene-C7H19orf53	GEgreenyellow	greenyellow
gene-C7H19orf66	GEbrown2	brown2
gene-C7H19orf70	GEgreenyellow	greenyellow
gene-C7H19orf71	GEgreenyellow	greenyellow
gene-C7H1orf35	GEpalevioletred1	palevioletred1
gene-C7H5orf15	GEthistle2	thistle2
gene-C7H5orf24	GElightcyan	lightcyan
gene-C7H5orf63	GEturquoise	turquoise
gene-C8G	GEyellowgreen	yellowgreen
gene-C8H9orf3	GEwhite	white
gene-C8H9orf40	GEdeeppink	deeppink
gene-C8H9orf64	GEdarkseagreen4	darkseagreen4
gene-C8H9orf72	GElightyellow	lightyellow
gene-C8H9orf85	GEbrown2	brown2
gene-C9H6orf120	GEivory	ivory
gene-C9H6orf163	GEsienna4	sienna4
gene-C9H6orf203	GEthistle	thistle
gene-CA11	GEgrey60	grey60
gene-CA14	GElightpink4	lightpink4
gene-CA2	GEyellow4	yellow4
gene-CA3	GEskyblue	skyblue
gene-CA4	GEsalmon	salmon
gene-CAAP1	GEmediumpurple3	mediumpurple3
gene-CAB39	GEyellow4	yellow4
gene-CABIN1	GElightslateblue	lightslateblue
gene-CABLES2	GEgreen	green
gene-CACFD1	GEorange	orange
gene-CACHD1	GEviolet	violet
gene-CACNA1H	GEsienna3	sienna3
gene-CACNA1S	GEthistle	thistle
gene-CACNA2D1	GEdarkseagreen3	darkseagreen3
gene-CACNA2D2	GEpaleturquoise	paleturquoise
gene-CACNB1	GEnavajowhite1	navajowhite1
gene-CACNB3	GElavenderblush3	lavenderblush3
gene-CACNG1	GEwhite	white
gene-CACNG4	GElavenderblush2	lavenderblush2
gene-CACNG6	GEdarkorange2	darkorange2
gene-CACTIN	GEgrey60	grey60
gene-CACUL1	GEpaleturquoise	paleturquoise
gene-CACYBP	GEdarkgreen	darkgreen
gene-CAD	GEcoral	coral
gene-CADM1	GEdeeppink	deeppink
gene-CADM3	GEmidnightblue	midnightblue
gene-CADM4	GEsienna3	sienna3
gene-CALCOCO1	GEblueviolet	blueviolet
gene-CALCOCO2	GEmediumpurple2	mediumpurple2
gene-CALCRL	GEpink	pink
gene-CALD1	GEdarkgreen	darkgreen
gene-CALHM2	GEwhite	white
gene-CALHM5	GEskyblue	skyblue
gene-CALM	GEindianred4	indianred4
gene-CALM1	GElightblue4	lightblue4
gene-CALM2	GEsalmon4	salmon4
gene-CALM3	GEindianred3	indianred3
gene-CALML4	GEplum	plum
gene-CALML6	GEindianred4	indianred4
gene-CALR	GEmidnightblue	midnightblue
gene-CALU	GEmidnightblue	midnightblue
gene-CAMK1	GEblue2	blue2
gene-CAMK1D	GEpink	pink
gene-CAMK2A	GElightsteelblue	lightsteelblue
gene-CAMK2B	GElightpink3	lightpink3
gene-CAMK2D	GEdarkseagreen3	darkseagreen3
gene-CAMK2G	GEviolet	violet
gene-CAMK2N1	GElightcyan	lightcyan
gene-CAMK4	GEdarkgreen	darkgreen
gene-CAMKK2	GEyellowgreen	yellowgreen
gene-CAMKMT	GEdarkorange2	darkorange2
gene-CAMLG	GEred	red
gene-CAMSAP1	GEdarkseagreen3	darkseagreen3
gene-CAMSAP2	GEsteelblue	steelblue
gene-CAMTA1	GEskyblue3	skyblue3
gene-CAMTA2	GEdarkslateblue	darkslateblue
gene-CAND1	GEbrown4	brown4
gene-CAND2	GElightcyan1	lightcyan1
gene-CANT1	GEmidnightblue	midnightblue
gene-CANX	GEturquoise	turquoise
gene-CAP1	GEblack	black
gene-CAP2	GEpink4	pink4
gene-CAPG	GEdarkorange	darkorange
gene-CAPN1	GElavenderblush3	lavenderblush3
gene-CAPN10	GEmediumpurple1	mediumpurple1
gene-CAPN15	GEpink	pink
gene-CAPN2	GEturquoise	turquoise
gene-CAPN3	GEpaleturquoise	paleturquoise
gene-CAPN5	GEsteelblue	steelblue
gene-CAPN6	GEturquoise	turquoise
gene-CAPN7	GEyellow	yellow
gene-CAPNS1	GEturquoise	turquoise
gene-CAPRIN1	GEblue	blue
gene-CAPS	GEdarkseagreen3	darkseagreen3
gene-CAPZA1	GEsteelblue	steelblue
gene-CAPZA2	GEyellow3	yellow3
gene-CAPZB	GElightpink4	lightpink4
gene-CARD10	GElightcyan	lightcyan
gene-CARD19	GEblue	blue
gene-CARF	GEcoral	coral
gene-CARHSP1	GElightcoral	lightcoral
gene-CARM1	GEcoral2	coral2
gene-CARNMT1	GEblack	black
gene-CARNS1	GEskyblue3	skyblue3
gene-CARS	GEmidnightblue	midnightblue
gene-CARS2	GEnavajowhite1	navajowhite1
gene-CASC3	GEroyalblue	royalblue
gene-CASC4	GEmediumpurple3	mediumpurple3
gene-CASD1	GEmediumorchid	mediumorchid
gene-CASK	GEgrey60	grey60
gene-CASKIN2	GEsaddlebrown	saddlebrown
gene-CASP2	GEblack	black
gene-CASP3	GEpalevioletred3	palevioletred3
gene-CASP4	GEpalevioletred3	palevioletred3
gene-CASP6	GEblack	black
gene-CASP7	GEmediumpurple1	mediumpurple1
gene-CASP8	GEblack	black
gene-CASP8AP2	GEskyblue	skyblue
gene-CASQ1	GEfirebrick3	firebrick3
gene-CASQ2	GEyellow	yellow
gene-CAST	GEsalmon	salmon
gene-CASTOR1	GEorangered1	orangered1
gene-CASTOR2	GEsteelblue	steelblue
gene-CASZ1	GElavenderblush2	lavenderblush2
gene-CAT	GEturquoise	turquoise
gene-CATSPERD	GEbrown4	brown4
gene-CAV1	GEblack	black
gene-CAV2	GEbrown2	brown2
gene-CAV3	GEblue	blue
gene-CAVIN1	GEbrown2	brown2
gene-CAVIN2	GEpalevioletred3	palevioletred3
gene-CAVIN3	GEpalevioletred3	palevioletred3
gene-CAVIN4	GEplum4	plum4
gene-CBFA2T2	GEblue	blue
gene-CBFA2T3	GEgrey60	grey60
gene-CBFB	GEdarkseagreen4	darkseagreen4
gene-CBL	GEdarkgreen	darkgreen
gene-CBLB	GEcyan	cyan
gene-CBLL1	GEred	red
gene-CBLN4	GEdarkmagenta	darkmagenta
gene-CBR1	GEturquoise	turquoise
gene-CBR3	GEturquoise	turquoise
gene-CBR4	GEdarkviolet	darkviolet
gene-CBWD2	GEindianred3	indianred3
gene-CBX1	GEantiquewhite2	antiquewhite2
gene-CBX3	GEindianred3	indianred3
gene-CBX5	GEtan	tan
gene-CBX6	GElightcyan	lightcyan
gene-CBX7	GEred	red
gene-CBY1	GEcoral	coral
gene-CC2D1A	GEdarkred	darkred
gene-CC2D1B	GEhoneydew1	honeydew1
gene-CCAR1	GEdarkgreen	darkgreen
gene-CCAR2	GEroyalblue	royalblue
gene-CCDC102A	GEdarkmagenta	darkmagenta
gene-CCDC106	GEdarkseagreen4	darkseagreen4
gene-CCDC107	GEsienna3	sienna3
gene-CCDC112	GEdarkslateblue	darkslateblue
gene-CCDC115	GElightsteelblue1	lightsteelblue1
gene-CCDC117	GEpurple	purple
gene-CCDC12	GEpaleturquoise	paleturquoise
gene-CCDC121	GEturquoise	turquoise
gene-CCDC124	GEdarkturquoise	darkturquoise
gene-CCDC126	GEbrown	brown
gene-CCDC127	GElightyellow	lightyellow
gene-CCDC130	GEcyan	cyan
gene-CCDC134	GEyellow	yellow
gene-CCDC137	GEdarkred	darkred
gene-CCDC138	GEnavajowhite1	navajowhite1
gene-CCDC142	GElightcyan	lightcyan
gene-CCDC149	GEplum2	plum2
gene-CCDC15	GEcoral4	coral4
gene-CCDC159	GEcoral4	coral4
gene-CCDC167	GEbrown4	brown4
gene-CCDC17	GEsaddlebrown	saddlebrown
gene-CCDC174	GEblue	blue
gene-CCDC186	GEbrown	brown
gene-CCDC188	GEblack	black
gene-CCDC197	GEdarkseagreen2	darkseagreen2
gene-CCDC22	GEthistle4	thistle4
gene-CCDC25	GElightpink4	lightpink4
gene-CCDC28A	GEantiquewhite1	antiquewhite1
gene-CCDC28B	GEviolet	violet
gene-CCDC3	GEdarkgreen	darkgreen
gene-CCDC32	GEyellow	yellow
gene-CCDC43	GEskyblue3	skyblue3
gene-CCDC47	GEfloralwhite	floralwhite
gene-CCDC50	GEmagenta	magenta
gene-CCDC51	GEyellow	yellow
gene-CCDC57	GElightpink4	lightpink4
gene-CCDC58	GEsienna3	sienna3
gene-CCDC59	GEskyblue2	skyblue2
gene-CCDC6	GEivory	ivory
gene-CCDC61	GEblack	black
gene-CCDC66	GEdarkmagenta	darkmagenta
gene-CCDC69	GEpurple	purple
gene-CCDC71	GEthistle2	thistle2
gene-CCDC71L	GEsaddlebrown	saddlebrown
gene-CCDC77	GEskyblue4	skyblue4
gene-CCDC78	GEgreen4	green4
gene-CCDC8	GEdarkseagreen4	darkseagreen4
gene-CCDC80	GEturquoise	turquoise
gene-CCDC82	GEturquoise	turquoise
gene-CCDC84	GEsienna4	sienna4
gene-CCDC85A	GElightsteelblue1	lightsteelblue1
gene-CCDC85B	GEcoral4	coral4
gene-CCDC85C	GEpurple	purple
gene-CCDC86	GEyellow	yellow
gene-CCDC88A	GEturquoise	turquoise
gene-CCDC88C	GEpalevioletred3	palevioletred3
gene-CCDC9	GEdarkgrey	darkgrey
gene-CCDC90B	GEpink	pink
gene-CCDC91	GEplum1	plum1
gene-CCDC92	GEbrown	brown
gene-CCDC93	GEred	red
gene-CCDC97	GEdarkseagreen4	darkseagreen4
gene-CCDC9B	GEdarkslateblue	darkslateblue
gene-CCHCR1	GEblue	blue
gene-CCL1	GEcoral3	coral3
gene-CCL14	GEbrown2	brown2
gene-CCL16	GElightgreen	lightgreen
gene-CCL2	GEbrown	brown
gene-CCL21	GEnavajowhite2	navajowhite2
gene-CCL25	GEdeeppink	deeppink
gene-CCM2	GEyellow	yellow
gene-CCNB1IP1	GElightcyan	lightcyan
gene-CCNB3	GEturquoise	turquoise
gene-CCNC	GEpink	pink
gene-CCND1	GEsienna4	sienna4
gene-CCND3	GEdarkolivegreen	darkolivegreen
gene-CCNDBP1	GEdarkorange	darkorange
gene-CCNE1	GEskyblue1	skyblue1
gene-CCNE2	GEdarkred	darkred
gene-CCNG1	GElightsteelblue	lightsteelblue
gene-CCNG2	GEthistle1	thistle1
gene-CCNH	GEmaroon	maroon
gene-CCNI	GEskyblue4	skyblue4
gene-CCNJ	GEturquoise	turquoise
gene-CCNK	GEdarkseagreen4	darkseagreen4
gene-CCNL1	GEgrey60	grey60
gene-CCNL2	GEbrown4	brown4
gene-CCNQ	GEcyan	cyan
gene-CCNT1	GEmediumpurple2	mediumpurple2
gene-CCNT2	GEmediumpurple1	mediumpurple1
gene-CCNY	GEblue	blue
gene-CCNYL1	GEivory	ivory
gene-CCP110	GEdarkmagenta	darkmagenta
gene-CCPG1	GEmagenta	magenta
gene-CCRL2	GEdarkorange2	darkorange2
gene-CCS	GEgreen4	green4
gene-CCSAP	GEnavajowhite2	navajowhite2
gene-CCSER2	GEred	red
gene-CCT2	GEpurple	purple
gene-CCT3	GEblue	blue
gene-CCT4	GEcoral1	coral1
gene-CCT5	GEmidnightblue	midnightblue
gene-CCT6A	GEthistle1	thistle1
gene-CCT7	GEtan	tan
gene-CCT8	GEturquoise	turquoise
gene-CCZ1	GEivory	ivory
gene-CD109	GEturquoise	turquoise
gene-CD14	GEturquoise	turquoise
gene-CD151	GEsalmon	salmon
gene-CD163	GEmidnightblue	midnightblue
gene-CD164	GEgreen	green
gene-CD209	GEblue	blue
gene-CD247	GEnavajowhite1	navajowhite1
gene-CD248	GEturquoise	turquoise
gene-CD276	GEtan	tan
gene-CD2AP	GEbrown	brown
gene-CD2BP2	GEfirebrick3	firebrick3
gene-CD300LG	GEmagenta3	magenta3
gene-CD302	GEpink	pink
gene-CD320	GEsteelblue	steelblue
gene-CD34	GEorange	orange
gene-CD36	GEgreenyellow	greenyellow
gene-CD3EAP	GEthistle	thistle
gene-CD44	GEturquoise	turquoise
gene-CD46	GEbrown4	brown4
gene-CD47	GEsalmon	salmon
gene-CD55	GEcoral1	coral1
gene-CD58	GElightyellow	lightyellow
gene-CD59	GEcyan	cyan
gene-CD63	GEturquoise	turquoise
gene-CD68	GEdarkgreen	darkgreen
gene-CD74	GEyellow	yellow
gene-CD81	GEsienna4	sienna4
gene-CD82	GEcoral4	coral4
gene-CD9	GEskyblue	skyblue
gene-CD93	GEwhite	white
gene-CD99	GEcoral	coral
gene-CD99L2	GEyellow	yellow
gene-CDADC1	GEblack	black
gene-CDAN1	GEpalevioletred3	palevioletred3
gene-CDC123	GEdarkturquoise	darkturquoise
gene-CDC14A	GEdarkolivegreen4	darkolivegreen4
gene-CDC14B	GEpalevioletred3	palevioletred3
gene-CDC16	GEplum	plum
gene-CDC23	GEgrey60	grey60
gene-CDC26	GEorangered3	orangered3
gene-CDC27	GEgreen	green
gene-CDC34	GEred	red
gene-CDC37	GEtan	tan
gene-CDC37L1	GEtan	tan
gene-CDC40	GElightcoral	lightcoral
gene-CDC42	GEred	red
gene-CDC42BPA	GElightsteelblue1	lightsteelblue1
gene-CDC42BPB	GEpurple	purple
gene-CDC42EP1	GEturquoise	turquoise
gene-CDC42EP2	GEsienna3	sienna3
gene-CDC42EP3	GEdarkred	darkred
gene-CDC42EP4	GElightcyan1	lightcyan1
gene-CDC42SE1	GEgrey60	grey60
gene-CDC42SE2	GEantiquewhite2	antiquewhite2
gene-CDC45	GEplum2	plum2
gene-CDC5L	GEhoneydew1	honeydew1
gene-CDC73	GElightgreen	lightgreen
gene-CDCA7L	GEmediumpurple3	mediumpurple3
gene-CDH11	GEyellowgreen	yellowgreen
gene-CDH13	GEsalmon	salmon
gene-CDH15	GElightsteelblue1	lightsteelblue1
gene-CDH23	GEorangered3	orangered3
gene-CDH4	GEyellow2	yellow2
gene-CDH5	GEbrown2	brown2
gene-CDIP1	GEyellow3	yellow3
gene-CDIPT	GElavenderblush2	lavenderblush2
gene-CDK10	GEdarkgrey	darkgrey
gene-CDK11B	GEdarkturquoise	darkturquoise
gene-CDK12	GEcoral1	coral1
gene-CDK13	GEdarkslateblue	darkslateblue
gene-CDK14	GEturquoise	turquoise
gene-CDK16	GElightgreen	lightgreen
gene-CDK17	GEgreen	green
gene-CDK18	GElightsteelblue	lightsteelblue
gene-CDK19	GEtan	tan
gene-CDK2	GEred	red
gene-CDK20	GEdarkgrey	darkgrey
gene-CDK2AP1	GEdarkorange2	darkorange2
gene-CDK2AP2	GEblue	blue
gene-CDK3	GEmediumpurple3	mediumpurple3
gene-CDK4	GEdarkgrey	darkgrey
gene-CDK5	GEantiquewhite4	antiquewhite4
gene-CDK5R1	GEsalmon4	salmon4
gene-CDK5RAP1	GEpink	pink
gene-CDK5RAP2	GEdarkorange2	darkorange2
gene-CDK5RAP3	GEgreenyellow	greenyellow
gene-CDK7	GEplum1	plum1
gene-CDK8	GEplum	plum
gene-CDK9	GEbrown	brown
gene-CDKAL1	GEorangered3	orangered3
gene-CDKN1A	GEyellow4	yellow4
gene-CDKN1B	GEskyblue3	skyblue3
gene-CDKN1C	GEturquoise	turquoise
gene-CDKN2AIP	GEplum	plum
gene-CDKN2AIPNL	GEcoral1	coral1
gene-CDKN2C	GEblack	black
gene-CDKN2D	GElightcyan	lightcyan
gene-CDNF	GEsalmon4	salmon4
gene-CDO1	GEturquoise	turquoise
gene-CDON	GEblue	blue
gene-CDPF1	GEorangered3	orangered3
gene-CDR2	GEpurple	purple
gene-CDR2L	GEbrown	brown
gene-CDS2	GEsalmon	salmon
gene-CDV3	GElavenderblush3	lavenderblush3
gene-CDYL	GEdarkturquoise	darkturquoise
gene-CEACAM1	GEyellowgreen	yellowgreen
gene-CEBPB	GElightsteelblue	lightsteelblue
gene-CEBPD	GEcyan	cyan
gene-CEBPG	GEyellow	yellow
gene-CEBPZ	GEroyalblue	royalblue
gene-CECR2	GEbrown2	brown2
gene-CELF1	GEblueviolet	blueviolet
gene-CELF2	GEplum3	plum3
gene-CELSR2	GEtan4	tan4
gene-CEMIP2	GEantiquewhite2	antiquewhite2
gene-CENPB	GElightgreen	lightgreen
gene-CENPC	GElightcyan1	lightcyan1
gene-CENPI	GEsalmon1	salmon1
gene-CENPL	GEpalevioletred3	palevioletred3
gene-CENPP	GEbrown	brown
gene-CENPS	GElightpink3	lightpink3
gene-CENPT	GEmediumpurple1	mediumpurple1
gene-CENPU	GEskyblue3	skyblue3
gene-CENPV	GEnavajowhite1	navajowhite1
gene-CENPX	GEdeeppink	deeppink
gene-CEP104	GElightsteelblue	lightsteelblue
gene-CEP120	GEpink	pink
gene-CEP131	GEdarkred	darkred
gene-CEP170	GEorange	orange
gene-CEP19	GEdarkmagenta	darkmagenta
gene-CEP192	GEtan	tan
gene-CEP290	GEmagenta	magenta
gene-CEP295	GEyellow	yellow
gene-CEP350	GEgreenyellow	greenyellow
gene-CEP44	GEorangered4	orangered4
gene-CEP57	GEorange	orange
gene-CEP57L1	GEplum3	plum3
gene-CEP63	GEblack	black
gene-CEP68	GEcyan	cyan
gene-CEP70	GEnavajowhite2	navajowhite2
gene-CEP76	GEmediumpurple2	mediumpurple2
gene-CEP83	GEviolet	violet
gene-CEP85	GEplum3	plum3
gene-CEP85L	GEmediumorchid	mediumorchid
gene-CEP89	GEmagenta	magenta
gene-CEP95	GEgreenyellow	greenyellow
gene-CEP97	GEdarkseagreen3	darkseagreen3
gene-CEPT1	GEgreen	green
gene-CERCAM	GEturquoise	turquoise
gene-CERK	GEsalmon	salmon
gene-CERS1	GEdarkgreen	darkgreen
gene-CERS2	GEdarkgreen	darkgreen
gene-CERS5	GEdarkolivegreen	darkolivegreen
gene-CES2	GEhoneydew1	honeydew1
gene-CETN2	GEorange	orange
gene-CETN3	GEhoneydew	honeydew
gene-CFAP20	GElightgreen	lightgreen
gene-CFAP298	GEmagenta	magenta
gene-CFAP36	GEdarkorange	darkorange
gene-CFAP97	GEmaroon	maroon
gene-CFB	GEturquoise	turquoise
gene-CFD	GEthistle3	thistle3
gene-CFDP1	GEpurple	purple
gene-CFDP2	GEturquoise	turquoise
gene-CFH	GEbrown	brown
[truncated: 9,054 more rows]
