# Supplementary material for: Integrated multi-omics analysis reveals variation in intramuscular fat among muscle locations of Qinchuan cattle
Source: BMC Genomics. 2023 Jul 1;24:367. doi: 10.1186/s12864-023-09452-9 (PMC10314489; doi:10.1186/s12864-023-09452-9)
Supplement: Supplementary file 2 — Additional file 2. [file 12864_2023_9452_MOESM2_ESM.zip › Supplementary2/Table S24. Metabolites WGCNA module for Y and S.xlsx]

## Sheet: Sheet1
Table S24. Metabolites WGCNA module for Y and S
name	Module	color
Bufotenine O-glucoside	MEtan	tan
PHENACYLAMINE	MEmidnightblue	midnightblue
Hydroxyethyl myristyl oxyhydroxypropyl decanamide	MEpink	pink
6-Thioguanosine monophosphate	MEblack	black
3-Phenylpropanal	MEblack	black
Pantetheine	MEpink	pink
7alpha,12alpha-Dihydroxy-5beta-cholestan-3-one	MEyellow	yellow
2-Phenylaminoadenosine	MEtan	tan
L-Lysine	MEturquoise	turquoise
15-Deoxy-Delta12,14-PGJ2	MEgreenyellow	greenyellow
2-Oxoglutarate	MEsalmon	salmon
8-[(1R,2R)-3-Oxo-2-{(Z)-pent-2-enyl}cyclopentyl]octanoate	MEblue	blue
p-Coumaroylagmatine	MElightgreen	lightgreen
4-Hydroxybenzaldehyde	MEcyan	cyan
3D-3,5/4-Trihydroxycyclohexane-1,2-dione	MEturquoise	turquoise
ADP-ribose	MEred	red
6-Methylthiopurine 5'-monophosphate ribonucleotide	MEturquoise	turquoise
LysoPC(15:0/0:0)	MEturquoise	turquoise
Aminoimidazole ribotide	MEblack	black
all-trans-Retinoic acid	MEred	red
(R)-11,12,13-Trinor-1(5),6,9-guaiatrien-8-one	MElightgreen	lightgreen
4,5-Dimethyl-2-octylthiazole	MEcyan	cyan
2-(Formamido)-N1-(5'-phosphoribosyl)acetamidine	MEgreen	green
Styrene	MElightcyan	lightcyan
N-Formyl-L-glutamate	MEblue	blue
N-Acetyl-N6,N6,O-tridemethylpuromycin-5'-phosphate	MEgreenyellow	greenyellow
2,5-Diamino-6-(5-phospho-D-ribitylamino)pyrimidin-4(3H)-one	MEred	red
Cromakalim	MEblue	blue
Threonylhistidine	MElightcyan	lightcyan
D-Xylonate	MEturquoise	turquoise
7,10-Hexadecadiynoic acid	MEcyan	cyan
Naringenin-7-O-Glucoside	MEgreenyellow	greenyellow
Phenylalanyl-prolyl-arginine nitrile	MElightcyan	lightcyan
4-Dedimethylamino sancycline	MElightcyan	lightcyan
p-Tolyl Sulfate	MEgreenyellow	greenyellow
LysoSM(d18:1)	MEtan	tan
Squamocin K	MEturquoise	turquoise
L-Histidine	MEgreen	green
Nogalavinone	MEturquoise	turquoise
Isopropyl beta-D-glucoside	MEturquoise	turquoise
Desidustat	MEblue	blue
Methyl jasmonate	MEturquoise	turquoise
Kedarcidin chromophore	MEgreen	green
Validoxylamine A 7'-phosphate	MEgreen	green
7-Methylguanosine 5'-phosphate	MEblack	black
Calcidiol	MEblue	blue
alpha-Irone	MEturquoise	turquoise
1-(5-Phospho-D-ribosyl)-5-amino-4-imidazolecarboxylate	MEpurple	purple
6-Hydroxypseudooxynicotine	MEpink	pink
5,6,7,8-tetrahydro-2-Naphthoic Acid	MEgrey60	grey60
9-Decenoylcholine	MElightcyan	lightcyan
Isoescin Ia	MEblue	blue
Phenylalanyl-Gamma-glutamate	MEblack	black
Sphinganine 1-phosphate	MEred	red
2-Arachidonoylglycerol	MEred	red
Urocanate	MEyellow	yellow
Verbenalol	MEcyan	cyan
6-Deoxyerythronolide B	MEblue	blue
trans-Zeatin-O-glucoside riboside	MEblue	blue
3-Phenyl-4-pentenal	MEblue	blue
Lactaldehyde	MEmidnightblue	midnightblue
Heptadecanoic acid	MEmidnightblue	midnightblue
3,4-Dihydroxy-9,10-secoandrosta-1,3,5(10)-triene-9,17-dione	MEyellow	yellow
Cholic acid glucuronide	MEgrey60	grey60
3-Hydroxy-9,10-secoandrosta-1,3,5(10)-triene-9,17-dione	MEturquoise	turquoise
Di-8-ANEPPS	MEyellow	yellow
PE(P-18:0/20:3(8Z,11Z,14Z)-2OH(5,6))	MEbrown	brown
Bisindolylmaleimide I	MEblue	blue
Loxoprofen	MEred	red
12-Oxo-2,3-dinor-10,15-phytodienoic acid	MEcyan	cyan
Palmitoyl-L-carnitine	MEred	red
10,11-Epidioxycalamene	MEcyan	cyan
5-Fluorocyclohexadiene-cis,cis-1,2-diol-1-carboxylate	MEtan	tan
benzonatate (2,5,8,11,14,17,20,23,26-Nonaoxaoctacosan-28-yl p-(butylamino)-benzoate	MEblue	blue
2-Phenyl-1,3-propanediol monocarbamate	MEblack	black
Aminorex	MEturquoise	turquoise
beta-Hydroxy-gamma-trimethylaminobutyric acid	MEyellow	yellow
12alpha,13alpha-Dihydroxyfumitremorgin C	MEpink	pink
Erinapyrone A	MEblue	blue
(-)-Huperzine A (HupA)	MElightcyan	lightcyan
AG 2034	MEblack	black
(S)-4-(4-Methylphenyl)-2-pentanone	MEmidnightblue	midnightblue
Abscisic acid glucose ester	MEgreenyellow	greenyellow
Estradiol 17-sulfate	MEmagenta	magenta
5-hydroperoxy-15-HETE	MElightcyan	lightcyan
Confertifoline	MEcyan	cyan
Cyclohexane-1-carboxylate	MElightgreen	lightgreen
Zeinoxanthin	MEpurple	purple
10-Formyltetrahydrofolate	MEturquoise	turquoise
1,25-dihydroxy-2,4-dinor-1,3-secovitamin D3 / 1,25-dihydroxy-2,4-dinor-1,3-secocholecalciferol	MEyellow	yellow
5-methoxyuridine	MEcyan	cyan
cis-1,2-Dihydro-3-ethylcatechol	MEmagenta	magenta
(6E)-8-Oxogeranial	MEblue	blue
2-(alpha-Hydroxyethyl)thiamine diphosphate	MEblue	blue
Formyl phosphate	MEturquoise	turquoise
[2-(Dimethoxymethyl)-1-heptenyl]benzene	MEcyan	cyan
beta-Alanyl-L-arginine	MEblue	blue
2-Hydroxy-3-carboxy-6-oxo-7-methylocta-2,4-dienoate	MElightgreen	lightgreen
Avocadyne 2-acetate	MElightcyan	lightcyan
Asp Asp Asp	MEtan	tan
beta-Alanyl-CoA	MEgreenyellow	greenyellow
3-(2-Hydroxy-1-methyl-2-nitrosohydrazino)-N-methyl-1-propanamine	MEmagenta	magenta
Petunidin 3-galactoside	MEgreen	green
Choloyl-CoA	MEmagenta	magenta
Epiacoronene	MEblue	blue
Mytilin B	MEblue	blue
Glucose-6-glutamate	MEturquoise	turquoise
2-Oxothiazolidine-4-carboxylic acid	MEmidnightblue	midnightblue
Dihydroactinidiolide	MEred	red
CDP-glucose	MEgreenyellow	greenyellow
9(10)-EpOME	MEpurple	purple
QUININE ETHYL CARBONATE	MEred	red
2-Furanmethanol	MEturquoise	turquoise
1-Stearoylglycerophosphoserine	MEblue	blue
4-Hydroxycitrulline	MEturquoise	turquoise
Rhizocticin B	MEblack	black
2,4(1H,3H)-Pyrimidinedione, 1-(cyclopropylmethyl)-6-(3,5-dimethylbenzoyl)-5-(1-methylethyl)-	MEgreen	green
Gentisic acid	MEcyan	cyan
(6b,7b,13R)-6,7-Diacetoxy-8,14-labdadiene-13-ol	MElightgreen	lightgreen
7,8-Epoxybasm-4-en-6-one	MElightgreen	lightgreen
Oxalosuccinate	MEpink	pink
2-(4,4-Difluoro-1-piperidinyl)-6-methoxy-N-[1-(1-methylethyl)-4-piperidinyl]-7-[3-(1-pyrrolidinyl)propoxy]-4-quinazolinamine	MEblue	blue
Thymidine 3',5'-cyclic monophosphate	MEgreenyellow	greenyellow
2-Chloro-3-oxoadipate	MEturquoise	turquoise
Sinapoyl-CoA	MEgreenyellow	greenyellow
PC(14:1(9Z)/P-16:0)	MEyellow	yellow
Nocardicin A	MEred	red
DG(18:1(9Z)/18:3(9Z,12Z,15Z)/0:0)[iso2]	MEgreenyellow	greenyellow
Dihydroclavaminic acid	MEsalmon	salmon
Isopenicillin N	MEgreenyellow	greenyellow
Aglepristone	MEblue	blue
8,8a-Deoxyoleandolide	MEblue	blue
Zeaxanthin	MEyellow	yellow
S-Carboxymethyl-L-cysteine	MEbrown	brown
1-Palmitoylglycerol	MEblack	black
9-HOTE	MEcyan	cyan
Daucic acid	MEmagenta	magenta
Crocin	MEmagenta	magenta
Prenyl glucoside	MElightgreen	lightgreen
GDP-4-dehydro-3,6-dideoxy-alpha-D-mannose	MEturquoise	turquoise
Phenethyl	MEgrey60	grey60
1-Hexadecanol	MEturquoise	turquoise
Trimethobenzamide	MEgreen	green
2-O-ethyl PAF C-16	MEcyan	cyan
Enalaprilat	MEblack	black
5'-Phosphoribosyl-N-formylglycinamide	MEsalmon	salmon
PE(P-20:0/0:0)	MEpink	pink
4-(beta-D-Ribofuranosyl)aniline 5'-phosphate	MEturquoise	turquoise
Benzyl b-L-arabinopyranoside	MEbrown	brown
N-Glycolylneuraminic acid	MEblack	black
4-hydroxy Nonenal Glutathione	MEblue	blue
(1R,6S)-1,6-Dihydroxycyclohexa-2,4-diene-1-carboxylate	MEbrown	brown
Angiotensin (5-8)	MEmagenta	magenta
6-Deoxydihydrokalafungin	MEblue	blue
Ethanol, 2-(pentyl(5-(1-piperidinyl)(1,2,4)triazolo(1,5-a)pyrimidin-7-yl)amino)-	MEpurple	purple
Decanoic acid	MEblue	blue
Erinapyrone B	MEblack	black
Xanthosine	MEblue	blue
Amarogentin	MEyellow	yellow
Benzyl alcohol	MEbrown	brown
2-Methoxyidazoxan	MEturquoise	turquoise
L-gamma-Glutamyl-(3R)-L-beta-ethynylserine	MEred	red
2-Methyl-4-propyl-1,3-oxathiane	MEsalmon	salmon
3'-Demethylstaurosporine	MEpink	pink
Threonylisoleucine	MEbrown	brown
Glucose lactate ketone	MEsalmon	salmon
CYCLOCREATINE	MEmagenta	magenta
Taurolithocholic acid	MEblue	blue
Paclitaxel	MEcyan	cyan
Acetylcarnitine	MEblack	black
L-Anticapsin	MEmagenta	magenta
Traumatic acid	MEbrown	brown
MG(PGF2alpha/0:0/0:0)	MEpink	pink
Anofinic acid	MEcyan	cyan
2-(2-Methylpropyl)thiazole	MEmidnightblue	midnightblue
5,6-DHET	MEblue	blue
Atrolactic acid	MEred	red
3'-Hydroxyropivacaine	MEturquoise	turquoise
N-(4-Hydroxycinnamoyl)tyrosine	MEgreenyellow	greenyellow
SQ 26180	MEred	red
Flucytosine	MEbrown	brown
LysoPC(20:4(8Z,11Z,14Z,17Z)/0:0)	MEpurple	purple
3beta-Hydroxy-4beta,14alpha-dimethyl-9beta,19-cyclo-5alpha-ergost-24(24(1))-en-4alpha-carboxylate	MEturquoise	turquoise
(2R,5R)-2-[6-(Cyclopentylamino)-8-(methylamino)purin-9-yl]-5-(hydroxymethyl)oxolane-3,4-diol	MEpurple	purple
Alanyl-Lysine	MEpink	pink
PC(P-15:0/0:0)	MEturquoise	turquoise
Cyclopentolate	MEcyan	cyan
Lipoyl-AMP	MEbrown	brown
gamma-Glutamylleucine	MEpink	pink
9,10-DiHOME	MEpurple	purple
Cortisol	MEyellow	yellow
3-Dehydroecdysone	MEturquoise	turquoise
L-Threonine	MEgreen	green
Lidocaine	MElightgreen	lightgreen
Ethyl 6-chlorochroman-2-carboxylate	MEturquoise	turquoise
Glycyl-Arginine	MEbrown	brown
DN-isobutylamide	MElightgreen	lightgreen
Dihydrophloroglucinol	MEpurple	purple
Tabtoxinine-delta-lactam	MEturquoise	turquoise
3-Aminopropanal	MEgreen	green
Wyerol	MEgreen	green
Acetyl adenylate	MEturquoise	turquoise
17alpha-Hydroxyprogesterone	MEgreen	green
Indan-1-ol	MEtan	tan
Methyl-[12]-gingerdiol	MEpink	pink
2,4-Dihydroxythiazole	MEpurple	purple
3-Oxo-OPC6-CoA	MEsalmon	salmon
Semaxanib	MEbrown	brown
Farnesylcysteine	MEturquoise	turquoise
2-Carboxy-2,5-dihydro-5-oxofuran-2-acetate	MEcyan	cyan
4-(2-Naphthyloxy)-2-butyne-1-amine	MEblue	blue
Ropinirole	MEsalmon	salmon
alpha-Methylstyrene	MEgreen	green
(9Z,12Z,15Z,18Z)-Tetracosatetraenoyl-CoA	MEsalmon	salmon
BL IV	MEturquoise	turquoise
Methaqualone	MEpurple	purple
Licoricesaponin A3	MEpink	pink
5-Hydroxyvalproic acid	MEyellow	yellow
4-Methoxy-2,2'-bipyrrole-5-carbaldehyde	MEpink	pink
Phylloquinone	MEmagenta	magenta
2-Ethylhexyl diphenyl phosphate	MElightgreen	lightgreen
3-(4-Hydroxyphenyl)-1-propanol	MEmidnightblue	midnightblue
N-Acetyl-L-citrulline	MEcyan	cyan
N-Isopropyl-p-toluamide	MEturquoise	turquoise
Sphinganine	MEyellow	yellow
6''-O-Carbamoylkanamycin A	MEblue	blue
Eicosanoyl-EA	MEmidnightblue	midnightblue
Histidyllysine	MEturquoise	turquoise
Neamine	MEtan	tan
Abscisate	MEbrown	brown
L-Glutathione reduced	MEpink	pink
(Z)-3-(1-Butenyl)-1H-2-benzopyran-1-one	MEmidnightblue	midnightblue
Melibiitol	MEtan	tan
2-aceto-2-hydroxy-butanoate	MEgreen	green
Gabexate	MEgreen	green
Cartormin	MEgreen	green
14,15-DiHETrE	MEred	red
N-Glycoloyl-neuraminate	MEblue	blue
(11Z,14Z,17Z,20Z)-Hexacosatetraenoyl-CoA	MEgreenyellow	greenyellow
L-Proline	MEmidnightblue	midnightblue
4-Hydroxynonenal glutathione	MEblue	blue
Ribostamycin	MEbrown	brown
4,21-Dehydrogeissoschizine	MEturquoise	turquoise
MG(0:0/16:0/0:0)	MElightgreen	lightgreen
Imexon	MEblack	black
7,8-Diaminononanoate	MElightgreen	lightgreen
Ginsenoyne J	MEcyan	cyan
Valyl-Valine	MEcyan	cyan
Arachidonyl-CoA	MEpink	pink
Withaferin A	MEbrown	brown
Sulfadoxine	MEturquoise	turquoise
(6Z,9Z,12Z)-Octadecatrienoic acid	MEred	red
Arginylproline	MEturquoise	turquoise
4-Hydroxymethyl Ambrisentan	MEturquoise	turquoise
Cyclosporin A	MEbrown	brown
Glutathionylaminopropylcadaverine	MEblack	black
Biotin sulfone	MEgreen	green
Hydralazine	MEsalmon	salmon
Benzetimide	MEbrown	brown
.alpha.-Estradiol	MEgrey60	grey60
N-Acetyl-b-glucosaminylamine	MEblack	black
L-Pipecolate	MEred	red
Gefitinib	MEyellow	yellow
3beta,5beta-Ketotriol	MEcyan	cyan
6-(2-Hydroxyethoxy)-6-oxohexanoic acid	MEred	red
Formycin b	MEgreen	green
Aspartame	MEblue	blue
9,10-DHOME	MEpurple	purple
2-Methyleneglutarate	MEpink	pink
2-Aminoheptanedioic acid	MEcyan	cyan
5-{2-Fluoro-5-[3-(3-hydroxy-2-methoxycarbonyl-phenoxy)-propenyl]-phenyl}-isoxazole-3-carboxylic acid	MEgreenyellow	greenyellow
(3S,4R)-3,4-Dihydroxycyclohexa-1,5-diene-1,4-dicarboxylate	MEturquoise	turquoise
11,17-Dihydroxy-6-methyl-17-(1-propynyl)androsta-1,4,6-triene-3-one	MEblue	blue
3-O-Acetylepisamarcandin	MElightcyan	lightcyan
Succinylacetone	MEred	red
Littorine	MEyellow	yellow
7-Amino-4-hydroxy-2-naphthalenesulfonic acid	MEturquoise	turquoise
LysoPA(0:0/18:1(9Z))	MEturquoise	turquoise
(R)-Lipoate	MEgreen	green
6-Thioinosine-5'-monophosphate	MEmagenta	magenta
N-Acetylneuraminate 9-phosphate	MEyellow	yellow
cis,trans-5'-Hydroxythalidomide	MEpink	pink
2-O-Benzoyl-D-glucose	MEred	red
UDP-L-Ara4N	MEsalmon	salmon
Phospho-anandamide	MEpink	pink
9-peroxy-5Z,7E,11Z,14Z-eicosatetraenoate	MElightcyan	lightcyan
Folate	MEturquoise	turquoise
Estradiol-17beta	MEyellow	yellow
1-Linoleoylglycerophosphocholine	MEblue	blue
beta-D-Gentiobiosyl crocetin	MEgrey60	grey60
LysoPG(18:2(9Z,12Z)/0:0)	MEpink	pink
1-(11Z-docosenoyl)-glycero-3-phosphate	MEturquoise	turquoise
15-Epibetanidin 5-[E-feruloyl-(->3)-apiosyl-(1->2)-glucoside]	MEbrown	brown
12-Hydroxy-12-octadecanoylcarnitine	MEred	red
7-Methyluric acid	MEtan	tan
LysoPC(16:0/0:0)	MEturquoise	turquoise
Hibiscetin 8-methyl ether 3-rhamnoside	MEturquoise	turquoise
PC(15:0/20:2(11Z,14Z))	MEpurple	purple
5a,11a-Dehydrotetracycline	MEgreen	green
2'-Deamino-2'-hydroxyneamine	MEblue	blue
(S)-3-Hydroxybutanoyl-CoA	MEblue	blue
Gly Cys Glu	MEyellow	yellow
9-deoxy-9-methylene-16,16-dimethyl -PGE2	MEblue	blue
p-CHLOROPHENYLALANINE	MElightcyan	lightcyan
Etonogestrel	MEred	red
Imidazole acetol-phosphate	MEmagenta	magenta
Humulinic acid A	MElightgreen	lightgreen
Adenosine 3'-monophosphate	MEblue	blue
Molindone	MEturquoise	turquoise
GDP-D-mannuronate	MEpurple	purple
Quercetin 3-rhamnosyl-(1->2)-alpha-L-arabinopyranoside	MEblue	blue
Peanut oil, hydrogenated	MEblue	blue
PA(P-16:0/18:1(12Z)-2OH(9,10))	MEpurple	purple
2-Amino-3-methyl-1-butanol	MEred	red
2-(6'-methylthio)hexylmalate	MEblue	blue
12-oxo-5E,8E,10Z-dodecatrienoic acid	MEmagenta	magenta
6-Deoxoteasterone	MEblue	blue
GDP-beta-L-colitose	MEgreenyellow	greenyellow
2-(p-Aminobenzamido)pyridine	MEtan	tan
Dihydroneopterin phosphate	MEgreenyellow	greenyellow
LysoPE(18:1(11Z)/0:0)	MEblue	blue
(10Z)-12-Hydroxyhexadecenoylcarnitine	MEred	red
S-(2-Methylpropionyl)-dihydrolipoamide-E	MEturquoise	turquoise
Elsamitrucin	MEgreenyellow	greenyellow
CMP	MEgreen	green
Tylactone	MEgreenyellow	greenyellow
PI(5-iso PGF2VI/16:2(9Z,12Z))	MEtan	tan
UDP-N-acetylmuramoyl-L-alanyl-gamma-D-glutamyl-meso-2,6-diaminopimelate	MEblack	black
(2R,3R)-3-Methylornithine	MEturquoise	turquoise
Gentamicin A2	MEsalmon	salmon
3b-Hydroxy-5-cholenoic acid	MElightcyan	lightcyan
Orsellinic acid 2-O-beta-D-glucoside	MEgrey60	grey60
Ethyl 3-phenylpropanoate	MEcyan	cyan
(E)-5,8-Megastigmadien-4-one	MEblack	black
Sorbitan stearate	MEgrey60	grey60
Sulfamoxole	MEtan	tan
3-Methylcrotonyl-CoA	MEblue	blue
Carnosine	MEgreen	green
Tetraethylene glycol	MEpurple	purple
4,8-Dihydroxyquinoline	MEturquoise	turquoise
METHACHOLINE	MEsalmon	salmon
Ophthalmic acid	MEturquoise	turquoise
Curdione	MElightgreen	lightgreen
Naphthyl-2-hydroxymethyl-succinyl CoA	MEbrown	brown
1,10-Epoxy-3,8-dihydroxy-4,11(13)-germacradien-12,6-olide	MEpink	pink
Kanosamine	MEturquoise	turquoise
1-O-Octadecyl-sn-glyceryl-3-phosphorylcholine	MEyellow	yellow
C16 Sphinganine	MEturquoise	turquoise
Tropine	MEyellow	yellow
3beta-Hydroxyergosta-7,24(24(1))-dien-4alpha-carboxylate	MEgreen	green
DG(12:0/20:5(5Z,8Z,11Z,14Z,16E)-OH(18R)/0:0)	MEyellow	yellow
Aurone	MEturquoise	turquoise
Disulfoton	MEgreenyellow	greenyellow
Menaquinone 4	MEyellow	yellow
Tobramycin	MElightcyan	lightcyan
Ketotrilostane	MEyellow	yellow
Phytosphingosine	MEturquoise	turquoise
Uridine triphosphate (UTP)	MEsalmon	salmon
4,4-Dimethoxy-2-butanone	MEgreenyellow	greenyellow
Nicotinamide adenine dinucleotide (NAD)	MEgreen	green
Digitoxigenin 3-[glucosyl-(1->6)-glucosyl-(1->4)-2,6-dideoxyribohexoside]	MElightcyan	lightcyan
D-Cycloserine	MEmidnightblue	midnightblue
3alpha,7alpha-Dihydroxy-5beta-cholestanate	MEred	red
Hexa-His	MEtan	tan
Neocarzinostatin chromophore	MEturquoise	turquoise
4-(4-Fluorobenzyl)-2-p-tolyl-1,2,4-thiadiazolidine-3,5-dione	MEred	red
LysoPC(18:0/0:0)	MEpink	pink
Atorvastatin	MEtan	tan
Iclaprim	MEturquoise	turquoise
3-Hydroxydodeca-7,10-dienoylcarnitine	MEmidnightblue	midnightblue
24-Methylidenecycloartanol	MEpink	pink
Nudicauline	MEgrey60	grey60
beta-Nicotinamide D-ribonucleotide	MEturquoise	turquoise
Glutaminylthreonine	MEgrey60	grey60
Esculentic acid (Phytolacca)	MEyellow	yellow
2-Dehydropantoate	MEred	red
trans-Hex-2-enoic acid	MEpink	pink
2-Acetamido-4-(D-alanylamino)-2,4,6-trideoxy-D-mannopyranose	MEyellow	yellow
Cholic acid	MEpurple	purple
Buddledin A	MEsalmon	salmon
CDP-DG(18:0/PGJ2)	MEtan	tan
4,6-O-Ethylidene-D-glucose	MEgreenyellow	greenyellow
8-Amino-8-demethylriboflavin	MEturquoise	turquoise
5-Amino-6-(5'-phosphoribosylamino)uracil	MEblue	blue
Ampicillin	MEyellow	yellow
Styraxlignolide A	MEgreen	green
Surfactin	MEblue	blue
Phenylalanyl-Glutamate	MEblack	black
Desulfoglucotropeolin	MEyellow	yellow
PG(22:5(7Z,10Z,13Z,16Z,19Z)/PGJ2)	MEturquoise	turquoise
Tiaprofenic acid	MEred	red
Tacedinaline	MEblue	blue
6-Hydroxyprotopine	MEgreenyellow	greenyellow
(2S)-Lactyl-2-diphospho-5'-guanosine	MEsalmon	salmon
p-Hydroxybenzyldesulphoglucosinolate	MEblack	black
Oxaloglutarate	MEturquoise	turquoise
alpha-D-Xylopyranosyl-(1->6)-beta-D-glucopyranosyl-(1->4)-D-glucose	MEturquoise	turquoise
Sodium humate	MEbrown	brown
Threoninyl-Glutamine	MEcyan	cyan
Cyclooctat-9-en-7-ol	MEblue	blue
2,5-Dimethylpyrazine	MEgrey60	grey60
6,8a-Seco-6,8a-deoxy-5-oxoavermectin ''1b'' aglycone	MEblue	blue
Behenic acid	MEmidnightblue	midnightblue
1,3,7-Trimethyl-8-nonylpurine-2,6-dione	MEred	red
Adenine	MEpurple	purple
Thiamine acetic acid	MEtan	tan
N-Acetylglucosaminylasparagine	MEtan	tan
2-Chloro-4-nitrophenyl a-D-maltotrioside	MEblue	blue
n-Methyl-2-phenyl-n-[(5r,7s,8s)-7-(pyrrolidin-1-yl)-1-oxaspiro[4.5]dec-8-yl]acetamide	MEgrey60	grey60
DG(12:0/20:3(8Z,11Z,14Z)-2OH(5,6)/0:0)	MEblue	blue
9,12,13-TriHOME	MEred	red
Ecgonine methyl ester	MEpurple	purple
PE-NMe(18:3(9Z,12Z,15Z)/24:1(15Z))	MEred	red
Deoxyloganin	MEmidnightblue	midnightblue
indole-3-acetyl-methionine	MEtan	tan
Tetranor 12-HETE	MEpink	pink
MG(a-13:0/0:0/0:0)[rac]	MEturquoise	turquoise
O-Acetylcarnitine	MEturquoise	turquoise
beta-D-Glucosamine	MEpurple	purple
urea glutamate	MEpink	pink
xi-4-Hydroxy-4-methyl-2-cyclohexen-1-one	MEblack	black
ADP-D-glycero-beta-D-manno-heptose	MEtan	tan
8-Hydroxydesmethylclomipramine	MEturquoise	turquoise
Dihydromonacolin L acid	MEyellow	yellow
3-[(1R,2S,5R,6S)-5-Hydroxy-7-oxabicyclo[4.1.0]heptan-2-yl]-2-oxopropanoate	MEmidnightblue	midnightblue
Niridazole	MEcyan	cyan
3alpha,7alpha,12alpha-Trihydroxy-5beta-cholestan-26-al	MEtan	tan
N-Succinyl-L-glutamate	MEturquoise	turquoise
Armillaripin	MElightcyan	lightcyan
Gentamicin C1	MEblue	blue
Glycidyl oleate	MEblue	blue
Indole	MEturquoise	turquoise
(2E)-4-hydroxy-3-methylpent-2-enedioyl-CoA	MEsalmon	salmon
1-Deoxy-11-oxopentalenate	MEmagenta	magenta
Cetocycline	MEgreen	green
Imidazolopiperazine	MEgrey60	grey60
Ile-Ile-Ala-Glu-Lys	MEblue	blue
(3S)-3-Hydroxy-N6,N6,N6-trimethyl-L-lysine	MEpink	pink
N-Acetyl-D-glucosamine 6-phosphate	MEblue	blue
Fexaramine	MEpurple	purple
Aminomethyl fluorescein	MEtan	tan
dITP	MEgrey60	grey60
D-Glucosamine	MEpink	pink
(-)-Ditryptophenaline	MEturquoise	turquoise
1-O-Myristoyl-2-acetyl-glycerol	MEred	red
13(S)-HPOT	MEblue	blue
Polyglycerol esters of fatty acids	MEblue	blue
dTDP-4-amino-2,4-dideoxy-beta-L-xylose	MEgrey60	grey60
N-Stearoyl Aspartic acid	MEblack	black
5-OxoETE	MEblue	blue
2-Succinyl-5-enolpyruvyl-6-hydroxy-3-cyclohexene-1-carboxylate	MEpink	pink
1-O-Isopentyl-3-O-octadec-2-enoyl glycerol	MEpink	pink
Anisomycin	MEturquoise	turquoise
hydroxycarbonate	MEturquoise	turquoise
L-alpha-amino-epsilon-keto-pimelate	MEgreen	green
Isoalliin	MEgrey60	grey60
(卤)-Propionylcarnitine	MEturquoise	turquoise
PGD3	MEgreen	green
Isradipine Metabolite (3,5-Pyridinedicarboxylic acid, 4-(2,1,3-benzoxadiazol-4-yl)-2,6-dimethyl-, mo	MEgreenyellow	greenyellow
3-Hydroxypyridine sulfate	MEyellow	yellow
URB937	MEgreenyellow	greenyellow
DIHYDROMUNDULONE	MEpurple	purple
Brassinolide	MEblue	blue
6-Hydroxydec-4-enedioyl-CoA	MEgreen	green
2-Deoxy-scyllo-inosamine	MEturquoise	turquoise
Diethyl decanedioate	MEpurple	purple
Triethyl phosphate	MEblack	black
splitomicin	MEbrown	brown
4alpha-Carboxy-stigmasta-7,24(24(1))-dien-3beta-ol	MEpink	pink
Streptomycin	MEblack	black
CDP-DG(i-16:0/a-17:0)	MEmagenta	magenta
Perphenazine 4-aminobutyrate	MEgrey60	grey60
3alpha,7alpha,12alpha,26-Tetrahydroxy-5beta-cholestane	MEblack	black
Propyphenazone	MEtan	tan
Etaspirene	MEturquoise	turquoise
Erythromycin D	MEturquoise	turquoise
PC(P-18:0/20:3(8Z,11Z,14Z)-2OH(5,6))	MEbrown	brown
Arabinosylhypoxanthine	MEgreen	green
13-Hydroxyhexadecanoylcarnitine	MEblue	blue
Scymnol	MEblue	blue
1-(5-Methyl-3-pyridinyl)-1-decanone	MEblack	black
Muricatin A	MEblue	blue
Gentamicin C2	MEcyan	cyan
2-Methylbutyroylcarnitine	MEturquoise	turquoise
2',3'-Dideoxy-3'-fluorouridine	MEgreen	green
3-[2-(6-Methyl-2-pyridinyl)ethynyl]-2-cyclohexene-1-one O-methyloxime	MEgrey60	grey60
Indinavir	MEyellow	yellow
N-Arachidonyl dopamine	MEpink	pink
2-Oxo-4-hydroxy-4-carboxy-5-ureidoimidazoline	MEmagenta	magenta
4-(beta-D-Ribofuranosyl)phenol 5'-phosphate	MEblue	blue
Quercitrin	MEtan	tan
Bimosiamose	MEtan	tan
Tetracenomycin D1	MEblack	black
Pyridylacetylglycine	MEturquoise	turquoise
Zilascorb	MEturquoise	turquoise
Creatinine lactate	MEtan	tan
Bis(2-methylpropanoyloxy)-9,10-epoxy-p-mentha-1,3,5-triene	MEturquoise	turquoise
(S)-6-Hydroxynicotine	MEbrown	brown
Histidylasparagine	MEyellow	yellow
Guanidinoacetate	MEbrown	brown
Fusaric acid	MEturquoise	turquoise
5-Butyltetrahydro-2-oxo-3-furancarboxylic acid	MEturquoise	turquoise
IMP	MEblue	blue
Riddelliine	MEred	red
LysoPE(P-18:0/0:0)	MEturquoise	turquoise
3',4',5'-Trimethoxytricetin 7-[rhamnosyl-(1->6)-glucoside]	MEyellow	yellow
10-Deoxymethynolide	MElightcyan	lightcyan
5-Nonyltetrahydro-2-oxo-3-furancarboxylic acid	MEblue	blue
Colnelenic acid	MEpurple	purple
Neocuproine	MEgreen	green
(+)-8-Acetoxycarvone	MEblue	blue
Squalene	MEsalmon	salmon
N1-Acetyl-tabtoxinine-beta-lactam	MEgrey60	grey60
N-Methyltryptamine	MEturquoise	turquoise
Morphine-6-glucuronide	MEgrey60	grey60
p-Hydroxypropiophenone	MEgrey60	grey60
Norsalsolinol	MEmidnightblue	midnightblue
d-Dethiobiotin	MEpurple	purple
Icosenoic acid	MEbrown	brown
6-Methylthiohexanaldoxime	MElightcyan	lightcyan
Hyperin 2''-[glucosyl-(1->3)-rhamnoside] 6''-rhamnoside	MEblue	blue
Precorrin 8X	MEturquoise	turquoise
Dolineone	MEblack	black
cis-3-(Carboxy-ethyl)-3,5-cyclo-hexadiene-1,2-diol	MEturquoise	turquoise
N,N'-Diacetylhydrazine	MElightcyan	lightcyan
CDP-glycerol	MElightcyan	lightcyan
N-Formimino-L-glutamate	MEgreen	green
N-Acetyl-L-Histidine	MEgreen	green
L-Tyrosine ethyl ester	MEgreen	green
2-Hydroxy-p-mentha-1,8-dien-6-one	MEsalmon	salmon
IDP	MEbrown	brown
dTDP-L-mycarose	MEgreenyellow	greenyellow
1,2,3,4-Tetrahydro-alpha,7-dihydroxy-beta-(hydroxymethyl)-9-methoxy-3,4-dioxocyclopenta[c][1]benzopyran-6-propanal	MEturquoise	turquoise
Coniferyl alcohol	MEred	red
Gly Trp Trp Ala	MEturquoise	turquoise
S-(Formylmethyl)glutathione	MEblack	black
Phosphatidylserine	MEgreenyellow	greenyellow
Betanidin 5-[E-feruloyl-(->5)-apiosyl-(1->2)-glucoside]	MEcyan	cyan
Cyclo(L-Phe-L-Pro)	MEgreen	green
o-Xylene	MElightcyan	lightcyan
O-Arachidonoyl Glycidol	MEblue	blue
Glutaconyl-1-CoA	MElightcyan	lightcyan
2-Butenoic acid methyl ester	MEgreenyellow	greenyellow
LysoPE(P-16:0/0:0)	MEgreen	green
D-Glucose	MEpink	pink
Isoquinoline N-oxide	MEmidnightblue	midnightblue
Decanoyl-L-carnitine	MEred	red
6-Mercaptopurine	MEblue	blue
Salicylic acid	MEred	red
5(S)-HETE	MElightgreen	lightgreen
PE(13:0/18:4(6Z,9Z,12Z,15Z))	MEturquoise	turquoise
Diethylcarbamazine	MEsalmon	salmon
(2R,3R)-3-Methylornithinyl-N6-lysine	MEturquoise	turquoise
1,3-Diisopropylbenzene	MEsalmon	salmon
Cyclohexa-1,2,4,5-tetraene	MEmidnightblue	midnightblue
5-Hexen-2-one, 5-methyl-3-methylene	MEgreen	green
Acetoacetate	MEgreenyellow	greenyellow
4-Methoxybenzyl formate	MEred	red
4-Phospho-D-erythronate	MEyellow	yellow
beta-Alanyl-L-lysine	MEcyan	cyan
N-Acetylornithine	MEbrown	brown
Thiocysteine	MEred	red
N-(14-Methylhexadecanoyl)pyrrolidine	MEturquoise	turquoise
Feruloyl-CoA	MEturquoise	turquoise
20-Oxo-5-O-beta-mycaminosyltylactone	MEblue	blue
Homotrypanothione disulfide	MEturquoise	turquoise
cis-9,10-Epoxystearic acid	MEbrown	brown
PC(18:1(9E)/0:0)[U]	MEblue	blue
Peonidin 3-arabinoside cation	MEgreenyellow	greenyellow
5-Hydroxyisourate	MEcyan	cyan
Cephamycin C	MEturquoise	turquoise
dTDP-4-dehydro-beta-L-rhamnose	MEblue	blue
3-Hydroxyoctanoate	MEmagenta	magenta
4-Trimethylammoniobutanoic acid	MEblue	blue
Taxa-4(20),11(12)-dien-5alpha,13alpha-diol	MElightcyan	lightcyan
11(R)-HETE	MEblack	black
Adhumulone	MEmagenta	magenta
1-Pyrroline-5-carboxylic acid	MEturquoise	turquoise
3-Sulfino-L-alanine	MEtan	tan
Acetyl tributyl citrate	MElightgreen	lightgreen
UDP-3-O-(3-hydroxytetradecanoyl)-D-glucosamine	MEmagenta	magenta
Psychosine	MEblue	blue
10-Deacetylbaccatin III	MEmagenta	magenta
(5Z,8Z,11Z,14Z,17Z)-Icosapentaenoyl-CoA	MEblue	blue
2-Hydroxycyclohexane-1-carboxyl-CoA	MEgreenyellow	greenyellow
6-Cyano-7-nitroquinoxaline-2,3-dione	MEmagenta	magenta
Isomaltose	MEyellow	yellow
L-4-Hydroxyglutamate semialdehyde	MEred	red
2-Propenamide, 3-(3,4-dihydroxyphenyl)-	MEmagenta	magenta
Levoamine (Chloramphenicol D base)	MEcyan	cyan
Prostaglandin F2alpha	MEmidnightblue	midnightblue
Oleoyl-CoA	MEgrey60	grey60
6-Methylquinoline	MEturquoise	turquoise
(+)-7-epi-Syringaresinol 4'-glucoside	MEblue	blue
Bucolome	MEpink	pink
Phenylethyl alcohol	MEbrown	brown
3-Methylindole	MEpink	pink
7-Aminomethyl-7-carbaguanine	MEblue	blue
3-Hydroxy-carbofuran	MEmagenta	magenta
PE(22:0/PGJ2)	MEbrown	brown
4-Keto-anhydrotetracycline	MEyellow	yellow
4-Fluoromuconolactone	MEmagenta	magenta
Tetradecanol	MEturquoise	turquoise
gamma-L-Glutamyl-L-cysteine	MEbrown	brown
D-Glucono-1,5-lactone 6-phosphate	MEblack	black
LysoPE(18:2(9Z,12Z)/0:0)	MEblue	blue
Alanyl-Serine	MEpurple	purple
Benzoquinoneacetic acid	MEmagenta	magenta
Creatine	MEmagenta	magenta
4-Methoxybenzyl alcohol	MEgreenyellow	greenyellow
(卤)-Hexanoylcarnitine	MEpink	pink
L-Homophenylalanine	MEyellow	yellow
Imidazole-4-acetaldehyde	MEturquoise	turquoise
Ouabain	MEturquoise	turquoise
L-Histidinal	MElightgreen	lightgreen
5'-Deoxyadenosine	MEpurple	purple
Levofloxacin	MEgrey	grey
Apramycin	MEtan	tan
Vilanterol	MEturquoise	turquoise
cis-3,4-Leucopelargonidin	MEbrown	brown
Glycyl-Lysine	MEpink	pink
Nebramine	MEgrey60	grey60
UDP-2,3-dideoxy-2-acetamido-3-acetamidino-alpha-D-mannuronic acid	MEmagenta	magenta
NADH	MEturquoise	turquoise
MG(6 keto-PGF1alpha/0:0/0:0)	MEblue	blue
Xanthine	MEgreen	green
L-Norvaline	MEsalmon	salmon
para-hydroxyrosiglitazone	MEblue	blue
Polyporenic acid C	MEmagenta	magenta
L-Arabinono-1,4-lactone	MEblack	black
Imidazole-4-acetate	MEbrown	brown
all-trans-Heptaprenyl diphosphate	MEbrown	brown
Kaempferol 3-O-rutinoside	MEturquoise	turquoise
pyrazolopyridazine	MEpurple	purple
Aplysiatoxin, 17-debromo-	MEgreen	green
2-Hydroxy-5-methyl-cis,cis-muconic semialdehyde	MEbrown	brown
PC(18:0/22:5(7Z,10Z,13Z,16Z,19Z))	MEmagenta	magenta
Avermectin B1a aglycone	MEgrey60	grey60
Prunasin	MEpink	pink
Spiramycin 1	MEblue	blue
LysoPA(0:0/18:2(9Z,12Z))	MEblue	blue
Acetylhomoserine	MEpurple	purple
5-Hydroxycapsanthin-5,6-epoxide	MEpurple	purple
3-Hydroxyheptanoylcarnitine	MEbrown	brown
Furaneol 4-glucoside	MElightgreen	lightgreen
1-Phenyl-1-pentanone	MEgreenyellow	greenyellow
5-Methylthio-D-ribose	MEgrey60	grey60
Histidylglutamine	MEpink	pink
L-Lysopine	MEturquoise	turquoise
2-Acetyl-1,5,6,7-tetrahydro-6-hydroxy-7-(hydroxymethyl)-4H-azepine-4-one	MEbrown	brown
Beta-Tyrosine	MEblack	black
4-Amino-1-[(2R,5R)-5-(hydroxymethyl)-4-sulfanyloxolan-2-yl]pyrimidin-2-one	MEblack	black
FR 900098	MElightgreen	lightgreen
3-Hydroxymonoethylglycinexylidide	MEpurple	purple
LysoPE(18:0/0:0)	MEturquoise	turquoise
Castasterone	MEblue	blue
Guanosine	MEgrey60	grey60
Grandisine III	MEgreen	green
Baohuoside VI	MEbrown	brown
5-(2'-Carboxyethyl)-4,6-dihydroxypicolinate	MEblue	blue
4-hydroxy Nonenal Alkyne	MEblack	black
DG(16:0/20:4(6E,8Z,11Z,14Z)+=O(5)/0:0)	MEyellow	yellow
Avermectin B1b aglycone	MEblue	blue
cis-Zeatin-7-N-glucoside	MEgreenyellow	greenyellow
5-Guanidino-2-oxopentanoate	MEbrown	brown
6alpha,9alpha-Difluoroprednisolone-17-butyrate	MEgrey60	grey60
7,8-Dihydro-7-hydroxy-8-S-glutathionyl-benzo[a]pyrene	MEturquoise	turquoise
Phosphoribosylformimino-AICAR-P	MEturquoise	turquoise
gamma-Glutamyl-gamma-aminobutyraldehyde	MEgreen	green
Cinnamylideneacetone	MEyellow	yellow
Cambinol	MEmidnightblue	midnightblue
4-(beta-Acetylaminoethyl)imidazole	MEblue	blue
Tetrahydrobiopterin	MEtan	tan
Deacetylisoipecoside	MEblack	black
1-Acetoxy-2-hydroxy-5,12,15-heneicosatrien-4-one	MElightcyan	lightcyan
Glycerylmonooleate	MEpink	pink
Pegorgotein	MEyellow	yellow
Antibiotic G-418	MEturquoise	turquoise
7,8 Dihydrokawain	MEred	red
Cyclo(-D-Tyr-Arg-Gly-Asp-Cys(carboxymethyl)-OH) sulfoxide	MEblack	black
Sakacin A	MElightgreen	lightgreen
UDP-N-acetylmuramoyl-L-alanyl-gamma-D-glutamyl-L-lysine	MEsalmon	salmon
Hypoxanthine	MEblack	black
L-Alanine n-butyl ester	MEturquoise	turquoise
8-Demethyl-8-(2,3,4-tri-O-methyl-alpha-L-rhamnosyl)tetracenomycin C	MEyellow	yellow
Nicotinamide	MEblack	black
Stearic acid	MEturquoise	turquoise
Toluene	MEmidnightblue	midnightblue
Penicillamine	MEgreen	green
4-(Cytidine 5'-diphospho)-2-C-methyl-D-erythritol	MEbrown	brown
cis-5-Tetradecenoylcarnitine	MEred	red
5,6-Dihydrouracil	MEmidnightblue	midnightblue
2-Methoxyestrone 3-glucuronide	MEblack	black
Biliverdin-IX-beta	MEblue	blue
Vulgarone A	MElightgreen	lightgreen
Cys His Lys	MElightcyan	lightcyan
Deoxypodophyllotoxin	MEred	red
Glycochenodeoxycholate	MEblue	blue
N-Methyl-L-glutamate	MEpurple	purple
N-Acetyl-L-leucine	MEgrey60	grey60
2-Hydroxy-3-oxosuccinate	MEtan	tan
Xanthosine dihydrate	MEgreen	green
4-Hydroxy-1-(3-pyridinyl)-1-butanone	MEpink	pink
4-Hydroxy-L-threonine	MEblue	blue
5-Methyl-2-pentylthiazole	MEblack	black
D-Galactaro-1,5-lactone	MEtan	tan
Vinflunine	MEturquoise	turquoise
(1-Methyl-2,3-dihydropyridin-6-ylidene)hydrazine	MEmidnightblue	midnightblue
Dihydrolipoyl-AMP	MEyellow	yellow
2-(6'-Methylthio)hexylmalic acid	MEturquoise	turquoise
Capecitabine	MEgreen	green
1-Acetyl-3,14,20-trihydroxywitha-5,24-dienolide 3-glucoside	MEtan	tan
Histamine	MEgreen	green
Carbamazepine-o-quinone	MEturquoise	turquoise
Delta-12-Prostaglandin J2	MEblack	black
Taurochenodeoxycholate	MEblue	blue
2,5-Dimethoxy-4-(2-propenyl)phenol	MEcyan	cyan
7,8-Dihydrobiopterin	MEgreenyellow	greenyellow
Epirubicin glucuronide	MEcyan	cyan
NORETHINDRONE ACETATE	MEturquoise	turquoise
Flavogallol	MEpurple	purple
Cinnamaldehyde	MEyellow	yellow
N-Desmethylrosuvastatin	MEtan	tan
N-Acetylneuraminate	MEgreen	green
Mauritine A	MEtan	tan
4alpha-Methyl-5alpha-ergosta-8,14,24(28)-trien-3beta-ol	MEred	red
6-Carboxy-5,6,7,8-tetrahydropterin	MEgreenyellow	greenyellow
N-Desmethyl tapentadol	MEmagenta	magenta
Pseudouridine	MEgreen	green
Feruloyl-2-hydroxyputrescine	MEgreenyellow	greenyellow
Morphine	MEturquoise	turquoise
dTDP-L-olivose	MEgreenyellow	greenyellow
Tafluprost	MEgrey60	grey60
Neolinustatin	MEyellow	yellow
CMP-N-acetylneuraminate	MEgreenyellow	greenyellow
beta-Alanyl-N(pi)-methyl-L-histidine	MEgrey60	grey60
1,3-Diacetoxy-4,6,12-tetradecatriene-8,10-diyne	MElightgreen	lightgreen
Iminoaspartate	MEbrown	brown
Proline betaine	MEgreenyellow	greenyellow
Feruloylputrescine	MEturquoise	turquoise
Ecdysone	MEblue	blue
Stearoylethanolamide	MEbrown	brown
S-Adenosyl-L-homocysteine	MEturquoise	turquoise
6-Thiourate	MEmagenta	magenta
2-epi-5-epi-Valiolone	MEcyan	cyan
Pyrido[2,3-d]pyrimidin-2(1H)-one, 4-cyclohexyl-1-ethyl-7-methyl-	MEtan	tan
dAMP	MEred	red
Gln Ser Ala His	MEblue	blue
Pentaethylene glycol	MEpurple	purple
Pelargonidin 3-O-glucoside	MEtan	tan
5,6-Dihydro-4-methoxy-6-[2-(4-methoxyphenyl)ethyl]-2H-pyran-2-one	MEpink	pink
2-Carboxy-4-dodecanolide	MEbrown	brown
Orotate	MEsalmon	salmon
Haploside C	MEmagenta	magenta
Coumarin	MEmidnightblue	midnightblue
UDP-L-Ara4FN	MEsalmon	salmon
2'-Dehydrokanamycin A	MEsalmon	salmon
15,17(3)-Seco-F430-17(3)-acid	MEturquoise	turquoise
Phenazine-1-carboxylate	MEgreenyellow	greenyellow
3''-Deamino-3''-hydroxykanamycin B	MEtan	tan
Undecylprodigiosin	MEturquoise	turquoise
8-Methylthiooctyl glucosinolate	MEturquoise	turquoise
7-Mercaptoheptanoic acid	MEblack	black
5-Pentyltetrahydro-2-oxo-3-furancarboxylic acid	MEturquoise	turquoise
2-Hydroxy-cis-hex-2,4-dienoate	MEturquoise	turquoise
Semidehydroascorbic acid	MEmagenta	magenta
DG(2:0/6 keto-PGF1alpha/0:0)	MEturquoise	turquoise
5a,11a-Dehydrooxytetracycline	MEblue	blue
5-Hydroxy-2-oxo-4-ureido-2,5-dihydro-1H-imidazole-5-carboxylate	MEmagenta	magenta
Deacetoxycephalosporin C	MEyellow	yellow
6-Guanidino-2-oxocaproic acid	MEturquoise	turquoise
L-Glutamine	MEyellow	yellow
4-Ethyl-2,5-dimethylthiazole	MEturquoise	turquoise
2-Amino-4-phosphonobutyric acid	MEgreen	green
beta-Tocotrienol	MEyellow	yellow
dTDP-D-glucuronate	MEbrown	brown
Xestoaminol C	MEred	red
UDP-3-ketoglucose	MEsalmon	salmon
5-Oxoavermectin ''1a'' aglycone	MEyellow	yellow
MG(18:0/0:0/0:0)	MEturquoise	turquoise
Angiotensin (1-5)	MEred	red
L-allo-Threonine	MElightcyan	lightcyan
7,8-Dihydro-2'-deoxyguanosine	MEturquoise	turquoise
5,7alpha-Dihydro-1,4,4,7a-tetramethyl-4H-indene	MEblack	black
3-Dehydroshikimate	MEpurple	purple
(-)-Jasmonic acid	MEturquoise	turquoise
3alpha-Hydroxy-3,5-dihydromonacolin L acid	MElightcyan	lightcyan
Allo-hydroxycitric acid lactone	MEmidnightblue	midnightblue
Cetylmannoside	MEred	red
(1r,3r)-1-Aminocyclopentane-1,3-dicarboxylic acid	MEbrown	brown
7-Hydroxyoctanoylcarnitine	MEturquoise	turquoise
Carboxynorspermidine	MEpurple	purple
MG(20:3(6,8,11)-OH(5)/0:0/0:0)	MEblue	blue
12-trans-Hydroxy juvenile hormone III	MEmidnightblue	midnightblue
Spinosin C	MEmagenta	magenta
2-Oxo-2,3-dihydrofuran-5-acetate	MElightgreen	lightgreen
PS(22:0/20:4(6Z,8E,10E,14Z)-2OH(5S,12R))	MEbrown	brown
(1E)-4-Oxobut-1-ene-1,2,4-tricarboxylate	MEmagenta	magenta
2-S-glutathionyl acetate	MEblue	blue
Glucoputranjivin	MElightcyan	lightcyan
dTDP-4-amino-2,3,4,6-tetradeoxy-D-glucose	MEred	red
Uridine	MEmagenta	magenta
Serinyl-Arginine	MEgrey60	grey60
Isonicotinoyl-NADP adduct	MEblack	black
3-Isopropenylpentanedioic acid	MEmidnightblue	midnightblue
Porphobilinogen	MEblue	blue
3-Hydroxypimeloyl-CoA	MEblue	blue
PE(18:1(11Z)/16:0)	MEbrown	brown
4-Methyl-1-phenyl-2-pentanol	MElightgreen	lightgreen
1,3-Dimethyluracil	MEcyan	cyan
8-(2-Hydroxyethyl)theophyline	MEturquoise	turquoise
Fexofenadine	MEblue	blue
N-Acetyltyramine	MEsalmon	salmon
5-Hydroxy-p-mentha-6,8-dien-2-one	MEbrown	brown
trans-Hex-2-enoyl-CoA	MEgreen	green
1-Stearoyl-rac-glycerol	MEred	red
1-Benzazepine	MEmidnightblue	midnightblue
Gymnodimine	MEblue	blue
Umbelliferone	MEmagenta	magenta
Pantoyllactone glucoside	MEblue	blue
Cyclin D1	MEpink	pink
Metyrapone	MEgreen	green
Gypsogenin 3-O-b-D-glucuronide	MEcyan	cyan
Myotoxin A	MEpink	pink
L-Isoleucine	MEblue	blue
Terpentecin	MElightcyan	lightcyan
Sphingosyl-phosphocholine	MEpink	pink
(1R,3S)-3-(6-Aminopurin-9-yl)cyclopentan-1-ol	MEturquoise	turquoise
(8R,9S,10R,13S,14S,17S)-17-Hydroxy-11,13-dimethyl-2,6,7,8,9,10,11,12,14,15,16,17-dodecahydro-1H-cyclopenta[a]phenanthren-3-one	MEtan	tan
3-Fluoro-2-oxopropanoic acid	MEturquoise	turquoise
Colforsin daropate	MEpurple	purple
Delphinidin 3-(6''-acetylglucoside)	MEgreenyellow	greenyellow
Oleic Acid ethyl ester	MEred	red
6-Hydroxytryprostatin B	MEturquoise	turquoise
Rizatriptan	MElightcyan	lightcyan
Dihydroxyeicosatrienoic acid	MEred	red
Estrone glucuronide	MEblue	blue
Dimethylguanidino valeric acid	MEgrey60	grey60
Thymidine	MElightgreen	lightgreen
xi-3,5-Dimethyl-2(5H)-furanone	MEmidnightblue	midnightblue
2-[(L-Alanin-3-ylcarbamoyl)methyl]-2-hydroxybutanedioate	MEgreen	green
Glycocholate	MEblue	blue
Narbomycin	MEturquoise	turquoise
2',4',6',3,4-Pentahydroxy-3'-geranyl-5-prenyldihydrochalcone	MEpurple	purple
N-Acetyl-O-demethylpuromycin	MEgreen	green
5-Heptyl-2-furanheptanoic acid	MEcyan	cyan
2,5-diamino-6-(5-phospho-D-ribosylamino)pyrimidin-4(3H)-one	MElightgreen	lightgreen
L-Xylulose 1-phosphate	MEmagenta	magenta
Annoglabasin C	MEblack	black
p-TOLUENESULFONYL FLUORIDE	MEblue	blue
N,N-dimethyl-Safingol	MEmidnightblue	midnightblue
2-Dimethylamino-5,6-dimethylpyrimidin-4-ol	MEgrey60	grey60
Glucobrassicin	MEgreenyellow	greenyellow
Homogentisate	MEblue	blue
Fumarate	MEpurple	purple
PC(16:0/18:2(10E,12Z))	MEmagenta	magenta
5-O-beta-D-Mycaminosyltylactone	MEyellow	yellow
CMP-pseudaminic acid	MEblack	black
Miglitol	MEsalmon	salmon
dTDP-madurosamine	MEgreenyellow	greenyellow
capsidiol	MEsalmon	salmon
2-Methylbutyl 3-hydroxy-2-methylidenebutanoate	MElightgreen	lightgreen
Sulfapyridine	MEturquoise	turquoise
Cyanidin	MEgreen	green
5'-Oxoaverantin	MEgreenyellow	greenyellow
APC	MEblue	blue
3-(Acetyloxy)-2-hydroxypropyl octadecanoate	MEsalmon	salmon
Ethyl 3-hydroxydodecanoate	MEturquoise	turquoise
1,1'-(Tetrahydro-6a-hydroxy-2,3a,5-trimethylfuro[2,3-d]-1,3-dioxole-2,5-diyl)bis-ethanone	MEturquoise	turquoise
APGPR Enterostatin	MEblue	blue
Methylpyrazine	MEmagenta	magenta
(6-Aminoquinolin-2-yl) N-(2,5-dihydroxypyrrol-1-yl)-N-hydroxycarbamate	MEblue	blue
Artocarbene	MEmagenta	magenta
PE(22:2(13Z,16Z)/22:6(4Z,7Z,10Z,12E,16Z,19Z)-OH(14))	MEbrown	brown
Ingenol mebutate	MEyellow	yellow
LysoPC(20:4(5Z,8Z,11Z,14Z)/0:0)	MEblue	blue
Hercynine	MEblue	blue
5'-Methylthioadenosine	MEturquoise	turquoise
AzIV	MEpink	pink
Histidinyl-Isoleucine	MEgreenyellow	greenyellow
Cytidine 5'-{[hydroxy(2-hydroxypropyl)phosphonoyl]phosphate}	MEblack	black
Brevianamide F	MEblack	black
Bardoxolone methyl	MEblue	blue
2-[(L-Alanin-3-ylcarbamoyl)methyl]-3-(2-aminoethylcarbamoyl)-2-hydroxypropanoate	MEblue	blue
3-Hydroxy-6,8-dimethoxy-7(11)-eremophilen-12,8-olide	MEbrown	brown
Piquerol A	MEbrown	brown
Malvidin 3-(6''-p-coumarylglucoside) 5-dimalonylglucoside	MEturquoise	turquoise
DG(PGF1alpha/16:0/0:0)	MEmagenta	magenta
IL-1R Antagonist	MEturquoise	turquoise
cis-Aconitic anhydride	MElightgreen	lightgreen
2-(2-Oxopropanoyloxy)butanedioic acid	MEmidnightblue	midnightblue
4-(beta-D-Glucosyloxy)benzoate	MEbrown	brown
LysoPC(20:3(5Z,8Z,11Z)/0:0)	MEblue	blue
Monacolin L acid	MEcyan	cyan
(+)-Brusatol	MEmagenta	magenta
5'-Deoxy-5-fluorocytidine	MEsalmon	salmon
5-Fluorouridine diphosphate	MEsalmon	salmon
Isopentyl gentiobioside	MEturquoise	turquoise
2-Aminomuconate	MEtan	tan
S-(1,2-Dichlorovinyl)-L-cysteine	MEbrown	brown
Methoxamine	MEsalmon	salmon
2-Naphthol	MEbrown	brown
2-Methyl-1-propanethiol	MEyellow	yellow
Minoxidil	MEred	red
PE(18:0/0:0)	MEturquoise	turquoise
3-Hydroxy-cis,cis-muconate	MEpink	pink
PS(18:1(11Z)/24:1(15Z))	MEmagenta	magenta
Cysteineglutathione disulfide	MEturquoise	turquoise
D-Glucuronolactone	MEtan	tan
Tyrosyl-Alanine	MEblue	blue
Butyryl-L-carnitine	MEmidnightblue	midnightblue
9-Hydroxydecanoylcarnitine	MEpink	pink
Behenoyl-arabinofuranosyl-cytosine	MEgrey60	grey60
(11Z)-Eicoseneoylcarnitine	MEred	red
Indole-3-ethanol	MEturquoise	turquoise
Senkyunolide N	MEtan	tan
Lividamine	MEturquoise	turquoise
Doxorubicin-semiquinone	MEturquoise	turquoise
Calicheamicin T0	MEturquoise	turquoise
Clavulanic acid	MEturquoise	turquoise
Losartan N2-glucuronide	MEturquoise	turquoise
6-Hydroxyheptanoylcarnitine	MEpink	pink
7-Methyl-2'-deoxyguanosine-3'-monophosphate	MEtan	tan
Lividomycin A	MEgreen	green
Alanopine	MEgreenyellow	greenyellow
Methyl beta-D-glucopyranoside	MEtan	tan
Phomopsin B	MEgreen	green
Leucyl-Isoleucine	MEblue	blue
Erucic acid	MEpink	pink
Hydrogenobyrinate a,c diamide	MElightgreen	lightgreen
16b-Hydroxystanozolol	MEblack	black
Glycohyodeoxycholic acid	MEyellow	yellow
Levanbiose	MEmidnightblue	midnightblue
Dihydroshikonofuran	MEpink	pink
Tulathromycin A	MEgreen	green
Glycochenodeoxycholic acid 3-glucuronide	MEmidnightblue	midnightblue
Mesoxalaldehyde	MEmagenta	magenta
Thymol methyl ether	MEblue	blue
Phenylbutyrylglutamine	MEturquoise	turquoise
Hydroxyatrazine	MEturquoise	turquoise
N-Acetyl-1-methylhistidine	MEmagenta	magenta
Mithramycin	MEbrown	brown
Perindoprilat	MEyellow	yellow
PC(17:0/20:4(5Z,8Z,11Z,14Z)-OH(20))	MEbrown	brown
Quinelorane	MEtan	tan
DG(PGJ2/19:0/0:0)	MEyellow	yellow
Undecaprenyl phosphate alpha-L-Ara4FN	MEyellow	yellow
Palmitaldehyde	MEmidnightblue	midnightblue
17,20-dimethyl Prostaglandin F1伪	MEblue	blue
Phenthoate	MEblue	blue
5''-Phosphoribosylparomamine	MEturquoise	turquoise
16-Hydroxyhexadecanoic acid	MEturquoise	turquoise
N-(1-Deoxy-1-fructosyl)leucine	MEbrown	brown
Benzeneacetonitrile	MEmidnightblue	midnightblue
2-hydroxyhexadecanoic acid	MEbrown	brown
5-Pyridyl	MEturquoise	turquoise
Roxithromycin	MEyellow	yellow
Oleoylcarnitine	MEturquoise	turquoise
Buparlisib	MElightcyan	lightcyan
Phenprobamate	MElightgreen	lightgreen
PE(18:0/20:4(5Z,8Z,11Z,13E)(15Ke))	MEturquoise	turquoise
Oleandolide	MEturquoise	turquoise
Gluten exorphin B4	MEbrown	brown
5-Carboxyamino-1-(5-phospho-D-ribosyl)imidazole	MElightcyan	lightcyan
1-Phenyl-1-cyclohexene	MEmagenta	magenta
PE(16:0/P-16:0)	MEyellow	yellow
Mesoxalonitrile	MEmagenta	magenta
meso-Tartaric acid	MEyellow	yellow
Sarmazenil	MEgreen	green
Macromomycin B	MEgreen	green
Lidamidine	MEturquoise	turquoise
Glycocholic Acid	MEgreenyellow	greenyellow
Ondansetron	MEbrown	brown
Pilsicainide	MEturquoise	turquoise
1-Nitro-5,6-dihydroxy-dihydronaphthalene	MEblue	blue
2-Hydroxy-3-keto-5-methylthiopentenyl-1-phosphate	MEturquoise	turquoise
Met His Lys	MEgreen	green
N-Desthienylethyl-rotigotine	MEgreen	green
Bacilysin	MEgreen	green
Linoleamide	MEpink	pink
Cyclic ADP-ribose	MEgreen	green
Threoninyl-Arginine	MElightcyan	lightcyan
PG(i-12:0/i-18:0)	MEpurple	purple
3-Dehydro-2-deoxyecdysone	MEblue	blue
Pesticide4_Ivermectin_C48H74O14_22,23-dihydroavermectin B1	MEmagenta	magenta
Cys-Gly	MEmagenta	magenta
Uric acid	MEgreen	green
Normorphine	MEsalmon	salmon
4-Coumaroylshikimate	MEtan	tan
1,2,3,6-Tetrahydro-2,3'-bipyridine	MEgreenyellow	greenyellow
N6-(L-1,3-Dicarboxypropyl)-L-lysine	MElightcyan	lightcyan
5'-Phosphoribosylglycinamide	MEpurple	purple
Hydroxyphenyllactic acid	MEblue	blue
UDP-4-dehydro-6-deoxy-D-glucose	MEsalmon	salmon
Glyoxylate	MEgreen	green
1'-Hydroxyversicolorone	MEturquoise	turquoise
S-(3-Methylbutanoyl)-dihydrolipoamide-E	MEblack	black
Emindole SB	MEgreen	green
13(S)-HOT	MEbrown	brown
2-n-Propyl-4-pentenoic acid	MEpink	pink
Tyrosol	MEgrey60	grey60
7alpha-Hydroxy-3-oxo-4-cholestenoate	MEblue	blue
Sulfasalazine	MEblack	black
(S,E)-Zearalenone	MEcyan	cyan
MG(15:0/0:0/0:0)	MEturquoise	turquoise
n-propyl-l-arginine	MEgrey60	grey60
Dehydroascorbate	MEred	red
Pentanoic acid, 4-amino-, (R)-; Valeric acid, 4-amino-, (R)-(+)-; (R)-(+)-4-Aminovaleric acid; (R)-4-Aminopentanoic acid	MEsalmon	salmon
(Z)-Phenylacetaldehyde oxime	MEblack	black
N-Docosahexaenoyl phenylalanine	MEblue	blue
Dimethylsphingosine	MEturquoise	turquoise
4-Hydroxyphenylethanol	MEgreen	green
Gly Val Gly His	MEbrown	brown
PGH2-EA	MEblue	blue
NH-DVal(NMe)-Val-OMe	MEpink	pink
GW1843	MEturquoise	turquoise
3-Hydroxyanthranilate	MEturquoise	turquoise
Phthalic acid	MEcyan	cyan
Momordicoside G	MEpink	pink
PE(15:0/22:1(13Z))	MEbrown	brown
Precorrin 4	MEtan	tan
4-Deoxypyridoxine	MEyellow	yellow
4-Pyridoxate	MEturquoise	turquoise
PC(P-18:1(11Z)/TXB2)	MEblue	blue
Viomycin	MEsalmon	salmon
PGPC	MEblue	blue
Tyrosyl-Isoleucine	MEsalmon	salmon
5-Hexyltetrahydro-2-oxo-3-furancarboxylic acid	MEblack	black
L-alpha-Acetyl-N,N-dinormethadol	MEred	red
2,4-Bis(2-methoxyethoxy)-1,3,5-triazine	MElightgreen	lightgreen
Trypanothione	MEturquoise	turquoise
Prolyl-Aspartate	MEblack	black
10-Hydroxycarbazepine	MEgreen	green
4-Guanidinobutanoic acid	MEturquoise	turquoise
3'-Amino-3'-deoxythimidine glucuronide	MEbrown	brown
Cer(d18:0/20:3(6,8,11)-OH(5))	MEyellow	yellow
Metyrosine	MEblack	black
cis-4-Hydroxy-D-proline	MEblack	black
Tezampanel	MEturquoise	turquoise
Bufotalin	MElightcyan	lightcyan
Methyl 3,4,6-tri-O-galloyl-beta-D-glucopyranoside	MEblue	blue
3-Octaprenyl-4-hydroxybenzoate	MEblack	black
Ajmalicine	MEtan	tan
D-Octopine	MEturquoise	turquoise
O-Phospho-4-hydroxy-L-threonine	MEmidnightblue	midnightblue
Flavin adenine dinucleotide (FAD)	MEturquoise	turquoise
DMAPP (ammonium salt)	MEmagenta	magenta
2-Deoxyecdysone	MEmagenta	magenta
26:6(8Z,11Z,14Z,17Z,20Z,23Z)	MEmidnightblue	midnightblue
L-Malic acid	MEturquoise	turquoise
2,3-dihydrobenzofuran	MEblue	blue
3-(3-Amino-3-carboxypropyl)uridine	MEgreenyellow	greenyellow
1-[[(2S,3S,4S,5R)-3,4-Dihydroxy-5-(hydroxymethyl)-2-[(2R,3R,4S,5S,6R)-3,4,5-trihydroxy-6-(hydroxymethyl)oxan-2-yl]oxyoxolan-2-yl]methoxy]propan-2-one	MEturquoise	turquoise
Buphedrone	MEbrown	brown
Rosoxacin	MEblue	blue
6'''-Deamino-6'''-oxoneomycin C	MEgreen	green
Dephospho-CoA	MEbrown	brown
Phytocassane E	MEgreen	green
4-Hydroxy-2,6,6-trimethyl-3-oxo-1,4-cyclohexadiene-1-carboxaldehyde	MEturquoise	turquoise
Hydroxymethylphosphonate	MEgreen	green
4beta-(2-Aminoethylthio)catechin	MEblue	blue
Vaccenyl carnitine	MEred	red
3-Oxohexadecanoic acid	MEmagenta	magenta
PPHP	MEbrown	brown
alpha-hydroxy myristic acid	MEyellow	yellow
2-Nonenoic acid	MEpurple	purple
PG(i-12:0/i-16:0)	MEblue	blue
N-(3-acetamidopropyl)pyrrolidin-2-one	MEpink	pink
L-3-Aminobutyryl-CoA	MEturquoise	turquoise
Tetrahydrocorticosterone	MEpurple	purple
2-Oxo-4-hydroxy-5-aminovalerate	MEmagenta	magenta
L-Cys-Gly	MEbrown	brown
Versiconal	MEblack	black
Pentadecanoylglycine	MEpurple	purple
N-Palmitoyl Arginine	MElightcyan	lightcyan
Styrene-cis-2,3-dihydrodiol	MEpurple	purple
Testosterone glucuronide	MEblue	blue
Corticosterone	MEyellow	yellow
Docosanoyl-CoA	MEmagenta	magenta
Fumaric acid	MEturquoise	turquoise
MG(18_2(9Z,12Z)_0_0_0_0)[rac]	MEcyan	cyan
(卤)-2-Hydroxy-4-(methylthio)butanoic acid	MEblack	black
10-Deoxymethymycin	MEpink	pink
Histidylhydroxyproline	MEturquoise	turquoise
Trimethylamine	MEmagenta	magenta
Indoleacrylic acid	MEmidnightblue	midnightblue
Oxamate	MElightcyan	lightcyan
Tyrosyl-Proline	MEblue	blue
L-Carnosine	MEturquoise	turquoise
Cer(d18:0/20:3(8Z,11Z,14Z)-2OH(5,6))	MEyellow	yellow
(E)-4-Hydroxyphenylacetaldehyde oxime	MEbrown	brown
Dimethyl-3-hydroxypyrid-4-one	MEyellow	yellow
LysoPA(8:0/0:0)	MEpink	pink
Tetrahydrofolate	MEblack	black
(1R,10R,12S,15S,16R,17S)-15-Ethenyl-13-methyl-19-oxa-3,13-diazahexacyclo[14.3.1.02,10.04,9.010,15.012,17]icosa-2,4,6,8-tetraene	MEblue	blue
2-Hydroxyacorenone	MEpurple	purple
Capillanol	MElightgreen	lightgreen
Avermectin A1a aglycone	MEyellow	yellow
1,2-Disinapoylgentiobiose	MEyellow	yellow
Radiprodil	MEgreenyellow	greenyellow
2,3-Butanediol glucoside	MEblack	black
CDP-DG(22:6(5Z,8E,10Z,13Z,15E,19Z)-2OH(7S, 17S)/22:6(4Z,7Z,10Z,13Z,16Z,19Z))	MEturquoise	turquoise
3-Hydroxy-3-methylglutaric acid	MEturquoise	turquoise
9(S)-HPODE	MEpurple	purple
CDP-ethanolamine	MEblack	black
3,4-Methyleneazelaic acid	MEbrown	brown
Sphingosine	MEturquoise	turquoise
Octadecanoic acid	MEred	red
Phalloidine	MEcyan	cyan
Thiostatin	MEmidnightblue	midnightblue
2,3-Dinor-8-iso prostaglandin F2alpha	MEsalmon	salmon
(S)-Reticuline	MEgreen	green
(8E,10R,12Z)-10-Hydroperoxy-8,12-octadecadienoate	MEturquoise	turquoise
Benzoylnorecgonine	MEturquoise	turquoise
Oleoyl Ethanolamide	MEyellow	yellow
Deoxyguanine	MEturquoise	turquoise
Streptomycin 6-phosphate	MEblue	blue
Ricinoleic acid	MEblue	blue
Nebramycin factor 4	MElightcyan	lightcyan
Biochanin A	MEgreen	green
6-(Hydroxymethyl)-7,8-dihydropterin	MEbrown	brown
2-Methyl-5-phenylpyridine	MEgrey60	grey60
Muramic acid	MEmagenta	magenta
ginkgolide K	MEpink	pink
1,6-Dimethylnaphthalene	MEgreenyellow	greenyellow
4'-Hydroxyacetophenone 4'-[4-hydroxy-3,5-dimethoxybenzoyl-(->5)-apiosyl-(1->2)-glucoside]	MEgreen	green
(+)-15,16-Dihydroxyoctadecanoic acid	MEyellow	yellow
Linamarin	MEmidnightblue	midnightblue
PC(17:2(9Z,12Z)/0:0)	MEblue	blue
Pro Leu	MEturquoise	turquoise
Methyl sulfate	MEsalmon	salmon
HYDROCOTARNINE	MElightcyan	lightcyan
20-Hydroxyecdysone	MEblue	blue
Cyanidin 3-O-(2"-xylosyl-6"-(6"'-caffeoyl-glucosyl)-galactoside)	MEsalmon	salmon
3A-Deolivosylpremithramycin B	MEgreen	green
Thyronamine	MEblue	blue
Cysteinyl-Asparagine	MEyellow	yellow
Etiopurpurin	MEblue	blue
Arlacel A	MEgreenyellow	greenyellow
1,2-Dihydronaphthalene	MEmidnightblue	midnightblue
Desacetylvindoline	MElightcyan	lightcyan
Tyr Ala	MEtan	tan
Cyclododecanone	MEturquoise	turquoise
LysoPC(18:1(9Z)/0:0)	MEblue	blue
(1R,4Ar,5S,7R)-7-methyl-1-[(2R,3S,4R,5R,6S)-3,4,5-trihydroxy-6-(hydroxymethyl)oxan-2-yl]oxy-1,5,6,7a-tetrahydrocyclopenta[c]pyran-4a,5,7-triol	MElightcyan	lightcyan
Epothilone D	MEblue	blue
Biotin sulfoxide	MEred	red
Histidylglycine	MEblue	blue
(1R,6S)-6-Amino-5-oxocyclohex-2-ene-1-carboxylate	MEgrey60	grey60
Capillene	MEgrey60	grey60
Urate	MEmagenta	magenta
Edta citrate	MEturquoise	turquoise
25-Hydroxy-6,19-dihydro-6,19-ethanovitamin D3	MEred	red
Asparaginyl-Methionine	MEturquoise	turquoise
Isorhoifolin	MEturquoise	turquoise
12-Ketodeoxycholic acid	MEpink	pink
2-Propenoic acid, 2-methyl-, 7-oxabicyclo[4.1.0]hept-3-ylmethyl ester	MEbrown	brown
Cer(d16:1/20:4(6E,8Z,11Z,14Z)+=O(5))	MEyellow	yellow
Dmap-ethyl-paf	MEyellow	yellow
p-Cymene	MEturquoise	turquoise
GDP-valienol	MEblue	blue
3-Fluorophenmetrazine	MEmagenta	magenta
Valdiate	MEblack	black
Glutaminylglutamic acid	MEpink	pink
2-Octaprenyl-6-methoxyphenol	MEred	red
3-dehydrosphinganine (C20)	MEblue	blue
6-Aminomethyl-3-methyl-4H-1,2,4-benzothiadiazine 1,1-dioxide	MEtan	tan
N-Acetylaspartylglutamate	MEcyan	cyan
24-Hydroxytetracosanoic acid	MEturquoise	turquoise
dGMP	MEblue	blue
6,10,14-Trimethyl-5,9,13-pentadecatrien-2-one	MEmidnightblue	midnightblue
Cycloserine	MEmidnightblue	midnightblue
UDP-L-Ara4O	MEsalmon	salmon
all-trans-13,14-Dihydroretinol	MEblack	black
Sarcosine	MEmagenta	magenta
UDP-L-rhamnose	MEsalmon	salmon
Hexadecanoic acid	MEbrown	brown
Threonylvaline	MEbrown	brown
S-(1,2-Dicarboxyethyl)glutathione	MEturquoise	turquoise
2,3-Heptanedione	MEpink	pink
xi-10-Hydroxyoctadecanoic acid	MEturquoise	turquoise
PE(DiMe(13,5)/22:6(5Z,8E,10Z,13Z,15E,19Z)-2OH(7S, 17S))	MEmagenta	magenta
Staphyloferrin A	MEred	red
Tetrazepam	MEturquoise	turquoise
Ibafloxacin	MEturquoise	turquoise
2-Ethylacrylylcarnitine	MEturquoise	turquoise
Inosine 5'-monophosphate disodium salt hydrate	MEmagenta	magenta
Bosentan	MEgreen	green
3-({5-[(N-Acetyl-3-{4-[(carboxycarbonyl)(2-carboxyphenyl)amino]-1-naphthyl}-L-alanyl)amino]pentyl}oxy)-2-naphthoic acid	MEgrey60	grey60
Hydroquinone	MEmidnightblue	midnightblue
(R)-3,7-Dimethyl-5-indanecarboxylic acid	MEcyan	cyan
3-Methylbenzaldehyde	MEpink	pink
Myrtine	MEgreen	green
22-Hydroxydocosanoic acid	MEmidnightblue	midnightblue
5-Fluorodeoxyuridine diphosphate	MEsalmon	salmon
24,25-Dihydrolanosterol	MEmidnightblue	midnightblue
Glutathione	MEcyan	cyan
4-Amino-3-hydroxybutanoylcarnitine	MEred	red
Methyl 3,4,5-trimethoxycinnamate	MEturquoise	turquoise
3-Indolebutyric acid	MEmagenta	magenta
alpha-Monofluoromethyl histidine	MEbrown	brown
1-(2-Furyl)butan-3-one	MEred	red
L-Fucono-1,5-lactone	MElightcyan	lightcyan
Tyrosyl-Lysine	MEyellow	yellow
Cytidine	MEbrown	brown
CDP-DG(22:3(10Z,13Z,16Z)/TXB2)	MEblue	blue
(S1)-Methoxy-3-heptanethiol	MEbrown	brown
Methyl 2-((3,4-dihydro-3,4-dioxo-1-naphthalenyl)amino)benzoate	MEblack	black
Cholylcitrulline	MEyellow	yellow
8-hydroxy Guanosine	MEcyan	cyan
3-Amino-2,3-dideoxy-scyllo-inosose	MEpink	pink
2'-Deamino-2'-hydroxy-6'-dehydroparomamine	MEblack	black
4b-Hydroxystanozolol	MEturquoise	turquoise
all-trans-4-Hydroxyretinoic acid	MEyellow	yellow
L-2,4-Diaminobutanoate	MEsalmon	salmon
Cycloheximide	MEblue	blue
3',4'-(Methylenedioxy)acetophenone	MEmidnightblue	midnightblue
Lactapiperanol C	MEblue	blue
Phenol	MEblue	blue
PA(22:1(13Z)/LTE4)	MEyellow	yellow
Propenoylcarnitine	MEbrown	brown
Cathenamine	MEgreen	green
Avenanthramide P	MEgreenyellow	greenyellow
2-Octaprenyl-3-methyl-5-hydroxy-6-methoxy-1,4-benzoquinone	MEbrown	brown
N-(4-((5-(3-(2-Aminoethyl)-1H-indol-5-yl)-1,2,4-oxadiazol-3-yl)methyl)phenyl)methanesulfonamide	MEgreenyellow	greenyellow
Icilin	MEturquoise	turquoise
(S)-DNPA	MEturquoise	turquoise
Phenylacetaldehyde	MElightcyan	lightcyan
Farnesoic acid	MEturquoise	turquoise
Secalciferol	MEblue	blue
4-Hydroxy-5-phenyltetrahydro-1,3-oxazin-2-one	MEblue	blue
dTDP-4-hydroxyamino-4,6-dideoxy-alpha-D-glucose	MEturquoise	turquoise
Azelaoyl PAF	MEblue	blue
Glutaminyllysine	MEmagenta	magenta
2-chloro-3-Deazaadenosine	MEgrey60	grey60
Zearalenone	MEblack	black
PC(18:1(9Z)/0:0)[U] / PC(18:1(9Z)/0:0)[rac]	MEblue	blue
Cyclooctatin	MEblue	blue
LysoPE(0:0/18:1(11Z))	MEblue	blue
trans-2-Enoyl-OPC4-CoA	MEblue	blue
3alpha,20alpha,21-Trihydroxy-5beta-pregnan-11-one	MElightcyan	lightcyan
Ginsenoside Rh5	MEturquoise	turquoise
3-[[5-Methyl-2-(1-methylethyl)cyclohexyl]oxy]-1,2-propanediol	MEblue	blue
Ethyl 3-[(2-furanylmethyl)thio]propanoate	MEyellow	yellow
2,2-Bis(4-hydroxyphenyl)-1-propanol	MEturquoise	turquoise
ADP	MEblack	black
PE(16:0/0:0)	MEturquoise	turquoise
Cannabigerolate	MEpurple	purple
1,2-Diamino-4-nitrobenzene	MEturquoise	turquoise
SM(d19:0/LTE4)	MEturquoise	turquoise
Solanidine	MEturquoise	turquoise
DL-Homoserine	MEgreen	green
2-(Hydroxymethyl)benzoic acid	MEbrown	brown
(-)-Epigallocatechin 3-p-coumaroate	MEbrown	brown
Azatyrosine	MEblue	blue
PC(16:0/P-18:1(11Z))	MEbrown	brown
Toluene-cis-dihydrodiol	MEblue	blue
4,4alpha,5,6-Tetrahydro-7-methyl-2(3H)-naphthalenone	MEred	red
1,3-Diphenylpropane	MEbrown	brown
Oxamniquine	MEturquoise	turquoise
2-Oxo-6-methylthiohexanoic acid	MEgreenyellow	greenyellow
Moguisteine	MEgreen	green
3,3-Dichloro-propionic acid	MEturquoise	turquoise
Gibberellin A12	MEcyan	cyan
Milnacipran	MEred	red
5-Methylcytosine	MEcyan	cyan
Pantothenate	MEturquoise	turquoise
His Ala Ala His	MEgreen	green
LysoPA(O-18:0/0:0)	MEpink	pink
dTTP	MEsalmon	salmon
PA(8:0/20:5(7Z,9Z,11E,13E,17Z)-3OH(5,6,15))	MEcyan	cyan
PIP(18:3(9Z,12Z,15Z)/PGF2alpha)	MEblue	blue
Cbhcy	MEcyan	cyan
Tetrahydrocortisone	MEsalmon	salmon
YC-1	MEtan	tan
Estriol	MEblue	blue
DG(14:0/22:5(4Z,7Z,10Z,13Z,16Z)/0:0)	MEyellow	yellow
Ovalitenin B	MEgrey60	grey60
PC(P-16_0_18_4(6Z,9Z,12Z,15Z))	MEblack	black
Deoxyloganic acid	MEyellow	yellow
Glutaric anhydride	MEmidnightblue	midnightblue
1-Deoxynojirimycin	MEcyan	cyan
2,4-Bis(acetamido)-2,4,6-trideoxy-beta-L-altropyranose	MEbrown	brown
Lithocholyltaurine	MEblue	blue
Ergosta-5,7,22,24(28)-tetraen-3beta-ol	MEgrey60	grey60
Mulberrofuran E	MEgrey60	grey60
Moniliformin	MEmagenta	magenta
(S)-3-Sulfolactate	MEpurple	purple
Ethisterone	MEyellow	yellow
PA(8:0/22:6(4Z,7Z,10Z,13E,15E,19Z)-OH(17))	MEblue	blue
D-Glyceraldehyde 3-phosphate	MEturquoise	turquoise
Pyoverdin G4R	MEtan	tan
2-Amino-6-methyldipyrido[1,2-a:3',2'-d]imidazole	MEturquoise	turquoise
Cytarabine	MEturquoise	turquoise
D-Erythrose 4-phosphate	MEgreenyellow	greenyellow
1,2-O-Isopropylidene-D-glucofuranose	MEpurple	purple
9-Hydroxy-7-megastigmen-3-one glucoside	MEbrown	brown
L-beta-Ethynylserine	MEturquoise	turquoise
7-Hydroxyhexadecanoic acid	MEsalmon	salmon
Benzaldehyde	MElightcyan	lightcyan
2-Deoxy-2-fluoro-alpha-D-galactopyranose	MEgreen	green
PC(18:0/20:4(8Z,11Z,14Z,17Z))	MEmagenta	magenta
22alpha-Hydroxy-campesterol	MEblue	blue
Ascorbate	MEsalmon	salmon
Dihydrolipoamide	MEtan	tan
(R)-5-Phosphomevalonate	MEbrown	brown
Valyl-Proline	MElightgreen	lightgreen
Azacridone A	MElightgreen	lightgreen
Allyl propionate	MEturquoise	turquoise
3alpha,7alpha,12alpha-Trihydroxy-5beta-cholestanoate	MEgreen	green
Cytosine	MEgreen	green
Ethyl salicylate	MEmagenta	magenta
N-Acetyl-L-2-amino-6-oxopimelate	MEturquoise	turquoise
2-Hydroxymyristoylcarnitine	MEred	red
9S,10R-Epoxy-6Z-octadecene	MEsalmon	salmon
9R,10S-EpOME	MEpurple	purple
3-Hydroxy-6,7,8-trimethoxy-2-naphthoate	MEgrey60	grey60
(5S,6S)-6-Amino-5-hydroxycyclohexa-1,3-diene-1-carboxylate	MEblack	black
3,4-Dihydroxybenzoate	MEyellow	yellow
Isopropyl-beta-D-thiogalactopyranoside	MEbrown	brown
(S)-(-)-Perillyl alcohol	MEsalmon	salmon
15-Octadecene-9,11,13-triynoic acid	MEblue	blue
L-Sorbose	MEpink	pink
1-Nitroheptane	MElightgreen	lightgreen
L-Normetanephrine	MEtan	tan
PC(14:0/0:0)	MEcyan	cyan
FAD	MEturquoise	turquoise
2-(3-Phenylpropyl)tetrahydrofuran	MEgreen	green
4-Hydroxy-3-methoxyphenyl-beta-hydroxypropanoyl-CoA	MEyellow	yellow
Specnuezhenide	MEbrown	brown
Promestrienum	MEyellow	yellow
Threonate	MEblack	black
Val-Cit	MEpurple	purple
CDP-choline	MEsalmon	salmon
(R)-3-Hydroxy-5-phenylpentanoic acid	MEmagenta	magenta
Pirbuterol	MEyellow	yellow
1-(5'-Phosphoribosyl)-5-formamido-4-imidazolecarboxamide	MEbrown	brown
N(pi)-Methyl-L-histidine	MEblue	blue
Lipid X	MEblue	blue
(卤)-Octanoylcarnitine	MEpink	pink
N-Oleoyl dopamine	MEyellow	yellow
Antroquinonol	MElightgreen	lightgreen
PC(16:1(9Z)/P-18:1(11Z))	MEbrown	brown
2-(1-Pentenyl)furan	MEblue	blue
(-)-Fumigaclavine B	MEred	red
N6-(1,2-Dicarboxyethyl)-AMP	MEred	red
(6S)-Hydroxyhyoscyamine	MElightcyan	lightcyan
Carcinine	MEgreen	green
Stizolamine	MEturquoise	turquoise
Milbemycin beta2	MEblack	black
(R)-1-O-[b-D-Apiofuranosyl-(1->2)-b-D-glucopyranoside]-1,3-octanediol	MEblue	blue
Anhydrotetracycline	MEturquoise	turquoise
Oxyapramycin	MEcyan	cyan
6-Amino-6-deoxyfutalosine	MEgreen	green
Butanoyl (2S)-2-amino-5-(diaminomethylideneamino)pentanoate	MEblue	blue
3-O-alpha-Mycarosylerythronolide B	MEblue	blue
(R)-3-((R)-3-Hydroxybutanoyloxy)butanoate	MEturquoise	turquoise
GYKI 52895	MEbrown	brown
Abscisic aldehyde	MElightgreen	lightgreen
18-Oxocortisol	MEyellow	yellow
Pantothenol	MEyellow	yellow
Petromyzonol	MEcyan	cyan
1h,8h-Pyrano[3,4-c]pyran-1,8-dione	MEturquoise	turquoise
Carmofur	MEblack	black
Oxiracetam	MElightgreen	lightgreen
4alpha-Carboxy-5alpha-cholesta-8,24-dien-3beta-ol	MEyellow	yellow
L-Dopachrome	MEblack	black
Pyrroline hydroxycarboxylic acid	MEpink	pink
2-(Diethylamino)ethyl 4-amino-5-chloro-2-methoxybenzoate	MEgreen	green
1,1,2-Trimethyl-1H-benzo[E]indole	MEpink	pink
L-Leucine	MElightgreen	lightgreen
Serinyl-Proline	MEred	red
Inosine	MEgreen	green
(2-Acetyloxy-3-hydroxypropyl) (E)-octadec-9-enoate	MEred	red
Dodecanoic acid	MEmidnightblue	midnightblue
CDP-DG(PGJ2/a-17:0)	MEsalmon	salmon
12,13-DHOME	MEpurple	purple
L-Carnitine	MEturquoise	turquoise
Lithocholic acid	MEblue	blue
6-Deoxocastasterone	MEblue	blue
Verimol I	MEpink	pink
LysoPI(0:0/18:0)	MEpurple	purple
Isopropyl propyl trisulfide	MEyellow	yellow
2-(Ethoxymethyl)-1h-Imidazo[4,5-C]quinolin-4-Amine	MEsalmon	salmon
UTP	MEgrey60	grey60
Asparaginylhistidine	MEblack	black
Lawsone	MEmagenta	magenta
LysoPC(18:2(9Z,12Z)/0:0)	MEblue	blue
CPA(18:0/0:0)	MEturquoise	turquoise
PG(18:0/20:3(5Z,8Z,11Z))	MEred	red
MG(19:0/0:0/0:0)	MEred	red
Neuromedin C 1-8	MEpurple	purple
5-Aminopentanal	MEturquoise	turquoise
3alpha,11beta,21-Trihydroxy-5beta-pregnan-20-one	MEred	red
Levobunolol	MEblue	blue
(R)-Butaprost	MElightcyan	lightcyan
7-Methylxanthosine	MEred	red
Arachidyl carnitine	MEpink	pink
LysoPE(0:0/22:5(4Z,7Z,10Z,13Z,16Z))	MEblue	blue
(6E,8R,10Z)-8-hydroxy-3-oxohexadecadienoic acid	MEblue	blue
Statine	MEmidnightblue	midnightblue
Anamorelin	MEsalmon	salmon
Alanyl-Isoleucine	MEblack	black
Inosine 5'-monophosphate (IMP)	MEtan	tan
dTDP-L-epivancosamine	MEgreenyellow	greenyellow
Pentafluorophenylhydrazine	MEmagenta	magenta
UDP-2-acetamido-4-(D-alanylamino)-2,4,6-trideoxy-alpha-D-glucose	MEgreenyellow	greenyellow
Phosphoric acid	MEblue	blue
1,8-Naphthyridin-2(1H)-one	MEturquoise	turquoise
MG(20:3(8Z,11Z,14Z)-O(5,6)/0:0/0:0)	MEblue	blue
Isoleucyl-Histidine	MEbrown	brown
6-Acetamidohexanoic acid	MEred	red
4,6-Heptadiyne-1,3-diol	MEpurple	purple
11-Dehydrocorticosterone	MEsalmon	salmon
PA(14:1(9Z)/18:3(10,12,15)-OH(9))	MEred	red
Teasterone	MEpink	pink
(Dimethoxymethyl)benzene	MEcyan	cyan
Helenalin	MEsalmon	salmon
2',3'-Cyclic GMP	MEgreen	green
Anandamide 0-phosphate	MEcyan	cyan
L-Carnitine hydrochloride	MEcyan	cyan
3-Mercapto-2-methylpentanal	MEtan	tan
N-formylanthranilic acid	MEgrey60	grey60
Armillarin	MElightcyan	lightcyan
3-Hydroxyeicosanoylcarnitine	MEturquoise	turquoise
Premithramycin A3	MEpink	pink
UDP-glucose	MEbrown	brown
Dopaquinone	MEgreen	green
1,2,3,4,5,6-Hexahydro-5-(1-hydroxyethylidene)-7H-cyclopenta[b]pyridin-7-one	MEcyan	cyan
5H-Pyrido(4,3-b)indole, 7-(6-fluoro-3-pyridinyl)-	MEred	red
Pyridoxamine	MEcyan	cyan
Dihydrozeatin-7-N-glucoside	MEgreen	green
Butanoic acid	MElightgreen	lightgreen
HETEROPEUCENIN, METHYL ETHER	MEpink	pink
(1R,3S,5Z)-5-[(2Z)-2-[(1R,3Ar,7aS)-1-[(2S)-1-[3-(2-hydroxypropan-2-yl)phenoxy]propan-2-yl]-7a-methyl-2,3,3a,5,6,7-hexahydro-1H-inden-4-ylidene]ethylidene]-4-methylidenecyclohexane-1,3-diol	MEyellow	yellow
Icosanoic acid	MEtan	tan
2-Hydroxycarbamazepine	MEturquoise	turquoise
3-(Acetyloxy)-2-hydroxypropyl icosanoate	MEpink	pink
L-Pyrrolysine	MEsalmon	salmon
N-Methacryloyl-L-glutamic acid	MEgrey60	grey60
glutamyl-Asparagine	MEblue	blue
2-Methoxyestrone 3-sulfate	MEmidnightblue	midnightblue
L-Olivosyl-oleandolide	MEblue	blue
N-Palmitoyl Cysteine	MEpink	pink
LysoPE(20_3(8Z,11Z,14Z)_0_0)	MEturquoise	turquoise
1,3,5-Bisabolatrien-10-one	MEpink	pink
2-(5-Fluoropentyl)-2-methylmalonic acid	MEcyan	cyan
4-[3-[3-[Bis[4-(2-methylpropyl)phenyl]methylamino]benzoyl]indol-1-yl]butanoic acid	MEblue	blue
Taurine	MEturquoise	turquoise
2-Amino-5-formylamino-6-(5-phospho-D-ribosylamino)pyrimidin-4(3H)-one	MEblue	blue
Octadecyl fumarate	MEred	red
MG(0:0/18:1(11Z)/0:0)	MEred	red
Schizotenuin F	MEmidnightblue	midnightblue
5S,8R-DiHODE	MEred	red
Fumiquinazoline A	MEblue	blue
3-Hexaprenyl-4-hydroxybenzoate	MEyellow	yellow
2,4-Diketo-3-deoxy-L-fuconate	MEmidnightblue	midnightblue
S-Methyl-5'-thioadenosine	MEpurple	purple
N-Acetyl-D-glucosamine	MEyellow	yellow
Antibiotic JI-20A	MEblue	blue
Pyrimidine	MEturquoise	turquoise
Cephaloridine	MEbrown	brown
12-hydroxyicosanoic acid	MEblue	blue
Gln Leu	MEturquoise	turquoise
Chenodeoxycholoyl-CoA	MEturquoise	turquoise
5-Chloro-3-ethyl-N-[(1-ethylpyrrolidin-2-yl)methyl]-2-hydroxy-6-methoxybenzamide	MEgreenyellow	greenyellow
(1R,6R)-6-Hydroxy-2-succinylcyclohexa-2,4-diene-1-carboxylate	MEtan	tan
1-Tert-Butyl 4-ethyl 3-oxopiperidine-1,4-dicarboxylate	MEblue	blue
Oleoyl Ethyl Amide	MEpurple	purple
Isoproterenol	MEturquoise	turquoise
Tert-butyl N-[2-(prop-2-enamido)ethyl]carbamate	MEred	red
Proclavaminic acid	MElightcyan	lightcyan
6,7-Dimethyl-8-(D-ribityl)lumazine	MEgrey60	grey60
L-xylo-Hexulonolactone	MEmagenta	magenta
trans-Hexadec-2-enoyl carnitine	MEred	red
22alpha-Hydroxy-campest-4-en-3-one	MEyellow	yellow
trans-3-Hydroxy-L-proline	MEturquoise	turquoise
5-Hydroxymethyldeoxycytidylate	MEpink	pink
5-L-Glutamyl-L-alanine	MElightcyan	lightcyan
Dehydroisochalciporone	MEred	red
4-ACETOXYPHENOL	MEturquoise	turquoise
Glutathione, oxidized	MEturquoise	turquoise
Choline	MEblue	blue
gamma-Tocopherol	MEred	red
beta-D-Fructose 2,6-bisphosphate	MEgreen	green
2-Methoxyestrone	MEsalmon	salmon
Deoxyadenosine	MEpurple	purple
Furfural	MEpurple	purple
Diaminopimelic acid	MEcyan	cyan
Leukotriene E4	MEblue	blue
Harmaline	MEturquoise	turquoise
6-Geranylgeranyl-2,3-dimethylbenzene-1,4-diol	MEred	red
Methylene bisacrylamide	MElightcyan	lightcyan
FMLP	MEtan	tan
8-Isoquinoline methanamine (hydrochloride)	MEyellow	yellow
Asparaginylaspartic acid	MElightcyan	lightcyan
dTDP-3-amino-3,4,6-trideoxy-D-glucose	MEturquoise	turquoise
Lansiumamide A	MEblue	blue
Deoxycytidine	MEpurple	purple
1-Octadecanoyl-2-(5Z,8Z,11Z,14Z-eicosatetraenoyl)-sn-glycero-3-phosphoethanolamine	MEbrown	brown
beta-Citraurin	MEyellow	yellow
C16 Sphingosine	MEturquoise	turquoise
3-Indoleacetonitrile	MEblack	black
1-Octadecanoyl-sn-glycero-3-phosphoethanolamine	MEyellow	yellow
Linatine	MEmidnightblue	midnightblue
5-Fluorodeoxyuridine	MEbrown	brown
Celecoxib	MEbrown	brown
PC(20:1(11Z)/20:4(5Z,8Z,11Z,14Z)-OH(20))	MEbrown	brown
L-Metanephrine	MEred	red
Aldosine	MElightgreen	lightgreen
2-Carboxy-1,4-naphthoquinone	MEcyan	cyan
3'-Carbamoyl-[1,1'-biphenyl]-3-yl cyclohexylcarbamate	MEgreen	green
2'-Deoxy-5'-O-thiophosphonouridine	MEpurple	purple
(2S)-2-amino-4-{[(1R)-1-[(carboxymethyl)carbamoyl]-2-[(hydroxymethyl)sulfanyl]ethyl]carbamoyl}butanoyl-CoA	MEturquoise	turquoise
24,24-Difluoro-1alpha,25-dihydroxyvitamin D3	MEcyan	cyan
Ectocarpen	MEsalmon	salmon
Caproylcholine	MEpurple	purple
AGELASINE	MEred	red
2-Fluorocyclohexadiene-cis,cis-1,2-diol-1-carboxylate	MEyellow	yellow
4-Hydroxyphenylglyoxylate	MEmagenta	magenta
2-Deoxyribose 5-phosphate	MEmidnightblue	midnightblue
3-Oxotetradecanoyl-CoA	MEsalmon	salmon
2-Isopropylmalic acid	MEturquoise	turquoise
Inosine 5'-tetraphosphate	MEsalmon	salmon
2-Ethylacrylic acid	MEmagenta	magenta
Tyr Val Leu	MEtan	tan
Palmitoyl thio-PC	MEgreenyellow	greenyellow
Amphibine B	MEtan	tan
N-n-Butyl-N-methyl-11-(3,17beta-dihydroxyestra-1,3,5(10)-trien-7alpha-yl)undecanamide	MEgreenyellow	greenyellow
(S)-3-Hydroxytetradecanoyl-CoA	MEgreenyellow	greenyellow
S-(Phenylacetothiohydroximoyl)-L-cysteine	MEturquoise	turquoise
5-Chloro-2-hydroxy-p-benzoquinone	MEturquoise	turquoise
5beta-Cyprinolsulfate	MEpink	pink
S-Lactoylglutathione	MEyellow	yellow
Isoamyl cinnamate	MEmidnightblue	midnightblue
Ser Asp Arg Gly	MEblue	blue
3-Carboxy-2,3,4,9-tetrahydro-1H-pyrido[3,4-b]indole-1-propanoic acid	MEblue	blue
Malonyl-CoA	MEgreen	green
D-Lombricine	MEgrey60	grey60
1-Palmitoyl-2-hydroxy-sn-glycero-3-phosphoethanolamine	MEblue	blue
(5S)-hydroperoxy-18-hydroxy-EPE	MEgreenyellow	greenyellow
IBMX	MEbrown	brown
S-(Hydroxymethyl)glutathione	MEblack	black
Monoethylglycinexylidide	MEpurple	purple
PC(20:0/20:4(5Z,8Z,11Z,14Z)-OH(20))	MEbrown	brown
1-(3-Methylbenzoyl)-1H-indazole-3-carbonitrile	MElightcyan	lightcyan
D-Glycerate 3-phosphate	MEblack	black
Thioguanine	MEturquoise	turquoise
7-Deoxyloganetin	MEyellow	yellow
Sirolimus	MEbrown	brown
THF-L-glutamate	MEgreen	green
1-(11Z,14Z-eicosadienoyl)-glycero-3-phosphate	MEbrown	brown
10-(Phosphonooxy)decyl methacrylate	MEyellow	yellow
L-Oxalylalbizziine	MEturquoise	turquoise
Dihomomethionine	MEgreenyellow	greenyellow
Narciclasine	MEyellow	yellow
3,6,8-dodecatrien-1-ol	MElightcyan	lightcyan
3-Oxooctadecanoic acid	MEtan	tan
Sparfloxacin	MEturquoise	turquoise
Stearic Acid ethyl ester	MEpink	pink
PC(16:0/0:0)[U] / PC(16:0/0:0)[rac]	MEturquoise	turquoise
Aminodeoxykanamycin	MElightcyan	lightcyan
Aminocarb	MEsalmon	salmon
Tyramine	MEmidnightblue	midnightblue
Contignasterol	MEpink	pink
8-Methoxykynurenate	MEturquoise	turquoise
L-Thyronine	MEbrown	brown
alpha-Isopropylmalate	MEred	red
beta-D-Fructose 2-phosphate	MEgreenyellow	greenyellow
Antibiotic JI-20B	MEtan	tan
1-(4Z,7Z,10Z,13Z,16Z,19Z-docosahexaenoyl)-glycero-3-phosphate	MEblue	blue
3''-Hydroxy-geranylhydroquinone	MEtan	tan
xi-3-Methyl-3-cyclohexen-1-ol	MEcyan	cyan
Stearoylcarnitine	MEred	red
Phosphocholine	MEblue	blue
5-Hydroxyectoine	MEpurple	purple
(2R*,3R*)-1,2,3-Butanetriol	MEblack	black
2-(2-Cyclohexylethylhydrazono)propionic acid	MEpurple	purple
PC(20:2(11Z,14Z)/TXB2)	MEbrown	brown
cis-2,3-Dihydro-2,3-dihydroxybiphenyl	MEturquoise	turquoise
1-Methyl-2-nonyl-4(1H)-quinolinone	MEblack	black
3'-Hydroxy-N-methyl-(S)-coclaurine	MEturquoise	turquoise
N-(1-Deoxy-1-fructosyl)glycine	MEtan	tan
Cinncassiol D2 glucoside	MEtan	tan
5-Formiminotetrahydrofolate	MEblack	black
3-Oxalomalic acid	MEmagenta	magenta
Cinchonidine	MEgreenyellow	greenyellow
Paromomycin	MEgreenyellow	greenyellow
1',2'-Dihydro-1,1'-dimethyl-2'-oxo-4,4'-bipyridinium(1+)	MEturquoise	turquoise
Imidazooxazole	MEmidnightblue	midnightblue
Avosentan	MEgreen	green
Diplosporin	MEturquoise	turquoise
Nicotinic acid adenine dinucleotide	MEbrown	brown
m-Hydroxybenzoylecgonine	MEblack	black
20-Hydroxyleukotriene E4	MElightcyan	lightcyan
17-Octadecynoic Acid	MEblue	blue
Arachidonoyl Serinol	MEpink	pink
alpha-1,5-L-Arabinotriose	MEgrey60	grey60
2-Deoxy-D-ribose 5-phosphate	MEmagenta	magenta
N-Palmitoyl Glutamic acid	MEpink	pink
Phenidone	MEyellow	yellow
2-Phenylethanol	MEmagenta	magenta
Citalopram propionic acid	MElightcyan	lightcyan
Fluciclovine	MEred	red
Quinate	MEyellow	yellow
N4-Acetylcytidine	MEturquoise	turquoise
Capryloylglycine	MEsalmon	salmon
12(13)-EpOME-d	MEbrown	brown
Bursehernin	MEmagenta	magenta
Desoxycorticosterone acetate	MEblue	blue
PC(18:0/3:1(2E))	MEblue	blue
(1R,2R)-3-[(1,2-Dihydro-2-hydroxy-1-naphthalenyl)thio]-2-oxopropanoic acid	MEyellow	yellow
LysoSM(d18:0)	MEpurple	purple
Dihydroxyfumitremorgin C	MEgreen	green
LysoPE(18:3(6Z,9Z,12Z)/0:0)	MEblue	blue
N-stearoyl alanine	MEblue	blue
1-Deoxy-11beta-hydroxypentalenate	MEpurple	purple
2-Fluoro-araatp	MEyellow	yellow
12-amino-octadecanoic acid	MEturquoise	turquoise
Dihydrourocanate	MEblue	blue
2-Hydroxyethanesulfonate	MEmagenta	magenta
Estradiol-17beta 3-sulfate	MEtan	tan
N-(p-Hydroxyphenethyl)actinidine	MEblack	black
Sphingosine 1-phosphate	MEgrey60	grey60
Quercetin 7-O-beta-D-glucopyranoside-beta-L-rhamnopyranoside	MEbrown	brown
Homocarnosine	MEgrey60	grey60
Butorphanol	MEblue	blue
N-Hydroxy-L-valine	MEturquoise	turquoise
6-pentadecyl Salicylic Acid	MEbrown	brown
Epicylindrospermopsin	MEgrey60	grey60
Arachidyl alcohol	MEturquoise	turquoise
Galactosylsphingosine	MEgreenyellow	greenyellow
Cycloeucalenone	MEyellow	yellow
Biliverdin-IX-delta	MEtan	tan
(4R,5S)-4,5,6-Trihydroxy-2,3-dioxohexanoate	MEmagenta	magenta
5-Oxo-delta-bilirubin	MEtan	tan
Cyclic dehypoxanthine futalosine	MEgreen	green
Phenylalanyl-Lysine	MEturquoise	turquoise
L-Dihydroanticapsin	MEgrey60	grey60
7,8-Didemethyl-8-hydroxy-5-deazariboflavin	MEblack	black
6''-p-Coumaroylprunin	MEgreen	green
CDP-DG(a-15:0/18:1(12Z)-O(9S,10R))	MEblue	blue
dIMP	MEbrown	brown
Oxaloacetate	MEyellow	yellow
Arachidonoylglycine	MEyellow	yellow
Histidinyl-Asparagine	MEpurple	purple
Foliandrin	MEturquoise	turquoise
L-Arginine	MEturquoise	turquoise
Niazinin	MEblue	blue
Calcitetrol	MEred	red
Gly Ala Gly His	MEturquoise	turquoise
Isoorientin 6''-rhamnoside	MEgreen	green
(Z)-But-2-ene-1,2,3-tricarboxylate	MEcyan	cyan
dGDP	MEblack	black
Tylosin	MEbrown	brown
6-Keto-prostaglandin F1alpha	MEpurple	purple
O-1918	MEblue	blue
L-Phenylalanine	MEmidnightblue	midnightblue
Guanidoacetic acid	MEgreen	green
PG(a-13:0/i-12:0)	MEpurple	purple
1-Nitrohydroxyphenyl-N-benzoylalanine	MEcyan	cyan
Sodium deoxycholate	MEturquoise	turquoise
2'-Deamino-2'-hydroxyparomamine	MEblue	blue
Theobromine	MEturquoise	turquoise
6-Oxocampestanol	MEblack	black
Phylloquinol	MEpurple	purple
3beta,7alpha-Dihydroxy-5-cholestenoate	MEcyan	cyan
Phthalate	MEmagenta	magenta
Capsaicin	MEyellow	yellow
Betaine aldehyde	MEmagenta	magenta
Methymycin	MEyellow	yellow
Nicotinamide D-ribonucleotide	MEblue	blue
Quercetin 3-O-glucoside	MEtan	tan
N-((R)-Pantothenoyl)-L-cysteine	MEgreen	green
20-Hydroxy-leukotriene E4	MEbrown	brown
Camellioside B	MEblue	blue
19-Hydroxyandrost-4-ene-3,17-dione	MEblack	black
4-[[4-(Dimethylamino)phenyl]diazenyl]benzoic acid	MEturquoise	turquoise
Deoxycholic acid	MEpink	pink
Imiquimod	MEturquoise	turquoise
Allyl crotonate	MEgreen	green
Ile Pro Ile	MEgreen	green
L-leucyl-L-proline	MEblue	blue
Bupivacaine	MElightgreen	lightgreen
Aspergillomarasmine A	MEbrown	brown
PC(O-15:0/0:0)	MEblue	blue
(3-Aminopropyl)(n-butyl)phosphinic acid	MEgrey60	grey60
2(R)-HPOT	MEturquoise	turquoise
(1S,4S)-4-Hydroxy-3-oxocyclohexane-1-carboxylate	MEturquoise	turquoise
Homomethionine	MEmagenta	magenta
4-Carboxy-2-hydroxy-6-methoxy-6-oxohexa-2,4-dienoate	MElightgreen	lightgreen
N-palmitoyl alanine	MEblue	blue
5-O-beta-D-Mycaminosyltylonolide	MEblue	blue
Lysyl-Valine	MEsalmon	salmon
9,10-Epoxy-13-hydroxy-11-octadecenoate	MEblue	blue
Secologanin	MEpink	pink
p-Mentha-1,3,5,8-tetraene	MEturquoise	turquoise
isopropyl unoprostone	MEred	red
Blumenol C O-[rhamnosyl-(1->6)-glucoside]	MEblue	blue
3-(2-Butynyl)-5-methyl-2-(piperazin-1-yl)-3,5-dihydroimidazo[4,5-d]pyridazin-4-one	MEblack	black
O-(17-Carboxyheptadecanoyl)carnitine	MEblue	blue
D(-)-尾-hydroxy butyric acid	MEturquoise	turquoise
Phenylalanyl-leucyl-leucyl-arginyl-asparagine	MEyellow	yellow
Lithocholate 3-O-glucuronide	MEblue	blue
Fluoroazomycin arabinoside	MEturquoise	turquoise
Pikromycin	MEblue	blue
7alpha-Hydroxycholesterol	MEblue	blue
9-OxoODE	MEblue	blue
4-Nitrophenol	MElightcyan	lightcyan
Hydroxyminaline	MEgreenyellow	greenyellow
Isopersin	MEpurple	purple
D-Xylonolactone	MEbrown	brown
LysoPC(P-18:0/0:0)	MEgreen	green
CE(LTE4)	MEbrown	brown
Lamivudine	MEgreenyellow	greenyellow
(-)-threo-Iso(homo)2-citrate	MEred	red
gamma-L-Glutamylputrescine	MEpurple	purple
3-Nonanon-1-yl acetate	MEpurple	purple
