# Supplementary material for: Integrated multi-omics analysis reveals variation in intramuscular fat among muscle locations of Qinchuan cattle
Source: BMC Genomics. 2023 Jul 1;24:367. doi: 10.1186/s12864-023-09452-9 (PMC10314489; doi:10.1186/s12864-023-09452-9)
Supplement: Supplementary file 2 — Additional file 2. [file 12864_2023_9452_MOESM2_ESM.zip › Supplementary2/Table S25. Genes WGCNA module for Y and S.xlsx]

## Sheet: Sheet1
Table S25. Genes WGCNA module for Y and S
name	Module	color
Bos_taurus_newGene_101	GEbrown4	brown4
Bos_taurus_newGene_1021	GEskyblue4	skyblue4
Bos_taurus_newGene_1022	GEfirebrick2	firebrick2
Bos_taurus_newGene_1043	GEred	red
Bos_taurus_newGene_1046	GEsalmon4	salmon4
Bos_taurus_newGene_1068	GEdarkorange	darkorange
Bos_taurus_newGene_1094	GEblueviolet	blueviolet
Bos_taurus_newGene_1111	GEdarkseagreen1	darkseagreen1
Bos_taurus_newGene_1121	GEpurple	purple
Bos_taurus_newGene_1122	GEtan4	tan4
Bos_taurus_newGene_1142	GEivory	ivory
Bos_taurus_newGene_1166	GEpalevioletred1	palevioletred1
Bos_taurus_newGene_1189	GEfloralwhite	floralwhite
Bos_taurus_newGene_1196	GEbrown	brown
Bos_taurus_newGene_121	GElightcyan1	lightcyan1
Bos_taurus_newGene_1255	GEskyblue3	skyblue3
Bos_taurus_newGene_1275	GEthistle3	thistle3
Bos_taurus_newGene_134	GEorangered4	orangered4
Bos_taurus_newGene_1349	GEantiquewhite2	antiquewhite2
Bos_taurus_newGene_1365	GEdarkviolet	darkviolet
Bos_taurus_newGene_1375	GEthistle2	thistle2
Bos_taurus_newGene_141	GEpink	pink
Bos_taurus_newGene_1415	GElightsteelblue	lightsteelblue
Bos_taurus_newGene_142	GEpurple	purple
Bos_taurus_newGene_1475	GEdarkolivegreen4	darkolivegreen4
Bos_taurus_newGene_1489	GEsalmon4	salmon4
Bos_taurus_newGene_1537	GEbrown	brown
Bos_taurus_newGene_1567	GEdarkviolet	darkviolet
Bos_taurus_newGene_1578	GEantiquewhite4	antiquewhite4
Bos_taurus_newGene_1635	GEmediumorchid	mediumorchid
Bos_taurus_newGene_1637	GEred	red
Bos_taurus_newGene_165	GEcoral4	coral4
Bos_taurus_newGene_1669	GEindianred3	indianred3
Bos_taurus_newGene_1680	GEdarkred	darkred
Bos_taurus_newGene_1698	GEaliceblue	aliceblue
Bos_taurus_newGene_1713	GEdarkseagreen3	darkseagreen3
Bos_taurus_newGene_172	GEfirebrick4	firebrick4
Bos_taurus_newGene_175	GElightsteelblue1	lightsteelblue1
Bos_taurus_newGene_1750	GEdarkseagreen3	darkseagreen3
Bos_taurus_newGene_1783	GEwhite	white
Bos_taurus_newGene_1789	GElightsteelblue	lightsteelblue
Bos_taurus_newGene_1793	GEblue3	blue3
Bos_taurus_newGene_18	GEnavajowhite1	navajowhite1
Bos_taurus_newGene_1803	GEthistle4	thistle4
Bos_taurus_newGene_1813	GElightpink2	lightpink2
Bos_taurus_newGene_1827	GElightgreen	lightgreen
Bos_taurus_newGene_1836	GEsaddlebrown	saddlebrown
Bos_taurus_newGene_184	GElightpink1	lightpink1
Bos_taurus_newGene_1864	GEyellow	yellow
Bos_taurus_newGene_1875	GElavenderblush2	lavenderblush2
Bos_taurus_newGene_1885	GElightskyblue3	lightskyblue3
Bos_taurus_newGene_1891	GEpurple	purple
Bos_taurus_newGene_1901	GEorangered4	orangered4
Bos_taurus_newGene_1903	GEcoral2	coral2
Bos_taurus_newGene_1904	GEsienna1	sienna1
Bos_taurus_newGene_1913	GEmediumpurple4	mediumpurple4
Bos_taurus_newGene_1943	GEdarkred	darkred
Bos_taurus_newGene_1952	GEpalevioletred2	palevioletred2
Bos_taurus_newGene_1955	GEdarkolivegreen2	darkolivegreen2
Bos_taurus_newGene_1996	GElightyellow	lightyellow
Bos_taurus_newGene_2008	GElightpink3	lightpink3
Bos_taurus_newGene_2027	GEmediumpurple2	mediumpurple2
Bos_taurus_newGene_2034	GEdarkgreen	darkgreen
Bos_taurus_newGene_2040	GEskyblue1	skyblue1
Bos_taurus_newGene_2041	GEsteelblue	steelblue
Bos_taurus_newGene_2043	GEsalmon2	salmon2
Bos_taurus_newGene_2068	GEpink4	pink4
Bos_taurus_newGene_208	GEbrown	brown
Bos_taurus_newGene_21	GEantiquewhite2	antiquewhite2
Bos_taurus_newGene_2100	GEfirebrick2	firebrick2
Bos_taurus_newGene_2118	GEpaleturquoise	paleturquoise
Bos_taurus_newGene_2119	GElightskyblue4	lightskyblue4
Bos_taurus_newGene_2124	GEthistle	thistle
Bos_taurus_newGene_2132	GEwhite	white
Bos_taurus_newGene_2149	GEplum4	plum4
Bos_taurus_newGene_2160	GEskyblue	skyblue
Bos_taurus_newGene_2188	GEorange	orange
Bos_taurus_newGene_2189	GEpalevioletred	palevioletred
Bos_taurus_newGene_2209	GEdeeppink1	deeppink1
Bos_taurus_newGene_2218	GEgreenyellow	greenyellow
Bos_taurus_newGene_2241	GEskyblue4	skyblue4
Bos_taurus_newGene_2254	GEblue	blue
Bos_taurus_newGene_2276	GEpalevioletred	palevioletred
Bos_taurus_newGene_2279	GEcoral2	coral2
Bos_taurus_newGene_2306	GEgreen	green
Bos_taurus_newGene_2307	GEblue	blue
Bos_taurus_newGene_2325	GEthistle3	thistle3
Bos_taurus_newGene_2328	GEfirebrick4	firebrick4
Bos_taurus_newGene_2341	GEindianred3	indianred3
Bos_taurus_newGene_2350	GEblue	blue
Bos_taurus_newGene_2360	GEskyblue	skyblue
Bos_taurus_newGene_2362	GElightcyan1	lightcyan1
Bos_taurus_newGene_2365	GElightsteelblue	lightsteelblue
Bos_taurus_newGene_2376	GEthistle	thistle
Bos_taurus_newGene_2380	GEmagenta	magenta
Bos_taurus_newGene_2403	GEcoral2	coral2
Bos_taurus_newGene_2413	GEgreen3	green3
Bos_taurus_newGene_2421	GEsalmon	salmon
Bos_taurus_newGene_2427	GEthistle2	thistle2
Bos_taurus_newGene_2431	GEdarkviolet	darkviolet
Bos_taurus_newGene_2452	GEpink3	pink3
Bos_taurus_newGene_2456	GEfirebrick4	firebrick4
Bos_taurus_newGene_2459	GEsienna2	sienna2
Bos_taurus_newGene_2461	GEcoral4	coral4
Bos_taurus_newGene_2463	GEwhite	white
Bos_taurus_newGene_2489	GEblack	black
Bos_taurus_newGene_249	GElightblue4	lightblue4
Bos_taurus_newGene_2493	GEdarkviolet	darkviolet
Bos_taurus_newGene_2494	GElavenderblush2	lavenderblush2
Bos_taurus_newGene_2496	GElightcyan1	lightcyan1
Bos_taurus_newGene_2535	GEbisque4	bisque4
Bos_taurus_newGene_2542	GEskyblue	skyblue
Bos_taurus_newGene_2553	GEblack	black
Bos_taurus_newGene_2567	GEplum2	plum2
Bos_taurus_newGene_2569	GEslateblue	slateblue
Bos_taurus_newGene_2573	GEsaddlebrown	saddlebrown
Bos_taurus_newGene_2592	GEpowderblue	powderblue
Bos_taurus_newGene_2623	GEindianred3	indianred3
Bos_taurus_newGene_2624	GElightskyblue4	lightskyblue4
Bos_taurus_newGene_2662	GEmagenta	magenta
Bos_taurus_newGene_2665	GEsalmon	salmon
Bos_taurus_newGene_2666	GEyellowgreen	yellowgreen
Bos_taurus_newGene_2683	GEnavajowhite	navajowhite
Bos_taurus_newGene_2685	GEblue2	blue2
Bos_taurus_newGene_2698	GElightskyblue4	lightskyblue4
Bos_taurus_newGene_270	GEsienna2	sienna2
Bos_taurus_newGene_2705	GEskyblue4	skyblue4
Bos_taurus_newGene_274	GEdarkviolet	darkviolet
Bos_taurus_newGene_2756	GElightyellow	lightyellow
Bos_taurus_newGene_2758	GEdarkslateblue	darkslateblue
Bos_taurus_newGene_2769	GEaliceblue	aliceblue
Bos_taurus_newGene_2807	GEdarkolivegreen	darkolivegreen
Bos_taurus_newGene_2822	GEdarkslateblue	darkslateblue
Bos_taurus_newGene_283	GEindianred2	indianred2
Bos_taurus_newGene_2881	GEyellow4	yellow4
Bos_taurus_newGene_2885	GEaliceblue	aliceblue
Bos_taurus_newGene_2917	GEthistle3	thistle3
Bos_taurus_newGene_2918	GEviolet	violet
Bos_taurus_newGene_2925	GEbrown4	brown4
Bos_taurus_newGene_2937	GEyellow4	yellow4
Bos_taurus_newGene_2942	GEsalmon2	salmon2
Bos_taurus_newGene_2958	GEhoneydew	honeydew
Bos_taurus_newGene_2966	GEivory	ivory
Bos_taurus_newGene_2967	GEdarkmagenta	darkmagenta
Bos_taurus_newGene_2970	GEmediumpurple2	mediumpurple2
Bos_taurus_newGene_30	GEgrey60	grey60
Bos_taurus_newGene_301	GEpalevioletred3	palevioletred3
Bos_taurus_newGene_3027	GEindianred3	indianred3
Bos_taurus_newGene_3028	GEhoneydew	honeydew
Bos_taurus_newGene_3045	GElightcyan	lightcyan
Bos_taurus_newGene_3048	GElightcyan	lightcyan
Bos_taurus_newGene_3060	GEnavajowhite	navajowhite
Bos_taurus_newGene_3085	GEtan	tan
Bos_taurus_newGene_3094	GEorange	orange
Bos_taurus_newGene_3135	GEbrown2	brown2
Bos_taurus_newGene_3164	GEplum3	plum3
Bos_taurus_newGene_317	GEpalevioletred	palevioletred
Bos_taurus_newGene_3191	GEblue2	blue2
Bos_taurus_newGene_3198	GElightgreen	lightgreen
Bos_taurus_newGene_3209	GEthistle1	thistle1
Bos_taurus_newGene_3210	GEdarkseagreen3	darkseagreen3
Bos_taurus_newGene_3236	GEyellow	yellow
Bos_taurus_newGene_3252	GEplum1	plum1
Bos_taurus_newGene_3253	GEdarkmagenta	darkmagenta
Bos_taurus_newGene_3256	GEyellow3	yellow3
Bos_taurus_newGene_3285	GEsalmon4	salmon4
Bos_taurus_newGene_330	GEpink2	pink2
Bos_taurus_newGene_3314	GEdeeppink	deeppink
Bos_taurus_newGene_3322	GEcyan	cyan
Bos_taurus_newGene_3324	GEdarkolivegreen4	darkolivegreen4
Bos_taurus_newGene_3328	GEblack	black
Bos_taurus_newGene_3335	GEdarkolivegreen2	darkolivegreen2
Bos_taurus_newGene_3340	GEmediumpurple2	mediumpurple2
Bos_taurus_newGene_3350	GEnavajowhite2	navajowhite2
Bos_taurus_newGene_3364	GEgrey60	grey60
Bos_taurus_newGene_3424	GEivory	ivory
Bos_taurus_newGene_3425	GEplum	plum
Bos_taurus_newGene_3428	GEdarkslateblue	darkslateblue
Bos_taurus_newGene_3461	GEthistle3	thistle3
Bos_taurus_newGene_3474	GEpaleturquoise	paleturquoise
Bos_taurus_newGene_3486	GEyellow3	yellow3
Bos_taurus_newGene_3498	GEblueviolet	blueviolet
Bos_taurus_newGene_3656	GElightcyan1	lightcyan1
Bos_taurus_newGene_3663	GEdarkseagreen3	darkseagreen3
Bos_taurus_newGene_3669	GElavenderblush	lavenderblush
Bos_taurus_newGene_3691	GEorangered4	orangered4
Bos_taurus_newGene_3692	GEroyalblue	royalblue
Bos_taurus_newGene_3717	GEorangered3	orangered3
Bos_taurus_newGene_3741	GEturquoise	turquoise
Bos_taurus_newGene_3742	GElightcyan	lightcyan
Bos_taurus_newGene_3745	GEmediumorchid	mediumorchid
Bos_taurus_newGene_3752	GElightcyan1	lightcyan1
Bos_taurus_newGene_3781	GEdarkolivegreen1	darkolivegreen1
Bos_taurus_newGene_3793	GEskyblue4	skyblue4
Bos_taurus_newGene_3801	GEchocolate3	chocolate3
Bos_taurus_newGene_3827	GEdarkorange2	darkorange2
Bos_taurus_newGene_3836	GEplum	plum
Bos_taurus_newGene_3840	GEthistle4	thistle4
Bos_taurus_newGene_3854	GEblueviolet	blueviolet
Bos_taurus_newGene_3857	GEcoral3	coral3
Bos_taurus_newGene_3867	GEviolet	violet
Bos_taurus_newGene_3895	GElightsteelblue	lightsteelblue
Bos_taurus_newGene_39	GEmediumpurple3	mediumpurple3
Bos_taurus_newGene_3940	GEblueviolet	blueviolet
Bos_taurus_newGene_3941	GEmediumpurple3	mediumpurple3
Bos_taurus_newGene_3950	GEplum1	plum1
Bos_taurus_newGene_3978	GEdarkseagreen2	darkseagreen2
Bos_taurus_newGene_3980	GEturquoise	turquoise
Bos_taurus_newGene_4015	GEgreenyellow	greenyellow
Bos_taurus_newGene_4025	GEskyblue1	skyblue1
Bos_taurus_newGene_4129	GEmaroon	maroon
Bos_taurus_newGene_4137	GEnavajowhite	navajowhite
Bos_taurus_newGene_4164	GEaliceblue	aliceblue
Bos_taurus_newGene_4168	GEtan	tan
Bos_taurus_newGene_4173	GEorangered4	orangered4
Bos_taurus_newGene_4199	GEwhite	white
Bos_taurus_newGene_4200	GEcoral1	coral1
Bos_taurus_newGene_421	GEdarkseagreen2	darkseagreen2
Bos_taurus_newGene_4225	GEdarkviolet	darkviolet
Bos_taurus_newGene_4235	GEdarkorange	darkorange
Bos_taurus_newGene_4245	GEmediumpurple3	mediumpurple3
Bos_taurus_newGene_4247	GEhoneydew	honeydew
Bos_taurus_newGene_4251	GEdarkolivegreen4	darkolivegreen4
Bos_taurus_newGene_4265	GEdarkorange2	darkorange2
Bos_taurus_newGene_4273	GEpaleturquoise	paleturquoise
Bos_taurus_newGene_4290	GEorange	orange
Bos_taurus_newGene_4295	GEplum3	plum3
Bos_taurus_newGene_4313	GElightblue3	lightblue3
Bos_taurus_newGene_4315	GEorangered3	orangered3
Bos_taurus_newGene_4319	GElightsteelblue1	lightsteelblue1
Bos_taurus_newGene_4388	GEindianred4	indianred4
Bos_taurus_newGene_4391	GEdarkturquoise	darkturquoise
Bos_taurus_newGene_4416	GEbrown4	brown4
Bos_taurus_newGene_4417	GEpink	pink
Bos_taurus_newGene_4466	GEskyblue3	skyblue3
Bos_taurus_newGene_4467	GEdarkolivegreen1	darkolivegreen1
Bos_taurus_newGene_448	GEdarkviolet	darkviolet
Bos_taurus_newGene_4587	GEblue3	blue3
Bos_taurus_newGene_463	GEthistle	thistle
Bos_taurus_newGene_4645	GEsalmon	salmon
Bos_taurus_newGene_4657	GEblueviolet	blueviolet
Bos_taurus_newGene_468	GEred	red
Bos_taurus_newGene_4696	GEskyblue	skyblue
Bos_taurus_newGene_4697	GEskyblue	skyblue
Bos_taurus_newGene_471	GEsalmon	salmon
Bos_taurus_newGene_4711	GEdarkorange	darkorange
Bos_taurus_newGene_4744	GEpink2	pink2
Bos_taurus_newGene_4749	GEpurple	purple
Bos_taurus_newGene_4775	GEsienna1	sienna1
Bos_taurus_newGene_4782	GElightblue4	lightblue4
Bos_taurus_newGene_4786	GEdarkseagreen4	darkseagreen4
Bos_taurus_newGene_4797	GEantiquewhite2	antiquewhite2
Bos_taurus_newGene_4823	GEsaddlebrown	saddlebrown
Bos_taurus_newGene_4875	GEmoccasin	moccasin
Bos_taurus_newGene_4883	GEmediumpurple2	mediumpurple2
Bos_taurus_newGene_4904	GEindianred3	indianred3
Bos_taurus_newGene_4925	GEyellowgreen	yellowgreen
Bos_taurus_newGene_4951	GEtan3	tan3
Bos_taurus_newGene_4963	GElightgreen	lightgreen
Bos_taurus_newGene_4979	GEgreen	green
Bos_taurus_newGene_5005	GEbrown	brown
Bos_taurus_newGene_5028	GEmagenta2	magenta2
Bos_taurus_newGene_5058	GEfirebrick3	firebrick3
Bos_taurus_newGene_5093	GEcoral2	coral2
Bos_taurus_newGene_5096	GEfirebrick4	firebrick4
Bos_taurus_newGene_5097	GEslateblue1	slateblue1
Bos_taurus_newGene_51	GEthistle	thistle
Bos_taurus_newGene_510	GEmediumpurple4	mediumpurple4
Bos_taurus_newGene_5113	GEblack	black
Bos_taurus_newGene_5128	GEdarkred	darkred
Bos_taurus_newGene_5171	GEyellow4	yellow4
Bos_taurus_newGene_5181	GEbrown4	brown4
Bos_taurus_newGene_5191	GEblue	blue
Bos_taurus_newGene_5193	GEplum1	plum1
Bos_taurus_newGene_5200	GEskyblue	skyblue
Bos_taurus_newGene_5204	GEyellowgreen	yellowgreen
Bos_taurus_newGene_5212	GEskyblue4	skyblue4
Bos_taurus_newGene_5213	GEsaddlebrown	saddlebrown
Bos_taurus_newGene_5232	GEplum	plum
Bos_taurus_newGene_5238	GEdarkmagenta	darkmagenta
Bos_taurus_newGene_5253	GEgreen	green
Bos_taurus_newGene_5288	GEantiquewhite4	antiquewhite4
Bos_taurus_newGene_5289	GEgrey60	grey60
Bos_taurus_newGene_533	GEyellow3	yellow3
Bos_taurus_newGene_5344	GEpaleturquoise	paleturquoise
Bos_taurus_newGene_5354	GEskyblue	skyblue
Bos_taurus_newGene_5377	GEthistle2	thistle2
Bos_taurus_newGene_5410	GEorange4	orange4
Bos_taurus_newGene_5416	GEnavajowhite1	navajowhite1
Bos_taurus_newGene_5422	GEmoccasin	moccasin
Bos_taurus_newGene_5424	GEroyalblue	royalblue
Bos_taurus_newGene_5435	GEthistle4	thistle4
Bos_taurus_newGene_5463	GEpaleturquoise	paleturquoise
Bos_taurus_newGene_5472	GEplum2	plum2
Bos_taurus_newGene_5477	GEdarkred	darkred
Bos_taurus_newGene_5522	GEdarkseagreen3	darkseagreen3
Bos_taurus_newGene_5542	GEcyan	cyan
Bos_taurus_newGene_5554	GElightpink2	lightpink2
Bos_taurus_newGene_5576	GEdeeppink	deeppink
Bos_taurus_newGene_5582	GElightgreen	lightgreen
Bos_taurus_newGene_5610	GEmidnightblue	midnightblue
Bos_taurus_newGene_5622	GEmediumpurple1	mediumpurple1
Bos_taurus_newGene_5628	GEfloralwhite	floralwhite
Bos_taurus_newGene_5636	GEskyblue	skyblue
Bos_taurus_newGene_5645	GEdeeppink1	deeppink1
Bos_taurus_newGene_5707	GEblue	blue
Bos_taurus_newGene_5709	GElavenderblush2	lavenderblush2
Bos_taurus_newGene_5724	GElightskyblue4	lightskyblue4
Bos_taurus_newGene_5731	GEfirebrick3	firebrick3
Bos_taurus_newGene_5741	GEplum	plum
Bos_taurus_newGene_5745	GEdarkslateblue	darkslateblue
Bos_taurus_newGene_576	GEgrey60	grey60
Bos_taurus_newGene_5768	GEdarkslateblue	darkslateblue
Bos_taurus_newGene_5772	GEblack	black
Bos_taurus_newGene_5785	GEbrown	brown
Bos_taurus_newGene_5797	GEorange	orange
Bos_taurus_newGene_580	GEbisque4	bisque4
Bos_taurus_newGene_5803	GEviolet	violet
Bos_taurus_newGene_5813	GElightyellow	lightyellow
Bos_taurus_newGene_5827	GElightpink1	lightpink1
Bos_taurus_newGene_5833	GEmediumorchid4	mediumorchid4
Bos_taurus_newGene_5843	GEmidnightblue	midnightblue
Bos_taurus_newGene_5860	GEnavajowhite3	navajowhite3
Bos_taurus_newGene_5861	GEdarkseagreen2	darkseagreen2
Bos_taurus_newGene_5916	GEcoral2	coral2
Bos_taurus_newGene_5920	GEblack	black
Bos_taurus_newGene_5938	GEplum2	plum2
Bos_taurus_newGene_5969	GEbrown1	brown1
Bos_taurus_newGene_5986	GEyellow	yellow
Bos_taurus_newGene_6018	GEorange	orange
Bos_taurus_newGene_6045	GEyellow	yellow
Bos_taurus_newGene_6053	GEcoral2	coral2
Bos_taurus_newGene_6055	GEnavajowhite2	navajowhite2
Bos_taurus_newGene_608	GEbisque4	bisque4
Bos_taurus_newGene_6085	GEyellow2	yellow2
Bos_taurus_newGene_6087	GEsalmon	salmon
Bos_taurus_newGene_610	GEdarkseagreen4	darkseagreen4
Bos_taurus_newGene_6109	GEthistle	thistle
Bos_taurus_newGene_6119	GEdarkmagenta	darkmagenta
Bos_taurus_newGene_6122	GEivory	ivory
Bos_taurus_newGene_6123	GElightpink1	lightpink1
Bos_taurus_newGene_6140	GEdarkviolet	darkviolet
Bos_taurus_newGene_6145	GEcornflowerblue	cornflowerblue
Bos_taurus_newGene_6165	GEindianred4	indianred4
Bos_taurus_newGene_6220	GElightsteelblue	lightsteelblue
Bos_taurus_newGene_6222	GEplum1	plum1
Bos_taurus_newGene_624	GEgreenyellow	greenyellow
Bos_taurus_newGene_6248	GElightblue4	lightblue4
Bos_taurus_newGene_6262	GEmidnightblue	midnightblue
Bos_taurus_newGene_627	GElightsteelblue1	lightsteelblue1
Bos_taurus_newGene_6270	GEmagenta4	magenta4
Bos_taurus_newGene_6279	GEsteelblue	steelblue
Bos_taurus_newGene_6291	GEgreen	green
Bos_taurus_newGene_6338	GEsalmon4	salmon4
Bos_taurus_newGene_6347	GEbrown	brown
Bos_taurus_newGene_6385	GEfloralwhite	floralwhite
Bos_taurus_newGene_6415	GEfirebrick4	firebrick4
Bos_taurus_newGene_6416	GEyellow4	yellow4
Bos_taurus_newGene_6422	GEbrown4	brown4
Bos_taurus_newGene_6452	GEviolet	violet
Bos_taurus_newGene_6474	GElightgreen	lightgreen
Bos_taurus_newGene_6488	GEnavajowhite2	navajowhite2
Bos_taurus_newGene_6490	GEmagenta	magenta
Bos_taurus_newGene_6522	GEplum2	plum2
Bos_taurus_newGene_6529	GEgrey60	grey60
Bos_taurus_newGene_6559	GEdarkolivegreen4	darkolivegreen4
Bos_taurus_newGene_6579	GEthistle2	thistle2
Bos_taurus_newGene_658	GEorangered3	orangered3
Bos_taurus_newGene_6602	GEsalmon4	salmon4
Bos_taurus_newGene_6618	GElavenderblush1	lavenderblush1
Bos_taurus_newGene_6634	GEsalmon4	salmon4
Bos_taurus_newGene_6651	GEhoneydew1	honeydew1
Bos_taurus_newGene_6661	GEpink4	pink4
Bos_taurus_newGene_6687	GEplum2	plum2
Bos_taurus_newGene_6718	GEgreenyellow	greenyellow
Bos_taurus_newGene_6736	GElightsteelblue1	lightsteelblue1
Bos_taurus_newGene_675	GEantiquewhite4	antiquewhite4
Bos_taurus_newGene_6752	GEcoral1	coral1
Bos_taurus_newGene_6774	GEantiquewhite4	antiquewhite4
Bos_taurus_newGene_6780	GEcoral2	coral2
Bos_taurus_newGene_6791	GEblack	black
Bos_taurus_newGene_6794	GEbrown2	brown2
Bos_taurus_newGene_6819	GEfirebrick4	firebrick4
Bos_taurus_newGene_6823	GEsalmon	salmon
Bos_taurus_newGene_6824	GEsalmon	salmon
Bos_taurus_newGene_6843	GEthistle1	thistle1
Bos_taurus_newGene_6844	GEindianred2	indianred2
Bos_taurus_newGene_6853	GEtan	tan
Bos_taurus_newGene_6877	GEplum2	plum2
Bos_taurus_newGene_6911	GEbrown1	brown1
Bos_taurus_newGene_6912	GEdarkorange	darkorange
Bos_taurus_newGene_695	GEskyblue1	skyblue1
Bos_taurus_newGene_6953	GElightyellow	lightyellow
Bos_taurus_newGene_6956	GEtan4	tan4
Bos_taurus_newGene_6968	GEsienna2	sienna2
Bos_taurus_newGene_722	GEsienna1	sienna1
Bos_taurus_newGene_729	GEorangered4	orangered4
Bos_taurus_newGene_800	GEdarkolivegreen1	darkolivegreen1
Bos_taurus_newGene_802	GEyellow3	yellow3
Bos_taurus_newGene_804	GEroyalblue3	royalblue3
Bos_taurus_newGene_83	GEthistle2	thistle2
Bos_taurus_newGene_852	GElightsteelblue1	lightsteelblue1
Bos_taurus_newGene_868	GEgreen3	green3
Bos_taurus_newGene_874	GEcoral2	coral2
Bos_taurus_newGene_898	GEhoneydew1	honeydew1
Bos_taurus_newGene_90	GEblue2	blue2
Bos_taurus_newGene_960	GEchocolate4	chocolate4
Bos_taurus_newGene_967	GEskyblue2	skyblue2
Bos_taurus_newGene_982	GElightcyan1	lightcyan1
gene-A2M	GEblue	blue
gene-A4GALT	GEslateblue	slateblue
gene-AAAS	GEskyblue	skyblue
gene-AACS	GEyellow	yellow
gene-AADAT	GEblue	blue
gene-AAED1	GEnavajowhite2	navajowhite2
gene-AAGAB	GEyellow3	yellow3
gene-AAK1	GEturquoise	turquoise
gene-AAMDC	GEpurple	purple
gene-AAMP	GEantiquewhite1	antiquewhite1
gene-AAR2	GEslateblue	slateblue
gene-AARS	GEskyblue2	skyblue2
gene-AARS2	GEthistle3	thistle3
gene-AARSD1	GEorange4	orange4
gene-AASDH	GElavenderblush3	lavenderblush3
gene-AASDHPPT	GEcoral2	coral2
gene-AASS	GEdarkseagreen1	darkseagreen1
gene-AATF	GEwhitesmoke	whitesmoke
gene-ABAT	GEbrown	brown
gene-ABCA1	GEmediumpurple4	mediumpurple4
gene-ABCA2	GEgreen	green
gene-ABCA3	GEwhitesmoke	whitesmoke
gene-ABCA5	GEplum2	plum2
gene-ABCA6	GEgreen	green
gene-ABCA9	GElavenderblush3	lavenderblush3
gene-ABCB10	GEbisque4	bisque4
gene-ABCB6	GEgreen	green
gene-ABCB7	GEturquoise	turquoise
gene-ABCB8	GEpink	pink
gene-ABCC1	GEhoneydew	honeydew
gene-ABCC10	GEskyblue3	skyblue3
gene-ABCC3	GEcoral2	coral2
gene-ABCC5	GEbrown	brown
gene-ABCC9	GEnavajowhite2	navajowhite2
gene-ABCD1	GEgreenyellow	greenyellow
gene-ABCD3	GEwhite	white
gene-ABCD4	GEsaddlebrown	saddlebrown
gene-ABCE1	GEthistle2	thistle2
gene-ABCF1	GEantiquewhite4	antiquewhite4
gene-ABCF2	GEcoral	coral
gene-ABCF3	GEnavajowhite2	navajowhite2
gene-ABCG2	GEblue	blue
gene-ABHD10	GEwhite	white
gene-ABHD11	GEorange	orange
gene-ABHD12	GEgreenyellow	greenyellow
gene-ABHD13	GEcornflowerblue	cornflowerblue
gene-ABHD14A	GElightyellow	lightyellow
gene-ABHD14B	GEpink	pink
gene-ABHD16A	GElavenderblush2	lavenderblush2
gene-ABHD16B	GElightpink4	lightpink4
gene-ABHD17A	GEchocolate3	chocolate3
gene-ABHD17B	GEmediumorchid	mediumorchid
gene-ABHD18	GEmediumpurple2	mediumpurple2
gene-ABHD2	GEpurple	purple
gene-ABHD3	GEblue	blue
gene-ABHD4	GEpalevioletred	palevioletred
gene-ABHD5	GEmediumpurple	mediumpurple
gene-ABHD6	GEdarkseagreen4	darkseagreen4
gene-ABHD8	GEfloralwhite	floralwhite
gene-ABI1	GEturquoise	turquoise
gene-ABI2	GEdarkolivegreen4	darkolivegreen4
gene-ABI3	GElavenderblush2	lavenderblush2
gene-ABI3BP	GEbrown	brown
gene-ABL1	GEmidnightblue	midnightblue
gene-ABL2	GEturquoise	turquoise
gene-ABLIM1	GEblue	blue
gene-ABLIM2	GEblue	blue
gene-ABLIM3	GElightyellow	lightyellow
gene-ABR	GElavenderblush2	lavenderblush2
gene-ABRA	GEdarkseagreen4	darkseagreen4
gene-ABRAXAS1	GEpaleturquoise	paleturquoise
gene-ABRAXAS2	GEplum2	plum2
gene-ABT1	GEblue	blue
gene-ABTB1	GEdarkslateblue	darkslateblue
gene-ABTB2	GEcoral	coral
gene-ACAA1	GEyellow	yellow
gene-ACAA2	GEturquoise	turquoise
gene-ACACA	GEyellow	yellow
gene-ACACB	GEpalevioletred2	palevioletred2
gene-ACAD10	GEred	red
gene-ACAD11	GEivory	ivory
gene-ACAD8	GEmoccasin	moccasin
gene-ACAD9	GElightgreen	lightgreen
gene-ACADL	GElavenderblush2	lavenderblush2
gene-ACADM	GEthistle4	thistle4
gene-ACADS	GEsalmon4	salmon4
gene-ACADSB	GEplum1	plum1
gene-ACADVL	GEblue	blue
gene-ACAP1	GEsienna4	sienna4
gene-ACAP2	GEpalevioletred2	palevioletred2
gene-ACAP3	GEthistle1	thistle1
gene-ACAT1	GEblue	blue
gene-ACAT2	GEred	red
gene-ACBD3	GEbrown	brown
gene-ACBD4	GEsalmon2	salmon2
gene-ACBD5	GEpalevioletred	palevioletred
gene-ACBD6	GEdarkgrey	darkgrey
gene-ACCS	GEdarkmagenta	darkmagenta
gene-ACD	GElavenderblush2	lavenderblush2
gene-ACE	GEroyalblue3	royalblue3
gene-ACER3	GEturquoise	turquoise
gene-ACIN1	GElightgreen	lightgreen
gene-ACKR1	GElightskyblue3	lightskyblue3
gene-ACKR2	GEslateblue	slateblue
gene-ACKR3	GEbrown	brown
gene-ACLY	GEyellow	yellow
gene-ACO1	GEyellow	yellow
gene-ACO2	GElightblue4	lightblue4
gene-ACOT13	GEblue2	blue2
gene-ACOT2	GEsteelblue	steelblue
gene-ACOT4	GEsalmon	salmon
gene-ACOT7	GEhoneydew	honeydew
gene-ACOT8	GEpurple	purple
gene-ACOT9	GEturquoise	turquoise
gene-ACOX1	GEorangered1	orangered1
gene-ACOX2	GEblack	black
gene-ACOX3	GEorangered4	orangered4
gene-ACP1	GEmediumpurple3	mediumpurple3
gene-ACP2	GEplum2	plum2
gene-ACP4	GEbrown	brown
gene-ACP5	GEviolet	violet
gene-ACP6	GEyellowgreen	yellowgreen
gene-ACSF2	GEyellowgreen	yellowgreen
gene-ACSF3	GEbrown4	brown4
gene-ACSL1	GEblue4	blue4
gene-ACSL3	GEyellow	yellow
gene-ACSL4	GEmidnightblue	midnightblue
gene-ACSL5	GEpink3	pink3
gene-ACSM5	GEaliceblue	aliceblue
gene-ACSS1	GEbrown	brown
gene-ACSS2	GEblue	blue
gene-ACSS3	GEindianred2	indianred2
gene-ACTA1	GEskyblue2	skyblue2
gene-ACTA2	GEdarkolivegreen4	darkolivegreen4
gene-ACTB	GElightslateblue	lightslateblue
gene-ACTC1	GEbrown4	brown4
gene-ACTG1	GEcoral4	coral4
gene-ACTG2	GEorange	orange
gene-ACTL6A	GEfirebrick3	firebrick3
gene-ACTN1	GEbrown	brown
gene-ACTN2	GEturquoise	turquoise
gene-ACTN3	GEantiquewhite4	antiquewhite4
gene-ACTN4	GElightgreen	lightgreen
gene-ACTR10	GEpurple	purple
gene-ACTR1A	GEturquoise	turquoise
gene-ACTR1B	GEplum4	plum4
gene-ACTR2	GEblue	blue
gene-ACTR3	GEyellow	yellow
gene-ACTR3B	GEpaleturquoise	paleturquoise
gene-ACTR5	GEmagenta2	magenta2
gene-ACTR6	GEdarkred	darkred
gene-ACTR8	GEindianred4	indianred4
gene-ACTRT3	GEgreen4	green4
gene-ACVR1	GEyellow3	yellow3
gene-ACVR1B	GEskyblue2	skyblue2
gene-ACVR2A	GEplum3	plum3
gene-ACVR2B	GEfloralwhite	floralwhite
gene-ACVRL1	GElightcyan	lightcyan
gene-ACY1	GEcoral	coral
gene-ACYP1	GEpalevioletred1	palevioletred1
gene-ACYP2	GEtan3	tan3
gene-ADA	GElightyellow	lightyellow
gene-ADAL	GEroyalblue	royalblue
gene-ADAM10	GEblue	blue
gene-ADAM15	GEmagenta2	magenta2
gene-ADAM17	GEmidnightblue	midnightblue
gene-ADAM19	GEred	red
gene-ADAM33	GEgreen	green
gene-ADAM9	GElightpink1	lightpink1
gene-ADAMTS1	GEtan	tan
gene-ADAMTS10	GEtan	tan
gene-ADAMTS15	GEorange	orange
gene-ADAMTS2	GEturquoise	turquoise
gene-ADAMTS20	GEgrey60	grey60
gene-ADAMTS4	GEblue3	blue3
gene-ADAMTS9	GElightcoral	lightcoral
gene-ADAMTSL2	GEindianred3	indianred3
gene-ADAMTSL4	GEskyblue2	skyblue2
gene-ADAMTSL5	GEnavajowhite1	navajowhite1
gene-ADAP1	GEdarkseagreen3	darkseagreen3
gene-ADAP2	GElightsteelblue	lightsteelblue
gene-ADAR	GEwhite	white
gene-ADARB1	GEdarkseagreen1	darkseagreen1
gene-ADAT1	GElightpink3	lightpink3
gene-ADAT2	GEskyblue3	skyblue3
gene-ADCK1	GEgrey60	grey60
gene-ADCK2	GElightpink4	lightpink4
gene-ADCK5	GEdarkorange2	darkorange2
gene-ADCY2	GEantiquewhite1	antiquewhite1
gene-ADCY4	GEskyblue1	skyblue1
gene-ADCY5	GEhoneydew	honeydew
gene-ADCY6	GEthistle1	thistle1
gene-ADCY9	GEmaroon	maroon
gene-ADD1	GEmistyrose	mistyrose
gene-ADD3	GEblue	blue
gene-ADGRA2	GEdarkolivegreen	darkolivegreen
gene-ADGRA3	GEsaddlebrown	saddlebrown
gene-ADGRE5	GEturquoise	turquoise
gene-ADGRF5	GEskyblue1	skyblue1
gene-ADGRG1	GEorangered3	orangered3
gene-ADGRL1	GEskyblue	skyblue
gene-ADGRL2	GEdarkolivegreen4	darkolivegreen4
gene-ADGRL4	GEsaddlebrown	saddlebrown
gene-ADH5	GEturquoise	turquoise
gene-ADHFE1	GEdarkviolet	darkviolet
gene-ADI1	GEplum	plum
gene-ADIPOR1	GEthistle4	thistle4
gene-ADIPOR2	GEdarkorange	darkorange
gene-ADIRF	GEdarkred	darkred
gene-ADK	GEplum1	plum1
gene-ADM	GEbrown	brown
gene-ADNP	GEpink	pink
gene-ADNP2	GEmediumpurple3	mediumpurple3
gene-ADO	GEyellow3	yellow3
gene-ADORA2B	GEmidnightblue	midnightblue
gene-ADPGK	GEdarkolivegreen4	darkolivegreen4
gene-ADPRH	GEsalmon2	salmon2
gene-ADPRHL1	GEyellow4	yellow4
gene-ADPRHL2	GElightyellow	lightyellow
gene-ADRA2B	GEmediumpurple3	mediumpurple3
gene-ADRB2	GEdarkorange	darkorange
gene-ADRM1	GEdarkorange	darkorange
gene-ADSL	GEplum3	plum3
gene-ADSS	GEpink3	pink3
gene-ADSSL1	GEbrown	brown
gene-AEBP1	GEturquoise	turquoise
gene-AEBP2	GElavenderblush3	lavenderblush3
gene-AEN	GEbrown4	brown4
gene-AES	GEthistle4	thistle4
gene-AFAP1	GEpalevioletred2	palevioletred2
gene-AFAP1L1	GEcyan	cyan
gene-AFAP1L2	GEmaroon	maroon
gene-AFDN	GEdarkolivegreen	darkolivegreen
gene-AFF1	GEyellow	yellow
gene-AFF4	GEmidnightblue	midnightblue
gene-AFG3L2	GEmoccasin	moccasin
gene-AFTPH	GEfirebrick3	firebrick3
gene-AGA	GElightsteelblue	lightsteelblue
gene-AGAP1	GEdarkseagreen4	darkseagreen4
gene-AGAP2	GEsaddlebrown	saddlebrown
gene-AGAP3	GEnavajowhite3	navajowhite3
gene-AGBL1	GEskyblue2	skyblue2
gene-AGFG1	GEmediumpurple2	mediumpurple2
gene-AGFG2	GEblue	blue
gene-AGGF1	GElavenderblush3	lavenderblush3
gene-AGK	GEblue	blue
gene-AGL	GEdarkolivegreen2	darkolivegreen2
gene-AGMO	GEorange4	orange4
gene-AGO1	GEmagenta3	magenta3
gene-AGO2	GEwhitesmoke	whitesmoke
gene-AGO3	GEblue	blue
gene-AGO4	GEdarkturquoise	darkturquoise
gene-AGPAT1	GEturquoise	turquoise
gene-AGPAT2	GEdarkseagreen2	darkseagreen2
gene-AGPAT3	GEblack	black
gene-AGPAT5	GEindianred2	indianred2
gene-AGPS	GEblue	blue
gene-AGRN	GEmagenta4	magenta4
gene-AGT	GEfloralwhite	floralwhite
gene-AGTPBP1	GEindianred4	indianred4
gene-AGTR1	GEturquoise	turquoise
gene-AGTRAP	GElavenderblush2	lavenderblush2
gene-AHCTF1	GEorangered	orangered
gene-AHCY	GEgrey60	grey60
gene-AHCYL1	GEbrown	brown
gene-AHCYL2	GEthistle	thistle
gene-AHDC1	GEtan4	tan4
gene-AHNAK	GEthistle3	thistle3
gene-AHR	GElightyellow	lightyellow
gene-AHSA1	GEmidnightblue	midnightblue
gene-AHSA2	GEbrown4	brown4
gene-AHSP	GEblue4	blue4
gene-AIDA	GEyellow	yellow
gene-AIF1L	GEmidnightblue	midnightblue
gene-AIFM1	GEblue	blue
gene-AIFM2	GEgrey60	grey60
gene-AIG1	GEturquoise	turquoise
gene-AIMP1	GElavenderblush	lavenderblush
gene-AIMP2	GEroyalblue3	royalblue3
gene-AIP	GEbisque4	bisque4
gene-AJM1	GEmagenta	magenta
gene-AJUBA	GEdarkseagreen4	darkseagreen4
gene-AK1	GEblue	blue
gene-AK2	GEchocolate4	chocolate4
gene-AK3	GEblue	blue
gene-AK4	GEdarkorange	darkorange
gene-AK6	GEmediumpurple3	mediumpurple3
gene-AKAP1	GEpink3	pink3
gene-AKAP10	GEcoral1	coral1
gene-AKAP11	GEbrown1	brown1
gene-AKAP12	GEsalmon	salmon
gene-AKAP13	GEdarkred	darkred
gene-AKAP17A	GEdarkslateblue	darkslateblue
gene-AKAP2	GElightcyan1	lightcyan1
gene-AKAP6	GEsalmon1	salmon1
gene-AKAP7	GEpalevioletred3	palevioletred3
gene-AKAP8	GEskyblue4	skyblue4
gene-AKAP8L	GEmediumpurple3	mediumpurple3
gene-AKAP9	GEpurple	purple
gene-AKIP1	GElavenderblush1	lavenderblush1
gene-AKIRIN1	GEsienna1	sienna1
gene-AKIRIN2	GEorangered3	orangered3
gene-AKR1A1	GEpurple	purple
gene-AKR1B1	GEgrey60	grey60
gene-AKR1C4	GEorangered4	orangered4
gene-AKR7A2	GEnavajowhite1	navajowhite1
gene-AKT1	GEturquoise	turquoise
gene-AKT1S1	GEorangered1	orangered1
gene-AKT2	GEfloralwhite	floralwhite
gene-AKT3	GElightpink3	lightpink3
gene-AKTIP	GElightblue3	lightblue3
gene-ALAD	GEthistle4	thistle4
gene-ALAS1	GEblack	black
gene-ALCAM	GEskyblue4	skyblue4
gene-ALDH16A1	GEplum1	plum1
gene-ALDH18A1	GEthistle2	thistle2
gene-ALDH1A1	GEblue	blue
gene-ALDH1A3	GEbrown	brown
gene-ALDH2	GEgreen	green
gene-ALDH3A2	GEsalmon2	salmon2
gene-ALDH3B1	GEtan	tan
gene-ALDH4A1	GElavenderblush2	lavenderblush2
gene-ALDH5A1	GEnavajowhite1	navajowhite1
gene-ALDH6A1	GEblack	black
gene-ALDH7A1	GEblue	blue
gene-ALDH9A1	GEcoral1	coral1
gene-ALDOA	GEpurple	purple
gene-ALDOB	GEplum1	plum1
gene-ALG1	GEdarkolivegreen	darkolivegreen
gene-ALG10	GEbisque4	bisque4
gene-ALG11	GEcyan	cyan
gene-ALG12	GEdarkmagenta	darkmagenta
gene-ALG13	GEbisque4	bisque4
gene-ALG14	GEblack	black
gene-ALG2	GEgrey60	grey60
gene-ALG3	GEblue	blue
gene-ALG5	GEdeeppink	deeppink
gene-ALG6	GEcornflowerblue	cornflowerblue
gene-ALG8	GEred	red
gene-ALG9	GEblue	blue
gene-ALKBH1	GEmediumpurple3	mediumpurple3
gene-ALKBH2	GEpurple	purple
gene-ALKBH3	GEnavajowhite3	navajowhite3
gene-ALKBH4	GEturquoise	turquoise
gene-ALKBH5	GEpurple	purple
gene-ALKBH6	GEchocolate3	chocolate3
gene-ALKBH7	GEgrey60	grey60
gene-ALKBH8	GEgrey60	grey60
gene-ALMS1	GEmediumpurple2	mediumpurple2
gene-ALPK2	GEbrown4	brown4
gene-ALPK3	GElightblue3	lightblue3
gene-ALPL	GEsienna1	sienna1
gene-ALS2	GEpink2	pink2
gene-ALS2CL	GEmagenta3	magenta3
gene-ALYREF	GEyellow4	yellow4
gene-AMACR	GElightyellow	lightyellow
gene-AMBRA1	GEblue3	blue3
gene-AMD1	GEpaleturquoise	paleturquoise
gene-AMDHD2	GEmediumpurple2	mediumpurple2
gene-AMER1	GEwhite	white
gene-AMFR	GEplum2	plum2
gene-AMIGO1	GEivory	ivory
gene-AMMECR1L	GEgreen3	green3
gene-AMN1	GEdeeppink1	deeppink1
gene-AMOT	GEorangered4	orangered4
gene-AMOTL1	GEskyblue2	skyblue2
gene-AMOTL2	GEgreen	green
gene-AMPD1	GEyellowgreen	yellowgreen
gene-AMPD2	GEdarkgreen	darkgreen
gene-AMPD3	GEdarkslateblue	darkslateblue
gene-AMT	GEthistle1	thistle1
gene-AMY2B	GEmediumorchid	mediumorchid
gene-AMZ2	GEcoral3	coral3
gene-ANAPC1	GEdeeppink	deeppink
gene-ANAPC10	GEmediumpurple3	mediumpurple3
gene-ANAPC11	GEviolet	violet
gene-ANAPC13	GEnavajowhite3	navajowhite3
gene-ANAPC15	GEpalevioletred	palevioletred
gene-ANAPC16	GEaliceblue	aliceblue
gene-ANAPC4	GEfirebrick4	firebrick4
gene-ANAPC5	GEthistle1	thistle1
gene-ANAPC7	GEyellow	yellow
gene-ANG	GEgreen	green
gene-ANGEL1	GElightskyblue3	lightskyblue3
gene-ANGEL2	GEhoneydew1	honeydew1
gene-ANGPT1	GEantiquewhite2	antiquewhite2
gene-ANGPT4	GEcoral2	coral2
gene-ANGPTL1	GEblue	blue
gene-ANGPTL2	GEturquoise	turquoise
gene-ANGPTL4	GEsteelblue	steelblue
gene-ANK1	GEwhitesmoke	whitesmoke
gene-ANK2	GEdarkseagreen4	darkseagreen4
gene-ANK3	GEcornflowerblue	cornflowerblue
gene-ANKFY1	GEgreen4	green4
gene-ANKH	GEsalmon	salmon
gene-ANKHD1	GEcoral1	coral1
gene-ANKIB1	GEbrown	brown
gene-ANKLE2	GEorangered1	orangered1
gene-ANKMY2	GEblue2	blue2
gene-ANKRA2	GEantiquewhite1	antiquewhite1
gene-ANKRD1	GEyellow	yellow
gene-ANKRD10	GEmagenta4	magenta4
gene-ANKRD11	GEpaleturquoise	paleturquoise
gene-ANKRD12	GElightpink2	lightpink2
gene-ANKRD13A	GElightsteelblue1	lightsteelblue1
gene-ANKRD13B	GEnavajowhite	navajowhite
gene-ANKRD13C	GElavenderblush2	lavenderblush2
gene-ANKRD13D	GEantiquewhite2	antiquewhite2
gene-ANKRD16	GElavenderblush3	lavenderblush3
gene-ANKRD17	GEblack	black
gene-ANKRD2	GEturquoise	turquoise
gene-ANKRD23	GEroyalblue	royalblue
gene-ANKRD27	GEturquoise	turquoise
gene-ANKRD28	GEindianred4	indianred4
gene-ANKRD33B	GEbrown2	brown2
gene-ANKRD35	GEsalmon1	salmon1
gene-ANKRD39	GEred	red
gene-ANKRD40	GEgreen3	green3
gene-ANKRD42	GEdarkgreen	darkgreen
gene-ANKRD46	GEantiquewhite4	antiquewhite4
gene-ANKRD49	GEmagenta3	magenta3
gene-ANKRD50	GEfirebrick3	firebrick3
gene-ANKRD52	GEgreen4	green4
gene-ANKRD54	GEsienna4	sienna4
gene-ANKRD6	GEsalmon1	salmon1
gene-ANKRD9	GEbrown2	brown2
gene-ANKS1A	GEorangered3	orangered3
gene-ANKS3	GEyellow	yellow
gene-ANKZF1	GEdarkorange2	darkorange2
gene-ANO10	GEdarkred	darkred
gene-ANO5	GEnavajowhite1	navajowhite1
gene-ANO6	GEblueviolet	blueviolet
gene-ANO8	GEpowderblue	powderblue
gene-ANO9	GEdarkorange2	darkorange2
gene-ANOS1	GEpurple	purple
gene-ANP32A	GEnavajowhite3	navajowhite3
gene-ANP32B	GEgreen	green
gene-ANP32E	GEdarkseagreen1	darkseagreen1
gene-ANTXR1	GEbrown	brown
gene-ANTXR2	GEbrown	brown
gene-ANXA1	GEturquoise	turquoise
gene-ANXA11	GEturquoise	turquoise
gene-ANXA2	GEturquoise	turquoise
gene-ANXA3	GElightyellow	lightyellow
gene-ANXA4	GEturquoise	turquoise
gene-ANXA5	GEturquoise	turquoise
gene-ANXA6	GEturquoise	turquoise
gene-ANXA7	GEblue3	blue3
gene-ANXA8L1	GEblack	black
gene-ANXA9	GEcoral	coral
gene-AOC2	GElightslateblue	lightslateblue
gene-AOC3	GElightyellow	lightyellow
gene-AOX1	GEblue	blue
gene-AP1AR	GEantiquewhite2	antiquewhite2
gene-AP1B1	GEgreen	green
gene-AP1G1	GEpink4	pink4
gene-AP1G2	GEbrown4	brown4
gene-AP1M1	GEdarkred	darkred
gene-AP1S1	GEpurple	purple
gene-AP1S2	GEcyan	cyan
gene-AP2A1	GEred	red
gene-AP2A2	GEyellow3	yellow3
gene-AP2B1	GEskyblue2	skyblue2
gene-AP2M1	GEgreen	green
gene-AP2S1	GEantiquewhite1	antiquewhite1
gene-AP3B1	GEorangered1	orangered1
gene-AP3D1	GEplum4	plum4
gene-AP3M1	GEturquoise	turquoise
gene-AP3M2	GEyellowgreen	yellowgreen
gene-AP3S1	GEgreen	green
gene-AP3S2	GElightpink1	lightpink1
gene-AP4B1	GEyellow4	yellow4
gene-AP4E1	GEdarkseagreen3	darkseagreen3
gene-AP4M1	GEpink	pink
gene-AP4S1	GEdarkmagenta	darkmagenta
gene-AP5B1	GEbrown	brown
gene-AP5M1	GEdarkgreen	darkgreen
gene-AP5S1	GEdarkgreen	darkgreen
gene-AP5Z1	GEplum	plum
gene-APAF1	GEdarkred	darkred
gene-APBA3	GEpink2	pink2
gene-APBB1	GEantiquewhite4	antiquewhite4
gene-APBB2	GEfirebrick4	firebrick4
gene-APBB3	GEmagenta3	magenta3
gene-APC	GEaliceblue	aliceblue
gene-APCDD1	GEorange	orange
gene-APEH	GEred	red
gene-APEX1	GEdarkmagenta	darkmagenta
gene-APEX2	GEblack	black
gene-APH1A	GEdarkgreen	darkgreen
gene-APH1B	GEdarkred	darkred
gene-API5	GElightsteelblue	lightsteelblue
gene-APIP	GEmaroon	maroon
gene-APLF	GEmistyrose	mistyrose
gene-APLN	GEtomato	tomato
gene-APLNR	GEdarkolivegreen	darkolivegreen
gene-APLP1	GEblue	blue
gene-APLP2	GEmediumpurple	mediumpurple
gene-APMAP	GEturquoise	turquoise
gene-APOA1	GEblack	black
gene-APOBEC2	GEturquoise	turquoise
gene-APOD	GEplum3	plum3
gene-APOE	GEred	red
gene-APOL3-2	GEred	red
gene-APOLD1	GEmediumorchid	mediumorchid
gene-APOO	GEmediumpurple4	mediumpurple4
gene-APOOL	GElightyellow	lightyellow
gene-APOPT1	GEplum	plum
gene-APP	GEblue	blue
gene-APPBP2	GEmidnightblue	midnightblue
gene-APPL1	GElightskyblue4	lightskyblue4
gene-APPL2	GEplum	plum
gene-APRT	GEcoral4	coral4
gene-APTX	GElightskyblue4	lightskyblue4
gene-AQP1	GEblueviolet	blueviolet
gene-AQP3	GEwhitesmoke	whitesmoke
gene-AQP4	GEyellowgreen	yellowgreen
gene-AQP7	GEblue	blue
gene-AQR	GEyellow	yellow
gene-AR	GEcornflowerblue	cornflowerblue
gene-ARAF	GEcoral3	coral3
gene-ARAP1	GEmistyrose	mistyrose
gene-ARAP3	GEskyblue3	skyblue3
gene-ARCN1	GElavenderblush3	lavenderblush3
gene-AREL1	GEgreen4	green4
gene-ARF1	GEplum2	plum2
gene-ARF2	GEdarkseagreen2	darkseagreen2
gene-ARF3	GEmagenta	magenta
gene-ARF4	GEmidnightblue	midnightblue
gene-ARF5	GEred	red
gene-ARF6	GEdarkolivegreen1	darkolivegreen1
gene-ARFGAP1	GEmidnightblue	midnightblue
gene-ARFGAP2	GElightblue3	lightblue3
gene-ARFGAP3	GEcyan	cyan
gene-ARFGEF1	GEmagenta3	magenta3
gene-ARFGEF2	GEslateblue1	slateblue1
gene-ARFIP1	GEcoral1	coral1
gene-ARFIP2	GEyellow4	yellow4
gene-ARFRP1	GEdarkolivegreen2	darkolivegreen2
gene-ARG2	GEyellowgreen	yellowgreen
gene-ARGLU1	GEsienna3	sienna3
gene-ARHGAP1	GEdarkred	darkred
gene-ARHGAP10	GEmidnightblue	midnightblue
gene-ARHGAP12	GEbrown2	brown2
gene-ARHGAP17	GEpurple	purple
gene-ARHGAP18	GEdarkorange	darkorange
gene-ARHGAP19	GEbrown	brown
gene-ARHGAP21	GEcoral4	coral4
gene-ARHGAP22	GEdeeppink1	deeppink1
gene-ARHGAP23	GEplum1	plum1
gene-ARHGAP24	GEdarkolivegreen4	darkolivegreen4
gene-ARHGAP25	GElightyellow	lightyellow
gene-ARHGAP27	GElightyellow	lightyellow
gene-ARHGAP28	GEdarkolivegreen4	darkolivegreen4
gene-ARHGAP29	GEdarkviolet	darkviolet
gene-ARHGAP31	GElightcyan1	lightcyan1
gene-ARHGAP35	GElightcyan	lightcyan
gene-ARHGAP44	GEpowderblue	powderblue
gene-ARHGAP5	GEfirebrick3	firebrick3
gene-ARHGAP6-2	GEorangered4	orangered4
gene-ARHGDIA	GEyellow	yellow
gene-ARHGDIB	GEpink	pink
gene-ARHGEF1	GEskyblue1	skyblue1
gene-ARHGEF10	GEblue4	blue4
gene-ARHGEF10L	GEmoccasin	moccasin
gene-ARHGEF11	GEpink	pink
gene-ARHGEF12	GEindianred4	indianred4
gene-ARHGEF12-2	GEred	red
gene-ARHGEF15	GEpink	pink
gene-ARHGEF17	GEskyblue1	skyblue1
gene-ARHGEF18	GEturquoise	turquoise
gene-ARHGEF2	GEdarkolivegreen4	darkolivegreen4
gene-ARHGEF25	GEcoral1	coral1
gene-ARHGEF3	GEfloralwhite	floralwhite
gene-ARHGEF37	GEwhite	white
gene-ARHGEF40	GEdarkturquoise	darkturquoise
gene-ARHGEF6	GEpink3	pink3
gene-ARHGEF7	GEskyblue1	skyblue1
gene-ARHGEF9	GElightcyan	lightcyan
gene-ARID1A	GEcoral3	coral3
gene-ARID1B	GEskyblue4	skyblue4
gene-ARID2	GEmaroon	maroon
gene-ARID3B	GEgrey60	grey60
gene-ARID4A	GEpalevioletred3	palevioletred3
gene-ARID4B	GEgreen	green
gene-ARID5A	GEtan	tan
gene-ARID5B	GEbisque4	bisque4
gene-ARIH1	GEorangered3	orangered3
gene-ARIH2	GEdarkmagenta	darkmagenta
gene-ARL1	GEdarkmagenta	darkmagenta
gene-ARL10	GEindianred2	indianred2
gene-ARL13B	GEdeeppink1	deeppink1
gene-ARL14EP	GEplum3	plum3
gene-ARL14EPL	GEbrown4	brown4
gene-ARL15	GEbrown	brown
gene-ARL16	GEslateblue	slateblue
gene-ARL2	GEdarkolivegreen2	darkolivegreen2
gene-ARL2BP	GEyellow	yellow
gene-ARL3	GEdarkred	darkred
gene-ARL4A	GElightskyblue4	lightskyblue4
gene-ARL4D	GElightpink2	lightpink2
gene-ARL5A	GEpalevioletred	palevioletred
gene-ARL5B	GEpink4	pink4
gene-ARL6	GEyellow4	yellow4
gene-ARL6IP1	GEorangered	orangered
gene-ARL6IP4	GEmediumpurple1	mediumpurple1
gene-ARL6IP5	GEpurple	purple
gene-ARL6IP6	GEgreenyellow	greenyellow
gene-ARL8A	GElightcyan1	lightcyan1
gene-ARL8B	GEfloralwhite	floralwhite
gene-ARMC1	GEcoral1	coral1
gene-ARMC10	GEgreen	green
gene-ARMC12	GEthistle3	thistle3
gene-ARMC5	GEdarkslateblue	darkslateblue
gene-ARMC6	GEdarkgrey	darkgrey
gene-ARMC7	GEpink	pink
gene-ARMC8	GEdarkseagreen1	darkseagreen1
gene-ARMCX1	GEsteelblue	steelblue
gene-ARMCX2	GEbrown	brown
gene-ARMCX3	GEdarkturquoise	darkturquoise
gene-ARMCX5	GEturquoise	turquoise
gene-ARMCX6	GEpurple	purple
gene-ARMH3	GEfirebrick4	firebrick4
gene-ARMT1	GEfirebrick4	firebrick4
gene-ARNT	GEbrown	brown
gene-ARNTL	GEturquoise	turquoise
gene-ARPC1A	GEviolet	violet
gene-ARPC1B	GElightcyan	lightcyan
gene-ARPC2	GEmagenta	magenta
gene-ARPC3	GElightcyan	lightcyan
gene-ARPC4	GEorangered1	orangered1
gene-ARPC5	GEturquoise	turquoise
gene-ARPC5L	GEblue4	blue4
gene-ARPIN	GEpurple	purple
gene-ARPP19	GEdarkslateblue	darkslateblue
gene-ARPP21	GEorange4	orange4
gene-ARRB1	GEskyblue3	skyblue3
gene-ARRDC1	GEplum2	plum2
gene-ARRDC2	GEcoral2	coral2
gene-ARRDC3	GEbrown	brown
gene-ARRDC4	GEfirebrick4	firebrick4
gene-ARSA	GEtan	tan
gene-ARSB	GEsteelblue	steelblue
gene-ARSG	GEchocolate3	chocolate3
gene-ARSK	GEcyan	cyan
gene-ART1	GEturquoise	turquoise
gene-ART3	GEskyblue	skyblue
gene-ARV1	GEpurple	purple
gene-ARVCF	GEcoral3	coral3
gene-AS3MT	GEdarkseagreen4	darkseagreen4
gene-ASAH1	GElightpink4	lightpink4
gene-ASAP1	GEmediumpurple1	mediumpurple1
gene-ASAP3	GEblue	blue
gene-ASB1	GEthistle4	thistle4
gene-ASB10	GEwhitesmoke	whitesmoke
gene-ASB11	GElightcoral	lightcoral
gene-ASB12	GEcyan	cyan
gene-ASB13	GElavenderblush	lavenderblush
gene-ASB14	GEbrown	brown
gene-ASB15	GEbrown2	brown2
gene-ASB16	GEcyan	cyan
gene-ASB18	GEgrey60	grey60
gene-ASB2	GEturquoise	turquoise
gene-ASB3	GEplum4	plum4
gene-ASB4	GEsienna3	sienna3
gene-ASB5	GEdarkred	darkred
gene-ASB6	GEdarkgreen	darkgreen
gene-ASB7	GElightsteelblue1	lightsteelblue1
gene-ASB8	GEorange	orange
gene-ASCC1	GEblue2	blue2
gene-ASCC2	GEbrown	brown
gene-ASCC3	GEblue	blue
gene-ASF1A	GEdarkgrey	darkgrey
gene-ASH1L	GEpink3	pink3
gene-ASH2L	GEsienna3	sienna3
gene-ASIP	GEyellowgreen	yellowgreen
gene-ASL	GEgreen	green
gene-ASMTL	GEplum2	plum2
gene-ASNA1	GEdarkorange2	darkorange2
gene-ASNS	GEdarkturquoise	darkturquoise
gene-ASNSD1	GEgreen4	green4
gene-ASPH	GEantiquewhite1	antiquewhite1
gene-ASPN	GEblue	blue
gene-ASPSCR1	GEdarkslateblue	darkslateblue
gene-ASRGL1	GEskyblue1	skyblue1
gene-ASS1	GEplum3	plum3
gene-ASTE1	GEnavajowhite1	navajowhite1
gene-ASXL1	GEdarkorange2	darkorange2
gene-ASXL2	GElightcyan	lightcyan
gene-ATAD1	GEmagenta	magenta
gene-ATAD2B	GEyellow4	yellow4
gene-ATAD3A	GEcyan	cyan
gene-ATAT1	GEpaleturquoise	paleturquoise
gene-ATE1	GEroyalblue	royalblue
gene-ATF1	GEgrey60	grey60
gene-ATF2	GEsienna3	sienna3
gene-ATF3	GElightcyan1	lightcyan1
gene-ATF4	GEyellow4	yellow4
gene-ATF5	GEbrown	brown
gene-ATF6	GEpink3	pink3
gene-ATF6B	GEdarkorange2	darkorange2
gene-ATF7	GEskyblue2	skyblue2
gene-ATF7IP	GEred	red
gene-ATG10	GEcoral	coral
gene-ATG101	GEsalmon	salmon
gene-ATG12	GEmagenta4	magenta4
gene-ATG13	GEdarkred	darkred
gene-ATG14	GEfirebrick2	firebrick2
gene-ATG16L1	GEorangered3	orangered3
gene-ATG16L2	GEpurple	purple
gene-ATG2A	GEdarkorange	darkorange
gene-ATG2B	GEviolet	violet
gene-ATG3	GEmediumpurple3	mediumpurple3
gene-ATG4A	GElightgreen	lightgreen
gene-ATG4B	GEsienna3	sienna3
gene-ATG4C	GEsteelblue	steelblue
gene-ATG4D	GElightpink2	lightpink2
gene-ATG5	GEdarkgrey	darkgrey
gene-ATG7	GEpurple	purple
gene-ATG9A	GEdarkolivegreen4	darkolivegreen4
gene-ATIC	GEsalmon2	salmon2
gene-ATL2	GEcoral	coral
gene-ATL3	GEmediumpurple1	mediumpurple1
gene-ATM	GEred	red
gene-ATMIN	GEbrown	brown
gene-ATN1	GEmediumpurple1	mediumpurple1
gene-ATOH8	GEgreen3	green3
gene-ATOX1	GEyellow	yellow
gene-ATP11A	GEskyblue3	skyblue3
gene-ATP11B	GElavenderblush3	lavenderblush3
gene-ATP13A1	GEskyblue3	skyblue3
gene-ATP13A2	GEsienna4	sienna4
gene-ATP13A3	GEdeeppink	deeppink
gene-ATP1A1	GEsalmon	salmon
gene-ATP1A2	GEgreenyellow	greenyellow
gene-ATP1B1	GEbrown	brown
gene-ATP1B3	GEbrown	brown
gene-ATP1B4	GElavenderblush2	lavenderblush2
gene-ATP23	GEblue	blue
gene-ATP2A1	GEred	red
gene-ATP2A2	GEmistyrose	mistyrose
gene-ATP2B1	GEdarkseagreen4	darkseagreen4
gene-ATP2B2	GElightpink4	lightpink4
gene-ATP2B4	GElavenderblush1	lavenderblush1
gene-ATP2C1	GEdarkgreen	darkgreen
gene-ATP2C2	GEmagenta3	magenta3
gene-ATP5F1A	GElightpink3	lightpink3
gene-ATP5F1B	GElightpink3	lightpink3
gene-ATP5F1C	GElightpink3	lightpink3
gene-ATP5F1D	GElightpink3	lightpink3
gene-ATP5F1E	GEsalmon4	salmon4
gene-ATP5IF1	GEdarkolivegreen1	darkolivegreen1
gene-ATP5MC1	GEchocolate4	chocolate4
gene-ATP5MC2	GEskyblue2	skyblue2
gene-ATP5MC3	GElightpink3	lightpink3
gene-ATP5MD	GEmediumpurple4	mediumpurple4
gene-ATP5ME	GEindianred2	indianred2
gene-ATP5MF	GElightpink3	lightpink3
gene-ATP5MG	GEyellow	yellow
gene-ATP5MPL	GEchocolate4	chocolate4
gene-ATP5PB	GElightpink3	lightpink3
gene-ATP5PD	GElightpink3	lightpink3
gene-ATP5PF	GElightpink3	lightpink3
gene-ATP5PO	GElightpink3	lightpink3
gene-ATP5S	GEplum1	plum1
gene-ATP6AP1	GEplum3	plum3
gene-ATP6AP1L	GElightcyan1	lightcyan1
gene-ATP6AP2	GEgreenyellow	greenyellow
gene-ATP6V0A1	GEorange4	orange4
gene-ATP6V0A2	GEthistle2	thistle2
gene-ATP6V0B	GEthistle2	thistle2
gene-ATP6V0C	GElightyellow	lightyellow
gene-ATP6V0D1	GEdarkgreen	darkgreen
gene-ATP6V0E1	GEblue	blue
gene-ATP6V0E2	GEblue	blue
gene-ATP6V1A	GEblue	blue
gene-ATP6V1B2	GEcoral	coral
gene-ATP6V1C1	GEdarkorange	darkorange
gene-ATP6V1D	GEbrown	brown
gene-ATP6V1E1	GEskyblue4	skyblue4
gene-ATP6V1F	GEviolet	violet
gene-ATP6V1G1	GEbrown	brown
gene-ATP6V1H	GEgreen	green
gene-ATP7A	GEdarkmagenta	darkmagenta
gene-ATP8A1	GEnavajowhite	navajowhite
gene-ATP8B2	GEturquoise	turquoise
gene-ATP9A	GEchocolate3	chocolate3
gene-ATP9B	GEindianred4	indianred4
gene-ATPAF1	GEindianred4	indianred4
gene-ATPAF2	GEpalevioletred2	palevioletred2
gene-ATRAID	GElightsteelblue1	lightsteelblue1
gene-ATRIP	GElavenderblush3	lavenderblush3
gene-ATRN	GEindianred4	indianred4
gene-ATRX	GEindianred4	indianred4
gene-ATXN1	GEdarkturquoise	darkturquoise
gene-ATXN10	GEfloralwhite	floralwhite
gene-ATXN1L	GEdeeppink	deeppink
gene-ATXN2	GEpowderblue	powderblue
gene-ATXN2L	GElightgreen	lightgreen
gene-ATXN7	GEpalevioletred1	palevioletred1
gene-ATXN7L1	GElightskyblue4	lightskyblue4
gene-ATXN7L2	GEplum	plum
gene-ATXN7L3	GEorangered	orangered
gene-ATXN7L3B	GEdarkseagreen4	darkseagreen4
gene-AUH	GEaliceblue	aliceblue
gene-AUP1	GEtomato	tomato
gene-AURKA	GElightpink4	lightpink4
gene-AURKAIP1	GEchocolate4	chocolate4
gene-AURKC	GEhoneydew1	honeydew1
gene-AUTS2	GEplum3	plum3
gene-AVEN	GElightyellow	lightyellow
gene-AVL9	GEdarkgrey	darkgrey
gene-AVPI1	GElightpink1	lightpink1
gene-AVPR2	GEskyblue1	skyblue1
gene-AXIN1	GEbrown2	brown2
gene-AXL	GEturquoise	turquoise
gene-AZI2	GEdarkgrey	darkgrey
gene-AZIN1	GElightsteelblue1	lightsteelblue1
gene-B2M	GEivory	ivory
gene-B3GALNT1	GEmaroon	maroon
gene-B3GALNT2	GEpaleturquoise	paleturquoise
gene-B3GALT1	GElightsteelblue	lightsteelblue
gene-B3GALT4	GElightblue4	lightblue4
gene-B3GALT6	GEthistle3	thistle3
gene-B3GAT1	GEsalmon4	salmon4
gene-B3GAT3	GEblack	black
gene-B3GNT2	GEgreenyellow	greenyellow
gene-B3GNT3	GEdarkslateblue	darkslateblue
gene-B3GNT5	GEblue	blue
gene-B3GNT9	GEgreenyellow	greenyellow
gene-B4GALT1	GEred	red
gene-B4GALT2	GEivory	ivory
gene-B4GALT3	GEsaddlebrown	saddlebrown
gene-B4GALT4	GEbrown4	brown4
gene-B4GALT5	GEmediumpurple	mediumpurple
gene-B4GALT7	GEyellow	yellow
gene-B4GAT1	GEbisque4	bisque4
gene-B9D1	GEpink	pink
gene-B9D2	GElightcyan1	lightcyan1
gene-BABAM1	GEpalevioletred3	palevioletred3
gene-BABAM2	GEcoral	coral
gene-BACE1	GEskyblue1	skyblue1
gene-BACE2	GEyellow	yellow
gene-BACH1	GEblueviolet	blueviolet
gene-BAD	GElightpink3	lightpink3
gene-BAG1	GEmediumpurple2	mediumpurple2
gene-BAG2	GEnavajowhite1	navajowhite1
gene-BAG3	GEtan	tan
gene-BAG4	GEsalmon1	salmon1
gene-BAG5	GElightblue3	lightblue3
gene-BAG6	GEblack	black
gene-BAHD1	GEdarkolivegreen2	darkolivegreen2
gene-BAIAP2	GEfirebrick2	firebrick2
gene-BAK1	GEdarkgreen	darkgreen
gene-BAMBI	GEdarkturquoise	darkturquoise
gene-BANF1	GEdarkseagreen3	darkseagreen3
gene-BANP	GEcoral1	coral1
gene-BAP1	GEroyalblue	royalblue
gene-BARX1	GEnavajowhite	navajowhite
gene-BARX2	GEyellow	yellow
gene-BASP1	GElightsteelblue	lightsteelblue
gene-BAX	GEmaroon	maroon
gene-BAZ1A	GElavenderblush3	lavenderblush3
gene-BAZ1B	GElightgreen	lightgreen
gene-BAZ2A	GEorange	orange
gene-BAZ2B	GEpink	pink
gene-BBC3	GEdarkslateblue	darkslateblue
gene-BBIP1	GElightyellow	lightyellow
gene-BBS12	GEcornflowerblue	cornflowerblue
gene-BBS2	GEsalmon2	salmon2
gene-BBS4	GElightyellow	lightyellow
gene-BBS5	GEdarkseagreen4	darkseagreen4
gene-BBX	GEblue	blue
gene-BCAM	GEpink	pink
gene-BCAP29	GEwhite	white
gene-BCAP31	GEyellow	yellow
gene-BCAR1	GEorangered3	orangered3
gene-BCAR3	GEdarkturquoise	darkturquoise
gene-BCAS1	GElightcyan	lightcyan
gene-BCAS2	GEdarkmagenta	darkmagenta
gene-BCAS3	GEcyan	cyan
gene-BCAT2	GEpurple	purple
gene-BCCIP	GEorangered	orangered
gene-BCDIN3D	GEthistle3	thistle3
gene-BCHE	GEbrown	brown
gene-BCKDHA	GElavenderblush2	lavenderblush2
gene-BCKDHB	GEviolet	violet
gene-BCKDK	GEthistle4	thistle4
gene-BCL10	GEpalevioletred1	palevioletred1
gene-BCL2	GEthistle3	thistle3
gene-BCL2L1	GEwhite	white
gene-BCL2L11	GEgrey60	grey60
gene-BCL2L12	GEorangered	orangered
gene-BCL2L13	GEdarkturquoise	darkturquoise
gene-BCL2L2	GEgreenyellow	greenyellow
gene-BCL3	GEorangered3	orangered3
gene-BCL6	GEdarkolivegreen2	darkolivegreen2
gene-BCL6B	GEmagenta4	magenta4
gene-BCL7A	GElightslateblue	lightslateblue
gene-BCL7B	GEyellow3	yellow3
gene-BCL7C	GEmagenta3	magenta3
gene-BCL9	GEdarkgrey	darkgrey
gene-BCL9L	GEantiquewhite2	antiquewhite2
gene-BCLAF1	GEdarkseagreen2	darkseagreen2
gene-BCLAF3	GEplum4	plum4
gene-BCNT2	GEgreen	green
gene-BCO2	GElightsteelblue1	lightsteelblue1
gene-BCOR	GEcornflowerblue	cornflowerblue
gene-BCR	GEplum2	plum2
gene-BCS1L	GEnavajowhite	navajowhite
gene-BDH1	GEyellowgreen	yellowgreen
gene-BDH2	GEplum	plum
gene-BDP1	GElightgreen	lightgreen
gene-BECN1	GEcoral	coral
gene-BEND5	GEyellowgreen	yellowgreen
gene-BEND7	GEmediumorchid	mediumorchid
gene-BEST3	GElavenderblush2	lavenderblush2
gene-BET1	GEpalevioletred	palevioletred
gene-BET1L	GEpurple	purple
gene-BEX2-2	GElightpink2	lightpink2
gene-BEX3	GEgreenyellow	greenyellow
gene-BFAR	GEturquoise	turquoise
gene-BGN	GEblue	blue
gene-BHLHE40	GEorangered4	orangered4
gene-BHLHE41	GEroyalblue	royalblue
gene-BICC1	GEmidnightblue	midnightblue
gene-BICD2	GEindianred3	indianred3
gene-BICRA	GEmagenta2	magenta2
gene-BICRAL	GEblack	black
gene-BID	GEsalmon	salmon
gene-BIN1	GEmediumpurple2	mediumpurple2
gene-BIN3	GEantiquewhite4	antiquewhite4
gene-BIRC2	GEbrown2	brown2
gene-BIRC3	GEdarkolivegreen4	darkolivegreen4
gene-BIRC6	GEplum3	plum3
gene-BIVM	GEturquoise	turquoise
gene-BLA-DQB	GEpink	pink
gene-BLCAP	GEroyalblue	royalblue
gene-BLMH	GEblack	black
gene-BLOC1S1	GEplum3	plum3
gene-BLOC1S2	GEpaleturquoise	paleturquoise
gene-BLOC1S4	GEroyalblue	royalblue
gene-BLOC1S5	GElightcyan1	lightcyan1
gene-BLOC1S6	GEplum3	plum3
gene-BLVRA	GEblueviolet	blueviolet
gene-BLVRB	GEindianred2	indianred2
gene-BLZF1	GEmaroon	maroon
gene-BMI1	GEindianred3	indianred3
gene-BMP1	GEmidnightblue	midnightblue
gene-BMP2	GEsienna3	sienna3
gene-BMP2K	GEsienna3	sienna3
gene-BMP4	GEtan	tan
gene-BMP5	GEcoral2	coral2
gene-BMP6	GEmaroon	maroon
gene-BMPR1A	GEnavajowhite2	navajowhite2
gene-BMPR1B	GEdarkseagreen4	darkseagreen4
gene-BMPR2	GEthistle2	thistle2
gene-BMS1	GEmaroon	maroon
gene-BMT2	GEpink2	pink2
gene-BNIP1	GEpalevioletred3	palevioletred3
gene-BNIP2	GEblack	black
gene-BNIP3	GEviolet	violet
gene-BNIP3L	GEbrown	brown
gene-BOC	GEgreen	green
gene-BOD1	GElightsteelblue	lightsteelblue
gene-BOD1L1	GElightgreen	lightgreen
gene-BOK	GEturquoise	turquoise
gene-BOLA	GEcoral2	coral2
gene-BOLA-2	GElightsteelblue1	lightsteelblue1
gene-BOLA-3	GEmediumorchid4	mediumorchid4
gene-BOLA-DMA	GEantiquewhite2	antiquewhite2
gene-BOLA-DMB	GEpink	pink
gene-BOLA-DQA5	GElightsteelblue1	lightsteelblue1
gene-BOLA-DRA	GEturquoise	turquoise
gene-BOLA-DRB3	GElightyellow	lightyellow
gene-BOLA-NC1	GElightslateblue	lightslateblue
gene-BOLA1	GEturquoise	turquoise
gene-BOLA2B	GEdarkolivegreen2	darkolivegreen2
gene-BOLA3	GEcoral1	coral1
gene-BOLL	GEbrown2	brown2
gene-BOP1	GEthistle4	thistle4
gene-BORCS5	GEturquoise	turquoise
gene-BORCS6	GEpink4	pink4
gene-BORCS7	GEmagenta	magenta
gene-BORCS8	GEbrown	brown
gene-BPGM	GEpurple	purple
gene-BPHL	GEsalmon	salmon
gene-BPNT1	GEdarkgreen	darkgreen
gene-BPTF	GEskyblue2	skyblue2
gene-BRAF	GElightgreen	lightgreen
gene-BRAP	GEtan3	tan3
gene-BRAT1	GEpowderblue	powderblue
gene-BRB	GEyellow	yellow
gene-BRCC3	GEbrown	brown
gene-BRD1	GEblueviolet	blueviolet
gene-BRD2	GEfirebrick2	firebrick2
gene-BRD3	GEsteelblue	steelblue
gene-BRD4	GEbisque4	bisque4
gene-BRD7	GEantiquewhite1	antiquewhite1
gene-BRD8	GElightsteelblue	lightsteelblue
gene-BRD9	GEorange	orange
gene-BREH1	GEwhite	white
gene-BRF1	GEmediumorchid	mediumorchid
gene-BRF2	GEyellow2	yellow2
gene-BRI3	GEthistle2	thistle2
gene-BRIX1	GEorangered3	orangered3
gene-BRK1	GEyellow	yellow
gene-BRMS1	GEturquoise	turquoise
gene-BRMS1L	GEsalmon	salmon
gene-BROX	GEthistle3	thistle3
gene-BRPF1	GEorangered3	orangered3
gene-BRPF3	GEdarkmagenta	darkmagenta
gene-BRWD1	GEbrown	brown
gene-BSCL2	GEsalmon2	salmon2
gene-BSDC1	GEdarkolivegreen	darkolivegreen
gene-BSG	GEnavajowhite2	navajowhite2
gene-BTAF1	GEfirebrick2	firebrick2
gene-BTBD1	GEplum1	plum1
gene-BTBD10	GEdarkseagreen3	darkseagreen3
gene-BTBD11	GEblue	blue
gene-BTBD2	GEred	red
gene-BTBD3	GEdarkseagreen4	darkseagreen4
gene-BTBD6	GEorange	orange
gene-BTBD7	GEpalevioletred2	palevioletred2
gene-BTBD9	GEfloralwhite	floralwhite
gene-BTC	GEyellow	yellow
gene-BTD	GEtan3	tan3
gene-BTF3	GEbrown	brown
gene-BTF3L4	GEdarkorange	darkorange
gene-BTG1	GElightpink2	lightpink2
gene-BTG2	GElightblue3	lightblue3
gene-BTG3	GEpurple	purple
gene-BTNL9	GEskyblue1	skyblue1
gene-BTRC	GEhoneydew1	honeydew1
gene-BUB3	GElightcyan1	lightcyan1
gene-BUD13	GEdarkviolet	darkviolet
gene-BUD23	GElightsteelblue1	lightsteelblue1
gene-BUD31	GElightyellow	lightyellow
gene-BVES	GEskyblue	skyblue
gene-BYSL	GEplum1	plum1
gene-BZW1	GEpalevioletred3	palevioletred3
gene-BZW2	GEblue2	blue2
gene-BoLA	GEblack	black
gene-C10H14orf1	GEdarkslateblue	darkslateblue
gene-C10H14orf119	GEnavajowhite3	navajowhite3
gene-C10H15orf41	GElightpink2	lightpink2
gene-C10H15orf48	GEskyblue	skyblue
gene-C10H15orf59	GEdarkviolet	darkviolet
gene-C10H15orf61	GEsalmon	salmon
gene-C10H15orf62	GElightyellow	lightyellow
gene-C11H2orf42	GElightskyblue3	lightskyblue3
gene-C11H2orf49	GEmagenta3	magenta3
gene-C11H2orf68	GEwhite	white
gene-C11H9orf116	GEmagenta3	magenta3
gene-C11H9orf16	GEskyblue3	skyblue3
gene-C11H9orf50	GEtan3	tan3
gene-C11H9orf78	GEyellow	yellow
gene-C13H20orf194	GEdarkred	darkred
gene-C13H20orf27	GEsalmon1	salmon1
gene-C14H8orf33	GEyellow	yellow
gene-C14H8orf37	GEnavajowhite	navajowhite
gene-C14H8orf59	GEturquoise	turquoise
gene-C14H8orf76	GEdarkorange	darkorange
gene-C14H8orf82	GEsalmon1	salmon1
gene-C14H8orf89	GEmagenta4	magenta4
gene-C15H11orf49	GEbrown	brown
gene-C15H11orf52	GEsteelblue	steelblue
gene-C15H11orf58	GEpalevioletred3	palevioletred3
gene-C15H11orf71	GEred	red
gene-C15H11orf74	GElightsteelblue	lightsteelblue
gene-C15H11orf96	GEmediumorchid	mediumorchid
gene-C16H1orf105	GEfirebrick2	firebrick2
gene-C16H1orf115	GEwhite	white
gene-C16H1orf159	GElightyellow	lightyellow
gene-C16H1orf174	GEantiquewhite1	antiquewhite1
gene-C16H1orf21	GElightblue4	lightblue4
gene-C16H1orf53	GEtan3	tan3
gene-C16H1orf74	GEdarkolivegreen	darkolivegreen
gene-C17H12orf43	GEdarkgrey	darkgrey
gene-C17H12orf49	GEthistle	thistle
gene-C17H12orf65	GEwhite	white
gene-C17H22orf39	GEsienna2	sienna2
gene-C17H4orf33	GEthistle1	thistle1
gene-C17H4orf46	GEpink3	pink3
gene-C18H16orf70	GEgrey60	grey60
gene-C18H16orf74	GEnavajowhite2	navajowhite2
gene-C18H16orf87	GEmagenta4	magenta4
gene-C18H19orf12	GEfloralwhite	floralwhite
gene-C18H19orf18	GEpowderblue	powderblue
gene-C18H19orf47	GEpalevioletred1	palevioletred1
gene-C18H19orf48	GEmaroon	maroon
gene-C18H19orf54	GEnavajowhite1	navajowhite1
gene-C19H17orf113	GEbrown	brown
gene-C19H17orf49	GEorangered	orangered
gene-C19H17orf75	GEyellow2	yellow2
gene-C19H17orf80	GEdarkturquoise	darkturquoise
gene-C1D	GEsalmon1	salmon1
gene-C1GALT1	GEpalevioletred2	palevioletred2
gene-C1GALT1C1	GEchocolate3	chocolate3
gene-C1H21orf2	GEorangered4	orangered4
gene-C1H21orf91	GEgreenyellow	greenyellow
gene-C1H3orf33	GEskyblue4	skyblue4
gene-C1H3orf38	GElightpink3	lightpink3
gene-C1H3orf58	GEbrown1	brown1
gene-C1H3orf70	GEmagenta	magenta
gene-C1QA	GEbrown	brown
gene-C1QB	GEmidnightblue	midnightblue
gene-C1QBP	GEtan3	tan3
gene-C1QC	GEmidnightblue	midnightblue
gene-C1QTNF1	GEturquoise	turquoise
gene-C1QTNF2	GEpurple	purple
gene-C1QTNF3	GEthistle1	thistle1
gene-C1QTNF5	GEmistyrose	mistyrose
gene-C1QTNF6	GEmediumpurple2	mediumpurple2
gene-C1QTNF9	GEdarkolivegreen	darkolivegreen
gene-C1R	GEyellow	yellow
gene-C1S	GEturquoise	turquoise
gene-C20H5orf22	GEfloralwhite	floralwhite
gene-C20H5orf34	GEdarkseagreen3	darkseagreen3
gene-C20H5orf51	GEblue	blue
gene-C21H14orf28	GEantiquewhite4	antiquewhite4
gene-C21H15orf40	GEsaddlebrown	saddlebrown
gene-C22H3orf18	GEblack	black
gene-C22H3orf62	GEdarkolivegreen2	darkolivegreen2
gene-C23H6orf106	GEdarkgreen	darkgreen
gene-C23H6orf132	GElightcyan1	lightcyan1
gene-C23H6orf136	GEcoral2	coral2
gene-C23H6orf226	GEdarkmagenta	darkmagenta
gene-C23H6orf47	GEgrey60	grey60
gene-C23H6orf62	GEorange4	orange4
gene-C23H6orf89	GElightpink4	lightpink4
gene-C24H18orf21	GEfloralwhite	floralwhite
gene-C24H18orf25	GEplum	plum
gene-C24H18orf32	GEpink4	pink4
gene-C25H16orf58	GEred	red
gene-C25H16orf72	GEantiquewhite1	antiquewhite1
gene-C25H16orf91	GEivory	ivory
gene-C25H7orf26	GEtomato	tomato
gene-C25H7orf43	GEsaddlebrown	saddlebrown
gene-C25H7orf50	GEcoral3	coral3
gene-C25H7orf61	GEthistle	thistle
gene-C26H10orf143	GEwhite	white
gene-C26H10orf88	GEbrown1	brown1
gene-C27H4orf47	GEorangered4	orangered4
gene-C28H10orf71	GElightskyblue3	lightskyblue3
gene-C28H1orf131	GEblack	black
gene-C28H1orf198	GEyellow	yellow
gene-C29H11orf24	GEdarkslateblue	darkslateblue
gene-C29H11orf54	GEwhite	white
gene-C29H11orf68	GEdarkseagreen2	darkseagreen2
gene-C29H11orf95	GEdeeppink1	deeppink1
gene-C29H11orf98	GEnavajowhite3	navajowhite3
gene-C2CD2	GEorange4	orange4
gene-C2CD2L	GEthistle4	thistle4
gene-C2CD4B	GEmagenta4	magenta4
gene-C2CD5	GEskyblue3	skyblue3
gene-C2H2orf69	GEdarkviolet	darkviolet
gene-C2H2orf76	GEturquoise	turquoise
gene-C3H1orf109	GEyellow2	yellow2
gene-C3H1orf123	GEsienna3	sienna3
gene-C3H1orf43	GEpalevioletred2	palevioletred2
gene-C3H1orf50	GEpink3	pink3
gene-C3H1orf52	GEviolet	violet
gene-C3H1orf54	GEblue4	blue4
gene-C4A	GEturquoise	turquoise
gene-C4H7orf25	GElightslateblue	lightslateblue
gene-C4H7orf57	GEdarkolivegreen4	darkolivegreen4
gene-C5AR2	GEblue	blue
gene-C5H12orf10	GEplum1	plum1
gene-C5H12orf29	GEindianred3	indianred3
gene-C5H12orf4	GEsteelblue	steelblue
gene-C5H12orf45	GEnavajowhite2	navajowhite2
gene-C5H12orf57	GEthistle2	thistle2
gene-C5H12orf66	GEhoneydew1	honeydew1
gene-C5H12orf73	GEmediumorchid4	mediumorchid4
gene-C6H4orf3	GEyellow	yellow
gene-C6H4orf54	GEviolet	violet
gene-C7	GEbrown4	brown4
gene-C7H19orf24	GEfloralwhite	floralwhite
gene-C7H19orf25	GElightpink4	lightpink4
gene-C7H19orf53	GEgreenyellow	greenyellow
gene-C7H19orf66	GElightcyan	lightcyan
gene-C7H19orf70	GEblue	blue
gene-C7H19orf71	GEyellow	yellow
gene-C7H1orf35	GEdarkolivegreen2	darkolivegreen2
gene-C7H5orf15	GEdarkorange2	darkorange2
gene-C7H5orf24	GEnavajowhite2	navajowhite2
gene-C7H5orf63	GElightpink4	lightpink4
gene-C8G	GEyellow4	yellow4
gene-C8H9orf3	GEturquoise	turquoise
gene-C8H9orf40	GEsalmon1	salmon1
gene-C8H9orf64	GEnavajowhite3	navajowhite3
gene-C8H9orf72	GEyellow	yellow
gene-C8H9orf85	GEblue2	blue2
gene-C9H6orf120	GEsalmon	salmon
gene-C9H6orf163	GEhoneydew	honeydew
gene-C9H6orf203	GEblue2	blue2
gene-CA11	GEorange	orange
gene-CA14	GEblack	black
gene-CA2	GEindianred2	indianred2
gene-CA3	GEturquoise	turquoise
gene-CA4	GEsalmon2	salmon2
gene-CAAP1	GEblue	blue
gene-CAB39	GEwhitesmoke	whitesmoke
gene-CABIN1	GEtan4	tan4
gene-CABLES2	GEplum4	plum4
gene-CACFD1	GEbrown4	brown4
gene-CACHD1	GEskyblue	skyblue
gene-CACNA1H	GEdarkorange2	darkorange2
gene-CACNA1S	GEmediumpurple2	mediumpurple2
gene-CACNA2D1	GEyellow3	yellow3
gene-CACNA2D2	GElightblue4	lightblue4
gene-CACNB1	GEpink2	pink2
gene-CACNB3	GEroyalblue	royalblue
gene-CACNG1	GEturquoise	turquoise
gene-CACNG4	GEdarkseagreen1	darkseagreen1
gene-CACNG6	GEgrey60	grey60
gene-CACTIN	GEsienna3	sienna3
gene-CACUL1	GEthistle4	thistle4
gene-CACYBP	GEpurple	purple
gene-CAD	GElightgreen	lightgreen
gene-CADM1	GEblue3	blue3
gene-CADM4	GEthistle3	thistle3
gene-CALCOCO1	GEindianred4	indianred4
gene-CALCOCO2	GEpaleturquoise	paleturquoise
gene-CALCRL	GEpalevioletred1	palevioletred1
gene-CALD1	GEbrown	brown
gene-CALHM2	GElightcyan	lightcyan
gene-CALHM5	GEred	red
gene-CALM	GElavenderblush2	lavenderblush2
gene-CALM1	GEmediumpurple2	mediumpurple2
gene-CALM2	GEbrown2	brown2
gene-CALM3	GEred	red
gene-CALML4	GEblue2	blue2
gene-CALML6	GEfloralwhite	floralwhite
gene-CALR	GEyellow	yellow
gene-CALU	GEyellow	yellow
gene-CAMK1	GEpink	pink
gene-CAMK2A	GEskyblue	skyblue
gene-CAMK2B	GEmediumorchid	mediumorchid
gene-CAMK2D	GEyellow	yellow
gene-CAMK2G	GEgreen3	green3
gene-CAMK2N1	GEpink	pink
gene-CAMK4	GEpaleturquoise	paleturquoise
gene-CAMKK2	GEthistle1	thistle1
gene-CAMKMT	GEdarkolivegreen1	darkolivegreen1
gene-CAMLG	GElavenderblush1	lavenderblush1
gene-CAMSAP1	GEtan4	tan4
gene-CAMSAP2	GEdeeppink	deeppink
gene-CAMTA1	GEroyalblue	royalblue
gene-CAMTA2	GEnavajowhite2	navajowhite2
gene-CAND1	GElightcyan1	lightcyan1
gene-CAND2	GEdarkseagreen2	darkseagreen2
gene-CANT1	GEgreen4	green4
gene-CANX	GEblack	black
gene-CAP1	GElightgreen	lightgreen
gene-CAP2	GEblue2	blue2
gene-CAPG	GEdarkolivegreen	darkolivegreen
gene-CAPN1	GEthistle	thistle
gene-CAPN10	GEwhitesmoke	whitesmoke
gene-CAPN15	GElavenderblush	lavenderblush
gene-CAPN2	GEblack	black
gene-CAPN3	GEantiquewhite1	antiquewhite1
gene-CAPN5	GEnavajowhite2	navajowhite2
gene-CAPN6	GEturquoise	turquoise
gene-CAPN7	GEsteelblue	steelblue
gene-CAPNS1	GEturquoise	turquoise
gene-CAPRIN1	GEyellow	yellow
gene-CAPS	GEplum4	plum4
gene-CAPZA1	GEpalevioletred3	palevioletred3
gene-CAPZA2	GEsienna2	sienna2
gene-CAPZB	GEmediumpurple4	mediumpurple4
gene-CARD10	GEdarkolivegreen	darkolivegreen
gene-CARD19	GEblue	blue
gene-CARF	GEgreen4	green4
gene-CARHSP1	GElavenderblush1	lavenderblush1
gene-CARM1	GEcoral3	coral3
gene-CARNMT1	GEdarkseagreen2	darkseagreen2
gene-CARNS1	GEindianred2	indianred2
gene-CARS	GEblack	black
gene-CARS2	GEthistle	thistle
gene-CASC3	GElightgreen	lightgreen
gene-CASC4	GEfirebrick3	firebrick3
gene-CASD1	GEmagenta4	magenta4
gene-CASK	GEbrown	brown
gene-CASKIN2	GEorange4	orange4
gene-CASP2	GEcyan	cyan
gene-CASP3	GEskyblue3	skyblue3
gene-CASP4	GEsteelblue	steelblue
gene-CASP6	GEcoral3	coral3
gene-CASP7	GEhoneydew	honeydew
gene-CASP8	GEred	red
gene-CASP8AP2	GEred	red
gene-CASQ1	GEturquoise	turquoise
gene-CASQ2	GEblue	blue
gene-CAST	GEblack	black
gene-CASTOR1	GElightcyan	lightcyan
gene-CASTOR2	GEmagenta	magenta
gene-CASZ1	GEdarkseagreen3	darkseagreen3
gene-CAT	GEturquoise	turquoise
gene-CATSPERD	GEpowderblue	powderblue
gene-CAV1	GEpink	pink
gene-CAV2	GElightyellow	lightyellow
gene-CAV3	GEbrown	brown
gene-CAVIN1	GEpink	pink
gene-CAVIN2	GEantiquewhite4	antiquewhite4
gene-CAVIN3	GEskyblue3	skyblue3
gene-CAVIN4	GEwhite	white
gene-CBFA2T2	GEyellow	yellow
gene-CBFA2T3	GEcoral4	coral4
gene-CBFB	GEmediumpurple3	mediumpurple3
gene-CBL	GElightgreen	lightgreen
gene-CBLB	GEgreen	green
gene-CBLL1	GEplum	plum
gene-CBLN4	GEmagenta3	magenta3
gene-CBR1	GElightpink3	lightpink3
gene-CBR3	GElightpink3	lightpink3
gene-CBR4	GEred	red
gene-CBWD2	GEdarkmagenta	darkmagenta
gene-CBX1	GEpalevioletred2	palevioletred2
gene-CBX3	GEdarkgreen	darkgreen
gene-CBX4	GEcyan	cyan
gene-CBX5	GEfirebrick4	firebrick4
gene-CBX6	GEbisque4	bisque4
gene-CBX7	GEdarkseagreen2	darkseagreen2
gene-CBY1	GEcyan	cyan
gene-CC2D1A	GEviolet	violet
gene-CC2D1B	GEpink4	pink4
gene-CCAR1	GEmidnightblue	midnightblue
gene-CCAR2	GEskyblue1	skyblue1
gene-CCDC102A	GElavenderblush2	lavenderblush2
gene-CCDC106	GEcoral3	coral3
gene-CCDC107	GEdarkseagreen4	darkseagreen4
gene-CCDC112	GEpurple	purple
gene-CCDC115	GElightsteelblue1	lightsteelblue1
gene-CCDC117	GEroyalblue3	royalblue3
gene-CCDC12	GEmediumpurple1	mediumpurple1
gene-CCDC121	GEsalmon1	salmon1
gene-CCDC124	GEpalevioletred1	palevioletred1
gene-CCDC126	GEthistle1	thistle1
gene-CCDC127	GEblue	blue
gene-CCDC130	GEdarkred	darkred
gene-CCDC134	GEpink	pink
gene-CCDC137	GEblue3	blue3
gene-CCDC138	GEblue2	blue2
gene-CCDC142	GEantiquewhite4	antiquewhite4
gene-CCDC149	GEmagenta4	magenta4
gene-CCDC15	GEplum2	plum2
gene-CCDC159	GEcoral2	coral2
gene-CCDC167	GEtan3	tan3
gene-CCDC17	GEpowderblue	powderblue
gene-CCDC174	GEorangered1	orangered1
gene-CCDC186	GEtan	tan
gene-CCDC188	GEdarkolivegreen	darkolivegreen
gene-CCDC197	GEdarkorange	darkorange
gene-CCDC22	GElightcoral	lightcoral
gene-CCDC25	GEthistle3	thistle3
gene-CCDC28A	GEdarkseagreen1	darkseagreen1
gene-CCDC28B	GEcoral2	coral2
gene-CCDC3	GEtan	tan
gene-CCDC32	GEnavajowhite1	navajowhite1
gene-CCDC43	GEthistle4	thistle4
gene-CCDC47	GEtan3	tan3
gene-CCDC50	GEgreenyellow	greenyellow
gene-CCDC51	GEdarkseagreen1	darkseagreen1
gene-CCDC57	GEsienna4	sienna4
gene-CCDC58	GElightyellow	lightyellow
gene-CCDC59	GEthistle1	thistle1
gene-CCDC6	GElavenderblush2	lavenderblush2
gene-CCDC61	GEred	red
gene-CCDC66	GEskyblue3	skyblue3
gene-CCDC69	GEcoral1	coral1
gene-CCDC71	GEyellow2	yellow2
gene-CCDC71L	GEgreenyellow	greenyellow
gene-CCDC77	GEsalmon	salmon
gene-CCDC78	GElightskyblue4	lightskyblue4
gene-CCDC8	GEnavajowhite2	navajowhite2
gene-CCDC80	GEblue	blue
gene-CCDC82	GEyellow3	yellow3
gene-CCDC84	GElightblue3	lightblue3
gene-CCDC85A	GEdarkolivegreen	darkolivegreen
gene-CCDC85B	GEantiquewhite2	antiquewhite2
gene-CCDC85C	GEcoral1	coral1
gene-CCDC86	GEantiquewhite1	antiquewhite1
gene-CCDC88A	GEturquoise	turquoise
gene-CCDC88C	GEsteelblue	steelblue
gene-CCDC9	GEpink	pink
gene-CCDC90B	GEfirebrick3	firebrick3
gene-CCDC91	GEbisque4	bisque4
gene-CCDC92	GEorange	orange
gene-CCDC93	GEorangered1	orangered1
gene-CCDC97	GEdarkturquoise	darkturquoise
gene-CCDC9B	GEmediumpurple1	mediumpurple1
gene-CCHCR1	GEyellow	yellow
gene-CCL1	GEskyblue	skyblue
gene-CCL14	GEdarkolivegreen	darkolivegreen
gene-CCL16	GEmagenta	magenta
gene-CCL2	GEmediumorchid	mediumorchid
gene-CCL21	GEbrown2	brown2
gene-CCL25	GEroyalblue	royalblue
gene-CCM2	GEsalmon1	salmon1
gene-CCNB1IP1	GEpalevioletred3	palevioletred3
gene-CCNB3	GElavenderblush2	lavenderblush2
gene-CCNC	GEblueviolet	blueviolet
gene-CCND1	GEgreenyellow	greenyellow
gene-CCND3	GEantiquewhite2	antiquewhite2
gene-CCNDBP1	GEred	red
gene-CCNE1	GElightcyan1	lightcyan1
gene-CCNE2	GEhoneydew	honeydew
gene-CCNG1	GEdarkgreen	darkgreen
gene-CCNG2	GEfirebrick2	firebrick2
gene-CCNH	GEbrown2	brown2
gene-CCNI	GEtan4	tan4
gene-CCNJ	GEdarkseagreen4	darkseagreen4
gene-CCNK	GEdarkorange	darkorange
gene-CCNL1	GElightslateblue	lightslateblue
gene-CCNL2	GEsienna3	sienna3
gene-CCNQ	GEgreenyellow	greenyellow
gene-CCNT1	GEdarkseagreen4	darkseagreen4
gene-CCNT2	GEdarkturquoise	darkturquoise
gene-CCNY	GEgreen	green
gene-CCNYL1	GEbrown2	brown2
gene-CCP110	GEchocolate3	chocolate3
gene-CCPG1	GEyellowgreen	yellowgreen
gene-CCRL2	GEwhitesmoke	whitesmoke
gene-CCS	GEsienna4	sienna4
gene-CCSAP	GEantiquewhite2	antiquewhite2
gene-CCSER2	GEdarkorange	darkorange
gene-CCT2	GEorange	orange
gene-CCT3	GEyellow	yellow
gene-CCT4	GEorangered1	orangered1
gene-CCT5	GEmaroon	maroon
gene-CCT6A	GElightcoral	lightcoral
gene-CCT7	GEmidnightblue	midnightblue
gene-CCT8	GEblack	black
gene-CCZ1	GEmediumpurple4	mediumpurple4
gene-CD109	GEturquoise	turquoise
gene-CD14	GEturquoise	turquoise
gene-CD151	GElightcyan	lightcyan
gene-CD163	GEyellow	yellow
gene-CD164	GEthistle2	thistle2
gene-CD209	GEyellow	yellow
gene-CD247	GEdarkolivegreen4	darkolivegreen4
gene-CD248	GEturquoise	turquoise
gene-CD276	GEbrown	brown
gene-CD2AP	GEsienna3	sienna3
gene-CD2BP2	GElightcyan	lightcyan
gene-CD300LG	GEdarkolivegreen	darkolivegreen
gene-CD302	GEgreenyellow	greenyellow
gene-CD320	GEmagenta	magenta
gene-CD34	GEmistyrose	mistyrose
gene-CD36	GEdarkgrey	darkgrey
gene-CD3EAP	GElightskyblue3	lightskyblue3
gene-CD44	GEturquoise	turquoise
gene-CD46	GEmagenta2	magenta2
gene-CD47	GEcyan	cyan
gene-CD55	GEyellow	yellow
gene-CD58	GEdarkorange	darkorange
gene-CD59	GEcoral	coral
gene-CD63	GElightcyan	lightcyan
gene-CD74	GEskyblue3	skyblue3
gene-CD81	GEdarkseagreen1	darkseagreen1
gene-CD82	GEpowderblue	powderblue
gene-CD9	GElightcyan	lightcyan
gene-CD93	GEdarkolivegreen	darkolivegreen
gene-CD99	GEcoral1	coral1
gene-CD99L2	GEblue	blue
gene-CDADC1	GElightpink1	lightpink1
gene-CDAN1	GEantiquewhite2	antiquewhite2
gene-CDC123	GEbrown	brown
gene-CDC14A	GElightpink4	lightpink4
gene-CDC14B	GEskyblue3	skyblue3
gene-CDC16	GElightsteelblue1	lightsteelblue1
gene-CDC23	GEorange	orange
gene-CDC26	GEyellowgreen	yellowgreen
gene-CDC27	GEindianred4	indianred4
gene-CDC34	GEmagenta	magenta
gene-CDC37	GEbrown	brown
gene-CDC37L1	GEmaroon	maroon
gene-CDC40	GEsaddlebrown	saddlebrown
gene-CDC42	GEorangered1	orangered1
gene-CDC42BPA	GEyellow4	yellow4
gene-CDC42BPB	GElightgreen	lightgreen
gene-CDC42EP1	GEturquoise	turquoise
gene-CDC42EP2	GEpaleturquoise	paleturquoise
gene-CDC42EP3	GEorangered4	orangered4
gene-CDC42EP4	GElightgreen	lightgreen
gene-CDC42SE1	GEcoral4	coral4
gene-CDC42SE2	GEwhite	white
gene-CDC45	GEmagenta4	magenta4
gene-CDC5L	GEblack	black
gene-CDC73	GEpink3	pink3
gene-CDCA7L	GEgreenyellow	greenyellow
gene-CDH11	GEpurple	purple
gene-CDH13	GElightsteelblue1	lightsteelblue1
gene-CDH15	GEgrey60	grey60
gene-CDH23	GEantiquewhite2	antiquewhite2
gene-CDH4	GEdarkmagenta	darkmagenta
gene-CDH5	GEdarkolivegreen	darkolivegreen
gene-CDIP1	GEroyalblue	royalblue
gene-CDIPT	GElavenderblush2	lavenderblush2
gene-CDK10	GEnavajowhite2	navajowhite2
gene-CDK11B	GElightslateblue	lightslateblue
gene-CDK12	GEpink3	pink3
gene-CDK13	GEpaleturquoise	paleturquoise
gene-CDK14	GEturquoise	turquoise
gene-CDK16	GEskyblue2	skyblue2
gene-CDK17	GEorangered3	orangered3
gene-CDK18	GEdarkseagreen3	darkseagreen3
gene-CDK19	GEbrown	brown
gene-CDK2	GElightpink3	lightpink3
gene-CDK20	GEpurple	purple
gene-CDK2AP1	GEsaddlebrown	saddlebrown
gene-CDK2AP2	GEblue	blue
gene-CDK3	GEgreenyellow	greenyellow
gene-CDK4	GEmediumpurple2	mediumpurple2
gene-CDK5	GEmediumorchid	mediumorchid
gene-CDK5R1	GEfloralwhite	floralwhite
gene-CDK5RAP1	GEdarkorange	darkorange
gene-CDK5RAP2	GEroyalblue	royalblue
gene-CDK5RAP3	GEorangered1	orangered1
gene-CDK7	GEdeeppink	deeppink
gene-CDK8	GEblueviolet	blueviolet
gene-CDK9	GEbrown4	brown4
gene-CDKAL1	GEcoral2	coral2
gene-CDKN1A	GEfirebrick2	firebrick2
gene-CDKN1B	GEsienna2	sienna2
gene-CDKN1C	GEnavajowhite3	navajowhite3
gene-CDKN2AIP	GElightpink2	lightpink2
gene-CDKN2AIPNL	GEpalevioletred2	palevioletred2
gene-CDKN2C	GEpink4	pink4
gene-CDKN2D	GEdarkmagenta	darkmagenta
gene-CDNF	GEnavajowhite1	navajowhite1
gene-CDO1	GEsalmon1	salmon1
gene-CDON	GEbrown	brown
gene-CDPF1	GEantiquewhite2	antiquewhite2
gene-CDR2	GEorange	orange
gene-CDR2L	GEorangered4	orangered4
gene-CDS2	GEcyan	cyan
gene-CDV3	GEfloralwhite	floralwhite
gene-CDYL	GEpaleturquoise	paleturquoise
gene-CEACAM1	GEdarkolivegreen	darkolivegreen
gene-CEBPB	GEmagenta	magenta
gene-CEBPD	GEdarkviolet	darkviolet
gene-CEBPG	GEantiquewhite1	antiquewhite1
gene-CEBPZ	GEdarkorange2	darkorange2
gene-CECR2	GEyellow2	yellow2
gene-CELF1	GEplum	plum
gene-CELF2	GEdarkseagreen1	darkseagreen1
gene-CELSR2	GEthistle1	thistle1
gene-CEMIP2	GEorangered3	orangered3
gene-CENPB	GEskyblue2	skyblue2
gene-CENPC	GEorangered	orangered
gene-CENPI	GEdarkgreen	darkgreen
gene-CENPL	GEpurple	purple
gene-CENPO	GElightskyblue4	lightskyblue4
gene-CENPP	GEpurple	purple
gene-CENPS	GEmediumorchid	mediumorchid
gene-CENPT	GEbisque4	bisque4
gene-CENPU	GEbrown	brown
gene-CENPV	GEcoral3	coral3
gene-CENPX	GEorange	orange
gene-CEP104	GEblack	black
gene-CEP120	GEplum	plum
gene-CEP131	GEsalmon4	salmon4
gene-CEP170	GEblue	blue
gene-CEP19	GEplum3	plum3
gene-CEP192	GEdarkgrey	darkgrey
gene-CEP290	GElavenderblush1	lavenderblush1
gene-CEP295	GEdeeppink	deeppink
gene-CEP350	GEplum	plum
gene-CEP44	GEblack	black
gene-CEP57	GEcyan	cyan
gene-CEP57L1	GEantiquewhite4	antiquewhite4
gene-CEP63	GEyellow	yellow
gene-CEP68	GEantiquewhite2	antiquewhite2
gene-CEP70	GEthistle1	thistle1
gene-CEP76	GEgrey60	grey60
gene-CEP83	GEdarkolivegreen4	darkolivegreen4
gene-CEP85	GEwhitesmoke	whitesmoke
gene-CEP85L	GElightsteelblue	lightsteelblue
gene-CEP89	GEgreenyellow	greenyellow
gene-CEP95	GElightgreen	lightgreen
gene-CEP97	GEdarkviolet	darkviolet
gene-CEPT1	GEmediumpurple3	mediumpurple3
gene-CERCAM	GEblue	blue
gene-CERK	GEthistle3	thistle3
gene-CERS1	GElightpink2	lightpink2
gene-CERS2	GElightslateblue	lightslateblue
[truncated: 9,061 more rows]
