# Supplementary material for: Integrated multi-omics analysis reveals variation in intramuscular fat among muscle locations of Qinchuan cattle
Source: BMC Genomics. 2023 Jul 1;24:367. doi: 10.1186/s12864-023-09452-9 (PMC10314489; doi:10.1186/s12864-023-09452-9)
Supplement: Supplementary file 2 — Additional file 2. [file 12864_2023_9452_MOESM2_ESM.zip › Supplementary2/Table S26. Three groups of common DEMs and positively correlated DEGs.xlsx]

## Sheet: Sheet1
Table S26. Three groups of common DEMs and positively correlated DEGs
Gene_ID	Gene_log2FC	Metabolite_ID	Metabolite_log2FC	correlation_coefficient	correlation_coefficient_pvalue
Bos_taurus_newGene_5488	9.06889	Deoxycholic acid	5.18868	0.945816	0.000381709
gene-HOXA9	8.5783	Erucic acid	28.368	0.85207	0.00722172
gene-HOXC9	5.18829	Erucic acid	28.368	0.844867	0.00828143
gene-SEMA5B	3.60386	Erucic acid	28.368	0.80351	0.0162804
gene-SEMA5B	3.60386	Stearic Acid ethyl ester	4.50971	0.88524	0.00346065
gene-RASD2	3.5282	Erucic acid	28.368	0.867303	0.0052756
gene-APLN	3.31837	Stearic Acid ethyl ester	4.50971	0.901218	0.00223474
gene-HOXA7	3.06143	Erucic acid	28.368	0.946301	0.000371688
Bos_taurus_newGene_3385	3.03682	Deoxycholic acid	5.18868	0.832884	0.0102544
gene-PLPPR3	2.95872	Erucic acid	28.368	0.846377	0.00805148
gene-CHST2	2.8958	Stearic Acid ethyl ester	4.50971	0.866547	0.00536304
Bos_taurus_newGene_3255	2.87437	Stearic Acid ethyl ester	4.50971	0.932761	0.000722165
gene-ADRA1D	2.83339	Stearic Acid ethyl ester	4.50971	0.859799	0.00618551
Bos_taurus_newGene_1060	2.80376	Deoxycholic acid	5.18868	0.817223	0.0132492
Bos_taurus_newGene_1060	2.80376	Stearic Acid ethyl ester	4.50971	0.835484	0.00980338
gene-ZBTB42	2.79037	Stearic Acid ethyl ester	4.50971	0.869426	0.00503478
gene-SUCNR1	2.76245	Stearic Acid ethyl ester	4.50971	0.867854	0.00521237
gene-CCDC188	2.75069	Stearic Acid ethyl ester	4.50971	0.828901	0.0109703
gene-STMN2	2.67739	Stearic Acid ethyl ester	4.50971	0.832469	0.0103275
gene-LOC107131857	2.62733	Erucic acid	28.368	0.824755	0.0117483
gene-ADCY5	2.54267	Deoxycholic acid	5.18868	0.838806	0.00924593
gene-ADCY5	2.54267	Stearic Acid ethyl ester	4.50971	0.841427	0.00882057
Bos_taurus_newGene_3518	2.52639	Stearic Acid ethyl ester	4.50971	0.83205	0.0104018
gene-AJUBA	2.52017	Stearic Acid ethyl ester	4.50971	0.836421	0.009644
gene-SYN2	2.51503	Stearic Acid ethyl ester	4.50971	0.807045	0.0154613
gene-DKK1	2.49122	Stearic Acid ethyl ester	4.50971	0.834185	0.0100272
gene-TIMP4	2.4859	Stearic Acid ethyl ester	4.50971	0.804416	0.0160678
gene-SLC24A3	2.4603	Stearic Acid ethyl ester	4.50971	0.802542	0.0165093
gene-FGFR3	2.45365	Stearic Acid ethyl ester	4.50971	0.803156	0.0163637
gene-SAPCD2	2.44632	Deoxycholic acid	5.18868	0.802779	0.0164529
gene-ANKRD24	2.43477	Stearic Acid ethyl ester	4.50971	0.890841	0.00299135
gene-CHST1	2.42663	Deoxycholic acid	5.18868	0.860168	0.00613847
gene-CHST1	2.42663	Stearic Acid ethyl ester	4.50971	0.919327	0.00123446
gene-TAL1	2.40421	Stearic Acid ethyl ester	4.50971	0.83889	0.00923209
gene-CNN2	2.39133	Stearic Acid ethyl ester	4.50971	0.852609	0.00714604
gene-GPIHBP1	2.37642	Stearic Acid ethyl ester	4.50971	0.838727	0.00925887
gene-EDNRA	2.3732	Stearic Acid ethyl ester	4.50971	0.812471	0.0142553
gene-CNGA3	2.36531	Stearic Acid ethyl ester	4.50971	0.848125	0.00779062
gene-CCL1	2.36451	Stearic Acid ethyl ester	4.50971	0.810573	0.0146701
gene-FADS3	2.34843	Stearic Acid ethyl ester	4.50971	0.874718	0.00446562
gene-GABRA3	2.33314	Stearic Acid ethyl ester	4.50971	0.829331	0.0108915
gene-TRIM66	2.32125	Stearic Acid ethyl ester	4.50971	0.841402	0.00882451
gene-LOC101902106	2.31195	Erucic acid	28.368	0.853702	0.00699431
gene-GATA2	2.30238	Stearic Acid ethyl ester	4.50971	0.840042	0.00904377
gene-CALY	2.29403	Stearic Acid ethyl ester	4.50971	0.808894	0.0150433
gene-FAM212B	2.28262	Stearic Acid ethyl ester	4.50971	0.813841	0.0139604
Bos_taurus_newGene_3930	2.27576	Stearic Acid ethyl ester	4.50971	0.902064	0.00217926
gene-FAM84A	2.27555	Deoxycholic acid	5.18868	0.938518	0.000554538
gene-SLC9A3R2	2.26325	Stearic Acid ethyl ester	4.50971	0.836681	0.00960013
gene-FXYD6	2.25351	Stearic Acid ethyl ester	4.50971	0.83134	0.0105283
gene-APLNR	2.25342	Stearic Acid ethyl ester	4.50971	0.803535	0.0162744
gene-HOXA6	2.2366	Erucic acid	28.368	0.957287	0.000188624
gene-TBXA2R	2.23536	Stearic Acid ethyl ester	4.50971	0.885932	0.00340027
gene-BATF2	2.23071	Stearic Acid ethyl ester	4.50971	0.822059	0.0122726
gene-ARHGEF17	2.22622	Stearic Acid ethyl ester	4.50971	0.835855	0.00974009
gene-AGAP2	2.22427	Stearic Acid ethyl ester	4.50971	0.828863	0.0109773
gene-STAC	2.22294	Stearic Acid ethyl ester	4.50971	0.826328	0.0114492
gene-GIPC3	2.2165	Deoxycholic acid	5.18868	0.821702	0.0123431
gene-GIPC3	2.2165	Stearic Acid ethyl ester	4.50971	0.969489	6.93923e-05
gene-TMOD2	2.17589	Stearic Acid ethyl ester	4.50971	0.807821	0.0152851
gene-UNC5B	2.17227	Stearic Acid ethyl ester	4.50971	0.837195	0.00951366
gene-SLC7A5	2.17011	Deoxycholic acid	5.18868	0.806962	0.0154802
gene-CACNA1H	2.16751	Stearic Acid ethyl ester	4.50971	0.860837	0.0060541
gene-CYB5D1	2.15789	Stearic Acid ethyl ester	4.50971	0.823453	0.0119996
gene-ZBTB46	2.15371	Stearic Acid ethyl ester	4.50971	0.876184	0.00431561
gene-ADRA2B	2.15193	Stearic Acid ethyl ester	4.50971	0.84378	0.00844947
gene-GPR17	2.15187	Stearic Acid ethyl ester	4.50971	0.802871	0.0164313
gene-BCL6B	2.15057	Stearic Acid ethyl ester	4.50971	0.838937	0.00922439
gene-C23H6orf132	2.1391	Stearic Acid ethyl ester	4.50971	0.815939	0.0135164
gene-VOPP1	2.13418	Stearic Acid ethyl ester	4.50971	0.813451	0.0140439
gene-ADRA2C	2.13406	Stearic Acid ethyl ester	4.50971	0.837928	0.00939118
gene-EPPK1	2.10691	Stearic Acid ethyl ester	4.50971	0.87677	0.0042566
Bos_taurus_newGene_5628	2.09474	Stearic Acid ethyl ester	4.50971	0.88222	0.00373236
gene-TUBB6	2.08871	Stearic Acid ethyl ester	4.50971	0.855	0.00681677
gene-TNFRSF25	2.08746	Stearic Acid ethyl ester	4.50971	0.813178	0.0141027
gene-GJA4	2.07669	Stearic Acid ethyl ester	4.50971	0.826718	0.0113758
gene-SOX7	2.07382	Stearic Acid ethyl ester	4.50971	0.804958	0.0159415
gene-PITPNM1	2.06348	Erucic acid	28.368	0.833423	0.0101599
gene-COX4I2	2.05885	Stearic Acid ethyl ester	4.50971	0.823256	0.0120381
gene-SYT7	2.0514	Stearic Acid ethyl ester	4.50971	0.832929	0.0102466
gene-CCM2L	2.04832	Stearic Acid ethyl ester	4.50971	0.830683	0.0106462
gene-TMEM178A	2.04295	Stearic Acid ethyl ester	4.50971	0.800522	0.0169934
gene-GPRIN3	2.04224	Stearic Acid ethyl ester	4.50971	0.813396	0.0140558
gene-SHROOM4	2.03851	Stearic Acid ethyl ester	4.50971	0.823656	0.0119603
gene-STX3	2.03815	Stearic Acid ethyl ester	4.50971	0.877637	0.00417019
gene-GRK5	2.03243	Stearic Acid ethyl ester	4.50971	0.825601	0.0115868
gene-TMEM44	2.02952	Stearic Acid ethyl ester	4.50971	0.825756	0.0115575
gene-FAM43A	2.02382	Deoxycholic acid	5.18868	0.815845	0.0135362
gene-FAM43A	2.02382	Stearic Acid ethyl ester	4.50971	0.957614	0.000184379
gene-TMEM88	2.01628	Stearic Acid ethyl ester	4.50971	0.803502	0.0162821
gene-SH2D3C	2.01541	Stearic Acid ethyl ester	4.50971	0.871358	0.00482185
gene-SSTR1-2	2.01297	Stearic Acid ethyl ester	4.50971	0.900912	0.00225502
gene-FAM162B	2.00175	Stearic Acid ethyl ester	4.50971	0.822296	0.0122259
gene-SIGIRR	2.00124	Stearic Acid ethyl ester	4.50971	0.841085	0.00887533
gene-CARD10	1.99908	Stearic Acid ethyl ester	4.50971	0.837035	0.0095406
gene-SLC16A11	1.9961	Stearic Acid ethyl ester	4.50971	0.810599	0.0146644
gene-CARHSP1	1.99185	Stearic Acid ethyl ester	4.50971	0.816743	0.0133488
gene-CERK	1.98842	Deoxycholic acid	5.18868	0.899038	0.00238198
gene-CERK	1.98842	Stearic Acid ethyl ester	4.50971	0.884581	0.00351881
gene-TMC6	1.98798	Stearic Acid ethyl ester	4.50971	0.809399	0.0149305
Bos_taurus_newGene_4220	1.98598	Stearic Acid ethyl ester	4.50971	0.851001	0.00737313
gene-TRPV2	1.98323	Erucic acid	28.368	0.808545	0.0151218
gene-TRPV2	1.98323	Deoxycholic acid	5.18868	0.873855	0.00455539
gene-FAM124A	1.97697	Stearic Acid ethyl ester	4.50971	0.801804	0.0166852
gene-TRIM38	1.97212	Stearic Acid ethyl ester	4.50971	0.803649	0.0162477
gene-CLDN5	1.96958	Stearic Acid ethyl ester	4.50971	0.803166	0.0163614
gene-TLNRD1	1.96946	Stearic Acid ethyl ester	4.50971	0.882714	0.00368696
gene-FGD5	1.96852	Stearic Acid ethyl ester	4.50971	0.827287	0.0112692
gene-GCK	1.96629	Stearic Acid ethyl ester	4.50971	0.826195	0.0114744
gene-SLC22A18	1.96594	Stearic Acid ethyl ester	4.50971	0.903704	0.00207424
gene-TMEM204	1.96194	Erucic acid	28.368	0.801753	0.0166974
gene-TMEM204	1.96194	Stearic Acid ethyl ester	4.50971	0.866881	0.00532429
gene-NACAD	1.95824	Erucic acid	28.368	0.845269	0.00821978
gene-CACNA1D	1.95727	Stearic Acid ethyl ester	4.50971	0.822067	0.0122709
gene-ATP6V1C2	1.95529	Stearic Acid ethyl ester	4.50971	0.931814	0.000752583
Bos_taurus_newGene_2334	1.94286	Deoxycholic acid	5.18868	0.823363	0.0120173
gene-TGFB1I1	1.94211	Stearic Acid ethyl ester	4.50971	0.83512	0.00986587
gene-FAM212A	1.94012	Stearic Acid ethyl ester	4.50971	0.958434	0.000173991
Bos_taurus_newGene_6974	1.93167	Stearic Acid ethyl ester	4.50971	0.84617	0.00808282
gene-CYGB	1.92863	Stearic Acid ethyl ester	4.50971	0.819156	0.0128531
gene-EPB41L4A	1.92677	Stearic Acid ethyl ester	4.50971	0.832163	0.0103817
Bos_taurus_newGene_1912	1.9197	Stearic Acid ethyl ester	4.50971	0.843697	0.00846239
gene-ELF3	1.91951	Deoxycholic acid	5.18868	0.817547	0.0131822
gene-ELF3	1.91951	Stearic Acid ethyl ester	4.50971	0.959378	0.000162517
gene-CADM4	1.91622	Stearic Acid ethyl ester	4.50971	0.826071	0.0114977
Bos_taurus_newGene_2477	1.913	Deoxycholic acid	5.18868	0.889274	0.00311826
Bos_taurus_newGene_2477	1.913	Stearic Acid ethyl ester	4.50971	0.93131	0.0007691
gene-CXCL12	1.90999	Stearic Acid ethyl ester	4.50971	0.862219	0.00588191
gene-AVPR2	1.9085	Stearic Acid ethyl ester	4.50971	0.828439	0.0110553
gene-FGF12	1.90816	Stearic Acid ethyl ester	4.50971	0.804177	0.0161237
gene-GLIS2	1.90798	Stearic Acid ethyl ester	4.50971	0.800296	0.0170483
gene-EPHB4	1.90523	Stearic Acid ethyl ester	4.50971	0.850417	0.00745675
gene-SPRY4	1.89813	Stearic Acid ethyl ester	4.50971	0.84941	0.00760226
gene-SHANK3	1.89534	Stearic Acid ethyl ester	4.50971	0.861682	0.00594843
gene-SYBU	1.89466	Stearic Acid ethyl ester	4.50971	0.827851	0.0111642
gene-TINAGL1	1.89055	Stearic Acid ethyl ester	4.50971	0.851071	0.00736318
gene-TIMP3	1.883	Stearic Acid ethyl ester	4.50971	0.834099	0.0100421
gene-CMIP	1.88135	Stearic Acid ethyl ester	4.50971	0.835669	0.00977193
gene-ACTA2	1.87648	Stearic Acid ethyl ester	4.50971	0.827551	0.01122
gene-TRIM34	1.86992	Stearic Acid ethyl ester	4.50971	0.862643	0.00582971
gene-TRPM1	1.86849	Erucic acid	28.368	0.89458	0.00270225
gene-TRPM1	1.86849	Deoxycholic acid	5.18868	0.839086	0.00919988
gene-TRPM1	1.86849	Stearic Acid ethyl ester	4.50971	0.88372	0.00359571
gene-TMEM176B	1.85929	Stearic Acid ethyl ester	4.50971	0.804267	0.0161026
gene-CCDC85C	1.85887	Stearic Acid ethyl ester	4.50971	0.922763	0.00108621
gene-ADGRG1	1.8561	Stearic Acid ethyl ester	4.50971	0.823243	0.0120406
gene-TBX2	1.8552	Stearic Acid ethyl ester	4.50971	0.823181	0.0120525
gene-EVA1B	1.8434	Stearic Acid ethyl ester	4.50971	0.836193	0.00968272
gene-RASAL1	1.83707	Erucic acid	28.368	0.81553	0.0136022
Bos_taurus_newGene_6118	1.83585	Deoxycholic acid	5.18868	0.876703	0.00426336
gene-ARHGEF15	1.82843	Stearic Acid ethyl ester	4.50971	0.873148	0.00462988
gene-FLNA	1.82678	Stearic Acid ethyl ester	4.50971	0.838599	0.00928005
Bos_taurus_newGene_2461	1.82596	Stearic Acid ethyl ester	4.50971	0.841266	0.00884629
gene-WWC3	1.82088	Stearic Acid ethyl ester	4.50971	0.815301	0.0136506
gene-LOC618409	1.81796	Erucic acid	28.368	0.807352	0.0153913
gene-MAML3	1.8176	Erucic acid	28.368	0.899592	0.00234399
gene-SMAD6	1.81688	Stearic Acid ethyl ester	4.50971	0.816025	0.0134983
gene-LYSMD2	1.81191	Erucic acid	28.368	0.875936	0.00434079
gene-FAM84B	1.80827	Stearic Acid ethyl ester	4.50971	0.831327	0.0105306
gene-SOWAHC	1.80376	Deoxycholic acid	5.18868	0.829344	0.0108892
gene-C7H19orf66	1.80095	Stearic Acid ethyl ester	4.50971	0.875934	0.00434092
gene-CCL14	1.78873	Stearic Acid ethyl ester	4.50971	0.802836	0.0164394
gene-ADCY4	1.78682	Stearic Acid ethyl ester	4.50971	0.838698	0.00926363
gene-GPR4	1.78514	Stearic Acid ethyl ester	4.50971	0.84006	0.00904083
gene-SLC16A3	1.78263	Deoxycholic acid	5.18868	0.829063	0.0109405
gene-TMEM14A	1.7813	Stearic Acid ethyl ester	4.50971	0.887469	0.00326862
gene-BMP6	1.77647	Stearic Acid ethyl ester	4.50971	0.872421	0.00470729
gene-CXHXorf36	1.77372	Stearic Acid ethyl ester	4.50971	0.808207	0.0151977
gene-WDFY4	1.77284	Stearic Acid ethyl ester	4.50971	0.853828	0.00697691
gene-LOC518980	1.76936	Erucic acid	28.368	0.811382	0.0144923
gene-DUSP5	1.76474	Stearic Acid ethyl ester	4.50971	0.814825	0.013751
gene-ADGRA2	1.75801	Stearic Acid ethyl ester	4.50971	0.838484	0.00929896
gene-CDC42EP4	1.7575	Stearic Acid ethyl ester	4.50971	0.847282	0.00791583
gene-ANXA3	1.75745	Stearic Acid ethyl ester	4.50971	0.83859	0.00928153
gene-TTYH3	1.75532	Stearic Acid ethyl ester	4.50971	0.845041	0.0082547
gene-ABLIM3	1.74798	Stearic Acid ethyl ester	4.50971	0.837045	0.00953888
gene-LOC100848263	1.74774	Erucic acid	28.368	0.802262	0.0165758
gene-VWA1	1.74684	Stearic Acid ethyl ester	4.50971	0.873337	0.00460988
gene-SPATA13	1.74483	Stearic Acid ethyl ester	4.50971	0.817766	0.0131372
gene-TSPAN9	1.74476	Stearic Acid ethyl ester	4.50971	0.832247	0.0103669
gene-MMP28	1.74179	Erucic acid	28.368	0.823779	0.0119364
gene-CAV1	1.73045	Stearic Acid ethyl ester	4.50971	0.808841	0.0150553
gene-EFNB1	1.73017	Stearic Acid ethyl ester	4.50971	0.834912	0.00990157
gene-ESAM	1.72447	Stearic Acid ethyl ester	4.50971	0.844163	0.00838996
gene-FAM129B	1.71632	Stearic Acid ethyl ester	4.50971	0.801455	0.0167687
gene-APH1B	1.71616	Stearic Acid ethyl ester	4.50971	0.814296	0.0138635
gene-BBC3	1.71598	Stearic Acid ethyl ester	4.50971	0.80217	0.0165978
gene-SOX13	1.71078	Stearic Acid ethyl ester	4.50971	0.836417	0.00964468
gene-CCND1	1.70912	Stearic Acid ethyl ester	4.50971	0.861325	0.0059929
gene-ARAP3	1.70315	Stearic Acid ethyl ester	4.50971	0.837311	0.00949422
gene-SWAP70	1.69922	Stearic Acid ethyl ester	4.50971	0.820652	0.0125517
gene-DGKH	1.69844	Stearic Acid ethyl ester	4.50971	0.814277	0.0138674
gene-CAVIN3	1.69587	Stearic Acid ethyl ester	4.50971	0.835354	0.00982564
gene-CFD	1.69559	Deoxycholic acid	5.18868	0.896365	0.00257086
gene-CSRP1	1.69479	Stearic Acid ethyl ester	4.50971	0.842015	0.00872689
Bos_taurus_newGene_274	1.69248	Deoxycholic acid	5.18868	0.828651	0.0110162
gene-VASP	1.69036	Stearic Acid ethyl ester	4.50971	0.849475	0.00759278
gene-USHBP1	1.68726	Stearic Acid ethyl ester	4.50971	0.809359	0.0149393
gene-ERG	1.68722	Stearic Acid ethyl ester	4.50971	0.822406	0.0122043
gene-EVA1C	1.68579	Stearic Acid ethyl ester	4.50971	0.845594	0.0081702
gene-KIAA1522	1.68566	Erucic acid	28.368	0.841217	0.00885419
gene-SEMA7A	1.68471	Stearic Acid ethyl ester	4.50971	0.852648	0.00714053
gene-HEYL	1.68327	Erucic acid	28.368	0.81668	0.0133618
gene-TAX1BP3	1.68323	Stearic Acid ethyl ester	4.50971	0.8533	0.00704991
gene-SYTL2	1.67578	Stearic Acid ethyl ester	4.50971	0.80872	0.0150823
gene-SHROOM1	1.67555	Stearic Acid ethyl ester	4.50971	0.866328	0.00538858
gene-ASTN2	1.6729	Deoxycholic acid	5.18868	0.808249	0.0151882
gene-SEMA6D	1.6713	Stearic Acid ethyl ester	4.50971	0.821163	0.0124498
gene-ARHGAP23	1.66636	Stearic Acid ethyl ester	4.50971	0.849656	0.00756658
gene-FZD6	1.66139	Stearic Acid ethyl ester	4.50971	0.846686	0.00800497
gene-ELOVL7	1.65127	Stearic Acid ethyl ester	4.50971	0.810524	0.0146809
gene-FAM57A	1.63871	Stearic Acid ethyl ester	4.50971	0.850167	0.00749273
gene-EFNA4	1.63697	Deoxycholic acid	5.18868	0.808214	0.0151962
gene-EFNA4	1.63697	Stearic Acid ethyl ester	4.50971	0.837607	0.00944472
gene-ZCCHC3	1.63674	Stearic Acid ethyl ester	4.50971	0.828161	0.0111067
gene-BTBD19	1.63584	Stearic Acid ethyl ester	4.50971	0.855035	0.00681202
gene-TP53I11	1.63062	Stearic Acid ethyl ester	4.50971	0.834758	0.00992803
gene-TULP3	1.62844	Deoxycholic acid	5.18868	0.827074	0.0113091
gene-TULP3	1.62844	Stearic Acid ethyl ester	4.50971	0.807946	0.0152566
gene-ACVRL1	1.62788	Stearic Acid ethyl ester	4.50971	0.846451	0.00804039
gene-TMEM200C	1.62171	Stearic Acid ethyl ester	4.50971	0.887199	0.0032915
gene-LAT	1.61524	Erucic acid	28.368	0.910696	0.00166342
gene-TMEM86A	1.61342	Erucic acid	28.368	0.873071	0.00463801
gene-TMEM86A	1.61342	Deoxycholic acid	5.18868	0.918535	0.00127037
gene-TMEM86A	1.61342	Stearic Acid ethyl ester	4.50971	0.825772	0.0115543
gene-GFOD2	1.61125	Stearic Acid ethyl ester	4.50971	0.858969	0.00629182
gene-TSPYL5	1.61025	Stearic Acid ethyl ester	4.50971	0.83693	0.0095582
gene-TMEM252	1.6101	Stearic Acid ethyl ester	4.50971	0.834234	0.0100186
gene-ACTN4	1.60869	Stearic Acid ethyl ester	4.50971	0.872452	0.00470398
gene-TRNP1	1.6085	Stearic Acid ethyl ester	4.50971	0.874921	0.0044446
gene-CD274	1.60543	Stearic Acid ethyl ester	4.50971	0.879536	0.00398501
gene-EPHA2	1.60535	Stearic Acid ethyl ester	4.50971	0.876416	0.00429217
gene-AKNA	1.60026	Stearic Acid ethyl ester	4.50971	0.840499	0.00896959
gene-FOXS1	1.59869	Stearic Acid ethyl ester	4.50971	0.826132	0.0114862
gene-EFR3B	1.59784	Stearic Acid ethyl ester	4.50971	0.865162	0.00552575
gene-ADAM15	1.59491	Stearic Acid ethyl ester	4.50971	0.826562	0.011405
gene-DISP1	1.59429	Deoxycholic acid	5.18868	0.926367	0.00094377
gene-DISP1	1.59429	Stearic Acid ethyl ester	4.50971	0.85225	0.00719636
gene-ANKS1A	1.58968	Deoxycholic acid	5.18868	0.85319	0.00706517
gene-ANKS1A	1.58968	Stearic Acid ethyl ester	4.50971	0.864214	0.0056389
gene-GUCY1A1	1.58947	Stearic Acid ethyl ester	4.50971	0.826085	0.0114952
gene-CCDC85B	1.58928	Stearic Acid ethyl ester	4.50971	0.846126	0.00808942
gene-SYDE1	1.58784	Stearic Acid ethyl ester	4.50971	0.833208	0.0101976
gene-STOM	1.58469	Stearic Acid ethyl ester	4.50971	0.814889	0.0137376
gene-EGFLAM	1.58413	Stearic Acid ethyl ester	4.50971	0.821642	0.0123548
gene-SLC26A10	1.58036	Stearic Acid ethyl ester	4.50971	0.811329	0.0145039
gene-SNAI2	1.57982	Erucic acid	28.368	0.819304	0.0128231
gene-SNAI2	1.57982	Stearic Acid ethyl ester	4.50971	0.820167	0.012649
gene-FMNL3	1.57348	Stearic Acid ethyl ester	4.50971	0.81481	0.0137542
gene-KIF7	1.57166	Erucic acid	28.368	0.811223	0.0145271
gene-WTIP	1.56738	Stearic Acid ethyl ester	4.50971	0.839672	0.00910387
gene-EHD2	1.55844	Stearic Acid ethyl ester	4.50971	0.834184	0.0100274
gene-PMAIP1	1.55683	Erucic acid	28.368	0.888324	0.00319678
gene-C7H5orf30	1.55569	Stearic Acid ethyl ester	4.50971	0.85819	0.00639276
gene-CRACR2B	1.55493	Stearic Acid ethyl ester	4.50971	0.91394	0.00149238
gene-KIRREL3	1.55292	Erucic acid	28.368	0.853192	0.00706481
gene-AOC3	1.55156	Stearic Acid ethyl ester	4.50971	0.81965	0.012753
gene-GUCY1B1	1.53312	Stearic Acid ethyl ester	4.50971	0.817282	0.013237
gene-CRIP2	1.53309	Stearic Acid ethyl ester	4.50971	0.809377	0.0149354
gene-WSCD1	1.53231	Stearic Acid ethyl ester	4.50971	0.886979	0.00331025
gene-MYL9	1.52901	Erucic acid	28.368	0.808592	0.0151112
gene-GIMAP7-4	1.52633	Deoxycholic acid	5.18868	0.837707	0.00942811
gene-GIMAP7-4	1.52633	Stearic Acid ethyl ester	4.50971	0.876504	0.00428333
gene-A4GALT	1.5197	Deoxycholic acid	5.18868	0.809337	0.0149443
Bos_taurus_newGene_4913	1.51958	Stearic Acid ethyl ester	4.50971	0.862953	0.00579166
gene-EHD3	1.51844	Stearic Acid ethyl ester	4.50971	0.800869	0.0169096
gene-GAB3	1.51799	Stearic Acid ethyl ester	4.50971	0.821117	0.0124591
gene-SMAGP	1.51293	Stearic Acid ethyl ester	4.50971	0.858042	0.00641206
gene-SRGAP2	1.51245	Stearic Acid ethyl ester	4.50971	0.802037	0.0166295
gene-SNX33	1.5122	Erucic acid	28.368	0.919491	0.0012271
gene-SNX33	1.5122	Deoxycholic acid	5.18868	0.853728	0.00699065
gene-SNX33	1.5122	Stearic Acid ethyl ester	4.50971	0.949856	0.00030348
gene-CPNE2	1.51132	Stearic Acid ethyl ester	4.50971	0.933765	0.000690841
gene-TNFAIP8L1	1.5088	Stearic Acid ethyl ester	4.50971	0.811084	0.0145576
Bos_taurus_newGene_179	1.50835	Stearic Acid ethyl ester	4.50971	0.802936	0.0164159
gene-DDAH2	1.50518	Stearic Acid ethyl ester	4.50971	0.800043	0.0171096
gene-HGFAC	1.5027	Erucic acid	28.368	0.877877	0.00414652
gene-TNKS1BP1	1.49961	Stearic Acid ethyl ester	4.50971	0.843619	0.00847455
gene-CEACAM1	1.49944	Stearic Acid ethyl ester	4.50971	0.81332	0.0140721
gene-CCDC136	1.49792	Stearic Acid ethyl ester	4.50971	0.899839	0.00232719
gene-SEMA3F	1.49742	Erucic acid	28.368	0.808826	0.0150587
gene-SEMA3F	1.49742	Stearic Acid ethyl ester	4.50971	0.912768	0.00155279
gene-STARD8	1.49729	Stearic Acid ethyl ester	4.50971	0.865951	0.00543269
gene-TPM4	1.49709	Stearic Acid ethyl ester	4.50971	0.803439	0.0162972
gene-DLL1	1.49563	Stearic Acid ethyl ester	4.50971	0.864592	0.00559365
gene-CLIC1	1.49496	Stearic Acid ethyl ester	4.50971	0.839496	0.00913274
gene-DAAM2	1.49225	Stearic Acid ethyl ester	4.50971	0.828332	0.0110751
Bos_taurus_newGene_3917	1.49212	Stearic Acid ethyl ester	4.50971	0.825881	0.0115337
gene-ANOS1	1.49197	Deoxycholic acid	5.18868	0.905483	0.00196408
gene-TRIB2	1.49115	Stearic Acid ethyl ester	4.50971	0.806754	0.0155276
gene-FCHSD2	1.49076	Stearic Acid ethyl ester	4.50971	0.806106	0.0156763
gene-CDH23	1.485	Stearic Acid ethyl ester	4.50971	0.845912	0.00812195
gene-IRF7	1.4844	Erucic acid	28.368	0.854871	0.00683426
gene-FAM107A	1.48368	Stearic Acid ethyl ester	4.50971	0.86755	0.00524716
gene-CIITA	1.48284	Stearic Acid ethyl ester	4.50971	0.86672	0.00534298
gene-TMEM176A	1.48046	Stearic Acid ethyl ester	4.50971	0.845481	0.00818751
gene-SLC1A4	1.48025	Stearic Acid ethyl ester	4.50971	0.82451	0.0117955
gene-TAGLN3	1.47937	Stearic Acid ethyl ester	4.50971	0.811665	0.0144306
gene-CSGALNACT1	1.47745	Stearic Acid ethyl ester	4.50971	0.826366	0.011442
gene-NPY1R	1.47688	Erucic acid	28.368	0.862945	0.00579265
gene-TCF7L1	1.47687	Stearic Acid ethyl ester	4.50971	0.841283	0.00884361
gene-DNAH2	1.47674	Deoxycholic acid	5.18868	0.837034	0.00954076
gene-TANC1	1.47634	Stearic Acid ethyl ester	4.50971	0.809775	0.0148468
gene-CD74	1.47573	Stearic Acid ethyl ester	4.50971	0.823653	0.0119609
gene-DLC1	1.46284	Stearic Acid ethyl ester	4.50971	0.811299	0.0145105
gene-CYS1	1.46282	Stearic Acid ethyl ester	4.50971	0.861286	0.00599773
gene-BOLA-DRB3	1.46173	Stearic Acid ethyl ester	4.50971	0.808999	0.0150199
gene-SH3TC2	1.46163	Stearic Acid ethyl ester	4.50971	0.82485	0.0117301
gene-C1QTNF7	1.45995	Stearic Acid ethyl ester	4.50971	0.83697	0.00955153
gene-ABR	1.45856	Stearic Acid ethyl ester	4.50971	0.913616	0.00150895
Bos_taurus_newGene_4511	1.4571	Stearic Acid ethyl ester	4.50971	0.894624	0.00269896
gene-TRIOBP	1.45222	Stearic Acid ethyl ester	4.50971	0.855522	0.00674616
gene-NFKBID	1.4522	Erucic acid	28.368	0.842139	0.00870713
gene-HS1BP3	1.45203	Erucic acid	28.368	0.814562	0.0138068
gene-EMILIN3	1.45197	Deoxycholic acid	5.18868	0.875553	0.00437981
gene-ZNF280C	1.45111	Stearic Acid ethyl ester	4.50971	0.836221	0.00967788
gene-ITPRIPL2	1.45087	Erucic acid	28.368	0.801948	0.0166507
gene-SEMA6B	1.44918	Stearic Acid ethyl ester	4.50971	0.816629	0.0133725
gene-CTU1	1.44537	Deoxycholic acid	5.18868	0.904016	0.00205466
gene-CTU1	1.44537	Stearic Acid ethyl ester	4.50971	0.835411	0.00981597
gene-CCND3	1.44427	Stearic Acid ethyl ester	4.50971	0.829506	0.0108596
gene-BCL2L1	1.4408	Stearic Acid ethyl ester	4.50971	0.859001	0.00628776
gene-PIP5K1C	1.43808	Erucic acid	28.368	0.862417	0.0058575
gene-ARHGEF28	1.43583	Stearic Acid ethyl ester	4.50971	0.807031	0.0154646
gene-GPER1	1.43502	Deoxycholic acid	5.18868	0.886483	0.00335272
gene-GPER1	1.43502	Stearic Acid ethyl ester	4.50971	0.830101	0.0107515
gene-TMTC1	1.43233	Stearic Acid ethyl ester	4.50971	0.812121	0.0143313
gene-SLC25A29	1.43213	Erucic acid	28.368	0.841993	0.00873024
gene-SLC25A29	1.43213	Stearic Acid ethyl ester	4.50971	0.909941	0.00170498
gene-ARRB1	1.43181	Stearic Acid ethyl ester	4.50971	0.824296	0.0118366
gene-SNN	1.43066	Stearic Acid ethyl ester	4.50971	0.807768	0.015297
gene-SPNS2	1.42788	Stearic Acid ethyl ester	4.50971	0.85577	0.00671286
gene-SQOR	1.4278	Stearic Acid ethyl ester	4.50971	0.858607	0.00633857
gene-CXCL16	1.4248	Stearic Acid ethyl ester	4.50971	0.801074	0.0168603
gene-FAM214B	1.42418	Stearic Acid ethyl ester	4.50971	0.90001	0.00231561
gene-DUSP6	1.42208	Stearic Acid ethyl ester	4.50971	0.831805	0.0104454
gene-BLA-DQB	1.41943	Stearic Acid ethyl ester	4.50971	0.81672	0.0133534
gene-TNS2	1.41903	Stearic Acid ethyl ester	4.50971	0.848268	0.00776956
gene-APBA1	1.41774	Stearic Acid ethyl ester	4.50971	0.839889	0.00906853
gene-VASN	1.41694	Stearic Acid ethyl ester	4.50971	0.803215	0.01635
gene-SNAI1	1.41682	Deoxycholic acid	5.18868	0.817783	0.0131336
gene-GAS6	1.41491	Stearic Acid ethyl ester	4.50971	0.869138	0.00506702
gene-NAV1	1.41391	Erucic acid	28.368	0.935483	0.000639313
gene-ABCB9	1.41267	Deoxycholic acid	5.18868	0.955216	0.000217076
gene-ABCB9	1.41267	Stearic Acid ethyl ester	4.50971	0.840827	0.00891672
gene-GATA6	1.41224	Stearic Acid ethyl ester	4.50971	0.804559	0.0160345
gene-ASAP1	1.41102	Stearic Acid ethyl ester	4.50971	0.827934	0.0111487
gene-SULF2	1.40947	Stearic Acid ethyl ester	4.50971	0.80914	0.0149883
gene-ABCA13	1.40398	Deoxycholic acid	5.18868	0.838281	0.00933261
gene-ABCA13	1.40398	Stearic Acid ethyl ester	4.50971	0.832832	0.0102635
gene-AMOTL2	1.40156	Stearic Acid ethyl ester	4.50971	0.812931	0.0141558
gene-HAPLN3	1.39711	Erucic acid	28.368	0.818722	0.0129414
gene-FZD4	1.39533	Stearic Acid ethyl ester	4.50971	0.853889	0.00696853
gene-LOC101906012	1.3914	Erucic acid	28.368	0.83632	0.0096611
gene-WISP2	1.3895	Stearic Acid ethyl ester	4.50971	0.896555	0.00255714
gene-CDH24	1.38916	Stearic Acid ethyl ester	4.50971	0.803376	0.0163119
gene-TOR4A	1.38622	Stearic Acid ethyl ester	4.50971	0.802169	0.016598
gene-RARA	1.38093	Erucic acid	28.368	0.821223	0.0124379
gene-LOC788175	1.3771	Erucic acid	28.368	0.810152	0.0147631
gene-TMEM200B	1.37527	Stearic Acid ethyl ester	4.50971	0.865145	0.00552771
gene-DAAM1	1.37515	Stearic Acid ethyl ester	4.50971	0.839333	0.00915935
gene-PDE3A	1.36808	Erucic acid	28.368	0.804586	0.0160281
gene-SLC27A3	1.36599	Stearic Acid ethyl ester	4.50971	0.837416	0.00947658
gene-TLR5	1.36567	Stearic Acid ethyl ester	4.50971	0.847786	0.00784074
gene-TMEM51	1.36557	Erucic acid	28.368	0.918452	0.0012742
gene-TMEM51	1.36557	Deoxycholic acid	5.18868	0.882105	0.0037429
gene-TMEM51	1.36557	Stearic Acid ethyl ester	4.50971	0.917254	0.00132995
gene-CASKIN2	1.35823	Stearic Acid ethyl ester	4.50971	0.882591	0.00369828
gene-BMP2	1.35612	Stearic Acid ethyl ester	4.50971	0.853644	0.00700227
gene-SPAG1	1.35606	Stearic Acid ethyl ester	4.50971	0.834892	0.00990499
gene-TPST2	1.3542	Stearic Acid ethyl ester	4.50971	0.866429	0.00537679
gene-CHDH	1.35249	Stearic Acid ethyl ester	4.50971	0.856566	0.00660637
Bos_taurus_newGene_2493	1.34693	Stearic Acid ethyl ester	4.50971	0.828299	0.0110811
gene-TCIRG1	1.34533	Stearic Acid ethyl ester	4.50971	0.853427	0.00703224
gene-WDR54	1.34424	Erucic acid	28.368	0.842276	0.00868545
gene-WDR54	1.34424	Stearic Acid ethyl ester	4.50971	0.910529	0.00167254
gene-ACKR4	1.34338	Deoxyloganic acid	0.882838	0.849827	0.0075418
gene-FRMD8	1.34034	Deoxycholic acid	5.18868	0.81474	0.013769
gene-FRMD8	1.34034	Stearic Acid ethyl ester	4.50971	0.810055	0.0147847
gene-DHRS3	1.33901	Deoxycholic acid	5.18868	0.850851	0.00739454
gene-DHRS3	1.33901	Stearic Acid ethyl ester	4.50971	0.901108	0.00224203
gene-CORO2B	1.33858	Stearic Acid ethyl ester	4.50971	0.842892	0.00858827
gene-EGFL7	1.33474	Stearic Acid ethyl ester	4.50971	0.801964	0.0166469
Bos_taurus_newGene_3944	1.33254	Deoxycholic acid	5.18868	0.859682	0.00620041
Bos_taurus_newGene_3944	1.33254	Stearic Acid ethyl ester	4.50971	0.904291	0.00203747
Bos_taurus_newGene_3060	1.32624	Deoxycholic acid	5.18868	0.954045	0.00023434
Bos_taurus_newGene_3060	1.32624	Stearic Acid ethyl ester	4.50971	0.855531	0.00674498
gene-FAM46B	1.32611	Stearic Acid ethyl ester	4.50971	0.822702	0.0121462
gene-DOCK6	1.32607	Stearic Acid ethyl ester	4.50971	0.845103	0.0082452
gene-DIO3	1.323	Deoxycholic acid	5.18868	0.851736	0.00726879
Bos_taurus_newGene_3419	1.32096	Stearic Acid ethyl ester	4.50971	0.959942	0.000155905
gene-SEC14L1	1.31592	Stearic Acid ethyl ester	4.50971	0.835562	0.00979015
gene-ANGPT2	1.31363	Stearic Acid ethyl ester	4.50971	0.873301	0.0046137
gene-VAV3	1.31025	Stearic Acid ethyl ester	4.50971	0.826946	0.0113329
gene-CBS	1.30927	Deoxycholic acid	5.18868	0.917147	0.00133498
gene-CBS	1.30927	Stearic Acid ethyl ester	4.50971	0.831408	0.0105161
gene-CD82	1.30482	Stearic Acid ethyl ester	4.50971	0.831679	0.0104678
gene-THSD1	1.30335	Stearic Acid ethyl ester	4.50971	0.804158	0.0161282
gene-KRTCAP3	1.3007	Erucic acid	28.368	0.827762	0.0111807
gene-FIGNL2	1.29798	Deoxycholic acid	5.18868	0.937713	0.000576261
gene-TCN2	1.29616	Stearic Acid ethyl ester	4.50971	0.831125	0.0105668
gene-CDK17	1.29616	Stearic Acid ethyl ester	4.50971	0.808126	0.015216
Bos_taurus_newGene_3100	1.29121	Stearic Acid ethyl ester	4.50971	0.863128	0.00577031
gene-GPR146	1.29011	Deoxycholic acid	5.18868	0.86401	0.00566339
gene-GPR146	1.29011	Stearic Acid ethyl ester	4.50971	0.94399	0.000421036
gene-ZDHHC14	1.28423	Stearic Acid ethyl ester	4.50971	0.892161	0.00288712
gene-FAM83H	1.28227	Deoxycholic acid	5.18868	0.853688	0.00699619
gene-TBC1D2B	1.28206	Stearic Acid ethyl ester	4.50971	0.839917	0.00906408
gene-ATOH8	1.28152	Stearic Acid ethyl ester	4.50971	0.931265	0.000770556
gene-S1PR3	1.28017	Stearic Acid ethyl ester	4.50971	0.811056	0.0145638
gene-CAP1	1.27891	Stearic Acid ethyl ester	4.50971	0.829525	0.0108561
gene-CD3E	1.27688	Deoxycholic acid	5.18868	0.894439	0.00271279
gene-CD3E	1.27688	Stearic Acid ethyl ester	4.50971	0.849104	0.00764686
gene-CMTM4	1.27314	Stearic Acid ethyl ester	4.50971	0.860723	0.00606836
Bos_taurus_newGene_5775	1.26958	Stearic Acid ethyl ester	4.50971	0.800284	0.0170511
gene-WWC2	1.26872	Stearic Acid ethyl ester	4.50971	0.837691	0.00943067
gene-ADARB1	1.26307	Deoxycholic acid	5.18868	0.807182	0.01543
gene-ADARB1	1.26307	Stearic Acid ethyl ester	4.50971	0.918757	0.00126025
gene-ADCY6	1.26113	Stearic Acid ethyl ester	4.50971	0.812242	0.0143049
gene-DCHS1	1.25879	Stearic Acid ethyl ester	4.50971	0.828605	0.0110247
gene-SRR	1.2567	Stearic Acid ethyl ester	4.50971	0.883345	0.00362963
gene-HOXA5	1.25578	Erucic acid	28.368	0.870803	0.00488248
gene-HIC2	1.25493	Erucic acid	28.368	0.877215	0.00421213
gene-ZDHHC8	1.25459	Erucic acid	28.368	0.852727	0.00712956
gene-ZDHHC8	1.25459	Deoxycholic acid	5.18868	0.811207	0.0145307
gene-ZDHHC8	1.25459	Stearic Acid ethyl ester	4.50971	0.912813	0.00155044
gene-EXD3	1.25296	Stearic Acid ethyl ester	4.50971	0.93189	0.000750112
gene-TBC1D2	1.24967	Stearic Acid ethyl ester	4.50971	0.869731	0.00500076
gene-TLE3	1.24845	Stearic Acid ethyl ester	4.50971	0.807679	0.0153171
gene-ARHGAP1	1.2472	Stearic Acid ethyl ester	4.50971	0.810067	0.014782
gene-CCDC167	1.24255	Deoxycholic acid	5.18868	0.857655	0.00646271
gene-SH3BGRL3	1.23178	Stearic Acid ethyl ester	4.50971	0.80403	0.0161583
gene-RAB43	1.23143	Erucic acid	28.368	0.914758	0.00145113
gene-CAVIN1	1.22751	Stearic Acid ethyl ester	4.50971	0.811963	0.0143655
gene-SHISA5	1.22743	Erucic acid	28.368	0.862782	0.00581261
gene-SHISA5	1.22743	Deoxycholic acid	5.18868	0.804463	0.0160569
gene-SHISA5	1.22743	Stearic Acid ethyl ester	4.50971	0.914784	0.00144984
gene-TNFAIP1	1.22737	Erucic acid	28.368	0.802821	0.0164432
gene-TNFAIP1	1.22737	Stearic Acid ethyl ester	4.50971	0.865315	0.0055076
gene-SMOC1	1.22458	Stearic Acid ethyl ester	4.50971	0.82115	0.0124524
Bos_taurus_newGene_3191	1.22454	Stearic Acid ethyl ester	4.50971	0.88063	0.00388073
gene-ERF	1.22308	Stearic Acid ethyl ester	4.50971	0.85153	0.00729785
gene-LENG9	1.22116	Erucic acid	28.368	0.842958	0.00857793
gene-CNN3	1.2194	Stearic Acid ethyl ester	4.50971	0.809071	0.0150038
gene-BMX	1.21419	Deoxycholic acid	5.18868	0.808927	0.0150359
gene-SH3RF1	1.21205	Deoxycholic acid	5.18868	0.88191	0.00376098
Bos_taurus_newGene_1446	1.20837	Deoxycholic acid	5.18868	0.958844	0.000168944
gene-RTN4R	1.20783	Erucic acid	28.368	0.872224	0.00472832
gene-SNX22	1.20475	Deoxycholic acid	5.18868	0.828655	0.0110155
gene-FAM118A	1.20205	Stearic Acid ethyl ester	4.50971	0.845595	0.00817002
gene-NAPRT	1.20195	Erucic acid	28.368	0.828502	0.0110438
gene-CAMKK2	1.20151	Stearic Acid ethyl ester	4.50971	0.849947	0.00752436
gene-CSK	1.20061	Stearic Acid ethyl ester	4.50971	0.871983	0.00475432
gene-RBM15B	1.19956	Erucic acid	28.368	0.803341	0.0163201
gene-CFL1	1.19793	Stearic Acid ethyl ester	4.50971	0.815986	0.0135067
gene-RASL10B	1.19595	Erucic acid	28.368	0.876444	0.00428934
gene-CDK6	1.19308	Stearic Acid ethyl ester	4.50971	0.801207	0.0168282
gene-GRK6	1.18854	Stearic Acid ethyl ester	4.50971	0.844747	0.00829978
gene-VSTM2L	1.18517	Erucic acid	28.368	0.96718	8.62195e-05
gene-VSTM2L	1.18517	Deoxycholic acid	5.18868	0.96101	0.000143886
gene-VSTM2L	1.18517	Stearic Acid ethyl ester	4.50971	0.865825	0.00544749
gene-ATP13A3	1.18366	Stearic Acid ethyl ester	4.50971	0.81297	0.0141474
gene-TNFRSF1A	1.17746	Stearic Acid ethyl ester	4.50971	0.806825	0.0155116
gene-STK10	1.17595	Stearic Acid ethyl ester	4.50971	0.801215	0.0168265
gene-FGFR4	1.17574	Stearic Acid ethyl ester	4.50971	0.800059	0.0171057
gene-MAFK	1.17475	Erucic acid	28.368	0.816421	0.0134158
gene-ACTB	1.17333	Stearic Acid ethyl ester	4.50971	0.830202	0.0107332
gene-CBX6	1.16871	Stearic Acid ethyl ester	4.50971	0.838328	0.00932485
gene-BCAM	1.168	Stearic Acid ethyl ester	4.50971	0.818711	0.0129435
gene-TSPOAP1	1.16649	Erucic acid	28.368	0.822275	0.0122299
gene-TSPOAP1	1.16649	Deoxycholic acid	5.18868	0.868258	0.00516635
gene-DAPK3	1.16483	Stearic Acid ethyl ester	4.50971	0.866407	0.0053794
gene-CSRP2	1.16341	Deoxycholic acid	5.18868	0.804579	0.0160297
gene-SIPA1	1.16276	Erucic acid	28.368	0.817095	0.0132758
gene-SIPA1	1.16276	Deoxycholic acid	5.18868	0.809914	0.0148158
gene-SIPA1	1.16276	Stearic Acid ethyl ester	4.50971	0.851135	0.00735396
gene-TGIF2	1.1623	Stearic Acid ethyl ester	4.50971	0.834472	0.00997741
gene-TMEM184B	1.15568	Stearic Acid ethyl ester	4.50971	0.8354	0.0098178
gene-WFDC1	1.15281	Stearic Acid ethyl ester	4.50971	0.869094	0.00507197
gene-BAG5	1.14818	Stearic Acid ethyl ester	4.50971	0.817442	0.0132039
gene-CDC42SE1	1.14706	Stearic Acid ethyl ester	4.50971	0.822487	0.0121884
gene-CD247	1.1451	Stearic Acid ethyl ester	4.50971	0.91514	0.00143215
gene-GNAI2	1.14255	Stearic Acid ethyl ester	4.50971	0.804116	0.0161381
gene-NFKBIA	1.14093	Erucic acid	28.368	0.828489	0.0110462
gene-ZYX	1.14052	Stearic Acid ethyl ester	4.50971	0.809781	0.0148456
gene-CPT1A	1.13741	Stearic Acid ethyl ester	4.50971	0.807482	0.015362
gene-BMP4	1.13574	Stearic Acid ethyl ester	4.50971	0.92207	0.00111513
gene-GREM1	1.13492	Stearic Acid ethyl ester	4.50971	0.809063	0.0150054
gene-DOK1	1.13481	Stearic Acid ethyl ester	4.50971	0.801722	0.0167049
gene-AFDN	1.13078	Stearic Acid ethyl ester	4.50971	0.837287	0.00949821
gene-NAIP	1.12741	Erucic acid	28.368	0.803308	0.0163279
gene-DAB2IP	1.12728	Stearic Acid ethyl ester	4.50971	0.926208	0.00094975
Bos_taurus_newGene_3313	1.12307	Deoxycholic acid	5.18868	0.863877	0.00567944
Bos_taurus_newGene_3313	1.12307	Stearic Acid ethyl ester	4.50971	0.851194	0.00734557
gene-H3F3B	1.11989	Stearic Acid ethyl ester	4.50971	0.826398	0.0114361
gene-SLITRK2	1.11974	Erucic acid	28.368	0.801014	0.0168746
gene-SLITRK2	1.11974	Stearic Acid ethyl ester	4.50971	0.848787	0.00769313
gene-CASP7	1.11843	Stearic Acid ethyl ester	4.50971	0.800865	0.0169107
gene-SPRED2	1.11702	Stearic Acid ethyl ester	4.50971	0.880037	0.00393699
gene-PAFAH1B3	1.11202	Erucic acid	28.368	0.88061	0.00388264
gene-APOD	1.10892	Deoxycholic acid	5.18868	0.822107	0.0122631
gene-ECE1	1.10612	Stearic Acid ethyl ester	4.50971	0.847433	0.00789331
Bos_taurus_newGene_4216	1.10608	Deoxycholic acid	5.18868	0.847013	0.00795593
gene-EFNA1	1.10567	Stearic Acid ethyl ester	4.50971	0.872345	0.00471542
gene-C16H1orf112	1.10509	Deoxycholic acid	5.18868	0.941342	0.000482632
gene-C16H1orf112	1.10509	Stearic Acid ethyl ester	4.50971	0.909109	0.00175154
gene-ZNFX1	1.10327	Stearic Acid ethyl ester	4.50971	0.831615	0.0104792
gene-PIDD1	1.10323	Erucic acid	28.368	0.917294	0.00132804
gene-CCDC120	1.10215	Deoxycholic acid	5.18868	0.808057	0.0152315
gene-CCDC120	1.10215	Stearic Acid ethyl ester	4.50971	0.847731	0.00784893
gene-PQLC1	1.09936	Erucic acid	28.368	0.857278	0.00651225
gene-TBC1D1	1.0993	Stearic Acid ethyl ester	4.50971	0.807158	0.0154354
gene-MTCL1	1.09844	Erucic acid	28.368	0.932102	0.000743227
gene-BBS7	1.09445	Stearic Acid ethyl ester	4.50971	0.811084	0.0145576
gene-CHD5	1.09372	Stearic Acid ethyl ester	4.50971	0.942386	0.000457684
gene-ZC3H12A	1.0933	Erucic acid	28.368	0.814851	0.0137457
gene-LOC101901895	1.0932	Erucic acid	28.368	0.814402	0.0138409
gene-SPAAR	1.0928	Deoxycholic acid	5.18868	0.805856	0.0157338
gene-ZNF331	1.08867	Erucic acid	28.368	0.845598	0.00816961
gene-ZNF331	1.08867	Deoxycholic acid	5.18868	0.800456	0.0170093
gene-ZNF331	1.08867	Stearic Acid ethyl ester	4.50971	0.917361	0.0013249
gene-PRR3	1.08592	Erucic acid	28.368	0.845889	0.00812545
gene-AHNAK	1.08481	Stearic Acid ethyl ester	4.50971	0.846718	0.00800014
gene-FBXO46	1.08474	Stearic Acid ethyl ester	4.50971	0.834406	0.00998882
gene-TRIM4	1.08307	Stearic Acid ethyl ester	4.50971	0.809021	0.015015
Bos_taurus_newGene_1171	1.08172	Deoxycholic acid	5.18868	0.803597	0.0162599
Bos_taurus_newGene_1171	1.08172	Stearic Acid ethyl ester	4.50971	0.869636	0.00501132
gene-VIPR2	1.08112	Stearic Acid ethyl ester	4.50971	0.886571	0.00334516
gene-GRAMD4	1.07558	Deoxycholic acid	5.18868	0.804965	0.0159401
gene-GRAMD4	1.07558	Stearic Acid ethyl ester	4.50971	0.896584	0.00255502
gene-CDC42BPA	1.07043	Stearic Acid ethyl ester	4.50971	0.873637	0.00457833
gene-SERTAD1	1.06886	Erucic acid	28.368	0.826977	0.0113271
gene-SERTAD1	1.06886	Stearic Acid ethyl ester	4.50971	0.843832	0.0084413
gene-TOR2A	1.06812	Erucic acid	28.368	0.823097	0.0120689
gene-TOR2A	1.06812	Deoxycholic acid	5.18868	0.918294	0.00128146
gene-TRIM3	1.06372	Erucic acid	28.368	0.841404	0.00882417
gene-TRIM3	1.06372	Stearic Acid ethyl ester	4.50971	0.897747	0.00247204
gene-HDAC7	1.06226	Erucic acid	28.368	0.963412	0.000119113
gene-GIPC1	1.05926	Stearic Acid ethyl ester	4.50971	0.811526	0.014461
gene-CCDC157	1.05837	Deoxycholic acid	5.18868	0.834027	0.0100545
gene-CCDC157	1.05837	Stearic Acid ethyl ester	4.50971	0.832278	0.0103613
gene-WASF2	1.05525	Stearic Acid ethyl ester	4.50971	0.806352	0.0156197
gene-MASP2	1.04886	Erucic acid	28.368	0.869065	0.00507526
gene-GIT1	1.04572	Stearic Acid ethyl ester	4.50971	0.887153	0.00329545
gene-DMTN	1.04489	Deoxyloganic acid	0.882838	0.890578	0.00301241
gene-ARHGEF10	1.04393	Stearic Acid ethyl ester	4.50971	0.806435	0.0156007
gene-ANKRD44	1.03938	Stearic Acid ethyl ester	4.50971	0.823159	0.0120569
Bos_taurus_newGene_1789	1.03935	Deoxycholic acid	5.18868	0.831158	0.0105609
gene-DNM3	1.03876	Stearic Acid ethyl ester	4.50971	0.818356	0.013016
gene-TBC1D9	1.03585	Stearic Acid ethyl ester	4.50971	0.881145	0.00383225
gene-C21H15orf39	1.03375	Stearic Acid ethyl ester	4.50971	0.803298	0.0163303
gene-ARHGEF7	1.03216	Stearic Acid ethyl ester	4.50971	0.908444	0.00178931
gene-TAOK2	1.03121	Stearic Acid ethyl ester	4.50971	0.856762	0.00658037
gene-CERS4	1.02892	Stearic Acid ethyl ester	4.50971	0.899838	0.00232722
gene-SYNE3	1.02633	Erucic acid	28.368	0.983005	1.21159e-05
gene-SYNE3	1.02633	Deoxycholic acid	5.18868	0.923956	0.00103759
gene-SYNE3	1.02633	Stearic Acid ethyl ester	4.50971	0.980388	1.85822e-05
gene-ST6GALNAC2	1.02469	Stearic Acid ethyl ester	4.50971	0.836906	0.00956222
gene-FRYL	1.02315	Stearic Acid ethyl ester	4.50971	0.80537	0.015846
gene-EML3	1.02028	Stearic Acid ethyl ester	4.50971	0.807411	0.0153779
gene-CAMSAP2	1.01761	Deoxycholic acid	5.18868	0.859976	0.00616296
gene-TPCN2	1.01658	Stearic Acid ethyl ester	4.50971	0.845729	0.00814973
gene-XDH	1.01597	Deoxycholic acid	5.18868	0.827416	0.0112452
gene-STARD13	1.01487	Stearic Acid ethyl ester	4.50971	0.808458	0.0151412
gene-TESC	1.01345	Erucic acid	28.368	0.81652	0.013395
gene-TESC	1.01345	Stearic Acid ethyl ester	4.50971	0.881452	0.00380358
gene-CBFA2T3	1.01232	Deoxycholic acid	5.18868	0.869548	0.00502117
gene-CBFA2T3	1.01232	Stearic Acid ethyl ester	4.50971	0.859133	0.00627075
gene-CFAP126	1.01155	Deoxycholic acid	5.18868	0.839691	0.00910083
Bos_taurus_newGene_6040	1.01033	Deoxycholic acid	5.18868	0.852599	0.00714741
Bos_taurus_newGene_6040	1.01033	Stearic Acid ethyl ester	4.50971	0.835241	0.00984501
Bos_taurus_newGene_6374	0.998112	Stearic Acid ethyl ester	4.50971	0.828733	0.0110012
gene-FBXO48	0.996719	Stearic Acid ethyl ester	4.50971	0.876496	0.00428412
gene-ASS1	0.99406	Stearic Acid ethyl ester	4.50971	0.828893	0.0109718
gene-OMD	0.992869	Erucic acid	28.368	0.803817	0.0162081
gene-RCE1	0.991164	Erucic acid	28.368	0.822408	0.0122038
gene-RASL11B	0.988313	Erucic acid	28.368	0.804183	0.0161223
gene-GPR155	0.98594	Stearic Acid ethyl ester	4.50971	0.839273	0.00916911
gene-RAP1GDS1	0.983292	Erucic acid	28.368	0.810083	0.0147785
Bos_taurus_newGene_6127	0.981932	Deoxycholic acid	5.18868	0.805049	0.0159205
gene-CTIF	0.981601	Stearic Acid ethyl ester	4.50971	0.936603	0.000607093
Bos_taurus_newGene_3028	0.980353	Deoxycholic acid	5.18868	0.844102	0.00839936
gene-MXD4	0.979296	Erucic acid	28.368	0.881094	0.00383706
gene-CYP4V2	0.975913	Deoxycholic acid	5.18868	0.840317	0.00899915
gene-CYP4V2	0.975913	Stearic Acid ethyl ester	4.50971	0.832807	0.0102679
gene-ABTB1	0.97502	Deoxycholic acid	5.18868	0.840653	0.00894486
gene-ABTB1	0.97502	Stearic Acid ethyl ester	4.50971	0.853116	0.00707536
gene-JADE2	0.971896	Erucic acid	28.368	0.800761	0.0169357
Bos_taurus_newGene_3424	0.970354	Deoxycholic acid	5.18868	0.84207	0.00871811
Bos_taurus_newGene_3424	0.970354	Stearic Acid ethyl ester	4.50971	0.832229	0.0103699
gene-BCAR3	0.969463	Stearic Acid ethyl ester	4.50971	0.850836	0.0073966
gene-SLC44A2	0.967475	Stearic Acid ethyl ester	4.50971	0.906731	0.00188918
gene-MAP3K7CL	0.967164	Erucic acid	28.368	0.870137	0.00495573
gene-GDI1	0.96442	Stearic Acid ethyl ester	4.50971	0.831372	0.0105225
gene-TJP1	0.964417	Stearic Acid ethyl ester	4.50971	0.805893	0.0157253
gene-ZNF581	0.963826	Erucic acid	28.368	0.885375	0.00344884
gene-ZNF581	0.963826	Deoxycholic acid	5.18868	0.904922	0.00199844
gene-ZNF581	0.963826	Stearic Acid ethyl ester	4.50971	0.88018	0.00392335
gene-SEPT2	0.963713	Stearic Acid ethyl ester	4.50971	0.804788	0.0159812
gene-DENND5A	0.958994	Stearic Acid ethyl ester	4.50971	0.825273	0.0116494
gene-SPARCL1	0.958756	Stearic Acid ethyl ester	4.50971	0.801434	0.0167737
Bos_taurus_newGene_800	0.958527	Stearic Acid ethyl ester	4.50971	0.909172	0.00174795
gene-GSPT2	0.956109	Stearic Acid ethyl ester	4.50971	0.830549	0.0106704
gene-EHD1	0.954008	Stearic Acid ethyl ester	4.50971	0.91841	0.00127611
gene-CTDSP1	0.953956	Stearic Acid ethyl ester	4.50971	0.883057	0.00365568
gene-EEF1AKMT3	0.952376	Deoxycholic acid	5.18868	0.8555	0.00674911
gene-SGSM2	0.950937	Stearic Acid ethyl ester	4.50971	0.805472	0.0158226
gene-ATG16L2	0.949164	Stearic Acid ethyl ester	4.50971	0.829369	0.0108846
gene-CD320	0.948866	Stearic Acid ethyl ester	4.50971	0.806248	0.0156435
gene-C29H11orf95	0.947255	Stearic Acid ethyl ester	4.50971	0.830508	0.0106778
gene-FBXO15	0.94606	Deoxycholic acid	5.18868	0.915755	0.00140192
gene-CMTM6	0.943387	Stearic Acid ethyl ester	4.50971	0.825062	0.0116896
gene-CD46	0.940164	Stearic Acid ethyl ester	4.50971	0.819114	0.0128617
gene-SKI	0.936581	Erucic acid	28.368	0.802509	0.0165171
gene-SKI	0.936581	Deoxycholic acid	5.18868	0.813554	0.014022
gene-SKI	0.936581	Stearic Acid ethyl ester	4.50971	0.824236	0.0118482
gene-ZXDC	0.931372	Erucic acid	28.368	0.881606	0.00378918
gene-ZXDC	0.931372	Deoxycholic acid	5.18868	0.917188	0.00133308
gene-CLP1	0.930399	Deoxycholic acid	5.18868	0.949321	0.000313167
gene-ADAR	0.928657	Stearic Acid ethyl ester	4.50971	0.929766	0.000821133
gene-TNS1	0.926689	Stearic Acid ethyl ester	4.50971	0.883414	0.00362331
gene-APBB2	0.925423	Stearic Acid ethyl ester	4.50971	0.938666	0.00055062
gene-CDC42BPB	0.924543	Stearic Acid ethyl ester	4.50971	0.821591	0.012365
gene-CORO1C	0.921981	Stearic Acid ethyl ester	4.50971	0.808287	0.0151798
gene-EFNA5	0.917975	Stearic Acid ethyl ester	4.50971	0.804146	0.016131
gene-CHST7	0.913361	Stearic Acid ethyl ester	4.50971	0.889063	0.00313558
gene-FBXL14	0.913213	Stearic Acid ethyl ester	4.50971	0.897523	0.00248789
gene-ZNF436	0.912567	Erucic acid	28.368	0.842948	0.00857948
gene-ZNF436	0.912567	Stearic Acid ethyl ester	4.50971	0.939258	0.000535066
gene-BLOC1S4	0.909611	Deoxycholic acid	5.18868	0.85733	0.00650541
gene-BLOC1S4	0.909611	Stearic Acid ethyl ester	4.50971	0.859654	0.00620397
gene-ANKRD13B	0.909454	Deoxycholic acid	5.18868	0.880853	0.00385967
gene-HSD17B1	0.908439	Erucic acid	28.368	0.838927	0.00922601
gene-DIP2A	0.908172	Stearic Acid ethyl ester	4.50971	0.843809	0.00844498
gene-ST3GAL4	0.906305	Stearic Acid ethyl ester	4.50971	0.813851	0.0139583
gene-ASB6	0.90562	Deoxycholic acid	5.18868	0.952085	0.000265224
gene-ASB6	0.90562	Stearic Acid ethyl ester	4.50971	0.829221	0.0109117
gene-CMTM7	0.904736	Stearic Acid ethyl ester	4.50971	0.805953	0.0157114
gene-TBKBP1	0.904641	Erucic acid	28.368	0.875107	0.00442547
gene-TBKBP1	0.904641	Deoxycholic acid	5.18868	0.882661	0.00369181
gene-TBKBP1	0.904641	Stearic Acid ethyl ester	4.50971	0.837536	0.00945659
gene-CCSAP	0.90437	Deoxycholic acid	5.18868	0.802601	0.0164952
gene-CCSAP	0.90437	Stearic Acid ethyl ester	4.50971	0.832682	0.01029
gene-TNRC18	0.902359	Erucic acid	28.368	0.923215	0.00106764
gene-TNRC18	0.902359	Deoxycholic acid	5.18868	0.886828	0.00332312
gene-TNRC18	0.902359	Stearic Acid ethyl ester	4.50971	0.939211	0.00053629
gene-ZC3HAV1L	0.901024	Stearic Acid ethyl ester	4.50971	0.878647	0.004071
gene-PISD	0.900485	Erucic acid	28.368	0.822511	0.0121836
gene-BCAR1	0.898838	Deoxycholic acid	5.18868	0.834827	0.00991621
gene-BCORL1	0.898694	Stearic Acid ethyl ester	4.50971	0.893992	0.00274646
gene-CACNB3	0.897308	Stearic Acid ethyl ester	4.50971	0.827344	0.0112586
gene-SCML2	0.895345	Deoxycholic acid	5.18868	0.813736	0.0139828
gene-BAHCC1	0.892836	Stearic Acid ethyl ester	4.50971	0.937043	0.000594746
gene-FRAT2	0.892439	Deoxycholic acid	5.18868	0.957398	0.000187173
gene-FRAT2	0.892439	Stearic Acid ethyl ester	4.50971	0.950822	0.000286476
gene-SHMT1	0.88754	Stearic Acid ethyl ester	4.50971	0.909868	0.001709
gene-PKMYT1	0.887431	Erucic acid	28.368	0.855793	0.00670972
gene-VPS37B	0.886183	Erucic acid	28.368	0.83864	0.00927318
gene-VPS37B	0.886183	Deoxycholic acid	5.18868	0.851886	0.00724761
gene-VPS37B	0.886183	Stearic Acid ethyl ester	4.50971	0.802917	0.0164204
gene-INAFM2	0.884968	Erucic acid	28.368	0.90205	0.00218019
gene-ZBTB39	0.882031	Erucic acid	28.368	0.940882	0.000493912
gene-ZBTB39	0.882031	Deoxycholic acid	5.18868	0.870531	0.00491225
gene-ZBTB39	0.882031	Stearic Acid ethyl ester	4.50971	0.897115	0.00251688
gene-CSNK1E	0.875903	Deoxycholic acid	5.18868	0.867968	0.00519932
gene-CSNK1E	0.875903	Stearic Acid ethyl ester	4.50971	0.872282	0.00472212
gene-TNFSF12	0.873685	Stearic Acid ethyl ester	4.50971	0.813147	0.0141093
gene-WNT11	0.87261	Erucic acid	28.368	0.904354	0.00203356
gene-WNT11	0.87261	Deoxycholic acid	5.18868	0.970049	6.56679e-05
gene-FLNB	0.869264	Stearic Acid ethyl ester	4.50971	0.922005	0.00111786
gene-ZNF852	0.868798	Stearic Acid ethyl ester	4.50971	0.860706	0.00607054
gene-DENND3	0.868076	Stearic Acid ethyl ester	4.50971	0.802914	0.016421
gene-RASSF1	0.86757	Erucic acid	28.368	0.820812	0.0125198
gene-TMCC2	0.867196	Erucic acid	28.368	0.942497	0.000455086
gene-TMCC2	0.867196	Deoxycholic acid	5.18868	0.974859	3.89797e-05
gene-TMCC2	0.867196	Stearic Acid ethyl ester	4.50971	0.837375	0.00948347
gene-MFSD12	0.865119	Erucic acid	28.368	0.822738	0.0121391
gene-ZNF132	0.864373	Erucic acid	28.368	0.976756	3.08505e-05
gene-ZNF132	0.864373	Deoxycholic acid	5.18868	0.943298	0.000436597
gene-ZNF132	0.864373	Stearic Acid ethyl ester	4.50971	0.890385	0.00302792
gene-GAPDHS	0.861443	Deoxycholic acid	5.18868	0.900455	0.0022856
gene-GAPDHS	0.861443	Stearic Acid ethyl ester	4.50971	0.829611	0.0108404
gene-AURKC	0.86114	Stearic Acid ethyl ester	4.50971	0.844932	0.00827146
gene-NR1H3	0.857977	Erucic acid	28.368	0.876944	0.00423919
gene-SPHK1	0.857454	Erucic acid	28.368	0.812568	0.0142343
gene-SPHK1	0.857454	Stearic Acid ethyl ester	4.50971	0.91276	0.00155323
Bos_taurus_newGene_1021	0.855997	Deoxyloganic acid	0.882838	0.841193	0.00885793
gene-AIFM3	0.85489	Stearic Acid ethyl ester	4.50971	0.806601	0.0155627
gene-STAC2	0.854522	Deoxycholic acid	5.18868	0.872838	0.00466274
gene-CASP2	0.848543	Stearic Acid ethyl ester	4.50971	0.841555	0.00879999
Bos_taurus_newGene_5456	0.847136	Deoxycholic acid	5.18868	0.803107	0.0163754
Bos_taurus_newGene_5456	0.847136	Stearic Acid ethyl ester	4.50971	0.874089	0.00453101
gene-CNNM2	0.84603	Stearic Acid ethyl ester	4.50971	0.880885	0.00385662
gene-PTPRS	0.845105	Erucic acid	28.368	0.830791	0.0106268
gene-GNA11	0.844818	Stearic Acid ethyl ester	4.50971	0.824657	0.0117672
gene-ZDHHC9	0.844545	Stearic Acid ethyl ester	4.50971	0.820624	0.0125573
gene-REXO5	0.839971	Erucic acid	28.368	0.836112	0.00969642
gene-BET1L	0.839754	Deoxycholic acid	5.18868	0.869079	0.00507367
gene-BET1L	0.839754	Stearic Acid ethyl ester	4.50971	0.887051	0.0033041
gene-AKAP11	0.839576	Stearic Acid ethyl ester	4.50971	0.815092	0.0136947
gene-TICAM2	0.837671	Erucic acid	28.368	0.890879	0.00298835
gene-TICAM2	0.837671	Deoxycholic acid	5.18868	0.901079	0.00224393
gene-TICAM2	0.837671	Stearic Acid ethyl ester	4.50971	0.840519	0.00896644
gene-ESYT1	0.835688	Stearic Acid ethyl ester	4.50971	0.897243	0.00250779
gene-WIPF3	0.835349	Stearic Acid ethyl ester	4.50971	0.816284	0.0134443
gene-RAB11FIP5	0.83327	Erucic acid	28.368	0.920482	0.00118323
gene-VCL	0.831678	Erucic acid	28.368	0.870856	0.00487669
gene-VCL	0.831678	Deoxycholic acid	5.18868	0.872754	0.00467174
gene-VCL	0.831678	Stearic Acid ethyl ester	4.50971	0.862435	0.00585521
gene-ZNF10	0.829847	Erucic acid	28.368	0.804917	0.0159512
gene-ZNF10	0.829847	Stearic Acid ethyl ester	4.50971	0.809687	0.0148663
Bos_taurus_newGene_2756	0.829723	Stearic Acid ethyl ester	4.50971	0.895922	0.00260304
gene-PHLPP1	0.826109	Erucic acid	28.368	0.848497	0.0077358
gene-RETREG3	0.824264	Erucic acid	28.368	0.906572	0.00189861
gene-CTDSPL	0.819731	Stearic Acid ethyl ester	4.50971	0.807346	0.0153927
gene-ADAMTS10	0.818453	Stearic Acid ethyl ester	4.50971	0.80972	0.0148589
gene-ATXN3	0.818361	Stearic Acid ethyl ester	4.50971	0.805852	0.0157347
gene-QSOX2	0.818237	Erucic acid	28.368	0.816875	0.0133214
gene-TPRN	0.817399	Deoxycholic acid	5.18868	0.897889	0.00246199
gene-TCF7L2	0.816638	Erucic acid	28.368	0.809502	0.0149074
gene-TCF7L2	0.816638	Deoxycholic acid	5.18868	0.818227	0.0130425
gene-TCF7L2	0.816638	Stearic Acid ethyl ester	4.50971	0.829952	0.0107785
gene-EIF4EBP3	0.814754	Deoxycholic acid	5.18868	0.802176	0.0165964
gene-EIF4EBP3	0.814754	Stearic Acid ethyl ester	4.50971	0.805475	0.0158218
Bos_taurus_newGene_2868	0.811663	Deoxycholic acid	5.18868	0.904266	0.00203901
gene-EMP2	0.807396	Deoxycholic acid	5.18868	0.813602	0.0140115
gene-EMP2	0.807396	Stearic Acid ethyl ester	4.50971	0.953474	0.00024308
gene-NADK	0.804489	Erucic acid	28.368	0.83082	0.0106215
gene-SSH3	0.804447	Stearic Acid ethyl ester	4.50971	0.849663	0.00756555
gene-MALT1	0.804305	Erucic acid	28.368	0.859824	0.00618227
gene-DOCK11	0.802697	Stearic Acid ethyl ester	4.50971	0.839498	0.00913235
gene-EPN2	0.800906	Deoxycholic acid	5.18868	0.860757	0.00606416
gene-EPN2	0.800906	Stearic Acid ethyl ester	4.50971	0.969415	6.98975e-05
gene-AHNAK2	0.799576	Stearic Acid ethyl ester	4.50971	0.849345	0.00761165
gene-TMEM165	0.797948	Stearic Acid ethyl ester	4.50971	0.800975	0.016884
gene-MBD6	0.796837	Erucic acid	28.368	0.941689	0.000474251
gene-CREB3	0.796189	Deoxycholic acid	5.18868	0.906461	0.00190522
gene-CREB3	0.796189	Stearic Acid ethyl ester	4.50971	0.884266	0.00354686
gene-SERTM1	0.794626	Deoxycholic acid	5.18868	0.864157	0.00564579
gene-PXN	0.79307	Erucic acid	28.368	0.885715	0.00341918
gene-CACNA1G	0.791664	Deoxycholic acid	5.18868	0.806484	0.0155894
gene-SCO1	0.79021	Stearic Acid ethyl ester	4.50971	0.834945	0.00989583
gene-RTN3	0.789324	Erucic acid	28.368	0.820062	0.0126702
gene-GPATCH3	0.789024	Deoxycholic acid	5.18868	0.953108	0.000248785
gene-CCDC150	0.7885	Deoxycholic acid	5.18868	0.829461	0.0108679
gene-CXCL14	0.786965	Deoxycholic acid	5.18868	0.852852	0.00711211
gene-CXCL14	0.786965	Stearic Acid ethyl ester	4.50971	0.806229	0.0156481
gene-FCER1G	0.78672	Deoxycholic acid	5.18868	0.885742	0.00341679
gene-KLF13	0.786547	Erucic acid	28.368	0.824814	0.0117371
gene-SHPK	0.785188	Stearic Acid ethyl ester	4.50971	0.800812	0.0169233
gene-SIRT6	0.785115	Erucic acid	28.368	0.842815	0.0086004
gene-SIRT6	0.785115	Deoxycholic acid	5.18868	0.943532	0.000431289
gene-CASP6	0.785051	Stearic Acid ethyl ester	4.50971	0.814457	0.0138292
gene-FAM13B	0.784564	Stearic Acid ethyl ester	4.50971	0.936126	0.000620672
Bos_taurus_newGene_3554	0.78368	Stearic Acid ethyl ester	4.50971	0.816251	0.0134512
gene-ST5	0.783606	Stearic Acid ethyl ester	4.50971	0.836733	0.00959143
gene-G2E3	0.781899	Stearic Acid ethyl ester	4.50971	0.861963	0.0059135
gene-PIP5K1A	0.78072	Erucic acid	28.368	0.869452	0.00503185
Bos_taurus_newGene_5267	0.777135	Deoxycholic acid	5.18868	0.878948	0.00404174
Bos_taurus_newGene_5267	0.777135	Stearic Acid ethyl ester	4.50971	0.935206	0.000647422
gene-TUBB2A	0.776923	Stearic Acid ethyl ester	4.50971	0.805929	0.015717
gene-B4GALT3	0.775173	Deoxycholic acid	5.18868	0.811444	0.0144787
gene-B4GALT3	0.775173	Stearic Acid ethyl ester	4.50971	0.905373	0.00197081
gene-DUSP8	0.774912	Deoxycholic acid	5.18868	0.819781	0.0127267
gene-CEP164	0.774063	Deoxycholic acid	5.18868	0.845038	0.00825511
gene-KCTD11	0.772932	Erucic acid	28.368	0.867533	0.00524913
gene-PIAS3	0.772696	Erucic acid	28.368	0.827769	0.0111794
gene-TSNARE1	0.771912	Stearic Acid ethyl ester	4.50971	0.893687	0.00276957
gene-VIPR1	0.770573	Stearic Acid ethyl ester	4.50971	0.816303	0.0134403
gene-C7H19orf24	0.768924	Deoxycholic acid	5.18868	0.883347	0.00362938
gene-LOC531038	0.76846	Erucic acid	28.368	0.831244	0.0105454
gene-NXF1	0.766431	Erucic acid	28.368	0.837697	0.00942964
gene-APC2	0.766388	Deoxycholic acid	5.18868	0.931389	0.000766465
gene-JADE1	0.765473	Erucic acid	28.368	0.823407	0.0120086
gene-CHST12	0.762738	Stearic Acid ethyl ester	4.50971	0.857048	0.00654255
gene-GMFG	0.761282	Deoxycholic acid	5.18868	0.802935	0.016416
gene-BANP	0.760868	Deoxycholic acid	5.18868	0.965286	0.000101878
gene-SERTAD3	0.759233	Stearic Acid ethyl ester	4.50971	0.825712	0.0115658
gene-TLN1	0.758843	Stearic Acid ethyl ester	4.50971	0.810795	0.0146211
gene-DBNL	0.757851	Stearic Acid ethyl ester	4.50971	0.826701	0.0113789
gene-DFFA	0.757665	Stearic Acid ethyl ester	4.50971	0.840777	0.00892486
gene-ZNF354A	0.757335	Erucic acid	28.368	0.86843	0.00514683
gene-ZNF354A	0.757335	Stearic Acid ethyl ester	4.50971	0.950558	0.000291054
gene-GRK2	0.756858	Deoxycholic acid	5.18868	0.815011	0.0137117
gene-GRK2	0.756858	Stearic Acid ethyl ester	4.50971	0.826056	0.0115006
gene-CHPF2	0.756262	Deoxycholic acid	5.18868	0.824181	0.0118587
gene-USP27X	0.756008	Erucic acid	28.368	0.858707	0.00632563
gene-USP27X	0.756008	Deoxycholic acid	5.18868	0.834203	0.010024
gene-USP27X	0.756008	Stearic Acid ethyl ester	4.50971	0.802316	0.0165631
gene-GNB1	0.755774	Stearic Acid ethyl ester	4.50971	0.806727	0.0155339
gene-GAREM1	0.755383	Deoxycholic acid	5.18868	0.800533	0.0169907
gene-TIRAP	0.753609	Stearic Acid ethyl ester	4.50971	0.823083	0.0120717
gene-DCBLD2	0.75343	Deoxycholic acid	5.18868	0.80399	0.0161676
gene-DCBLD2	0.75343	Stearic Acid ethyl ester	4.50971	0.858468	0.00635658
gene-DUSP11	0.753388	Deoxycholic acid	5.18868	0.836249	0.00967329
gene-DUSP11	0.753388	Stearic Acid ethyl ester	4.50971	0.835304	0.00983421
gene-SMIM15-2	0.747997	Stearic Acid ethyl ester	4.50971	0.822279	0.0122293
gene-PDGFA	0.74639	Erucic acid	28.368	0.818353	0.0130167
gene-PVR	0.746356	Erucic acid	28.368	0.813122	0.0141147
gene-CD59	0.744796	Stearic Acid ethyl ester	4.50971	0.805848	0.0157356
gene-GLMP	0.742399	Deoxycholic acid	5.18868	0.817223	0.0132493
gene-GLMP	0.742399	Stearic Acid ethyl ester	4.50971	0.885058	0.00347664
gene-DGCR8	0.741873	Deoxycholic acid	5.18868	0.924777	0.001005
gene-DGCR8	0.741873	Stearic Acid ethyl ester	4.50971	0.862694	0.00582338
gene-VCPKMT	0.74024	Erucic acid	28.368	0.883623	0.00360448
gene-VCPKMT	0.74024	Deoxycholic acid	5.18868	0.909356	0.00173762
gene-VCPKMT	0.74024	Stearic Acid ethyl ester	4.50971	0.866488	0.00536993
gene-ARMC7	0.740203	Deoxycholic acid	5.18868	0.85597	0.00668595
gene-ARMC7	0.740203	Stearic Acid ethyl ester	4.50971	0.843115	0.00855329
gene-CASTOR1	0.739614	Stearic Acid ethyl ester	4.50971	0.853077	0.00708081
gene-SMIM15	0.738883	Deoxycholic acid	5.18868	0.864932	0.00555301
gene-GPR27	0.73887	Stearic Acid ethyl ester	4.50971	0.923381	0.00106085
gene-ENDOV	0.738509	Deoxycholic acid	5.18868	0.851288	0.00733232
gene-CFAP53	0.736223	Stearic Acid ethyl ester	4.50971	0.883607	0.00360595
gene-STX2	0.735805	Stearic Acid ethyl ester	4.50971	0.812154	0.0143239
gene-PRRC2B	0.735573	Erucic acid	28.368	0.935135	0.000649537
gene-MGAT4B	0.734163	Erucic acid	28.368	0.877001	0.00423348
gene-SERINC3	0.73339	Stearic Acid ethyl ester	4.50971	0.821103	0.0124619
gene-ZNF783	0.733031	Deoxycholic acid	5.18868	0.808296	0.0151777
gene-P2RY2	0.731911	Erucic acid	28.368	0.827383	0.0112512
gene-SMARCD1	0.728671	Erucic acid	28.368	0.820792	0.0125238
gene-SMARCD1	0.728671	Stearic Acid ethyl ester	4.50971	0.932275	0.000737682
gene-CTDSP2	0.727245	Stearic Acid ethyl ester	4.50971	0.945764	0.000382801
gene-MFSD9	0.72389	Erucic acid	28.368	0.873384	0.00460499
gene-SIPA1L3	0.72327	Stearic Acid ethyl ester	4.50971	0.850949	0.00738057
gene-SH3GLB2	0.720242	Erucic acid	28.368	0.810894	0.0145993
gene-SH3GLB2	0.720242	Stearic Acid ethyl ester	4.50971	0.874039	0.00453614
gene-TTPAL	0.71998	Stearic Acid ethyl ester	4.50971	0.801649	0.0167223
gene-PHF1	0.71925	Erucic acid	28.368	0.83135	0.0105265
gene-ATAT1	0.712221	Deoxycholic acid	5.18868	0.806282	0.0156358
gene-EAF1	0.710045	Stearic Acid ethyl ester	4.50971	0.879704	0.00396886
gene-EXOSC6	0.708719	Deoxycholic acid	5.18868	0.821337	0.0124152
Bos_taurus_newGene_4129	0.707349	Deoxycholic acid	5.18868	0.83794	0.0093892
gene-ARID3B	0.706639	Deoxycholic acid	5.18868	0.933185	0.000708819
gene-MIS12	0.706547	Erucic acid	28.368	0.902434	0.00215528
gene-H2AFX	0.705888	Deoxycholic acid	5.18868	0.849471	0.00759336
gene-CPTP	0.704909	Stearic Acid ethyl ester	4.50971	0.847867	0.00782876
gene-ZC3H4	0.697794	Erucic acid	28.368	0.82246	0.0121935
gene-ZC3H4	0.697794	Stearic Acid ethyl ester	4.50971	0.893596	0.00277648
gene-CCS	0.697336	Stearic Acid ethyl ester	4.50971	0.903426	0.00209183
gene-TRAPPC6A	0.696791	Deoxycholic acid	5.18868	0.844605	0.00832167
gene-GAS8	0.696219	Stearic Acid ethyl ester	4.50971	0.852728	0.00712944
gene-TMEM50B	0.695593	Erucic acid	28.368	0.845285	0.00821731
gene-TMEM50B	0.695593	Stearic Acid ethyl ester	4.50971	0.931037	0.000778111
gene-CDRT4	0.694306	Deoxyloganic acid	0.882838	0.853881	0.00696965
gene-AMER1	0.693817	Stearic Acid ethyl ester	4.50971	0.875452	0.00439009
gene-C23H6orf47	0.693738	Deoxycholic acid	5.18868	0.941831	0.000470834
gene-C23H6orf47	0.693738	Stearic Acid ethyl ester	4.50971	0.886979	0.0033102
Bos_taurus_newGene_3743	0.69256	Deoxycholic acid	5.18868	0.809993	0.0147983
Bos_taurus_newGene_3743	0.69256	Stearic Acid ethyl ester	4.50971	0.972078	5.32909e-05
gene-GMCL1	0.692163	Stearic Acid ethyl ester	4.50971	0.802364	0.0165516
gene-FAM149A	0.690446	Deoxycholic acid	5.18868	0.835168	0.00985753
gene-MARCH9	0.689125	Erucic acid	28.368	0.955163	0.000217835
gene-TMEM181	0.689055	Stearic Acid ethyl ester	4.50971	0.851493	0.00730317
gene-PAPD5	0.688523	Erucic acid	28.368	0.865549	0.00547992
gene-ALS2CL	0.688489	Stearic Acid ethyl ester	4.50971	0.861163	0.00601317
gene-ARL4A	0.686733	Stearic Acid ethyl ester	4.50971	0.844133	0.00839458
gene-RNASET2	0.686324	Erucic acid	28.368	0.854673	0.00686124
gene-IL17RA	0.685651	Erucic acid	28.368	0.843496	0.00849365
gene-SNX18	0.685271	Stearic Acid ethyl ester	4.50971	0.800311	0.0170446
gene-TET3	0.684091	Stearic Acid ethyl ester	4.50971	0.858534	0.00634801
gene-PKDCC	0.681813	Erucic acid	28.368	0.857374	0.00649954
gene-SMCO4	0.680825	Erucic acid	28.368	0.847041	0.0079518
gene-SMCO4	0.680825	Deoxycholic acid	5.18868	0.892656	0.00284863
gene-SESN2	0.679231	Deoxycholic acid	5.18868	0.808019	0.0152403
gene-SLC12A2	0.678716	Deoxycholic acid	5.18868	0.845455	0.00819136
gene-TMEM170A	0.677971	Erucic acid	28.368	0.827642	0.011203
gene-TMEM170A	0.677971	Stearic Acid ethyl ester	4.50971	0.892181	0.00288558
gene-PRPSAP1	0.677637	Erucic acid	28.368	0.929421	0.000833101
gene-TIPIN	0.677346	Stearic Acid ethyl ester	4.50971	0.811568	0.0144516
gene-SLC4A2	0.674876	Stearic Acid ethyl ester	4.50971	0.805157	0.0158953
gene-TBCC	0.670211	Erucic acid	28.368	0.992211	1.17427e-06
gene-TBCC	0.670211	Deoxycholic acid	5.18868	0.955395	0.000214514
gene-TBCC	0.670211	Stearic Acid ethyl ester	4.50971	0.922651	0.00109086
gene-CBX7	0.667597	Stearic Acid ethyl ester	4.50971	0.944404	0.000411897
gene-ZNF274	0.666938	Stearic Acid ethyl ester	4.50971	0.877485	0.00418531
gene-CD58	0.666915	Stearic Acid ethyl ester	4.50971	0.860559	0.00608912
gene-PLCB3	0.666891	Erucic acid	28.368	0.840238	0.00901193
gene-MFSD5	0.666777	Erucic acid	28.368	0.878529	0.00408253
gene-EDC3	0.666219	Stearic Acid ethyl ester	4.50971	0.874092	0.00453066
gene-GRINA	0.666205	Stearic Acid ethyl ester	4.50971	0.828597	0.0110263
gene-TECPR1	0.666089	Stearic Acid ethyl ester	4.50971	0.846752	0.00799517
gene-GAK	0.665037	Deoxycholic acid	5.18868	0.801759	0.016696
gene-B3GALT6	0.664461	Deoxycholic acid	5.18868	0.865563	0.00547827
gene-COMMD5	0.663732	Deoxycholic acid	5.18868	0.890294	0.00303529
gene-COMMD5	0.663732	Stearic Acid ethyl ester	4.50971	0.900168	0.00230492
gene-TRIL	0.658757	Erucic acid	28.368	0.836151	0.00968985
gene-TRIL	0.658757	Deoxycholic acid	5.18868	0.867848	0.00521309
gene-TRIL	0.658757	Stearic Acid ethyl ester	4.50971	0.833926	0.0100722
gene-EXTL3	0.658697	Stearic Acid ethyl ester	4.50971	0.839379	0.00915181
gene-TP53INP1	0.65502	Stearic Acid ethyl ester	4.50971	0.857846	0.00643768
gene-ABHD14B	0.652575	Stearic Acid ethyl ester	4.50971	0.849634	0.00756976
gene-SUSD6	0.650406	Erucic acid	28.368	0.910384	0.0016805
gene-SUSD6	0.650406	Stearic Acid ethyl ester	4.50971	0.963472	0.000118529
gene-SFI1	0.645204	Deoxycholic acid	5.18868	0.822913	0.0121048
gene-POGK	0.645089	Erucic acid	28.368	0.863363	0.00574172
gene-CCDC84	0.642005	Deoxycholic acid	5.18868	0.832067	0.0103988
gene-SLC39A13	0.641725	Erucic acid	28.368	0.889804	0.00307491
gene-SLC39A13	0.641725	Deoxycholic acid	5.18868	0.918628	0.00126612
gene-DVL2	0.641168	Deoxycholic acid	5.18868	0.823594	0.0119724
gene-CMTR2	0.6407	Deoxycholic acid	5.18868	0.851264	0.00733566
gene-CMTR2	0.6407	Stearic Acid ethyl ester	4.50971	0.900358	0.0022921
gene-MOCS1	0.639666	Erucic acid	28.368	0.94142	0.000480728
gene-CEP250	0.639344	Deoxycholic acid	5.18868	0.918458	0.00127392
gene-CEP250	0.639344	Stearic Acid ethyl ester	4.50971	0.801282	0.0168104
gene-ATXN7L3	0.63862	Deoxycholic acid	5.18868	0.807767	0.0152973
gene-ATXN7L3	0.63862	Stearic Acid ethyl ester	4.50971	0.807519	0.0153533
gene-ATP13A2	0.637628	Deoxycholic acid	5.18868	0.886378	0.00336177
gene-ATP13A2	0.637628	Stearic Acid ethyl ester	4.50971	0.854659	0.00686313
gene-PYGO2	0.636792	Erucic acid	28.368	0.919633	0.00122076
gene-TAF4	0.636011	Erucic acid	28.368	0.917823	0.00130325
gene-TAF4	0.636011	Deoxycholic acid	5.18868	0.899457	0.00235317
gene-TAF4	0.636011	Stearic Acid ethyl ester	4.50971	0.884108	0.00356092
gene-BEND7	0.635738	Deoxycholic acid	5.18868	0.815606	0.0135864
gene-BEND7	0.635738	Stearic Acid ethyl ester	4.50971	0.887596	0.00325788
gene-ZNF623	0.63478	Erucic acid	28.368	0.826387	0.011438
gene-ZNF623	0.63478	Deoxycholic acid	5.18868	0.804683	0.0160055
gene-ZNF623	0.63478	Stearic Acid ethyl ester	4.50971	0.851227	0.00734091
Bos_taurus_newGene_6958	0.633729	Deoxycholic acid	5.18868	0.818456	0.0129956
gene-CRLF3	0.633338	Stearic Acid ethyl ester	4.50971	0.814075	0.0139104
gene-SLC6A16	0.632294	Deoxycholic acid	5.18868	0.846487	0.00803502
gene-ANO6	0.6311	Stearic Acid ethyl ester	4.50971	0.848239	0.00777373
gene-GNA13	0.629337	Stearic Acid ethyl ester	4.50971	0.955559	0.00021218
gene-PPP4R1	0.628685	Erucic acid	28.368	0.900272	0.00229791
gene-SMURF2	0.628048	Stearic Acid ethyl ester	4.50971	0.811254	0.0145205
gene-DNAJC17	0.626545	Deoxycholic acid	5.18868	0.946314	0.000371425
gene-XKR8	0.625812	Erucic acid	28.368	0.816173	0.0134676
gene-XKR8	0.625812	Deoxycholic acid	5.18868	0.882998	0.00366105
gene-NAIF1	0.623416	Erucic acid	28.368	0.8627	0.00582263
gene-MAGI1	0.622081	Erucic acid	28.368	0.838636	0.00927394
gene-ZNF740	0.620738	Erucic acid	28.368	0.920044	0.00120249
gene-ZNF740	0.620738	Deoxycholic acid	5.18868	0.925232	0.000987227
gene-ZNF740	0.620738	Stearic Acid ethyl ester	4.50971	0.867408	0.00526352
gene-NCK2	0.619065	Erucic acid	28.368	0.880678	0.00387621
gene-CIB1	0.617839	Stearic Acid ethyl ester	4.50971	0.891568	0.00293365
gene-CCNE2	0.616034	Stearic Acid ethyl ester	4.50971	0.831232	0.0105476
gene-UNC50	0.614564	Stearic Acid ethyl ester	4.50971	0.825546	0.0115973
gene-SLBP	0.61455	Erucic acid	28.368	0.800661	0.0169599
gene-SLBP	0.61455	Deoxycholic acid	5.18868	0.868075	0.00518712
gene-CRTC3	0.614532	Stearic Acid ethyl ester	4.50971	0.800566	0.0169828
gene-CRIM1	0.613177	Stearic Acid ethyl ester	4.50971	0.856606	0.00660111
gene-VPS13D	0.612631	Stearic Acid ethyl ester	4.50971	0.816758	0.0133456
gene-GCC1	0.612606	Stearic Acid ethyl ester	4.50971	0.824021	0.0118897
gene-CREBL2	0.610992	Stearic Acid ethyl ester	4.50971	0.832361	0.0103467
gene-ELOVL1	0.610446	Deoxycholic acid	5.18868	0.879007	0.00403606
gene-ELOVL1	0.610446	Stearic Acid ethyl ester	4.50971	0.824711	0.0117568
gene-AP4M1	0.607686	Deoxycholic acid	5.18868	0.910237	0.00168861
gene-AP4M1	0.607686	Stearic Acid ethyl ester	4.50971	0.817466	0.013199
gene-ZBTB4	0.606518	Erucic acid	28.368	0.8887	0.00316557
gene-ZBTB4	0.606518	Stearic Acid ethyl ester	4.50971	0.965992	9.58347e-05
gene-ABHD14A	0.606309	Deoxycholic acid	5.18868	0.83497	0.00989152
gene-CCDC71	0.605074	Deoxycholic acid	5.18868	0.897799	0.00246838
gene-CCDC71	0.605074	Stearic Acid ethyl ester	4.50971	0.827071	0.0113096
gene-TSPAN4	0.604697	Stearic Acid ethyl ester	4.50971	0.822082	0.012268
gene-TRADD	0.604527	Deoxycholic acid	5.18868	0.812706	0.0142043
gene-TXNIP	0.603689	Erucic acid	28.368	0.878292	0.00410571
gene-TXNIP	0.603689	Stearic Acid ethyl ester	4.50971	0.876945	0.00423904
gene-SSFA2	0.603448	Stearic Acid ethyl ester	4.50971	0.827042	0.011315
gene-GRPEL2	0.601265	Deoxycholic acid	5.18868	0.974828	3.91269e-05
gene-GRPEL2	0.601265	Stearic Acid ethyl ester	4.50971	0.831719	0.0104606
gene-MPRIP	0.598574	Erucic acid	28.368	0.892871	0.00283204
gene-ZBTB34	0.598361	Erucic acid	28.368	0.874736	0.00446377
gene-ZBTB34	0.598361	Deoxycholic acid	5.18868	0.866775	0.00533657
gene-ZBTB34	0.598361	Stearic Acid ethyl ester	4.50971	0.867798	0.00521879
gene-CENPO	0.596551	Stearic Acid ethyl ester	4.50971	0.808102	0.0152214
gene-JRK	0.595383	Erucic acid	28.368	0.860458	0.00610186
gene-SEMA4G	0.595194	Stearic Acid ethyl ester	4.50971	0.834805	0.00991997
gene-CEBPG	0.593746	Deoxycholic acid	5.18868	0.833885	0.0100792
gene-CEBPG	0.593746	Stearic Acid ethyl ester	4.50971	0.867883	0.00520902
gene-DDB2	0.593672	Deoxycholic acid	5.18868	0.933774	0.000690565
gene-DDB2	0.593672	Stearic Acid ethyl ester	4.50971	0.886028	0.00339197
gene-EDEM1	0.593046	Stearic Acid ethyl ester	4.50971	0.863523	0.00572233
gene-TSPAN6	0.592806	Stearic Acid ethyl ester	4.50971	0.822078	0.0122687
gene-TMEM115	0.592598	Erucic acid	28.368	0.942336	0.000458849
gene-TMEM115	0.592598	Deoxycholic acid	5.18868	0.973815	4.40065e-05
gene-TMEM115	0.592598	Stearic Acid ethyl ester	4.50971	0.811774	0.0144068
gene-SPECC1L	0.592576	Erucic acid	28.368	0.88908	0.00313418
gene-SPECC1L	0.592576	Deoxycholic acid	5.18868	0.897078	0.00251952
gene-SPECC1L	0.592576	Stearic Acid ethyl ester	4.50971	0.845162	0.00823619
gene-C25H7orf43	0.592448	Deoxycholic acid	5.18868	0.962555	0.000127601
gene-INSR	0.592399	Erucic acid	28.368	0.806852	0.0155052
gene-USB1	0.592372	Deoxycholic acid	5.18868	0.863467	0.00572916
gene-TMUB2	0.591928	Erucic acid	28.368	0.943966	0.000421557
gene-TMUB2	0.591928	Deoxycholic acid	5.18868	0.934853	0.000657884
gene-TMUB2	0.591928	Stearic Acid ethyl ester	4.50971	0.877506	0.00418314
gene-BCL10	0.591195	Stearic Acid ethyl ester	4.50971	0.800136	0.0170869
gene-S100A16	0.589369	Erucic acid	28.368	0.870847	0.00487765
gene-S100A16	0.589369	Deoxycholic acid	5.18868	0.885761	0.00341514
gene-BCL9L	0.588969	Deoxycholic acid	5.18868	0.87659	0.00427466
gene-BCL9L	0.588969	Stearic Acid ethyl ester	4.50971	0.922355	0.00110318
gene-CC2D2A	0.58826	Deoxycholic acid	5.18868	0.838764	0.00925273
gene-CC2D2A	0.58826	Stearic Acid ethyl ester	4.50971	0.863455	0.00573051
gene-SHC1	0.587979	Stearic Acid ethyl ester	4.50971	0.836509	0.00962913
gene-UNKL	0.587355	Stearic Acid ethyl ester	4.50971	0.821158	0.012451
gene-MAP4K3	0.586217	Erucic acid	28.368	0.8359	0.00973243
gene-ZNF408	0.585716	Erucic acid	28.368	0.803124	0.0163714
gene-ZNF408	0.585716	Deoxycholic acid	5.18868	0.867968	0.00519936
