# Supplementary material for: Integrated multi-omics analysis reveals variation in intramuscular fat among muscle locations of Qinchuan cattle
Source: BMC Genomics. 2023 Jul 1;24:367. doi: 10.1186/s12864-023-09452-9 (PMC10314489; doi:10.1186/s12864-023-09452-9)
Supplement: Supplementary file 2 — Additional file 2. [file 12864_2023_9452_MOESM2_ESM.zip › Supplementary2/Table S27. DEGs and DEMs simultaneously mapped to the KEGG pathway.xlsx]

## Sheet: Sheet1
Table S27. DEGs and DEMs simultaneously mapped to the KEGG pathway
#ko00230
#genes information
#ID	S3_FPKM	S2_FPKM	S4_FPKM	S1_FPKM	Y3_FPKM	Y2_FPKM	Y4_FPKM	Y1_FPKM	S_vs_Y_DESeq2_Pvalue	S_vs_Y_DESeq2_log2FC	S_vs_Y_DESeq2_(Pvalue_0.05_FC_1.5)_regulated
gene-ADCY3	1.28643	1.23707	1.32703	1.00251	0.478429	0.670742	0.631373	0.608642	0.00396474	-0.695007	down
gene-ADCY7	0.916657	0.771977	1.37284	0.885664	0.478687	0.41873	0.564167	0.298338	0.00165795	-0.780588	down
gene-ADCY9	5.94792	5.15818	5.13672	4.51695	8.5571	8.95433	5.59401	8.79594	4.67804e-06	0.925959	up
gene-ADSSL1	250.174	249.21	235.094	257.535	287.358	291.919	343.442	340.03	3.54665e-06	0.648195	up
gene-AK1	316.973	388.155	189.786	368.057	481.541	583.817	533.861	482.373	5.1807e-05	0.991489	up
gene-AK3	34.5437	39.067	49.1793	21.2882	20.2414	20.4449	15.5906	19.4007	0.00755934	-0.635919	down
gene-AMPD1	30.4031	58.1957	35.9303	35.3977	70.1756	124.788	105.8	99.0565	3.97402e-10	1.61868	up
gene-ENPP1	14.8232	13.5073	24.8944	18.6391	6.95077	7.28296	9.21734	4.37557	3.16659e-06	-1.03416	down
gene-ENTPD2	2.20949	1.66924	2.45519	2.95092	1.06326	0.681453	0.861252	0.511066	9.00067e-06	-1.29214	down
gene-GMPR	96.2325	119.067	79.9858	126.17	156.689	156.212	107.078	145.521	0.000708962	0.712116	up
gene-NT5C1A	9.03047	8.8248	11.6276	6.32314	10.9641	13.9649	9.0347	12.1517	0.00325681	0.671413	up
gene-NT5C2	17.9169	8.89212	18.3367	12.4371	9.81793	4.36968	7.49872	5.46265	0.00391915	-0.78951	down
gene-NT5E	1.14271	1.17649	1.53468	0.821556	0.299266	0.131055	0.757628	0.225357	0.0019635	-1.44631	down
gene-NUDT16	11.5242	6.7237	11.1946	10.0077	6.35223	2.22444	4.59133	6.78244	0.016405	-0.756638	down
gene-NUDT5	2.34522	1.79077	2.80057	2.24589	0.971051	0.7845	1.73906	0.858154	0.00774986	-0.74316	down
gene-PAPSS1	3.20329	3.67079	4.44447	2.50576	2.22094	1.85403	2.3091	1.10254	0.0155586	-0.619527	down
gene-PAPSS2	0.485657	0.471886	1.18325	0.586843	0.145902	0.133242	0.300659	0.225942	0.00107905	-1.43965	down
gene-PDE1A	2.66702	2.3336	3.96014	2.61153	0.866994	0.781098	1.22129	0.819871	1.10423e-07	-1.20313	down
gene-PDE1B	1.84891	1.07747	1.52601	2.61477	4.36913	2.6391	1.80337	3.14313	0.000173293	1.1243	up
gene-PDE1C	1.15173	1.4615	1.83607	2.48358	1.0124	0.86491	0.727469	0.690065	0.00432342	-0.725835	down
gene-PDE3B	0.881761	0.910705	0.612663	0.753741	0.134329	0.210909	0.294041	0.049425	8.19321e-06	-1.92981	down
gene-PDE4A	19.3596	16.8193	16.1256	20.6416	28.1168	23.7689	23.8612	26.5566	1.09267e-07	0.783967	up
gene-PDE4B	12.2703	9.35745	3.0156	17.5306	20.6511	13.3263	12.3004	21.2496	0.0206752	0.964348	up
gene-PDE5A	2.55599	3.17499	3.92993	2.72919	0.986567	0.760033	1.06854	0.912144	1.80943e-16	-1.46524	down
gene-PDE7A	3.14989	3.76457	7.59482	5.30813	7.89207	10.3401	4.71136	12.0867	0.000736344	1.15318	up
gene-PDE7B	6.02491	7.62376	7.70604	6.80162	2.08482	2.37163	2.85279	2.65143	1.22894e-13	-1.08688	down
gene-PDE8A	7.2309	14.2125	12.4359	11.5687	24.5143	28.395	24.6281	30.2002	1.94479e-12	1.51105	up
gene-PGM1	484.268	694.493	419.954	489.548	834.068	903.271	914.367	1083.26	8.17566e-08	1.14111	up
gene-PKM	519.178	1126.54	562.364	687.29	729.183	1184.61	1426.38	1214.14	0.0012063	0.948398	up
gene-PPAT	5.75522	6.29307	6.30608	6.05114	7.61141	11.8598	9.42972	8.37114	1.14335e-05	0.79538	up
gene-PRUNE1	7.38415	6.35385	7.26157	7.72675	8.07691	8.66033	10.5578	8.43742	5.87471e-05	0.591108	up
