# Supplementary material for: Integrated multi-omics analysis reveals variation in intramuscular fat among muscle locations of Qinchuan cattle
Source: BMC Genomics. 2023 Jul 1;24:367. doi: 10.1186/s12864-023-09452-9 (PMC10314489; doi:10.1186/s12864-023-09452-9)
Supplement: Supplementary file 2 — Additional file 2. [file 12864_2023_9452_MOESM2_ESM.zip › Supplementary2/Table S28. KEGG pathway enriched by transcriptomics and metabolomics for S and L.xlsx]

## Sheet: Sheet1
Table S28 KEGG pathway enriched by transcriptomics and metabolomics for S and L
#Kegg_pathway	ko_id	Gene_Cluter_frequency	Gene_Genome_frequency	Gene_P-value	Gene_rich_factor	Metabolite_Cluter_frequency	Metabolite_Genome_frequency	Metabolite_P-value	Metabolite_rich_factor
Pathways in cancer	ko05200	133 out of 1452 9.15977961432507%	583 out of 10611 5.49429836961644%	5.18889e-10	1.66714	1 out of 46 2.17391304347826%	4 out of 301 1.32890365448505%	0.486761	1.63587
Phospholipase D signaling pathway	ko04072	44 out of 1452 3.03030303030303%	160 out of 10611 1.50786919234756%	2.72434e-06	2.00966	1 out of 46 2.17391304347826%	1 out of 301 0.332225913621262%	0.152824	6.54348
Fc gamma R-mediated phagocytosis	ko04666	31 out of 1452 2.13498622589532%	97 out of 10611 0.914145697860711%	2.8234e-06	2.3355	1 out of 46 2.17391304347826%	1 out of 301 0.332225913621262%	0.152824	6.54348
Calcium signaling pathway	ko04020	63 out of 1452 4.33884297520661%	266 out of 10611 2.50683253227783%	5.94882e-06	1.73081	1 out of 46 2.17391304347826%	2 out of 301 0.664451827242525%	0.282724	3.27174
Parathyroid hormone synthesis, secretion and action	ko04928	32 out of 1452 2.20385674931129%	109 out of 10611 1.02723588728678%	1.44523e-05	2.14542	1 out of 46 2.17391304347826%	3 out of 301 0.996677740863787%	0.393074	2.18116
Apelin signaling pathway	ko04371	40 out of 1452 2.75482093663912%	150 out of 10611 1.41362736782584%	1.69936e-05	1.94876	1 out of 46 2.17391304347826%	1 out of 301 0.332225913621262%	0.152824	6.54348
Purine metabolism	ko00230	38 out of 1452 2.61707988980716%	153 out of 10611 1.44189991518236%	0.000143604	1.81502	6 out of 46 13.0434782608696%	20 out of 301 6.64451827242525%	0.0657354	1.96304
Sphingolipid signaling pathway	ko04071	32 out of 1452 2.20385674931129%	122 out of 10611 1.14975025916502%	0.000160657	1.91681	1 out of 46 2.17391304347826%	1 out of 301 0.332225913621262%	0.152824	6.54348
Propanoate metabolism	ko00640	13 out of 1452 0.895316804407714%	38 out of 10611 0.358118933182546%	0.00108439	2.50005	1 out of 46 2.17391304347826%	3 out of 301 0.996677740863787%	0.393074	2.18116
Central carbon metabolism in cancer	ko05230	19 out of 1452 1.30853994490358%	71 out of 10611 0.669116954104231%	0.00255377	1.95562	1 out of 46 2.17391304347826%	7 out of 301 2.32558139534884%	0.690784	0.934783
Glucagon signaling pathway	ko04922	25 out of 1452 1.72176308539945%	104 out of 10611 0.980114975025916%	0.00300094	1.7567	1 out of 46 2.17391304347826%	6 out of 301 1.99335548172757%	0.633659	1.09058
Glyoxylate and dicarboxylate metabolism	ko00630	12 out of 1452 0.826446280991736%	38 out of 10611 0.358118933182546%	0.00359086	2.30774	2 out of 46 4.34782608695652%	6 out of 301 1.99335548172757%	0.229219	2.18116
Carbon metabolism	ko01200	28 out of 1452 1.92837465564738%	132 out of 10611 1.24399208368674%	0.0110152	1.55015	2 out of 46 4.34782608695652%	11 out of 301 3.65448504983389%	0.521926	1.18972
Glycine, serine and threonine metabolism	ko00260	12 out of 1452 0.826446280991736%	48 out of 10611 0.452360757704269%	0.0253261	1.82696	2 out of 46 4.34782608695652%	9 out of 301 2.99003322259136%	0.411562	1.45411
Neomycin, kanamycin and gentamicin biosynthesis	ko00524	3 out of 1452 0.206611570247934%	6 out of 10611 0.0565450947130336%	0.0370848	3.65393	1 out of 46 2.17391304347826%	5 out of 301 1.66112956810631%	0.566252	1.3087
Pyruvate metabolism	ko00620	11 out of 1452 0.757575757575758%	51 out of 10611 0.480633305060786%	0.0808505	1.5762	2 out of 46 4.34782608695652%	9 out of 301 2.99003322259136%	0.411562	1.45411
Renal cell carcinoma	ko05211	14 out of 1452 0.964187327823691%	70 out of 10611 0.659692771652059%	0.0900544	1.46157	1 out of 46 2.17391304347826%	2 out of 301 0.664451827242525%	0.282724	3.27174
Caffeine metabolism	ko00232	2 out of 1452 0.137741046831956%	4 out of 10611 0.0376967298086891%	0.0928691	3.65393	2 out of 46 4.34782608695652%	4 out of 301 1.32890365448505%	0.112015	3.27174
Riboflavin metabolism	ko00740	3 out of 1452 0.206611570247934%	9 out of 10611 0.0848176420695505%	0.113834	2.43595	1 out of 46 2.17391304347826%	4 out of 301 1.32890365448505%	0.486761	1.63587
Biosynthesis of amino acids	ko01230	19 out of 1452 1.30853994490358%	107 out of 10611 1.00838752238243%	0.138552	1.29766	1 out of 46 2.17391304347826%	15 out of 301 4.98338870431894%	0.922146	0.436232
Starch and sucrose metabolism	ko00500	8 out of 1452 0.550964187327824%	38 out of 10611 0.358118933182546%	0.139247	1.53849	1 out of 46 2.17391304347826%	2 out of 301 0.664451827242525%	0.282724	3.27174
Citrate cycle (TCA cycle)	ko00020	7 out of 1452 0.482093663911846%	35 out of 10611 0.32984638582603%	0.1943	1.46157	1 out of 46 2.17391304347826%	5 out of 301 1.66112956810631%	0.566252	1.3087
Butanoate metabolism	ko00650	6 out of 1452 0.413223140495868%	30 out of 10611 0.282725473565168%	0.220026	1.46157	1 out of 46 2.17391304347826%	5 out of 301 1.66112956810631%	0.566252	1.3087
Amino sugar and nucleotide sugar metabolism	ko00520	11 out of 1452 0.757575757575758%	62 out of 10611 0.584299312034681%	0.221453	1.29655	1 out of 46 2.17391304347826%	5 out of 301 1.66112956810631%	0.566252	1.3087
Arginine and proline metabolism	ko00330	14 out of 1452 0.964187327823691%	83 out of 10611 0.782207143530299%	0.239711	1.23265	2 out of 46 4.34782608695652%	11 out of 301 3.65448504983389%	0.521926	1.18972
Tuberculosis	ko05152	32 out of 1452 2.20385674931129%	217 out of 10611 2.04504759212138%	0.351817	1.07766	1 out of 46 2.17391304347826%	2 out of 301 0.664451827242525%	0.282724	3.27174
Folate biosynthesis	ko00790	8 out of 1452 0.550964187327824%	50 out of 10611 0.471209122608614%	0.37557	1.16926	2 out of 46 4.34782608695652%	6 out of 301 1.99335548172757%	0.229219	2.18116
Proximal tubule bicarbonate reclamation	ko04964	4 out of 1452 0.275482093663912%	23 out of 10611 0.216756196399962%	0.387859	1.27093	1 out of 46 2.17391304347826%	3 out of 301 0.996677740863787%	0.393074	2.18116
Biosynthesis of unsaturated fatty acids	ko01040	6 out of 1452 0.413223140495868%	37 out of 10611 0.348694750730374%	0.395608	1.18506	2 out of 46 4.34782608695652%	4 out of 301 1.32890365448505%	0.112015	3.27174
Fructose and mannose metabolism	ko00051	6 out of 1452 0.413223140495868%	37 out of 10611 0.348694750730374%	0.395608	1.18506	1 out of 46 2.17391304347826%	3 out of 301 0.996677740863787%	0.393074	2.18116
Bile secretion	ko04976	20 out of 1452 1.37741046831956%	139 out of 10611 1.30996136085195%	0.441176	1.05149	3 out of 46 6.52173913043478%	14 out of 301 4.65116279069767%	0.363575	1.40217
Primary bile acid biosynthesis	ko00120	3 out of 1452 0.206611570247934%	18 out of 10611 0.169635284139101%	0.455477	1.21798	1 out of 46 2.17391304347826%	7 out of 301 2.32558139534884%	0.690784	0.934783
Tryptophan metabolism	ko00380	8 out of 1452 0.550964187327824%	55 out of 10611 0.518330034869475%	0.484965	1.06296	2 out of 46 4.34782608695652%	10 out of 301 3.32225913621262%	0.468359	1.3087
Mineral absorption	ko04978	9 out of 1452 0.619834710743802%	64 out of 10611 0.603147676939025%	0.519853	1.02767	1 out of 46 2.17391304347826%	3 out of 301 0.996677740863787%	0.393074	2.18116
Valine, leucine and isoleucine biosynthesis	ko00290	1 out of 1452 0.068870523415978%	5 out of 10611 0.0471209122608614%	0.520936	1.46157	1 out of 46 2.17391304347826%	4 out of 301 1.32890365448505%	0.486761	1.63587
Cysteine and methionine metabolism	ko00270	8 out of 1452 0.550964187327824%	58 out of 10611 0.546602582225992%	0.548277	1.00798	3 out of 46 6.52173913043478%	6 out of 301 1.99335548172757%	0.0479459	3.27174
Protein digestion and absorption	ko04974	19 out of 1452 1.30853994490358%	140 out of 10611 1.31938554330412%	0.553264	0.99178	2 out of 46 4.34782608695652%	6 out of 301 1.99335548172757%	0.229219	2.18116
Ferroptosis	ko04216	7 out of 1452 0.482093663911846%	54 out of 10611 0.508905852417303%	0.621458	0.947314	2 out of 46 4.34782608695652%	5 out of 301 1.66112956810631%	0.168795	2.61739
Taurine and hypotaurine metabolism	ko00430	2 out of 1452 0.137741046831956%	16 out of 10611 0.150786919234756%	0.664436	0.913481	1 out of 46 2.17391304347826%	4 out of 301 1.32890365448505%	0.486761	1.63587
Histidine metabolism	ko00340	3 out of 1452 0.206611570247934%	26 out of 10611 0.245028743756479%	0.710659	0.843214	1 out of 46 2.17391304347826%	14 out of 301 4.65116279069767%	0.907286	0.467391
Sphingolipid metabolism	ko00600	7 out of 1452 0.482093663911846%	63 out of 10611 0.593723494486853%	0.777012	0.811983	1 out of 46 2.17391304347826%	3 out of 301 0.996677740863787%	0.393074	2.18116
Taste transduction	ko04742	14 out of 1452 0.964187327823691%	121 out of 10611 1.14032607671285%	0.788972	0.845537	1 out of 46 2.17391304347826%	3 out of 301 0.996677740863787%	0.393074	2.18116
Vitamin B6 metabolism	ko00750	1 out of 1452 0.068870523415978%	11 out of 10611 0.103666006973895%	0.802006	0.66435	1 out of 46 2.17391304347826%	3 out of 301 0.996677740863787%	0.393074	2.18116
Drug metabolism - other enzymes	ko00983	9 out of 1452 0.619834710743802%	86 out of 10611 0.810479690886816%	0.84949	0.764775	1 out of 46 2.17391304347826%	11 out of 301 3.65448504983389%	0.844037	0.594862
Pantothenate and CoA biosynthesis	ko00770	2 out of 1452 0.137741046831956%	24 out of 10611 0.226180378852135%	0.859736	0.608988	1 out of 46 2.17391304347826%	4 out of 301 1.32890365448505%	0.486761	1.63587
Steroid biosynthesis	ko00100	2 out of 1452 0.137741046831956%	25 out of 10611 0.235604561304307%	0.874967	0.584628	2 out of 46 4.34782608695652%	6 out of 301 1.99335548172757%	0.229219	2.18116
beta-Alanine metabolism	ko00410	3 out of 1452 0.206611570247934%	35 out of 10611 0.32984638582603%	0.875762	0.626387	1 out of 46 2.17391304347826%	7 out of 301 2.32558139534884%	0.690784	0.934783
Aminoacyl-tRNA biosynthesis	ko00970	5 out of 1452 0.34435261707989%	54 out of 10611 0.508905852417303%	0.878827	0.676653	1 out of 46 2.17391304347826%	3 out of 301 0.996677740863787%	0.393074	2.18116
ABC transporters	ko02010	12 out of 1452 0.826446280991736%	123 out of 10611 1.15917444161719%	0.925762	0.712961	2 out of 46 4.34782608695652%	9 out of 301 2.99003322259136%	0.411562	1.45411
Steroid hormone biosynthesis	ko00140	8 out of 1452 0.550964187327824%	89 out of 10611 0.838752238243332%	0.933438	0.656886	1 out of 46 2.17391304347826%	9 out of 301 2.99003322259136%	0.780115	0.727053
Neuroactive ligand-receptor interaction	ko04080	43 out of 1452 2.96143250688705%	406 out of 10611 3.82621807558194%	0.975768	0.773984	2 out of 46 4.34782608695652%	9 out of 301 2.99003322259136%	0.411562	1.45411
Tyrosine metabolism	ko00350	3 out of 1452 0.206611570247934%	51 out of 10611 0.480633305060786%	0.977591	0.429874	2 out of 46 4.34782608695652%	9 out of 301 2.99003322259136%	0.411562	1.45411
Arachidonic acid metabolism	ko00590	9 out of 1452 0.619834710743802%	115 out of 10611 1.08378098199981%	0.982048	0.571919	1 out of 46 2.17391304347826%	9 out of 301 2.99003322259136%	0.780115	0.727053
Drug metabolism - cytochrome P450	ko00982	4 out of 1452 0.275482093663912%	68 out of 10611 0.640844406747715%	0.988076	0.429874	1 out of 46 2.17391304347826%	13 out of 301 4.31893687707641%	0.889663	0.503344
