# Supplementary material for: Integrated multi-omics analysis reveals variation in intramuscular fat among muscle locations of Qinchuan cattle
Source: BMC Genomics. 2023 Jul 1;24:367. doi: 10.1186/s12864-023-09452-9 (PMC10314489; doi:10.1186/s12864-023-09452-9)
Supplement: Supplementary file 2 — Additional file 2. [file 12864_2023_9452_MOESM2_ESM.zip › Supplementary2/Table S29 KEGG pathway enriched by transcriptomics and metabolomics for S and Y.xlsx]

## Sheet: Sheet1
Table S29 KEGG pathway enriched by transcriptomics and metabolomics for S and Y
#Kegg_pathway	ko_id	Gene_Cluter_frequency	Gene_Genome_frequency	Gene_P-value	Gene_rich_factor	Metabolite_Cluter_frequency	Metabolite_Genome_frequency	Metabolite_P-value	Metabolite_rich_factor
Calcium signaling pathway	ko04020	52 out of 986 5.27383367139959%	266 out of 10611 2.50683253227783%	1.54004e-07	2.10378	1 out of 49 2.04081632653061%	2 out of 301 0.664451827242525%	0.299535	3.07143
Protein digestion and absorption	ko04974	33 out of 986 3.34685598377282%	140 out of 10611 1.31938554330412%	3.86123e-07	2.53668	3 out of 49 6.12244897959184%	6 out of 301 1.99335548172757%	0.0567502	3.07143
Central carbon metabolism in cancer	ko05230	21 out of 986 2.12981744421907%	71 out of 10611 0.669116954104231%	1.03539e-06	3.18303	1 out of 49 2.04081632653061%	7 out of 301 2.32558139534884%	0.715651	0.877551
Apelin signaling pathway	ko04371	33 out of 986 3.34685598377282%	150 out of 10611 1.41362736782584%	2.0334e-06	2.36757	1 out of 49 2.04081632653061%	1 out of 301 0.332225913621262%	0.162791	6.14286
Gastric acid secretion	ko04971	21 out of 986 2.12981744421907%	79 out of 10611 0.74451041372161%	6.8487e-06	2.8607	1 out of 49 2.04081632653061%	1 out of 301 0.332225913621262%	0.162791	6.14286
Parathyroid hormone synthesis, secretion and action	ko04928	25 out of 986 2.53549695740365%	109 out of 10611 1.02723588728678%	1.62469e-05	2.46827	1 out of 49 2.04081632653061%	3 out of 301 0.996677740863787%	0.414327	2.04762
Purine metabolism	ko00230	31 out of 986 3.14401622718053%	153 out of 10611 1.44189991518236%	2.38706e-05	2.18047	5 out of 49 10.2040816326531%	20 out of 301 6.64451827242525%	0.210345	1.53571
Carbon metabolism	ko01200	26 out of 986 2.6369168356998%	132 out of 10611 1.24399208368674%	0.000171931	2.11972	1 out of 49 2.04081632653061%	11 out of 301 3.65448504983389%	0.863435	0.558442
Insulin resistance	ko04931	23 out of 986 2.33265720081136%	112 out of 10611 1.05550843464329%	0.000211261	2.20998	1 out of 49 2.04081632653061%	2 out of 301 0.664451827242525%	0.299535	3.07143
Biosynthesis of amino acids	ko01230	19 out of 986 1.92697768762677%	107 out of 10611 1.00838752238243%	0.00425602	1.91095	3 out of 49 6.12244897959184%	15 out of 301 4.98338870431894%	0.453246	1.22857
Phospholipase D signaling pathway	ko04072	25 out of 986 2.53549695740365%	160 out of 10611 1.50786919234756%	0.00665045	1.68151	1 out of 49 2.04081632653061%	1 out of 301 0.332225913621262%	0.162791	6.14286
Histidine metabolism	ko00340	7 out of 986 0.709939148073022%	26 out of 10611 0.245028743756479%	0.0079591	2.89737	4 out of 49 8.16326530612245%	14 out of 301 4.65116279069767%	0.177793	1.7551
Cortisol synthesis and secretion	ko04927	13 out of 986 1.3184584178499%	71 out of 10611 0.669116954104231%	0.0128289	1.97045	1 out of 49 2.04081632653061%	2 out of 301 0.664451827242525%	0.299535	3.07143
Biosynthesis of unsaturated fatty acids	ko01040	8 out of 986 0.811359026369168%	37 out of 10611 0.348694750730374%	0.0182719	2.32685	1 out of 49 2.04081632653061%	4 out of 301 1.32890365448505%	0.510629	1.53571
Arginine and proline metabolism	ko00330	14 out of 986 1.41987829614604%	83 out of 10611 0.782207143530299%	0.0200022	1.81522	3 out of 49 6.12244897959184%	11 out of 301 3.65448504983389%	0.258856	1.67532
Fc gamma R-mediated phagocytosis	ko04666	15 out of 986 1.52129817444219%	97 out of 10611 0.914145697860711%	0.033583	1.66417	1 out of 49 2.04081632653061%	1 out of 301 0.332225913621262%	0.162791	6.14286
Inflammatory mediator regulation of TRP channels	ko04750	17 out of 986 1.72413793103448%	116 out of 10611 1.09320516445198%	0.0391982	1.57714	1 out of 49 2.04081632653061%	3 out of 301 0.996677740863787%	0.414327	2.04762
beta-Alanine metabolism	ko00410	7 out of 986 0.709939148073022%	35 out of 10611 0.32984638582603%	0.0392314	2.15233	2 out of 49 4.08163265306122%	7 out of 301 2.32558139534884%	0.31918	1.7551
Biotin metabolism	ko00780	2 out of 986 0.202839756592292%	4 out of 10611 0.0376967298086891%	0.0455812	5.38083	1 out of 49 2.04081632653061%	2 out of 301 0.664451827242525%	0.299535	3.07143
Propanoate metabolism	ko00640	7 out of 986 0.709939148073022%	38 out of 10611 0.358118933182546%	0.0579131	1.98241	1 out of 49 2.04081632653061%	3 out of 301 0.996677740863787%	0.414327	2.04762
Tryptophan metabolism	ko00380	9 out of 986 0.912778904665314%	55 out of 10611 0.518330034869475%	0.0652861	1.761	2 out of 49 4.08163265306122%	10 out of 301 3.32225913621262%	0.504648	1.22857
Cushing syndrome	ko04934	23 out of 986 2.33265720081136%	181 out of 10611 1.70577702384318%	0.0756322	1.3675	1 out of 49 2.04081632653061%	2 out of 301 0.664451827242525%	0.299535	3.07143
Ovarian steroidogenesis	ko04913	10 out of 986 1.01419878296146%	69 out of 10611 0.650268589199887%	0.103894	1.55966	1 out of 49 2.04081632653061%	1 out of 301 0.332225913621262%	0.162791	6.14286
Glyoxylate and dicarboxylate metabolism	ko00630	6 out of 986 0.608519269776876%	38 out of 10611 0.358118933182546%	0.136282	1.69921	1 out of 49 2.04081632653061%	6 out of 301 1.99335548172757%	0.659012	1.02381
Mineral absorption	ko04978	9 out of 986 0.912778904665314%	64 out of 10611 0.603147676939025%	0.136332	1.51336	1 out of 49 2.04081632653061%	3 out of 301 0.996677740863787%	0.414327	2.04762
Glycine, serine and threonine metabolism	ko00260	7 out of 986 0.709939148073022%	48 out of 10611 0.452360757704269%	0.153667	1.56941	3 out of 49 6.12244897959184%	9 out of 301 2.99003322259136%	0.166524	2.04762
Fc epsilon RI signaling pathway	ko04664	10 out of 986 1.01419878296146%	75 out of 10611 0.706813683912921%	0.155459	1.43489	1 out of 49 2.04081632653061%	1 out of 301 0.332225913621262%	0.162791	6.14286
Drug metabolism - cytochrome P450	ko00982	9 out of 986 0.912778904665314%	68 out of 10611 0.640844406747715%	0.177129	1.42434	2 out of 49 4.08163265306122%	13 out of 301 4.31893687707641%	0.655603	0.945055
Pantothenate and CoA biosynthesis	ko00770	4 out of 986 0.405679513184584%	24 out of 10611 0.226180378852135%	0.178578	1.79361	1 out of 49 2.04081632653061%	4 out of 301 1.32890365448505%	0.510629	1.53571
Taurine and hypotaurine metabolism	ko00430	3 out of 986 0.304259634888438%	16 out of 10611 0.150786919234756%	0.181051	2.01781	1 out of 49 2.04081632653061%	4 out of 301 1.32890365448505%	0.510629	1.53571
Steroid biosynthesis	ko00100	4 out of 986 0.405679513184584%	25 out of 10611 0.235604561304307%	0.198049	1.72187	2 out of 49 4.08163265306122%	6 out of 301 1.99335548172757%	0.25314	2.04762
Tuberculosis	ko05152	24 out of 986 2.43407707910751%	217 out of 10611 2.04504759212138%	0.211814	1.19023	1 out of 49 2.04081632653061%	2 out of 301 0.664451827242525%	0.299535	3.07143
2-Oxocarboxylic acid metabolism	ko01210	3 out of 986 0.304259634888438%	20 out of 10611 0.188483649043445%	0.282878	1.61425	1 out of 49 2.04081632653061%	9 out of 301 2.99003322259136%	0.80267	0.68254
Arginine biosynthesis	ko00220	3 out of 986 0.304259634888438%	21 out of 10611 0.197907831495618%	0.309246	1.53738	1 out of 49 2.04081632653061%	3 out of 301 0.996677740863787%	0.414327	2.04762
Bile secretion	ko04976	15 out of 986 1.52129817444219%	139 out of 10611 1.30996136085195%	0.309951	1.16133	2 out of 49 4.08163265306122%	14 out of 301 4.65116279069767%	0.697294	0.877551
Tyrosine metabolism	ko00350	6 out of 986 0.608519269776876%	51 out of 10611 0.480633305060786%	0.335782	1.26608	2 out of 49 4.08163265306122%	9 out of 301 2.99003322259136%	0.446021	1.36508
Sphingolipid signaling pathway	ko04071	13 out of 986 1.3184584178499%	122 out of 10611 1.14975025916502%	0.344302	1.14673	1 out of 49 2.04081632653061%	1 out of 301 0.332225913621262%	0.162791	6.14286
Amino sugar and nucleotide sugar metabolism	ko00520	7 out of 986 0.709939148073022%	62 out of 10611 0.584299312034681%	0.353198	1.21503	1 out of 49 2.04081632653061%	5 out of 301 1.66112956810631%	0.591367	1.22857
Sphingolipid metabolism	ko00600	7 out of 986 0.709939148073022%	63 out of 10611 0.593723494486853%	0.368859	1.19574	3 out of 49 6.12244897959184%	3 out of 301 0.996677740863787%	0.00409427	6.14286
Cysteine and methionine metabolism	ko00270	6 out of 986 0.608519269776876%	58 out of 10611 0.546602582225992%	0.455436	1.11328	2 out of 49 4.08163265306122%	6 out of 301 1.99335548172757%	0.25314	2.04762
Pyrimidine metabolism	ko00240	6 out of 986 0.608519269776876%	65 out of 10611 0.612571859391198%	0.569343	0.993384	4 out of 49 8.16326530612245%	8 out of 301 2.6578073089701%	0.0264543	3.07143
Ferroptosis	ko04216	5 out of 986 0.50709939148073%	54 out of 10611 0.508905852417303%	0.571782	0.99645	1 out of 49 2.04081632653061%	5 out of 301 1.66112956810631%	0.591367	1.22857
Riboflavin metabolism	ko00740	1 out of 986 0.101419878296146%	9 out of 10611 0.0848176420695505%	0.584426	1.19574	1 out of 49 2.04081632653061%	4 out of 301 1.32890365448505%	0.510629	1.53571
Synaptic vesicle cycle	ko04721	6 out of 986 0.608519269776876%	84 out of 10611 0.791631325982471%	0.804727	0.76869	1 out of 49 2.04081632653061%	1 out of 301 0.332225913621262%	0.162791	6.14286
Primary bile acid biosynthesis	ko00120	1 out of 986 0.101419878296146%	18 out of 10611 0.169635284139101%	0.827433	0.59787	1 out of 49 2.04081632653061%	7 out of 301 2.32558139534884%	0.715651	0.877551
Steroid hormone biosynthesis	ko00140	6 out of 986 0.608519269776876%	89 out of 10611 0.838752238243332%	0.846359	0.725505	1 out of 49 2.04081632653061%	9 out of 301 2.99003322259136%	0.80267	0.68254
ABC transporters	ko02010	8 out of 986 0.811359026369168%	123 out of 10611 1.15917444161719%	0.895392	0.699946	4 out of 49 8.16326530612245%	9 out of 301 2.99003322259136%	0.0419242	2.73016
Neuroactive ligand-receptor interaction	ko04080	30 out of 986 3.04259634888438%	406 out of 10611 3.82621807558194%	0.927944	0.795197	3 out of 49 6.12244897959184%	9 out of 301 2.99003322259136%	0.166524	2.04762
Aminoacyl-tRNA biosynthesis	ko00970	1 out of 986 0.101419878296146%	54 out of 10611 0.508905852417303%	0.994909	0.19929	2 out of 49 4.08163265306122%	3 out of 301 0.996677740863787%	0.069951	4.09524
