# Supplementary material for: Integrated multi-omics analysis reveals variation in intramuscular fat among muscle locations of Qinchuan cattle
Source: BMC Genomics. 2023 Jul 1;24:367. doi: 10.1186/s12864-023-09452-9 (PMC10314489; doi:10.1186/s12864-023-09452-9)
Supplement: Supplementary file 2 — Additional file 2. [file 12864_2023_9452_MOESM2_ESM.zip › Supplementary2/Table S3. The expression amount of all genes (fpkm).xlsx]

## Sheet: Sheet1
Table S3. The expression amount of all genes (fpkm)
#ID	L1	L2	L3	L4	S1	S2	S3	S4	W1	W3	W4	Y1	Y2	Y3	Y4
gene-MBL1	0	0	0	0	0	0	0	0	0	0	0	0	0	0	0
gene-MBL2	0	0	0	0	0	0	0	0	0	0	0	0	0	0	0
Bos_taurus_newGene_6428	0.112079	0.632497	0.079216	1.59566	0.131168	0.19983	0	0.684742	0.026711	0.051043	0.459457	0.082332	0.206741	0.044608	0.41189
Bos_taurus_newGene_6425	0.596569	0.485295	0	0.113275	0.555165	0.071731	0.040624	0.019972	0.387012	0.662817	0.250267	0.32333	1.05856	0.830422	0.893009
Bos_taurus_newGene_6427	0.132576	0	0.285981	0	0	0	0.110469	0.253458	0.116406	0	0	0	0	0	0
Bos_taurus_newGene_6421	0	0	0.139289	0.253008	0.202761	0	0.364253	0	0.223283	0	0	0	0	0	0.567132
Bos_taurus_newGene_6423	0.214552	0	0	0.647537	0	0	0	0.401287	0	0	0	0	0	0	0
Bos_taurus_newGene_6422	3.54244	2.51339	1.72069	3.74234	5.73739	4.25485	5.38659	4.67583	2.60518	1.64354	3.76718	3.32682	2.2678	3.17586	3.20186
Bos_taurus_newGene_2559	0	0.234028	0	0	0.088189	0.266443	0	0	0.426398	0.1041	0	0	0	0.085327	0
Bos_taurus_newGene_2555	0.40022	0.285625	0	0.544232	0.738291	0.439689	0.22975	0.316966	0.13189	0.867154	0.254261	0.668449	0.60737	0.304398	0.188863
gene-XXYLT1	4.6082	3.65409	3.83411	3.54358	4.54605	4.09053	4.73577	5.29121	4.1422	2.94679	4.16037	3.35613	2.43508	4.07638	3.77557
Bos_taurus_newGene_2557	0	0	0	0	0	0	0	0	0	0	0.243174	0	0.49482	0.019616	0
Bos_taurus_newGene_2556	0.091524	0	0	0	0	0.280681	0	0	0	0	0	0	0	0	0
Bos_taurus_newGene_2551	0.395575	0.329475	0.041781	0	0.302884	0.120975	0.207866	0.348081	0.626343	0.303647	0.930443	0.409735	0.620592	0.610034	0.830299
Bos_taurus_newGene_2550	0.425072	0.082855	0.118153	0.438401	0.122947	0.302503	0.072065	0.144061	0.192873	0.128086	0.261358	0.01295	0.102708	0.279062	0.358736
Bos_taurus_newGene_2553	0.987583	1.00479	0.452756	0.597213	0.985703	1.33458	1.5216	1.8984	0.726187	0.811083	1.15341	0.773506	1.05775	1.08346	1.23396
Bos_taurus_newGene_2552	0.314158	0.165715	0	0.204092	0	0.153075	0.525234	0	0.596523	0.393891	0.078061	0.10988	0	0.131766	0
gene-LOC100300014	0	0	0	0	0	0	0	0	0	0	0	0	0	0	0
gene-LOC100300010	0	0	0	0	0	0	0	0	0	0	0	0	0	0	0
gene-BLMH	25.2675	25.7694	14.593	27.2572	23.8108	25.1412	26.668	37.3436	26.0207	22.2343	27.3025	24.2667	25.245	25.9334	29.5318
gene-ACAD9	3.25285	5.25741	4.03294	4.05004	5.00364	4.91541	3.90749	5.39072	2.9013	3.34704	3.49846	2.84501	3.31005	3.75173	3.97228
gene-ACAD8	17.7523	21.0112	8.93926	18.7985	16.8687	14.2897	15.7803	16.5717	19.2196	18.6166	16.7322	16.5609	16.5844	24.4989	20.9875
gene-ACADM	44.7897	52.469	12.1547	23.1049	42.4872	57.0141	66.654	64.4352	47.4879	50.682	44.4714	48.0411	46.6847	61.5733	43.9911
gene-ACADL	10.8559	3.37348	3.48775	4.08661	11.2542	4.47218	12.0358	13.767	11.5422	3.82764	8.54015	10.7912	3.3579	12.4101	6.18859
gene-ACADS	59.8319	65.8462	19.1459	56.9856	66.3042	62.3032	74.8565	75.5812	55.0554	50.1827	47.5815	55.0487	46.7496	69.4373	44.9882
gene-LOC519616	0	0	0	0	0	0	0	0	0	0	0	0	0	0	0
gene-ERMP1	1.43419	1.46453	1.51711	1.2835	1.73078	1.83049	2.34417	2.39727	1.01841	1.19691	1.32214	0.952284	1.13112	1.13851	1.17925
gene-LOC784100	0	0	0	0	0	0	0	0	0	0	0	0	0	0	0
Bos_taurus_newGene_5028	1.40795	2.65638	0.705661	1.88863	0.987812	3.23027	2.93407	2.11449	1.6538	1.06491	4.50634	5.97782	0.569156	4.21215	3.57418
Bos_taurus_newGene_5029	0.195183	0.430013	0.215587	0	0.105664	0.368897	0.175476	0	0	0.226181	0	0.082447	0.197006	0.123482	0
gene-LOC784108	0	0	0	0	0	0	0	0	0	0	0	0	0	0	0
Bos_taurus_newGene_5025	0.241138	0	0	0.335206	0	0.088915	0	0	0	0	0	0.087879	0	0	0.329137
Bos_taurus_newGene_5026	0	0	0	0	0	0	0.46758	0	0	0	0	0	0	0.326692	0
Bos_taurus_newGene_5027	3.61956	2.12671	1.50379	2.71288	3.7875	2.10446	2.02373	2.56892	2.87627	2.51409	2.18204	3.5463	1.67251	2.90746	2.33182
Bos_taurus_newGene_5021	0	0.117478	0	0.348674	0	0	0.266477	0.140388	0	0.035079	0	0	0	0	0.0393
Bos_taurus_newGene_5022	0.246097	0.210397	1.89816	0.430686	0.349463	0.330213	0.637737	0.131813	0.049674	0.596532	0.23993	0	0.36047	0.50676	0.404108
gene-HLCS	3.92022	4.52237	1.51741	3.25222	3.33304	3.72409	3.94757	4.44258	3.06995	2.55575	3.19374	3.29227	3.91096	3.10856	3.4863
gene-AJM1	16.2791	17.833	1.75546	11.4434	17.9858	12.9816	13.0389	13.9414	17.3482	15.0407	11.3334	24.7092	18.8041	26.1491	13.0565
gene-KRT7	0	0	0	0	0	0	0	0.034735	0	0	0	0	0	0.033606	0
gene-NPPC	3.92666	11.2466	5.42748	4.29515	4.28714	16.6862	6.21459	6.44102	2.33149	4.93404	5.66846	3.62886	8.88639	1.79652	7.78161
gene-NPPB	0	0	0	0	0	0	0	0	0	0	0	0	0	0	0
gene-NPPA	0	0	0	0	0	0	0	0	0	0	0	0	0	0	0
gene-KRT5	0	0	0	0	0	0	0	0	0	0	0	0.037722	0	0	0
gene-GLUL	473.068	360.533	49.634	263.921	546.801	655.682	308.775	450.174	493.959	381.246	307.58	539.173	536.937	390.291	279.129
gene-GSTA3	0	0	0	0.240655	0	0	0	0.125346	0	0	0	0	0	0	0.045584
gene-GSTA2	0	0.183125	0	0.56936	0	0.523406	0.096545	0.633287	0	0.275292	0	0	0.269682	0	0
gene-GSTA1	0	0	0	0	0	0	7.19088	0	0	0	0	0	0	11.5677	0
gene-TGDS	1.39086	2.02286	2.95879	3.3406	1.35862	1.20058	1.77078	2.11077	0.933826	0.744368	1.6502	1.25578	1.05391	1.78912	1.94643
gene-MAP6D1	5.57282	6.52265	7.94641	8.14329	4.75217	3.15325	3.22452	3.49699	1.61725	2.22547	2.35076	2.41853	3.36405	2.71702	2.39611
gene-GSTA4	17.783	13.703	13.8586	16.0983	20.9206	14.9702	27.3991	20.2195	15.0921	14.3976	13.9953	14.2735	9.96283	23.5136	15.507
Bos_taurus_newGene_4235	3.61013	1.08014	0.346921	0.880729	3.18676	2.92045	1.47096	3.18243	1.64542	1.36596	2.11196	2.20851	1.33994	1.19185	1.54755
gene-LOC112445916	0	0	0	0	0	0	0	0	0	0	0	0	0	0	0
gene-LOC112445917	0	0	0	0	0	0	0	0	0	0	0	0	0	0	0
gene-SARM1	0.454882	0.950731	1.75642	1.70471	0.530531	0.703878	0.607322	1.08899	0.198181	0.264978	0.600966	0.13565	0.269422	0.372805	0.432773
gene-LOC112445915	0	0	0	0	0	0	0.015705	0	0	0	0	0	0	0.399087	0.11507
gene-LOC112445918	0	0	0.059223	0	0	0	0	0	0	0	0	0	0	0	0
gene-LOC112445919	0	0	0	0	0	0.042613	0	0	0	0	0.12874	0	0	0	0
gene-LOC518561	0	0	0	0	0	0	0	0	0	0	0	0	0	0	0
gene-LOC100297222	0	0	0	0	0	0	0	0	0	0	0	0	0.03189	0	0
gene-ALG14	1.9353	1.68516	1.58935	3.03575	2.12279	2.11792	2.46455	3.6549	2.22978	2.01132	1.67294	1.99891	1.76229	2.2528	2.08124
gene-ALG13	1.30843	1.11925	0.918745	1.17873	1.12472	0.770673	1.40546	1.06117	0.683007	0.852051	0.956901	0.790637	0.972986	1.42708	1.36672
gene-OR8K3	0	0	0	0	0	0	0	0	0	0	0	0	0	0	0
gene-ALG11	2.28371	2.85921	3.9798	3.47393	2.18915	1.83126	2.49239	2.64783	1.46576	1.5226	2.13726	1.24528	1.64138	1.35415	1.78378
gene-ALG10	7.79817	5.05604	3.96102	5.28852	5.55489	4.80472	6.35747	6.24109	3.90458	3.60569	6.0706	5.08174	3.95544	5.87422	6.95922
gene-ALDH6A1	18.0361	13.8056	5.82938	8.3725	12.9634	15.6953	14.4075	21.8162	13.4523	13.7718	12.9546	13.9621	13.6977	14.208	13.4859
gene-COL26A1	0	0	0	0.020238	0	0	0	0.019411	0	0	0	0	0	0	0
gene-MGLL	50.1849	78.2234	118.051	104.23	56.4886	59.4005	52.8086	88.5461	31.7591	54.5271	64.4558	30.7177	47.0128	51.9043	65.7063
gene-FAM169A	0.106759	0.436557	0.107498	0.270577	0.487706	0.67937	0.8693	0.471078	0.245527	0.293563	0.417694	0.244515	0.225598	0.385734	0.375528
Bos_taurus_newGene_975	0	0	0	0	0	0	0	0	0	0	0.161373	0	0	0	0
gene-MARCH8	3.76049	3.83421	7.73247	3.86308	3.3105	1.75062	2.54756	1.63916	1.72009	1.79751	1.46771	1.91589	2.05397	2.48729	1.72091
gene-MARCH9	2.83279	2.7261	2.87268	3.72788	1.96751	1.63897	1.97513	1.74042	1.32516	1.84595	2.66073	1.64987	2.02943	2.24132	2.22746
gene-STUM	0.192752	1.28749	0.884081	1.26341	0.499263	0.828725	0.546802	0.253765	0.276616	0.68298	0.640851	0.194623	0.216209	0.162441	0.377603
gene-MARCH1	0	0	0	0.027698	0	0.081559	0	0.059959	0	0	0	0	0	0	0
gene-MARCH2	32.1537	32.0048	24.0904	43.2509	35.9965	34.5926	37.0249	35.57	25.2494	28.5838	29.1515	30.472	29.8125	27.9282	28.2993
gene-MARCH3	5.17408	3.55667	2.14437	5.77994	4.80357	4.25545	2.17019	3.31624	3.56945	1.88346	4.06407	3.89841	3.74771	2.44594	4.42502
gene-MARCH4	0	0.026784	0	0	0	0	0.034768	0	0	0	0	0	0	0	0
gene-MARCH5	14.088	12.822	6.72208	8.88393	11.6297	16.1994	14.5629	14.6158	14.7808	13.5363	15.1765	14.9378	16.8749	13.7219	14.4023
gene-MARCH6	30.5015	23.6133	15.5899	17.9655	27.2213	29.1566	28.6445	25.1507	27.967	26.0808	28.1591	25.5714	28.2006	28.5608	29.2175
gene-MARCH7	26.9814	22.4681	11.7455	19.0932	22.6737	24.2503	18.5095	24.4144	17.2172	15.1991	24.153	18.1894	23.3814	20.3323	25.2575
gene-LOC783655	0	0	0	0	0	0	0	0	0	0	0	0	0	0	0
gene-FAM162B	2.99006	3.45402	14.9058	10.8551	2.56161	2.02824	1.64779	1.63818	0.63278	1.65445	1.08718	0.5784	1.26039	1.27903	1.02826
gene-FAM162A	40.8259	43.3349	9.49773	27.9122	61.1738	65.7782	63.1218	59.0492	48.4634	58.0405	49.2447	58.3644	54.9345	56.1671	48.321
Bos_taurus_newGene_4045	0.452184	0	0.10758	0	0	0	0	0.169502	0	0	0	0.181084	0	0	0
Bos_taurus_newGene_4044	1.0829	0.663059	0.499163	1.43702	0.649724	0.341519	0.490941	0.91263	0.915429	0.759759	0.857383	0.930505	0.846637	1.26326	0.855046
Bos_taurus_newGene_4041	0	0.178177	0	0.254162	0	0	0.080133	0	0	0	0	0	0	0	0
gene-LOC618939	0.26343	0.320635	0.418716	0.551492	0.146815	0.206215	0.092708	0.262335	0.041599	0.114236	0.112607	0.038277	0.129538	0.213519	0.131619
Bos_taurus_newGene_4042	0.081488	0.064419	0	0	0.032708	0.163595	0.044641	0	0.049363	0.616508	0	0	1.15123	0.130532	0.052352
gene-LOC785762	0	0	0	0	0	0	0.058559	0	0	0	0	0	0	0	0
gene-LOC785761	0.873479	0.224862	0.808736	0.351375	0.640201	0.793183	0.53737	0.400821	0.50386	0.472639	0.440057	0.226298	0.477395	0.443732	0.295095
Bos_taurus_newGene_4049	0.070089	0	0.430978	0	0	0.068672	0	0.188019	0	0	0	0	0	0	0.109054
gene-OR5T1	0	0	0	0	0	0	0	0	0	0	0	0	0	0	0
gene-XCR1	0.049799	0.082589	0.030054	0.103044	0.007925	0	0.136637	0.039307	0	0.008131	0.039696	0	0.032938	0.027179	0.023853
gene-FAIM	2.72219	1.54741	4.98982	2.45148	2.65094	1.2002	3.78888	1.7024	1.63294	0.784279	1.41181	1.71326	1.00254	1.52681	1.51084
gene-C14H8orf33	6.86802	7.50221	7.61555	9.58124	8.03378	10.8824	8.45254	10.5563	5.66151	7.17648	5.64816	5.64062	6.06303	6.10561	7.25879
gene-LYZL1	0	0	0	0	0	0	0	0	0	0	0	0	0	0	0
gene-LOC101906266	0.062615	0	0.064779	0.087913	0.058315	0	0.265015	0.029108	0.123292	0.060637	0.101111	0.225723	0.029635	0.054785	0.088343
gene-LYZL6	0	0	0	0	0	0	0	0	0	0	0	0	0	0	0
gene-TMEM185A	11.4787	9.85683	5.77724	9.4569	8.99375	9.42189	10.2269	8.62905	9.5409	9.68449	8.71827	8.67255	9.03701	10.1459	9.26325
gene-MTHFD2	0.683887	1.23912	1.86902	3.5801	0.966305	1.60301	1.34719	1.82492	0.213007	0.727992	0.903411	0.361589	0.909778	0.231026	0.636711
gene-ACIN1	24.2956	27.585	18.9302	27.6831	26.7325	24.6502	24.7764	29.4873	12.7682	15.0237	19.6016	12.8313	19.1279	18.4152	17.7203
gene-MTHFD1	26.2641	22.8599	2.16108	19.6183	19.6188	22.98	20.3509	29.1858	23.709	18.9517	22.7282	21.9931	24.496	26.3417	25.1774
gene-C25H16orf45	0.013726	0	0	0	0	0	0.044371	0.157887	0	0.012861	0	0	0	0.021982	0.012909
gene-CIST1	0	0	0	0	0	0	0	0	0	0	0	0	0	0	0
gene-CLEC7A	0	0	0	0	0	0	0	0.144477	0.02088	0	0.042496	0	0	0	0
gene-SCAP	8.52359	11.4355	6.88825	10.7125	9.04234	9.44363	7.95333	9.08133	7.25723	10.4986	7.28781	7.33906	8.84043	7.32035	8.51048
gene-LOC107132365	0	0	0	0	0	0	0	0	0	0	0	0	0	0	0
gene-LOC786808	0	0	0	0	0	0	0	0	0	0	0	0	0	0	0
gene-B3GNTL1	0.476157	1.6092	0.475729	0.454077	0.6519	0.166072	0.435909	0.815732	0.36284	0.489655	0.295337	0.277993	0.592366	0.380076	0.497251
gene-SCAI	0.946585	0.67224	0.66728	0.756534	0.904599	0.770069	1.17764	0.874083	0.397617	0.529216	0.505735	0.417158	0.79997	0.554471	0.753827
gene-XPNPEP3	3.33007	3.29245	1.16079	2.24383	3.01384	2.24954	2.04615	1.72507	1.64026	1.21847	2.05626	1.29918	1.64049	2.18108	1.85166
gene-XPNPEP2	0	0.156872	0	0.083038	0.045016	0	0.068271	0.080894	0.132381	0.099311	0.097116	0.045567	0	0.086742	0.040176
gene-XPNPEP1	6.54	7.01943	6.17335	7.9436	7.5188	6.93059	7.841	9.23456	7.29798	5.91479	6.27702	6.36842	6.69163	6.39428	8.11704
gene-DCLK2	0.59015	0.728519	1.3344	2.01268	0.753849	0.651324	0.591004	0.760114	0.116331	0.254456	0.356993	0.184023	0.403085	0.458657	0.366302
gene-DCLK3	0.043936	0.46634	0.049549	0.102323	0.86833	0.566137	1.23832	0.167715	0.664894	1.26086	0.072971	0.144412	0.653403	0.645201	0.158699
gene-DCLK1	0.655114	0.709356	1.50673	1.73052	2.01033	2.22093	2.78469	3.45667	0.404656	0.378338	0.686592	0.280586	0.353554	0.260526	0.453193
gene-HM13	15.3237	17.8823	21.8792	28.6263	18.1287	16.363	18.0439	19.669	13.3352	13.102	21.2089	11.2867	14.4515	14.1655	18.6954
gene-LOC112446393	0.024222	0	0	0	0	0.022236	0.05604	0.045817	0	0.042835	0	0	0	0	0
gene-NEURL4	14.1157	15.344	7.59549	12.9918	12.9761	13.4073	11.1683	9.99782	8.81989	12.6899	11.0384	9.2426	13.9366	13.8488	11.0714
gene-INPP1	1.2864	1.90618	6.44246	4.07837	1.94706	0.596572	2.9088	1.20708	0.932627	0.506779	1.04583	0.455203	1.03751	1.51331	1.022
gene-SPATA5L1	4.57421	2.74286	2.81675	3.28036	4.07621	2.78672	3.80109	4.03081	3.65571	3.04833	3.31252	3.10447	2.81272	4.16546	3.98389
Bos_taurus_newGene_3099	0	0.10284	0	0	0	0	0	0	0	0	0	0	0	0.357717	0
gene-MPIG6B	0.117425	0	1.488	0.437308	0.022249	0.021559	0.142005	0.003046	0.037405	0	0.112024	0	0.022387	0.043726	0.023018
Bos_taurus_newGene_3091	0.263306	0	0.248972	0.079632	0	0	0	0.224544	0	0	0.133587	0	0	0.240222	0.222688
Bos_taurus_newGene_3090	0	0.230574	0.852077	0.328723	0.406776	0.151287	0.244626	0.104257	0	0.173998	0	0.171107	0.063332	0.100209	0.183454
Bos_taurus_newGene_3097	0.261822	0	0	0.331863	0	0	0	0.261884	0	0	0	0	0	0	0
Bos_taurus_newGene_3094	1.35131	2.38618	0.870543	1.57465	1.57597	3.06439	1.7225	1.56128	1.21201	1.64598	0.556519	1.06999	1.27206	1.62803	0.767478
gene-CLMN	0.915282	1.29445	4.39108	2.36296	0.864459	0.735976	0.780832	1.17709	0.523375	0.780617	0.600674	0.540289	0.403668	0.618806	0.573717
Bos_taurus_newGene_5871	0.451173	0	0	0	0.301524	0	0	0	0.423507	0	0	0.946909	0.083044	0.109565	0
Bos_taurus_newGene_5877	0	0	0	0	0	0	0	0.511992	0	0	0	0	0	0	0
Bos_taurus_newGene_5875	0	0	0	0	0	0	0	0	0	0	0	0	0	0.194045	0
gene-LOC505646	0	0	0	0	0	0	0	0	0	0	0	0	0	0	0
gene-C5H12orf4	1.57542	1.33443	3.00209	2.45944	1.49996	1.85584	2.44796	2.25796	0.925221	0.693945	1.4901	0.893641	1.22619	1.38258	1.47023
Bos_taurus_newGene_3325	0.503747	0.409168	0.406436	0.404472	0.364572	0.265473	0.368101	0.201471	0.047289	0.437524	0.301009	0.21143	0.15315	0.100634	0.32198
Bos_taurus_newGene_3324	1.04938	1.68281	1.07836	1.80831	2.29282	2.18827	2.91386	2.14435	1.06753	0.532625	1.52316	0.735118	1.06779	1.88765	1.66087
Bos_taurus_newGene_3321	0.263333	0.280709	1.10969	0.582291	0.168304	0.147723	0.630694	0.409324	0.198406	0.109801	0.279022	0.052378	0	0.283106	0.718988
Bos_taurus_newGene_3320	0.310311	0.35877	0.286829	0.331491	0.359029	0.318429	0.195089	0.131157	0.077402	0.254451	0.314175	0.074406	0.450514	0.146922	0.174383
Bos_taurus_newGene_3322	1.15275	1.68603	1.71372	3.62252	1.04488	1.1595	1.45434	1.64219	0.397336	0.512874	0.892248	0.535706	0.810734	0.480589	0.966931
Bos_taurus_newGene_3328	2.66478	1.03926	0	3.77851	1.62207	1.21266	1.13343	5.11325	0.906137	0.723023	2.32673	0.557504	0.241084	0.201067	2.08811
gene-LOC112441622	0	0	0	0	0.182952	0.141824	0	0	0	0	0	0	0	0	0
gene-SH3D21	0.224125	0.662856	0.963924	1.20986	0.7685	0.180958	0.343609	0.611533	0.187604	0.282157	0.26037	0.116015	0.300562	0.175447	0.167836
gene-IRGC	0	0.205956	0.414738	0.397672	0.031672	0	0	0.095173	0	0	0.027248	0	0	0.061204	0
gene-FOXP4	4.74686	3.54155	2.36053	3.58782	3.41542	2.88611	2.84822	2.94359	3.24688	3.27691	2.76903	3.80817	2.93401	3.56178	2.75841
gene-FOXP1	3.04601	3.75497	6.1606	3.7254	3.77697	2.3569	2.27222	3.13163	1.56062	1.93611	1.47657	1.8169	1.55143	2.04405	1.1278
gene-FOXP3	0.10405	0.288876	0.376943	0.296639	0.178585	0.191477	0.349051	0.237597	0.116279	0.223756	0.182322	0.063247	0.140136	0.16679	0.33105
gene-FOXP2	0.82482	0.456644	0.144461	0.320419	0.519395	0.371565	0.615429	0.339096	0.415874	0.392637	0.659891	0.435127	0.380036	0.557496	0.35317
gene-FAM83F	0.120914	0	0.518863	0	0.049888	0	0.044511	0	0.015085	0	0	0.05988	0	0.104389	0
gene-FAM83G	0.389934	0.53896	3.20235	1.31926	0.352062	0.207537	0.205035	0.198683	0.153978	0.402199	0.406254	0.080339	0.669269	0.309475	0.146126
gene-FAM83D	0.261425	0.267331	1.20866	0.332399	0.20152	0.097595	0.315661	0.280047	0.093299	0.052013	0.148414	0	0.050841	0.07348	0.15226
gene-FAM83E	0	0.014492	0	0	0	0	0	0	0	0	0	0	0	0	0
gene-FAM83B	0	0	0	0	0.014953	0	0	0	0	0	0	0	0	0	0
gene-FAM83C	0	0.045692	0	0	0	0.035496	0.046197	0	0.025205	0.057671	0	0	0.06844	0.090861	0
gene-NPLOC4	56.1195	52.9259	19.4332	49.8756	49.5074	52.9398	46.0447	51.9941	48.4691	50.1272	41.2225	49.8194	52.5312	52.44	40.8139
gene-LPL	47.8099	53.4959	8.75929	51.9262	67.7357	110.263	55.5684	164.103	32.2019	20.9656	39.4273	43.0306	33.8798	16.4594	48.5511
gene-LPO	0	0	0	0.040762	0	0.013085	0	0	0	0	0.020781	0	0	0	0.080169
gene-FAM83H	0.605467	0.549243	0.557021	0.752709	0.249984	0.18383	0.118762	0.494134	0.383541	0.302774	0.4919	0.310565	0.248436	0.248571	0.440766
gene-LOC615663	0.053482	0.104098	0.217693	0.185329	0	0.081718	0.151784	0.068123	0.100046	0.121585	0.058468	0.241673	0.084857	0.032633	0
gene-LPP	2.42771	2.61159	4.92148	4.50627	2.78425	2.22029	2.50945	3.38294	1.85301	1.5666	1.91923	2.07051	1.54932	1.95113	1.83048
Bos_taurus_newGene_2054	0	0	0	0	0.213553	0	0.134042	0	0	0	0	0	0	0	0
Bos_taurus_newGene_2056	0	0	0	0	0.855326	0.33567	0.687034	0	0	0	0	0	0	0	0
Bos_taurus_newGene_2057	0	0.220832	0.824953	0.306645	0.154058	0.18807	0.259037	0.179713	0.149609	0.07831	0.250491	0	0.225303	0.239002	0.22656
Bos_taurus_newGene_2050	0	0	0	0	0	0	0.38539	0	0	0	0	0	0	0	0
Bos_taurus_newGene_2051	0	0	0	0	0.187709	0	0.279104	0	0	0	0	0	0	0	0
Bos_taurus_newGene_2052	0	0	0	0	0.623812	0.117348	0.355182	0	0	0	0	0	0	0	0.03938
gene-IDNK	0.328184	0.661943	1.14182	0.142341	0.559438	0.946968	0.826005	0.387089	0.65379	0.661454	0.377995	0.229519	0.159904	0.579687	0
Bos_taurus_newGene_2059	0	0	0	0.220342	0	0	0	0	0	0	0.067018	0	0	0	0
gene-PHKB	111.089	86.5337	6.93166	42.5069	57.5781	50.3055	41.6749	48.0147	107.14	86.7767	93.549	100.429	98.7784	78.521	103.591
gene-APLNR	2.92527	3.13286	15.7982	5.93146	1.22879	1.00115	1.95751	1.71188	0.678332	0.503112	0.867966	0.628384	0.375052	3.8614	1.11607
gene-F13A1	1.09488	1.36535	2.67501	1.95071	1.74582	2.25919	1.397	3.3263	0.306101	0.208498	1.17049	0.305883	0.382549	0.291515	0.425755
gene-POLE2	1.28278	0.675475	0.896995	0.840458	1.26952	1.20286	1.01263	1.04619	0.871233	0.883168	0.456569	0.600175	1.16316	0.427629	0.74328
gene-POLE3	30.375	27.1261	22.2019	24.8572	27.3834	34.2575	29.933	27.5287	31.7445	30.9457	29.1136	27.4913	32.2374	30.5214	32.1935
gene-POLE4	3.81777	8.89493	10.6112	13.2501	8.07675	26.889	16.5335	19.7433	4.26211	5.98883	8.32935	2.08106	5.49733	3.11496	4.95226
gene-TMEM254	2.8711	4.00383	3.28767	5.19264	3.15703	4.06401	4.03725	5.40112	1.97406	2.59573	3.52588	2.29667	2.51467	3.19082	4.56115
gene-TMEM256	13.545	12.6909	12.6911	15.0291	20.0466	17.92	18.5535	18.9128	10.6472	9.26011	10.5002	11.3798	11.818	12.1484	13.4166
gene-TMEM250	11.6678	15.4402	16.0714	17.8097	15.2654	17.8503	21.6613	18.7404	14.1822	15.1513	16.2192	15.6662	15.0297	21.4846	14.9039
gene-TMEM251	3.2953	1.80908	1.75664	2.61898	3.32461	5.45102	3.18961	3.53742	4.0694	2.34716	2.33344	4.1118	2.59206	3.38454	2.32174
gene-TMEM252	0.807313	0.992535	3.19645	2.33262	0.499008	0.438473	0.820398	0.589011	0.41703	0.333246	0.399024	0.382286	0.252786	0.405701	0.513625
gene-TMEM253	0.080003	0.054648	0	0	0	0.046332	0.062123	0	0	0	0	0	0	0	0.06979
gene-MGARP	2.53971	4.05449	0.36399	1.9641	2.42903	5.30637	3.71808	2.37723	1.47751	3.84909	2.40697	1.87096	4.01998	3.69296	2.23361
gene-TMEM258	4.4221	8.86295	6.06567	10.5693	8.78514	11.2546	9.76522	13.0948	7.70048	9.56145	6.94473	13.3371	5.73815	9.10769	6.64222
gene-TMEM259	49.4164	56.6507	43.0557	71.0126	55.3983	62.3714	57.2807	66.7552	47.0694	51.5945	60.1125	55.0807	51.4992	49.26	51.9936
gene-CRIP2	80.5708	99.6591	331.147	261.267	74.269	49.3474	56.5899	82.3589	32.8665	43.6673	45.5289	27.3866	36.899	47.8318	40.8341
gene-CRIP3	0	0.142516	0	0	0	0	0	0	0	0	0	0.047381	0.104592	0	0.03218
gene-CRIP1	8.45555	18.2052	55.6386	39.4168	10.506	9.49187	12.3248	21.5247	3.9079	3.94175	6.43412	7.21722	5.85339	5.7794	5.91694
gene-ARNTL2	0	0	0	0.01778	0	0	0	0	0	0	0	0	0	0	0
gene-THSD7B	0	0	0	0.018956	0.037806	0	0	0.009309	0	0	0	0	0	0	0
gene-THSD7A	0.119726	0.185713	0.588778	0.328915	0.181136	0.240493	0.203461	0.145934	0.16935	0.164192	0.158239	0.153807	0.103959	0.11716	0.176836
gene-LOC613549	0	0	0	0	0	0	0	0	0	0	0	0	0	0	0
gene-NCBP3	5.58133	7.13202	7.91716	9.11799	7.64401	5.98057	6.12207	8.08327	4.85022	4.88091	6.88394	4.72319	6.30472	5.45142	6.22908
gene-NCBP2	13.4671	13.5265	15.5333	15.0903	13.9329	14.932	13.9362	13.9205	10.4707	8.71421	10.1121	7.92341	9.49104	11.4088	10.6025
gene-NCBP1	7.66366	8.47115	6.19899	7.93081	8.66577	9.66713	9.31021	9.71768	6.33134	6.53483	7.84008	6.62335	8.11347	7.18892	8.54056
gene-MFSD14A	10.1419	10.4853	16.5799	12.2152	10.3233	12.0826	8.12034	10.3044	7.61209	6.52477	9.57726	7.10359	9.00328	6.37316	7.76602
gene-MFSD14B	6.53502	6.84732	15.5311	10.6621	5.68975	5.01696	5.22343	6.47751	3.44577	4.04332	6.89032	3.29581	3.38061	4.0149	6.80142
gene-SUGCT	0.399187	0.567016	0.095739	0.406923	0.63211	0.873615	0.637229	0.97865	0.779227	0.604223	0.926577	0.560642	0.893089	1.12647	0.633163
gene-RABGAP1	10.8259	9.67069	9.70843	10.2913	10.8688	12.0934	12.2439	12.6899	9.69947	8.74021	9.06896	10.2164	10.0844	10.0311	9.26421
gene-SH3GLB2	12.5971	15.9814	19.2126	15.8999	12.3606	9.84888	9.05655	6.53976	10.2193	10.6322	8.47701	11.3802	11.7565	10.1146	9.15192
gene-SH3GLB1	32.3982	26.5175	16.2944	20.8575	31.0927	31.8663	27.6836	37.6237	30.7835	29.1392	35.581	32.7591	30.0092	26.3554	34.6976
gene-LOC112443489	0	0	0	0	0.029314	0	0	0	0	0	0	0.04476	0	0	0
gene-LOC112443487	0	0.070515	0	0	0	0	0	0	0	0	0	0	0	0	0
gene-LOC112443481	0	0	0	0	0	0	0	0	0	0.012542	0	0	0	0	0
gene-CRIPT	16.6975	17.0039	13.0226	17.5621	21.0627	24.1135	21.0771	20.1353	15.262	18.5484	16.8628	15.6785	18.3577	21.3109	19.2969
gene-LOC526411	0	0	0	0	0	0	0	0	0	0	0	0	0	0	0
gene-LOC526412	0	0	0	0	0	0	0	0	0	0	0	0	0	0	0
gene-DMKN	0	0	0	0.054862	0	0	0	0	0	0	0	0	0	0	0
gene-MAST3	0.874898	0.785289	1.45958	1.04373	0.844998	0.690854	0.722047	0.998951	0.464851	0.474059	0.523727	0.345766	0.470635	0.607512	0.749208
gene-LOC101905293	0	0.134844	0.062408	0.120326	0.034137	0	0.011041	0.09514	0.005739	0	0.012541	0	0.01374	0.00635	0
gene-SMARCA1	6.13957	3.66726	5.57435	6.7913	6.46547	4.36788	5.94647	5.8143	4.32025	2.5544	4.89763	4.75935	2.54037	4.59367	5.6224
gene-MAST2	20.9529	28.356	6.99998	24.703	35.5326	40.3701	41.5442	46.2708	17.9	21.1257	22.1908	21.1294	25.5924	24.7387	19.5736
gene-SMARCA5	25.467	30.592	24.1943	31.4307	28.9233	47.1037	27.5006	33.7596	30.7866	37.2295	33.4815	27.7157	41.7921	26.1852	32.077
gene-SMARCA4	4.58957	5.87214	5.80594	6.76972	5.96276	6.64002	5.44319	7.79432	5.04648	5.06762	5.67551	4.62964	5.88886	5.1615	4.94933
gene-AVL9	3.8017	2.7815	2.53701	2.63124	2.83952	2.25519	3.16768	2.68879	2.46336	2.75791	2.6622	2.40356	3.22253	2.84592	3.58345
gene-CLUAP1	2.28756	2.13381	2.1086	3.30814	1.99495	1.76762	2.81757	2.71493	1.23313	1.69454	2.24211	1.51965	2.02073	2.23698	1.09286
gene-TSNAXIP1	0	0	0	0	0	0	0	0.082241	0.049149	0	0	0	0	0.030867	0
gene-HRASLS	57.3205	40.6404	3.43715	18.0106	54.8422	48.1466	41.9272	32.8958	55.9258	42.5494	29.9108	57.8104	48.7549	36.7486	30.8358
gene-STK39	0	0.107319	0.241702	0.422724	0.396488	0.352677	0.383438	0.177513	0	0.053991	0.106672	0	0	0.110089	0
gene-STK38	7.20911	7.43059	8.37762	10.4093	6.40183	5.83905	5.71573	7.51138	4.89378	4.88925	6.06181	4.73037	5.58571	5.60009	6.97762
gene-STK36	1.68716	1.24757	0.755594	0.804361	1.32566	1.53292	1.18039	1.54623	1.27261	1.43667	0.701987	1.3124	1.29145	1.2662	1.10315
gene-STK35	2.87611	3.11798	2.93603	4.70405	2.67675	2.49187	1.82761	2.45077	1.43437	2.29921	2.55658	1.73535	2.28387	2.02529	2.20522
gene-STK33	0	0	0	0	0	0.034517	0	0	0	0.022635	0	0	0.022125	0	0
gene-XK	20.9188	18.143	3.70655	9.42712	17.8486	18.5626	18.6394	15.4668	20.7903	16.759	17.2951	23.6364	20.5611	17.2893	18.5125
gene-ATP5S	9.11489	6.26756	3.14317	2.95124	8.83817	7.11558	8.53192	7.82308	7.24218	6.42262	7.06614	8.22573	7.78676	10.2582	6.3967
gene-XG	4.82669	2.97099	5.12605	8.02124	3.6246	1.42304	1.91597	7.24359	2.12301	1.39426	2.92624	1.76678	1.188	1.67726	1.59914
gene-RASL10B	0.725166	0.863173	1.42989	1.32369	0.507757	0.478132	0.430646	0.438986	0.139579	0.835056	0.636273	0.254169	0.982996	0.690439	0.696438
gene-LOC101908745	0.027038	0.032923	0	0.015291	0.012961	0.042136	0.052687	0.110496	0.00993	0.042171	0.079657	0.028295	0.029832	0.110327	0.246631
gene-GCM1	0	0	0	0	0	0	0	0	0	0	0	0	0	0	0
gene-GCM2	0	0	0	0	0.00875	0	0.016845	0.041736	0	0	0	0	0	0	0
gene-NAV1	5.1013	5.76928	8.28836	7.72093	2.81798	2.21477	1.99667	2.90696	1.26047	2.27855	2.14916	1.02518	2.22263	2.47149	1.91783
gene-NAV2	1.07784	0.870754	0.971548	2.83115	1.36474	1.04918	0.94707	1.33612	0.583981	0.380514	0.694288	0.536836	0.453021	0.270466	0.485868
gene-NAV3	0.480288	0.519958	0.618696	0.577217	0.644559	0.411685	0.542875	0.455516	0.249418	0.360698	0.320576	0.222266	0.190128	0.21205	0.467485
gene-ACAN	0.017069	0.006948	0	0.071217	0.014185	0	0.016971	0.107413	0	0	0	0.022139	0	0	0.021003
gene-SECISBP2	12.1433	11.4758	10.6128	11.9062	11.6793	11.7474	11.6388	11.0037	15.4394	14.0847	13.0775	13.1018	13.5746	14.0077	12.6494
gene-MMD2	0	0	0.039447	0	0	0	0	0	0	0	0	0	0	0	0
gene-TACC3	1.20853	0.690402	0.343312	1.3874	1.60203	1.17747	0.996843	2.36829	0.697125	0.686798	1.28918	0.729077	1.01831	0.614258	1.2926
gene-TACC2	48.1011	37.8353	12.0007	28.4698	54.021	48.3514	44.5948	81.5918	51.2811	38.1121	45.1413	49.5041	46.3879	44.962	45.5798
gene-TACC1	23.9634	34.5608	53.7022	60.1381	22.9615	27.1163	12.5349	20.4818	13.0103	15.8629	18.5762	10.1671	16.4519	9.00935	15.9034
gene-OR5I1	0	0	0	0	0	0	0	0	0	0	0.148053	0	0	0	0
gene-FOXB2	0	0	0	0	0	0	0	0	0	0	0	0	0.022221	0.082737	0
gene-LOC520016	2.55234	0.033653	0	0	2.8291	0.087473	0.184263	0.048895	2.66044	0.109754	0.027253	2.81247	0.095854	0.310766	0.056971
gene-HOXA9	16.6969	12.2284	4.54442	11.7903	0	0.026489	0.032632	0.052755	5.63888	10.4625	8.50347	4.52465	8.43267	11.1606	8.36281
gene-LOC112441576	0	0	0	0	0	0	0	0	0	0	0	0	0	0	0
gene-HOXA1	0	0.082918	0.501459	0	0	0	0	0	0	0.429954	0	0	0	0.453192	0.207986
gene-HOXA2	0.329686	0.151096	0.088428	0.042126	0.427473	0.170664	0.55012	0.125812	0.248705	0.069534	0.11854	0.049489	0.093385	0.462604	0.344049
gene-HOXA3	2.62981	2.67998	0.991083	1.59361	7.48644	15.1844	17.2794	3.89548	1.24008	1.71446	1.65593	2.10487	1.80852	2.74081	2.50441
gene-HOXA4	4.12393	3.00823	2.67037	4.02893	5.99122	5.79956	7.71829	3.51282	3.39156	2.33315	1.85365	4.75555	3.55527	5.19038	2.8271
gene-HOXA5	5.43042	3.37242	8.41351	7.25042	2.58369	2.50392	2.47196	2.48798	2.87447	2.71165	3.04321	2.79625	2.66669	5.43359	4.10998
gene-HOXA6	1.57358	1.16918	2.16234	2.36903	0.338448	0.271291	0.277185	0.62752	0.713228	0.981654	1.28241	0.692444	0.800014	1.50822	1.06668
gene-HOXA7	5.5353	3.75338	3.46518	4.27555	0.354984	0.551358	0.414772	0.681063	3.4115	3.60817	3.70133	3.17904	2.95309	5.41406	5.20438
gene-ANO1	1.47479	1.66345	8.34265	4.09292	1.01599	0.697907	1.51624	1.34972	0.564354	0.434839	0.923858	0.501811	0.594142	1.0582	0.737957
gene-MAGOHB	1.95019	1.35894	2.71054	2.59644	2.33392	1.90869	2.06172	2.40135	1.27421	1.26142	1.8478	0.960958	0.789413	1.22333	1.2404
gene-ANO3	0	0	0	0	0	0	0	0	0	0	0	0	0	0	0
gene-ANO2	0	0	0	0	0.034606	0.066227	0.105047	0.11129	0	0	0.035578	0	0	0	0
gene-ANO5	14.952	8.22194	0.456284	3.67513	10.1905	9.88675	12.5308	10.5651	11.3322	9.30093	9.77586	10.7101	10.724	12.1184	9.964
gene-ANO4	0	0	0	0	0	0	0	0	0	0	0	0	0	0	0
gene-ANO7	0.105717	0.019714	0.049714	0.136963	0.099957	0.167238	0.573888	0.166738	0.097314	0.124513	0.284643	0.109847	0.206625	0.449982	0.210629
gene-ANO6	23.9208	23.5084	37.2393	30.0927	24.3128	19.8884	13.5983	15.5828	18.5674	17.0123	22.0647	16.0492	18.5129	14.2594	16.0694
gene-ANO9	1.42848	1.60257	4.9695	4.54561	2.61565	0.831641	0.955131	1.65967	0.759303	0.789222	1.04098	0.658741	0.846685	1.15287	1.09097
gene-ANO8	6.64033	9.0803	3.07695	5.79682	7.16699	6.47574	8.21921	7.05668	4.70884	5.97498	5.59695	5.27031	7.5317	8.81366	6.62424
gene-RTL8C-2	19.0409	18.7716	16.9527	28.3783	22.6752	23.1675	25.8609	35.5253	15.1841	17.2068	22.0698	17.4129	17.4212	17.8206	19.1555
gene-ZNF202	0.952165	1.54582	1.20504	1.91172	1.63782	1.10228	1.29325	1.90828	0.799164	0.915057	1.03871	1.23136	0.963292	0.984471	0.784919
gene-ZNF200	1.35543	1.18491	1.12546	1.23895	0.723344	0.33961	0.975772	1.09965	0.721542	0.551773	0.791036	0.456124	0.52451	0.69594	0.812637
gene-ZNF207	17.2035	18.0985	12.7937	23.9827	21.6039	20.5633	15.6364	19.5355	18.3633	18.2803	19.1355	11.2497	22.2197	14.2702	19.1826
gene-ZNF205	14.4609	13.5427	14.2459	22.9761	13.7589	10.8581	12.8328	10.5416	12.9649	10.5605	12.3482	11.2769	8.59167	13.1284	13.3945
gene-TTC9B	0	0	0	0.048013	0	0	0	0.046439	0	0.25004	0	0	0.096714	0	0
gene-TTC9C	6.92818	7.07756	2.94552	7.32892	6.43471	8.65709	3.96149	8.55981	5.2491	7.08849	7.34442	5.52099	9.89472	3.57653	8.27615
gene-CDIP1	28.3753	28.2647	26.5196	31.6012	24.0452	26.6401	22.2648	21.9307	19.2949	21.9317	14.2108	21.5557	22.8879	24.5122	14.6962
gene-SDCBP	25.2973	27.8845	36.8436	36.1227	24.7649	27.2946	24.5351	23.6335	17.6532	18.2658	20.6413	16.8991	20.6594	18.1848	17.6282
gene-CDIPT	9.31716	9.06894	11.7281	10.3455	7.81125	5.59799	6.58067	8.8805	6.13748	5.70238	7.92623	6.48713	5.56161	8.23889	6.47774
gene-OR4M1	0	0	0	0	0	0	0	0	0	0	0	0	0	0	0
gene-LY6H	0	0.071123	0	0	0	0	0.05508	0.046752	0	0	0	0	0.023482	0	0
gene-LY6L	0	0	0	0	0	0	0	0	0	0	0	0	0	0	0
gene-LIN7B	10.2291	10.036	3.75183	7.15135	11.0915	12.5294	10.8991	8.43748	10.1592	13.1029	5.84138	10.559	11.6647	11.6095	7.33136
gene-LIN7C	10.9465	10.0226	19.3066	15.0677	7.42986	7.66577	10.6191	8.04192	4.80178	4.84209	7.22004	3.98759	5.78797	7.61594	7.09893
gene-LY6D	0	0	0	0	0	0	0	0	0	0	0	0	0	0.154756	0
gene-LIN7A	0.137752	0.296952	0.843057	0.500722	0.299697	0.579266	0.503905	0.466072	0.065714	0.095805	0.411016	0.119546	0.158984	0.080913	0.101235
gene-RASSF10	0.039897	0.034689	0.106019	0.054304	0.02551	0.032033	0.072484	0.025552	0.053168	0	0.021541	0.007528	0.023927	0	0
gene-FABP9	0	0	0.17156	0.16513	0	0	0	0	0	0	0	0	0	0	0
gene-GSTA5	0	0	0	0	0	0.032365	0	0	0	0	0	0	0	0	0
gene-FABP1	0	0	0	0	0	0	0	0	0	0	0	0	0	0	0
gene-LOC112447309	1.04987	0.894796	2.67303	2.29271	0.926661	0.338406	0.63597	0.213898	0.25492	0.211839	0.399533	0.255259	0.173149	0.205681	0.156515
gene-FABP3	139.7	182.206	60.3039	90.4276	307.886	667.282	630.695	544.304	86.0566	128.313	125.409	108.411	102.281	182.378	122.412
gene-FABP2	0	0	0	0	0	0	0	0	0	0	0	0	0	0	0
gene-FABP5	50.0805	112.236	393.114	152.815	41.356	38.9359	33.5236	46.7216	27.8524	54.1611	49.4981	20.3031	51.6591	46.6379	41.1139
gene-FABP4	0.522126	1.51975	1.37047	8.23103	0.736719	2.5802	2.12307	5.10887	1.37464	1.12042	1.73585	0.785614	0.452396	0.176482	0.453245
gene-FABP7	0.319934	0.632987	0.616193	0.553849	0.148324	0.299949	0.500742	0.681023	0	0.241833	0.093655	0	0	0.123531	0.25211
gene-FABP6	0	0	0	0	0	0	0	0	0	0	0	0	0	0	0
gene-C1H3orf38	3.53939	2.45998	3.12564	3.75897	2.63609	3.32057	2.45506	4.06363	2.8918	3.01742	2.81363	1.74348	2.37553	4.30761	3.12906
gene-HCFC1R1	91.5677	48.4455	27.674	56.5214	112.144	70.1681	122.011	99.2492	95.1835	85.054	106.386	93.7834	74.6587	90.698	115.022
gene-C1H3orf30	0	0	0	0	0	0	0	0	0	0	0	0	0	0	0
gene-C1H3orf33	1.30508	1.26049	1.41285	0.855148	1.60999	1.43381	2.78297	2.24918	1.38442	1.75441	1.57736	1.40647	1.88271	2.03265	3.09809
gene-FBXL18	5.76981	7.35355	2.03465	4.89799	3.79862	3.97282	2.86416	2.98443	4.55014	5.31076	4.07865	4.3639	6.32087	5.21915	4.16524
gene-FBXL19	1.8196	2.33791	1.79428	2.72234	1.72454	1.40283	1.14387	1.78913	0.565843	0.946292	1.17516	1.0556	0.966666	1.33763	1.05326
gene-NOP53	43.1483	39.0144	94.7582	87.6724	37.3648	34.0744	35.6312	45.3751	29.5963	33.1351	36.9553	24.3491	26.8885	33.9941	33.5468
gene-FBXL14	3.55717	3.71304	5.65146	4.83564	2.196	1.99351	3.59506	2.27795	1.9528	2.1176	2.78097	2.1868	2.36135	3.1686	2.48039
gene-FBXL15	9.75679	13.3183	4.91323	11.5549	10.9405	8.84687	9.09571	7.21433	8.69865	10.4273	6.94619	7.93103	10.255	11.0872	8.03896
gene-FBXL16	0.026304	0.017143	0	0.084516	0	0	0	0	0	0.033608	0	0.014856	0.059165	0	0
gene-FBXL17	19.5994	21.4252	4.7891	10.5349	16.3992	21.2016	18.1432	20.0048	19.0989	22.9959	22.6833	22.5853	27.5144	25.2663	23.2579
gene-SPEM2	0	0	0	0	0.04862	0	0	0	0	0	0	0	0	0	0
gene-FBXL12	3.40488	2.70677	2.41954	3.16657	2.21916	1.89676	1.58466	3.18062	1.51966	1.6196	2.50734	1.39786	1.49875	2.15031	2.75205
gene-FBXL13	0	0	0	0	0	0	0	0	0	0	0	0	0	0	0
Bos_taurus_newGene_210	0	0	0	1.17789	0	0.109462	0	0.690599	0	0	0.461953	0	0	0.049933	0.444334
Bos_taurus_newGene_213	0.005474	0.08312	0	0.018636	0.02395	0	0.020883	0	0.056964	0.008826	0.193819	0.112165	0	0.09769	0
Bos_taurus_newGene_212	0.676388	0.560478	0	0.430663	0.310122	0.48373	0.324285	0.218005	0.238842	0.588246	0.643286	0.129668	0.558894	0.614833	0.636005
Bos_taurus_newGene_215	0.95659	0.475415	0.619096	0.565909	0.590307	0.157202	0.368963	0.766331	0.53646	0.28524	0.715885	0.27427	0.296131	0.83008	0.876685
Bos_taurus_newGene_214	1.09529	1.31311	0.806476	0.786062	1.00519	0.863765	0.676077	0.429785	0.401266	1.01754	0.701015	0.820189	1.06247	0.672326	0.745777
gene-LOC539185	0	0	0	0	0	0	0	0	0	0	0	0	0	0	0
Bos_taurus_newGene_218	0	0	0	0	0	0.243928	0	0.171987	0	0.137807	0	0	0	0.158098	0.151853
gene-OR13F1	0	0	0	0	0	0	0	0	0	0	0	0	0	0	0
gene-EBF2	1.88924	1.82638	6.9044	4.39332	2.48059	2.46411	2.29816	2.0724	0.768392	0.728913	1.04198	0.407404	0.600055	0.859139	0.601916
gene-EBF3	3.18919	2.51993	10.6034	5.58573	2.72525	2.6211	2.94548	2.73998	1.80786	1.60264	2.58221	2.17456	1.81111	2.61559	2.52342
gene-EBF1	4.89583	5.00833	13.1847	17.0944	7.58747	6.22425	5.87295	7.60642	2.63498	2.66999	3.81688	2.05915	2.39631	2.48035	3.08776
gene-EBF4	4.22329	6.8514	15.2264	21.0269	6.25502	3.93661	4.86185	5.5075	1.7451	2.92444	3.77542	1.61649	2.12312	2.91274	3.72655
gene-C13H20orf96	0	0.032996	0.112737	0	0	0.015975	0	0	0	0	0	0	0	0	0
gene-HPSE2	0	0.023463	0.111281	0.07415	0	0	0.007538	0	0.019264	0.023039	0	0	0	0.074459	0.045103
gene-LOC785565	0	0	0	0	0	0	0	0	0	0	0	0	0	0	0
gene-FAM209A	0	0	0	0.531631	0.261663	0	0	0.250197	0	0	0.354407	0	0.144048	0	0.228432
gene-LOC781410	0	0	0	0	0	0	0	0	0	0	0	0	0	0	0
gene-NDUFV2	146.783	119.744	32.4202	84.2008	172.841	173.133	202.451	183.254	164.63	190.771	150.476	168.487	159.037	224.977	143.949
gene-NDUFV3	56.1921	66.0164	20.9409	64.1301	69.4997	78.9329	76.1584	79.3711	68.2179	70.2231	68.1805	73.1999	66.2514	85.0265	62.6173
gene-NDUFV1	95.7687	138.876	32.1961	89.1944	115.824	140.562	121.763	150.224	144.942	142.647	123.29	128.486	126.292	171.985	115.075
gene-BDA20	0	0	0	0	0	0	0	0	0	0	0	0	0	0	0
gene-MIXL1	0	0.015223	0.066984	0	0	0	0	0	0	0	0.031122	0	0	0	0
Bos_taurus_newGene_1589	0.282598	0.704947	0.699162	0.835392	0.242781	0.108595	0.078675	0.16812	0.051993	0.519051	0	0.152632	0.083031	0	0.174379
Bos_taurus_newGene_1588	0.855916	0.874577	0	0.21347	0.65639	0	0.353411	0.184134	0.146304	0.192362	0	0.326372	0.123542	0	0
Bos_taurus_newGene_1587	0	0.182786	0	0.383314	0	0.090455	0	0.297697	0	0	0	0	0	0	0
Bos_taurus_newGene_1586	0	0	0	0	0	0	0	0.355809	0	0	0	0	0	0	0
Bos_taurus_newGene_1585	0	0	0	0.188865	0	0	0	0	0	0	0	0	0	0	0
Bos_taurus_newGene_1584	0	0	0	0	0	0	0	0	0	0	0	0	0.188876	0	0
Bos_taurus_newGene_1582	1.02402	0.740612	1.09033	1.44659	0.778174	0.598874	0.984118	1.36692	0.426641	0.445898	1.02459	0.395867	0.526144	0.687185	0.724316
Bos_taurus_newGene_1581	0.075624	0.062384	0.523874	0	0.12084	0	0	0.250932	0	0	0.161373	0.126713	0	0	0
gene-LOC520835	0	0	0	0	0	0	0	0	0	0	0	0	0	0	0
gene-TGFBR3L	0.913555	0.675265	0.477594	0.326594	0.354923	0.304326	0.225936	0.477971	0.793196	0.341444	0.365049	0.556924	0.624006	0.328409	0.597198
gene-LOC616125	0	0	0	0	0	0	0	0	0	0	0	0	0	0	0
gene-KBTBD11	0.554684	0.356746	1.27082	0.983843	0.491623	0.271465	0.691518	0.933298	0.113741	0.194976	0.479852	0.188971	0.184081	0.396569	0.423207
gene-KBTBD12	44.7426	39.0993	2.90187	26.8421	30.2096	34.8683	30.9883	34.3245	36.8293	30.349	54.6972	40.2371	36.9546	36.3452	62.1755
gene-KBTBD13	3.23407	2.17638	0.24803	1.38751	1.8649	1.47923	2.13769	1.41128	2.60057	1.14955	1.10452	3.61667	1.15543	1.62358	0.778159
gene-THAP9	11.9325	7.95908	2.82452	7.13113	9.74574	9.81999	9.3668	10.4887	8.51372	8.05034	7.55404	8.85974	8.6218	9.40152	6.68277
gene-PDILT	0	0	0	0	0	0	0	0	0	0	0	0	0	0	0
gene-THAP7	32.2327	29.8587	23.9949	41.0409	34.4556	35.3858	32.1415	24.1402	32.6018	31.4886	25.3195	33.6833	35.7035	45.7966	31.5918
gene-THAP6	1.80042	1.16795	0.516764	0.586405	1.44984	0.836603	1.18774	1.24552	1.897	1.15502	1.34513	2.12364	1.16294	1.66473	1.18955
gene-THAP5	5.89314	4.13675	4.47184	5.41189	4.25085	3.8458	4.5137	5.127	3.34893	4.34685	5.18192	3.33784	4.21623	4.88584	4.87694
gene-THAP4	23.4778	29.5051	12.922	33.3129	22.319	25.9367	20.7085	26.9295	24.6602	26.6527	27.875	28.6063	33.0056	34.8706	30.6029
gene-THAP3	22.2464	19.3521	16.6453	29.2183	14.781	13.8174	16.9716	14.7398	11.4171	13.9563	14.0763	14.536	11.243	18.7653	13.9448
gene-THAP2	3.81776	3.59359	2.74079	3.49102	3.02513	4.00849	4.20083	3.93687	1.81471	2.91807	2.71085	2.51461	2.92276	3.37352	3.64162
gene-THAP1	4.56478	4.91601	3.68461	4.23525	3.0833	4.0466	3.81166	3.82676	4.12607	4.16247	3.00119	3.16794	3.61362	4.66867	3.16501
gene-PYGM	2544.29	2175.3	170.764	1333.58	1641.64	2082.8	1672.75	1390.45	3072.95	2511.12	2234.84	3109.39	2702.64	2382.24	2459.99
gene-PYGL	5.26695	10.1362	18.9796	13.8601	5.67121	6.95322	5.05597	9.34922	3.79445	6.10955	7.78434	2.89413	5.33722	3.15742	5.0132
gene-XBP1	36.6667	43.2204	54.7212	69.441	36.3477	39.7724	32.0278	41.3928	22.1436	28.5919	27.8423	21.5392	25.0901	22.8294	24.8625
gene-NOXA1	0.760097	1.85611	2.74167	2.69881	0.920692	1.65385	1.30497	1.59569	0.080935	1.19464	1.22097	0.364011	1.04392	0.828906	0.739934
gene-PYGB	1.96589	1.86064	5.09247	4.78875	1.88186	1.85121	1.77628	2.50569	0.72348	1.47674	1.58085	0.59319	0.824788	0.981983	0.99347
gene-LOC513894	5.62186	6.06495	3.33958	6.62499	5.82175	4.80099	4.72685	2.54323	4.25162	5.05247	3.18958	3.6982	5.44604	6.36067	5.06738
gene-ALG12	3.63851	3.23861	4.78787	9.16381	4.20054	3.8182	4.56435	5.14962	2.11821	2.10513	3.55613	2.54663	2.2505	3.19361	5.04267
gene-LOC107132619	0	0	0	0	0	0	0	0	0.018701	0	0	0	0	0	0
gene-LOC100336921	0	0.059423	0	0	0	0	0	0	0	0	0	0	0	0	0
gene-CIPC	28.3776	23.6619	5.96707	23.2287	29.6128	24.5478	16.2385	18.2182	18.3574	24.0483	20.8972	17.2417	26.6237	23.5081	20.5063
gene-OR8K1	0	0	0	0	0	0	0	0	0	0	0	0	0	0	0
gene-LOC107132616	0	0	0	0	0	0	0	0	0	0	0	0	0	0	0
gene-LOC107132617	1.12179	0.660261	4.66349	1.71361	0.717882	0.808514	0.832594	0.892908	0.618927	0.587202	0.625004	0.680503	0.410139	0.886271	0.40751
gene-PON1	0.401582	0	0.314999	0.281399	1.89344	0	0.266994	0.757678	2.87952	0.422285	1.87855	1.39432	0.413193	2.12161	1.19512
gene-PON2	10.3193	9.45976	14.1576	13.7693	8.06087	8.02914	8.37463	11.317	5.73379	7.62029	8.42514	6.76578	7.01423	9.63446	8.71935
gene-LOC783920	0.737166	1.36863	3.99771	0.7707	0.516313	0.782247	0.693274	0.236222	0.789384	0.602118	0.314962	0.442994	0.477324	0.738984	0.324326
gene-LINC00694	0.111685	0	0	0.056735	0.08347	0.085756	0	0.031895	0.052626	0.033106	0.030321	0.073754	0.090177	0.014269	0.081728
gene-LOC505972	0.104397	0	0	0.122471	0	0	0.152185	0	0	0	0	0	0	0.022193	0
Bos_taurus_newGene_4631	0	0.271158	0.150155	0.843472	0	0.147669	0.018226	0.321687	0	0	0.197572	0.032056	0.317367	0	0.159195
gene-LOC513767	7.69054	9.50695	30.4649	17.5948	5.27131	3.69203	4.25114	4.58242	3.32592	4.42961	6.01044	3.94953	3.41986	5.2597	6.51293
gene-INSIG2	6.49523	5.61435	5.75548	5.74861	5.47682	5.21165	5.39968	6.28785	3.75271	4.25174	5.62907	4.70895	4.28995	4.73354	5.24891
gene-INSIG1	2.95132	2.72826	2.80725	4.55382	2.27689	2.47112	5.14089	4.80133	2.14276	3.29969	3.82729	2.18873	2.32268	2.49911	5.5696
Bos_taurus_newGene_981	0.247473	0.10052	0.777121	0.375481	0.051862	0.080388	0	0	0.04696	0	0.045786	0.022149	0.265888	0.08262	0.105605
Bos_taurus_newGene_983	0.319712	0.514473	1.68904	0.967039	0.270045	0.418666	0.392543	0.579919	0.158817	0.142806	0.286738	0.021319	0.107312	0.250687	0.170922
Bos_taurus_newGene_982	0.708436	0.920698	0.248585	0.164416	0.333223	0.40585	1.06969	1.38765	2.08155	1.06553	0.446386	2.50947	0.593448	1.82311	0.236306
Bos_taurus_newGene_985	0	0	0	0	0	0.547957	0	0	0	0	0	0	0	0	0
Bos_taurus_newGene_984	0	0	0	0.433173	0	0	0	0.577946	0	0	0	0	0	0	0
Bos_taurus_newGene_987	0.461612	0	0	0	0.616936	0	0	0	0.263282	0	0	0	0	0	0.275255
gene-CXCR4	2.75139	2.58481	2.8732	4.53547	3.78088	4.21823	4.27739	3.49415	1.27748	2.22266	3.1309	0.954388	0.951379	1.60013	2.29189
gene-CXCR5	0	0	0	0.050364	0	0	0	0	0	0.051528	0	0	0	0	0
gene-CXCR6	0	0.047061	0.20254	0.156227	0.06795	0.054373	0.109292	0.078842	0	0.14243	0	0.040377	0.104307	0.05684	0.101432
gene-RPP25L	22.6167	20.4162	12.7138	22.4123	16.6164	17.3412	16.1361	18.7824	16.1518	18.4111	16.4891	16.1306	19.0257	19.4787	19.166
gene-CXCR1	0	0.19472	0.378319	0.259458	0.166533	0.119478	0.019646	0.030016	0.082286	0.161395	0.041219	0.042399	0	0.023321	0.024885
gene-CXCR2	0.198345	0.201008	0.616779	0.546446	0.207328	0.150546	0.094784	0.059818	0.12107	0.111898	0.034303	0.066351	0.10004	0.156381	0.031064
gene-CXCR3	0.056583	0.104476	0.160508	0.093402	0	0	0.059853	0	0	0.052699	0	0	0	0.192808	0.044965
Bos_taurus_newGene_3527	0.093546	0	0	0	0.268971	0	0.034277	0.206891	0.11769	0.287527	0.431542	0.069109	0.318366	0.057443	0.142137
Bos_taurus_newGene_3526	0.173516	0	0	0	0.225383	0	0.094808	0	0.330385	0.306514	0	0.189595	0	0.339791	0.21601
Bos_taurus_newGene_3525	0.33466	0	0.090855	0.236585	0	0.067426	0.11311	0.264831	0.350769	0.122334	0.191355	0.61374	0.100097	0.089475	0.18826
Bos_taurus_newGene_3524	0.451698	0.742139	0.93322	0.730156	0.800931	0.527341	0.613003	0.535039	0.29714	0.97174	0.771406	0.320244	0.175717	0.744838	0.479005
Bos_taurus_newGene_3529	0	0	0	0	0	0.458539	0.26803	0	0	0	0	0	0	0	0
gene-SCT	0.163244	0.133079	0	0.380874	0	0.108205	0.141364	0	0.405354	0.588911	0.196895	0	0.405353	0.351652	0.188339
gene-LOC790683	0	0	0	0	0	0	0	0	0	0	0	0	0	0	0
gene-SCX	0.107112	0.076616	0.109637	0.150194	0.075232	0.039763	0.339031	0.181839	0.188157	0.072777	0.118628	0.195971	0.064117	0.36618	0.152064
gene-TAS2R16	0	0	0	0	0	0	0	0	0	0	0	0	0	0	0
gene-SCD	20.1372	26.6452	3.81121	13.4971	13.7196	18.8402	22.828	19.9312	19.8009	26.2857	25.5211	17.161	25.6218	19.8058	23.5806
gene-TAS2R10	0	0	0	0	0	0	0	0	0	0	0	0	0	0	0
gene-VPS54	4.74423	3.84011	5.42011	6.15175	4.4969	3.9317	4.30317	4.22341	3.20673	2.77867	4.12263	3.43075	3.37595	3.81885	3.80104
gene-VPS50	5.73952	4.04685	3.27608	3.49834	3.69658	3.70354	3.74461	3.89824	3.41415	3.51107	4.52954	4.7518	4.78307	4.41851	5.23538
gene-VPS51	21.6481	22.728	11.4786	21.2768	20.1257	18.4219	19.3308	18.9606	18.6829	21.1076	17.1152	17.1989	18.9202	18.6673	17.1918
gene-VPS52	12.408	15.089	9.06422	12.7123	13.2038	13.0667	12.402	11.2022	5.98813	7.51877	8.6718	8.70072	10.8089	9.43042	8.22195
gene-VPS53	3.84251	2.83735	5.15778	3.39729	2.47049	3.84881	2.65089	3.71743	2.61406	2.40687	2.93892	2.22229	2.52127	3.29334	2.33916
gene-CNN1	25.2145	40.5127	97.4767	83.1654	39.3488	42.3375	40.531	21.7944	17.8647	19.5812	19.611	15.5136	16.2601	9.47502	10.3146
gene-CNN2	13.0354	19.2105	67.4797	36.9637	6.86793	5.05001	5.93845	7.71682	2.80132	5.65206	6.67384	2.43359	6.46672	6.98955	4.62462
gene-CNN3	33.444	42.6352	115.855	94.538	30.2864	29.3162	30.2886	30.8043	14.2865	19.7164	20.3743	11.3772	18.7821	15.1353	18.1974
gene-LOC506408	17.8402	14.5369	8.23155	13.1147	17.6209	13.4306	11.9313	11.3652	12.0406	14.6927	13.8256	13.6753	15.494	17.1043	13.3282
gene-ILF2	25.3212	25.5699	19.2082	27.6725	27.7432	23.225	22.812	27.3149	22.19	19.715	21.4416	22.3079	19.7377	20.2375	23.1725
gene-ILF3	10.1611	10.7897	12.7477	11.2833	13.7697	11.4307	11.3559	12.1477	10.6385	8.48797	9.30627	9.85824	11.0001	10.2631	8.81851
gene-RFESD	0.318936	0.467819	0.525401	0.689944	0.649946	0.438428	0.880502	0.549278	0.455187	0.553195	0.228636	0.208326	0.207004	0.384686	0.342213
gene-LOC787971	0	0	0	0	0	0	0	0	0	0	0	0	0	0	0
Bos_taurus_newGene_2693	0	0	0	0	0	0	0.190978	0	0	0	0	0	0	0	0
Bos_taurus_newGene_2690	0.266729	0.338261	0.445567	0.597231	0.106482	0.193547	0.446691	0.303427	0.251654	0.262996	0.320947	0.103181	0.251109	0.077017	0.30673
Bos_taurus_newGene_2691	0.277245	0.293177	0.741567	0.21946	0.823248	0.106527	0.808035	0.181284	0.101259	0.102032	0.128612	0.122987	0.022163	0.255887	0.390796
Bos_taurus_newGene_2696	0	0	1.29274	0.468497	0.308584	0.162601	0.181964	0.079329	0	0.476456	0.084165	0	0.051225	0.168424	0.147372
Bos_taurus_newGene_2697	0	0	0	0	0	0.181889	0	0	0	0	0	0	0	0	0
Bos_taurus_newGene_2694	0	0	0	0	0	0	0	0	0.157787	0	0	0	0	0	0
Bos_taurus_newGene_2695	0.176696	0.431591	0	0.144099	0	0.84867	0	1.15354	0	0.425748	0.633306	0	0.163947	0	0.283602
Bos_taurus_newGene_2698	1.10498	0.609885	0	1.56138	0.34583	1.04559	0.459914	1.66094	1.34438	0.444189	2.79359	2.07257	0.231966	1.03112	2.88291
gene-NDNF	0.596656	0.645419	2.35451	0.595583	1.58195	0.545437	1.43148	0.961287	0.312355	0.538004	0.840793	0.208644	0.20222	0.652645	0.316268
gene-CES4A	0	0.036574	0	0	0.06141	0.01811	0	0.240535	0	0	0.100371	0.042929	0	0	0.0075
Bos_taurus_newGene_6582	0	0.574619	0	0	0	0	0	0	0	0	0	0	0	0	0
Bos_taurus_newGene_6583	0.430425	0.396402	0	0.190197	0.056767	0.025853	0.185462	0	0.048513	0.115314	0.052218	0	0.26694	0.074252	0
Bos_taurus_newGene_6581	0	0	0.278733	0	0	0	0	0	0	0	0	0	0	0	0
Bos_taurus_newGene_6587	0	0	0	0	0	0	0	0	0	0	0	0.175319	0	0	0
Bos_taurus_newGene_6584	0.259798	0.128298	0	0	0.36148	0	0.239612	0.218613	0	0	0	0	0	0	0.102845
Bos_taurus_newGene_6585	0.676027	0.128811	0	0.349721	0.532002	0.053387	0.494593	0.162072	0.566797	0.274621	0.574859	0.466867	0.442332	0.721979	0.500325
gene-RAB5B	48.8117	51.3477	34.5637	44.6368	42.5143	54.0601	45.8978	50.9586	49.5047	49.5566	44.1343	49.0854	50.5411	46.7628	46.0841
gene-RAB5C	29.5778	30.4824	62.831	57.8407	28.1013	28.6274	25.3474	26.7494	19.757	25.186	24.7334	17.0554	23.546	22.6185	22.5189
gene-RAB5A	21.6879	19.522	17.6025	20.3657	19.4582	21.4446	19.8016	18.5538	18.651	19.8347	17.5206	18.3546	17.3676	20.9653	19.2881
Bos_taurus_newGene_5612	0.952552	0.62186	0.143117	0.612868	0.810751	1.41952	0.501806	0.751695	0.175926	0.630025	0.784759	0.794643	0.86461	0.342525	0.749161
gene-SALL2	0.198296	0.081367	0.387739	0.215494	0.164654	0.128509	0.150024	0.275399	0.187911	0.07253	0.097988	0.03011	0.124105	0.07893	0.161186
gene-SALL3	0	0	0	0	0	0	0	0.01866	0	0	0.022556	0	0	0	0
gene-SALL1	0	0	0	0	0	0	0	0	0	0	0	0	0	0	0
gene-PI15	0.301573	2.12976	0.600714	3.08723	3.25557	7.54358	2.68028	8.23859	0.499014	0.998836	1.74601	0.307022	3.54609	0.343937	0.747949
gene-SALL4	0.138785	0.280025	0.123655	0.0752	0.128241	0.252057	0.271077	0.124754	0.220829	0.311289	0.243345	0.050954	0.333677	0.407364	0.248624
gene-LOC104975050	0	0	0	0	0	0	0.02	0.029862	0	0	0	0	0.024722	0	0
gene-MAGEH1	3.5401	2.58172	3.79344	4.79798	3.53564	2.83908	3.18981	2.8127	1.86478	2.10697	2.53188	1.7215	2.45736	2.61325	2.90691
gene-JTB	23.7416	28.1886	14.9776	30.3138	33.6452	33.8443	40.2751	35.3477	21.5763	26.0408	22.3428	20.1477	25.7321	25.2778	24.5202
gene-C5AR1	0.949941	0.704271	1.28849	1.41296	0.700936	1.39969	0.620111	1.08074	0.162116	0.482381	0.367689	0.091566	0.176278	0.052355	0.198605
gene-C5AR2	1.15877	2.37685	4.67575	3.80258	1.94335	1.86909	3.32792	3.42694	1.61999	1.13738	2.89071	1.12808	0.997776	1.49656	1.65733
gene-VIPAS39	7.37729	6.74819	5.5843	7.53176	7.794	8.17704	7.65505	8.96634	6.96986	6.26716	6.38332	8.7583	6.67602	6.19436	7.45741
Bos_taurus_newGene_6491	1.14328	0.026255	0	0.112672	1.61896	0	0	0.031031	1.23292	0.006341	0.053891	0.677728	0.11464	0	0.043546
gene-CD300LF	0	0.072577	0.12598	0.022824	0.045187	0.11148	0.181653	0.02497	0	0.082148	0	0	0	0.037335	0
gene-TMLHE	1.29402	2.0025	1.89861	1.58716	1.72631	1.9276	2.18469	3.78797	1.25144	1.4214	1.7339	1.33394	1.64215	1.96571	2.07051
gene-CD300LG	20.2224	22.9668	96.1232	28.1264	12.8756	9.47849	8.79431	9.02581	10.3723	11.1786	10.855	6.26354	9.15915	16.7566	9.5852
gene-ZNF93	5.7524	6.47306	3.83644	8.33144	5.18953	4.42023	5.03415	4.69617	2.67476	3.83984	3.77382	2.88107	4.66368	3.88525	4.82092
Bos_taurus_newGene_1918	0	0	0.627785	0.778014	0.480007	0.91087	0	0.954484	0.35096	0	0.767827	0	0.18338	0.371737	0
Bos_taurus_newGene_1919	0	0.313686	0.978147	0	0	1.38523	0.510492	0	0	0.151594	0	0	0.756398	0.437663	0
gene-LOC112445890	0	0	0	0	0	0	0	0	0	0	0	0	0	0	0
gene-LOC112445897	0	0	0	0	0	0	0	0	0	0	0	0	0	0	0
gene-VEGFD	1.27096	0.803812	0.901067	2.72171	1.56609	1.86446	1.58419	3.10773	0.78495	0.863947	1.42663	0.452362	0.808109	0.713829	0.786138
Bos_taurus_newGene_1912	0.692706	0.625065	2.10758	1.75419	0.79037	0.120096	0.237749	0.185939	0.132818	0.072559	0.174706	0.086824	0.13091	0.427413	0.222542
Bos_taurus_newGene_1913	2.04039	5.16798	1.92374	2.12094	2.04366	2.59616	2.74779	4.01193	1.82681	2.18287	2.5902	2.18303	2.91822	4.33865	1.76316
gene-TBCEL	0.749976	1.04701	1.89172	2.54035	0.924516	1.19476	2.31177	2.132	0.69024	0.965433	1.46453	0.677796	0.807259	1.28639	0.950496
gene-HIST2H3D	0	0	0	0	0	0	0	0	0	0	0	0	0	0	0
gene-LOC618938	0	0	0	0	0	0	0	0	0	0	0	0	0	0	0
gene-LOC782807	0	0	0	0	0	0	0	0	0	0	0	0	0	0	0
gene-LURAP1L	0.445549	0.139072	1.03741	0.764551	1.07225	0.352937	0.706991	1.24211	0.401203	0.100989	0.192445	0.464211	0.032472	0.522223	0.174773
gene-RELL2	0	0	0.04557	0.0503	0.164966	0.079932	0	0	0.077472	0	0.036301	0.093435	0.068537	0.103872	0.082086
gene-RELL1	4.86228	5.28669	6.50137	6.72949	7.83142	6.24664	6.14418	7.97032	4.43911	3.96783	5.85671	3.6855	3.9831	5.50045	4.11671
gene-DDX10	0.950571	1.32857	2.04672	1.57294	1.36805	1.36228	0.743096	0.713904	0.930483	1.30587	0.868345	0.696443	0.466198	0.513622	1.17091
gene-PATE2	0	0	0	0	0	0	0	0	0	0	0	0	0	0	0
gene-PATE3	0	0	0	0	0	0	0	0	0	0	0	0	0	0	0
gene-PATE1	0	0	0	0	0	0	0	0	0	0	0	0	0	0	0
Bos_taurus_newGene_155	0.131258	0.113862	0	0	0	0	0.123992	0.793281	0.238469	0	0	0	0	0	0
Bos_taurus_newGene_158	0	0	0	0.263124	0	0	0	0	0	0	0	0	0	0	0
Bos_taurus_newGene_159	0.381685	0	0	0	0.294343	0	0	0	0	0	0	0	0	0	0
gene-ADD2	0.033377	0.006241	0.030995	0	0.025526	0	0	0.019102	0	0	0	0	0	0	0
gene-ADD3	5.53175	5.07968	12.8164	10.2091	6.5653	6.23916	7.68677	9.97257	3.43568	2.87596	3.82841	2.1039	1.98981	3.58254	2.77757
gene-LOC112444276	0.441388	0.334929	0.045248	0.083062	0.310508	0.65668	0.227681	0.530338	0.465809	0.088779	0.528912	0.409841	0.410266	0.250706	0.411779
gene-ADD1	28.501	30.6883	36.4922	39.2925	33.0125	28.6028	35.1033	33.4432	22.2269	23.4354	22.5128	21.3458	26.1532	28.8482	20.6672
gene-KLRB1	0	0.067191	0.081537	0	0	0.042729	0	0	0	0	0	0	0	0	0
gene-GMPR2	9.46246	7.69101	7.30023	7.49188	6.56694	5.8328	6.68434	7.43715	5.74581	5.18382	6.88759	4.61297	4.43631	5.86662	5.52221
gene-GDNF	0.047907	0.088323	0.460225	0.177333	0.146893	0.070503	0.061771	0.166187	0.35218	0.071245	0.051337	0.037718	0.075443	0.021696	0.067415
gene-RPRML	0	0.029923	0.050669	0.303503	0.03613	0	0.082491	0.037789	0	0	0.010835	0.020359	0	0.164524	0.229891
gene-SNUPN	13.4355	9.6436	2.8811	9.76438	14.5769	11.148	11.6697	15.5435	12.911	11.0071	11.6518	11.9485	9.08674	11.1998	12.6741
gene-OR1G1	0	0	0	0	0	0	0	0	0	0	0	0	0	0	0
gene-LOC112443130	1.92445	1.18155	0.349003	0.484038	0.90461	0.735803	0.657628	0.234399	0.637538	0.695229	0.605489	1.21565	0.532027	0.958129	0.356248
gene-PRKCQ	15.3139	11.2319	1.82293	6.64203	13.7207	12.5549	17.067	19.5262	19.6248	14.2486	16.1135	20.2654	17.5989	20.7205	17.2665
gene-BST1	0.051575	0	0.158178	0.024417	0.023046	0	0.11819	0	0	0.073603	0.021003	0.021604	0.051185	0.048174	0
gene-C7H5orf24	6.18533	4.87666	8.35615	5.12792	4.26576	4.12868	5.55496	5.59769	3.12351	3.14	4.56854	2.40695	3.41853	4.28227	5.21611
gene-PRKCZ	8.65464	4.92442	3.37728	6.77716	7.13363	5.50638	9.19569	10.3589	11.4912	6.83954	7.1753	12.8326	7.60095	11.256	7.00148
gene-PRKCG	0.108913	0.212071	0.254634	0.311723	0.337219	0.265874	0.127547	0	0.063385	0.190553	0.059876	0.172672	0.235908	0.155954	0.09085
gene-PRKCD	0.228913	0.509651	1.03045	0.682658	0.221676	0.122532	0.206236	0.367685	0.090812	0.236101	0.215001	0.057857	0.128749	0.038931	0.069677
gene-PRKCE	2.53769	2.30662	5.43038	2.50822	2.00808	1.58134	1.64514	2.44916	1.84542	1.91805	2.52277	2.13609	1.8595	2.19629	2.45622
gene-PRKCB	0.156224	0.094387	0.189454	0.226446	0.05917	0.204708	0.188406	0.126059	0.017501	0.039433	0.110218	0.045801	0.104826	0.038184	0.038114
gene-PRKCA	4.36077	4.86023	3.74211	3.85602	2.9699	2.31781	2.65252	4.55488	3.22131	4.76767	4.09136	3.05957	5.5857	4.22503	3.90015
gene-PRKCH	5.68365	8.95829	23.8407	10.7994	4.54825	4.32095	3.53432	5.02671	3.85943	5.94646	6.44443	2.54973	3.93141	4.78733	4.32648
gene-PRKCI	1.35875	1.42281	2.62872	2.10547	1.25527	1.64413	1.41712	1.43375	1.00391	1.07848	1.24659	1.00502	0.989509	1.09496	0.977758
gene-LOC112444859	0	0	0	0	0	0	0	0	0	0	0	0	0	0	0
gene-WFDC5	0	0	0	0	0	0	0	0	0	0	0	0	0	0	0
gene-WFDC2	0	0	0	0	0	0	0	0	0	0	0	0	0	0	0
gene-WFDC3	1.13029	2.33448	0.116738	1.69187	1.35237	1.11282	1.03863	1.4674	1.12934	1.18677	0.761276	0.742245	2.04213	1.93422	0.944318
gene-WFDC1	16.7008	21.1609	44.4186	30.6099	11.3753	9.51625	17.2888	11.4349	8.83824	9.23345	12.2275	11.8305	11.5121	15.8695	13.7158
gene-WFDC8	0	0	0	0	0	0	0	0	0	0	0	0	0	0	0
gene-WFDC9	0	0	0	0	0	0	0	0	0	0	0	0	0	0	0
gene-VPS26A	12.914	11.4894	18.2786	16.4247	11.9022	12.79	13.0188	13.2687	9.72785	9.87609	13.2692	9.31447	10.4752	11.252	13.3373
gene-VPS26B	12.6838	13.8101	12.7906	19.4278	13.8332	13.4785	11.6107	12.4821	10.4343	11.096	11.0235	11.0335	11.1393	11.4071	10.124
gene-VPS26C	4.07292	3.35267	5.15188	4.71911	3.67352	3.1012	4.443	3.59583	2.84234	2.36204	2.42216	2.61644	2.36961	3.02426	3.57656
gene-IFT43	2.58166	3.86342	6.00816	8.13697	2.92172	3.19601	4.25995	3.82457	2.94338	2.35868	2.97975	2.79178	2.15764	3.51032	3.3873
gene-GLE1	7.88407	5.4983	4.64306	5.20971	5.4454	5.23873	5.11334	5.95664	6.38525	4.55206	5.77475	5.57788	4.82494	5.40209	6.0624
gene-NUP188	2.23827	2.85068	4.3086	4.44927	2.43804	2.44366	2.33231	3.54089	1.63651	1.56288	2.09985	1.74528	2.06195	2.02452	1.70552
gene-TEX35	0	0	0	0	0	0	0	0	0	0	0	0	0	0	0
gene-TEX36	0	0	0	0	0	0	0	0	0	0	0	0	0	0	0
gene-TEX37	0	0	0	0.047814	0	0	0	0	0	0	0	0	0	0	0
gene-TEX30	1.56313	2.77162	1.39808	1.96781	2.29966	3.22571	2.11862	1.68738	0.64676	2.7074	1.25412	1.01699	3.25315	1.36501	1.35321
gene-LOC100297056	0.933022	0.448609	0.595155	1.05816	0.573809	0.716627	0.292415	0.47759	0.262574	0.40091	0.79268	0.713708	0.403104	0.748271	0.711957
gene-TEX33	0	0	0	0	0	0	0	0	0	0	0	0	0	0	0
gene-TEX38	0	0.048949	0.048824	0	0	0.043307	0	0	0	0	0	0	0.201168	0.024382	0
gene-TMEM185B	11.1157	12.0889	5.07442	9.43077	10.5477	12.3002	10.0461	8.84026	11.2086	10.7085	8.49547	10.8674	12.5874	10.98	9.78709
gene-LYZL4	0	0	0	0	0	0	0	0	0	0	0	0	0	0	0
gene-LOC618742	0	0	0	0	0	0	0	0	0	0	0	0	0	0	0
gene-DIRAS1	0.666904	0.806277	0.303337	0.312061	1.41776	1.18164	2.2613	1.59631	1.49187	1.00404	0.75503	1.62199	1.40137	2.5106	0.587933
gene-DIRAS2	0	0	0	0	0	0	0.016512	0.013668	0	0	0.023657	0	0.01373	0	0
gene-DIRAS3	0.112868	0.063052	0.095958	0.426796	0.236857	0.132708	0.037448	0.045772	0.017669	0.014373	0.174555	0	0.030653	0	0.170011
gene-CENPP	1.13038	0.933869	0.282171	0.758123	1.68019	1.4165	1.11803	1.32305	0.591537	0.665126	0.960295	0.902207	0.692728	1.48179	1.14708
gene-CENPQ	0.308607	0.560945	1.06855	0.997712	0.426132	1.06006	1.14746	1.34626	0.299989	0.709864	0.724747	0.560883	0.726343	0.508549	0.619279
gene-CENPS	5.26809	5.20055	4.21736	6.10537	8.32527	6.56894	6.93406	4.32042	5.23537	5.01595	4.21837	5.32368	5.7324	5.58056	5.08848
gene-CENPT	1.88687	1.87621	0.634885	2.83515	1.93594	1.26276	2.35886	1.34255	0.719324	1.01951	1.56531	1.12533	0.930649	2.18524	2.27603
gene-CENPU	0.765663	1.20599	0.763047	1.22275	1.18764	1.10213	1.29352	1.17102	1.34394	1.25726	1.6472	1.60491	1.71591	1.4703	1.76109
gene-CENPV	10.2935	10.9779	6.25358	8.84187	10.1307	13.5478	14.1191	8.91592	9.33565	12.3782	8.41018	19.6479	11.7659	12.5197	8.45582
gene-CENPW	0	0.08004	0	0.35103	0	0	0.163902	0.149516	0.21667	0	0.150972	0	0.054974	0.105039	0
gene-CENPX	8.71413	9.18703	6.25797	8.61279	10.5666	14.7489	11.8169	9.3567	10.8563	8.73029	8.63299	7.30692	9.13309	10.4285	7.15624
gene-CENPA	0.089777	0.130235	0.162239	0.600802	0.136325	0.231596	0.388344	0.66345	0.01679	0.056045	0.415231	0.081312	0.018261	0.133002	0.335587
gene-CENPB	15.6976	18.3712	24.5186	25.9167	16.4561	12.7892	15.0471	13.8881	15.7704	16.5426	14.0992	14.8893	15.4231	19.7537	18.2247
gene-CENPC	4.20878	3.391	4.25465	4.85441	3.82747	4.4038	3.37547	4.71188	2.43643	2.84153	3.99679	2.18983	3.07161	3.53528	3.21295
gene-LAYN	2.692	5.24859	12.7769	10.2402	2.35229	4.34343	3.03142	4.32329	1.37147	2.01528	2.01189	0.933315	2.76135	3.40744	1.99849
gene-CENPF	0.055285	0.06796	0.047385	0.235074	0.083238	0.045129	0.17594	0.51887	0.006596	0.036268	0.176517	0.009118	0.013188	0.04473	0.161645
gene-CENPH	0.282005	0.374925	0.395465	0.295054	0.218617	0.661082	0.434301	0.457591	0.097333	0.452887	0.171612	0.32212	0.695883	0.173474	0.357866
gene-CENPI	2.31154	1.89087	1.98592	2.22341	2.01016	1.00175	1.46068	2.2221	1.69616	1.40248	2.0336	1.24306	1.67407	1.4392	1.93614
gene-CENPJ	0.525994	0.332853	0.347702	0.312695	0.329938	0.365883	0.406579	0.392028	0.283563	0.283966	0.234559	0.368792	0.312431	0.273991	0.338013
gene-CENPK	0.071373	0.052227	0	0.283002	0	0	0.087448	0.306193	0	0	0.16763	0	0	0.024074	0
gene-CENPL	0.932337	1.81594	3.85071	2.53004	1.68247	1.19196	1.57811	1.6773	1.03557	1.0016	1.21397	0.883654	1.33423	0.916156	1.11031
gene-CENPM	0.720094	0.394708	2.55784	1.18739	0.535056	0.291231	0.235424	1.41716	0.347144	0.196675	1.50604	0.490838	0.298743	0.626569	0.751312
gene-CENPN	0.085996	0.265584	0.182871	0.098149	0.234907	0.418834	0.232077	0.456937	0.338949	0.067541	0.317334	0.058405	0.253146	0.224803	0.261118
gene-CENPO	1.4441	0.834358	2.20729	1.95059	0.924181	1.03758	0.972446	1.11829	0.717499	0.70638	1.15895	1.12545	0.824545	0.928244	1.27811
gene-LMAN1L	0	0	0	0	0	0	0	0	0	0	0	0	0	0	0.057149
gene-PCDH20	0	0.111022	0.042347	0.023401	0	0.133313	0.047704	0.120235	0	0.142707	0	0	0.059433	0	0
gene-PPARGC1A	5.23311	7.94088	1.02387	5.22171	11.0359	7.10779	6.57475	18.143	2.57797	5.23398	5.88476	3.66425	8.51275	6.4831	4.0397
gene-PPARGC1B	5.68625	5.53308	0.757134	1.28343	2.52764	3.38902	3.37347	2.66541	3.48656	4.42648	6.63371	3.33563	5.84592	3.08194	7.29268
gene-LOC112441980	0	0	0	0	0	0	0	0	0	0	0	0	0	0	0
gene-LOC112441985	0.118108	0.204226	0.024714	0.180867	0.113522	0.354496	0.642035	0	0.1595	0.201622	0	0.489329	0.177802	0.516023	0
gene-LOC112441984	0	0.029711	0	0	0	0	0	0	0	0	0	0.148371	0	0	0
gene-LOC112441986	0	0	0.049016	0	0	0.011649	0	0	0	0	0	0	0	0	0
gene-TANC2	1.91474	1.37426	1.2089	1.46699	1.68644	0.967086	1.56895	1.77254	2.34964	1.40494	1.65693	2.19792	1.14398	1.4807	1.86395
Bos_taurus_newGene_6141	0	0	0	0.034083	0	0	0	0	0	0	0.227498	0.04437	0	0	0
Bos_taurus_newGene_6147	0	0	0	0	0	0	0	0.604702	0.170675	0	0	0.123262	0	0	0.193241
gene-TRAPPC10	4.63283	4.53023	4.45999	4.96896	4.21512	3.74123	3.45754	4.10654	3.67938	3.57017	4.65733	4.10027	4.23783	3.80508	4.38791
gene-TRAPPC11	5.71278	5.59091	6.7113	5.73445	5.73172	4.75916	5.44579	7.08365	4.98999	3.72006	5.58366	5.08637	4.2246	5.42973	5.46092
gene-TRAPPC12	5.07758	5.03368	4.28918	5.647	4.47234	5.02409	4.88719	5.80358	3.61643	3.88421	4.02062	3.88499	4.5012	4.41926	4.75575
gene-TRAPPC13	12.6449	11.0527	6.44161	9.13032	11.3517	12.539	11.773	11.6661	8.85714	9.15133	11.2626	11.2692	11.7955	12.6273	12.3274
gene-LOC509854	0	0	0	0	0	0	0	0	0	0	0	0	0	0	0
gene-CLDN25	0	0	0	0	0	0	0	0	0	0	0	0	0	0	0
gene-CLDN23	0	0	0	0	0.021751	0	0	0	0	0	0	0	0	0	0
gene-CLDN20	0.034671	0.057784	0.014353	0.121577	0.143957	0.101936	0.095039	0.209603	0	0.064695	0.059413	0	0.06716	0	0.013684
gene-LOC529047	0	0	0	0	0	0	0	0	0	0	0	0	0	0	0
gene-OR2T4-2	0	0	0	0	0	0	0	0	0	0	0	0	0	0	0
gene-LKAAEAR1	0	0	0	0	0	0	0	0	0	0	0	0	0	0	0
gene-SCPEP1	9.69736	10.2984	13.3556	17.2806	9.80175	9.25999	10.5601	13.0096	6.18107	7.29421	9.03885	4.96996	5.58841	7.05485	6.54531
gene-LOC112445988	6.48951	6.7138	4.97269	4.84696	5.54238	6.73036	6.65897	7.33471	8.65398	6.80303	7.14235	7.24058	5.45712	7.10588	8.11688
gene-TMEM45A	1.08157	1.12573	0.715512	2.06437	1.77564	2.47478	2.22425	3.4174	0.587267	0.480009	1.22443	0.285967	0.43715	0.429615	0.900572
gene-NOTCH1	11.1325	11.683	44.6768	25.3707	8.7657	4.05154	5.50981	5.73263	3.9357	3.59087	5.36556	2.64816	4.50275	7.51136	4.15314
gene-NOTCH3	7.33685	10.837	35.1342	15.9403	5.65122	4.91171	6.70643	5.11539	3.67571	3.30365	4.46874	2.84523	3.6555	6.8095	4.2694
gene-NOTCH2	1.85351	1.55003	3.09956	3.0891	1.69508	1.96168	2.29345	2.70338	0.6249	0.783853	1.30216	0.504689	0.859514	0.78985	1.04255
gene-LARP1B	4.00836	3.05621	1.08859	3.09309	3.9786	2.89607	2.34127	3.11553	3.38249	2.81196	4.20187	3.23226	2.39606	3.82694	4.65602
gene-LOC531462	0.115066	0.059455	0.056233	0.079446	0.15655	0.072671	0.076006	0.12087	0.176261	0.030845	0.085723	0.055778	0.099189	0.052934	0.129382
gene-OSER1	36.3794	26.0292	12.2959	27.0805	40.9387	41.4461	32.1974	27.3491	42.8465	34.5539	31.6472	37.9336	29.6948	33.8603	26.1199
gene-KLHDC8A	0	0	0.324732	0.417835	0	0	0.13325	0	0	0	0	0	0	0	0
gene-KLHDC8B	10.1628	6.76186	8.50986	8.05068	14.8024	8.08064	6.78839	5.81215	2.71848	2.56742	3.79303	3.00777	3.34414	3.25873	4.02869
gene-LBHD1	0.29407	0.116135	0.067087	0.097419	0.201952	0.268403	0.240723	0	0.183253	0.363491	0	0.085259	0.354477	0.423418	0.533199
gene-LBHD2	0	0.128939	0	0	0.076392	0.076051	0.025834	0.020964	0	0.080254	0	0.10885	0	0	0
gene-LOC100140412	0	0	0	0	0	0	0	0	0	0	0	0	0	0	0
gene-DRD3	0	0	0	0	0	0	0	0	0.024244	0	0	0	0	0	0
gene-DRD2	0.045409	0	0.194096	0	0	0	0.102885	0	0	0	0	0	0	0	0.021282
gene-DRD1	0	0	0	0.025385	0	0.024447	0.020676	0.025103	0	0	0	0	0	0	0
gene-DRD5	0	0	0	0	0	0	0	0	0	0	0	0	0	0	0
gene-DRD4	0.014396	0.033804	0	0	0	0	0	0	0	0.066402	0	0	0	0	0
gene-RAI2	0.26688	0.739628	0.568624	0.847662	0.444551	0.241692	2.00392	0.402338	0.321378	0.119606	0.352205	0.080358	0.088176	0.260626	0.134969
gene-LOC788864	0	0	0	0	0	0	0	0	0	0	0	0	0	0	0
gene-DEPDC7	0.404586	0.372297	0.40981	0.26242	0.562454	0.338924	0.346598	0.437429	0.212374	0.408413	0.787538	0.180095	0.741971	0.239245	0.584096
gene-DEPDC5	2.48972	2.95035	2.07861	2.83532	3.35076	2.56212	2.85555	3.23335	2.53381	3.23925	2.67738	3.13938	3.22247	3.04905	2.92025
gene-DEPDC1	0.014515	0.009977	0.011323	0.049259	0.045376	0	0.068158	0.072432	0	0	0.043603	0	0	0	0.022526
gene-LOC100126053	0	0.026514	0	0	0	0	0	0	0	0	0.029527	0	0	0	0
gene-LOC112445664	0	0	0	0	0	0	0	0	0	0	0	0	0	0	0
gene-LOC112445666	0.20132	0	0.312354	1.98038	0.288602	0.096791	0.488128	0.91223	0.280917	0	1.48607	0.060469	0	0.251165	0.926178
gene-LOC112445660	0	0	0	0	0	0	0	0	0.026051	0	0	0	0	0	0
gene-RWDD3	2.20508	1.74598	0.41496	1.7529	1.53137	1.46171	2.04766	1.43372	1.73455	1.17755	1.93554	2.15014	1.25936	1.90104	2.67096
gene-LOC112445663	0	0	0	0	0	0	0	0	0	0	0	0	0	0	0
gene-JAM3	10.7739	10.0071	20.0862	22.7528	10.0703	8.165	7.93264	8.87307	6.35521	7.79874	9.54715	5.7062	7.49068	8.15991	8.84642
gene-JAM2	8.47625	10.1605	49.1882	16.2808	5.41315	6.17774	8.10734	8.21532	5.70505	6.04589	6.05944	4.00015	5.3064	8.8425	5.32002
gene-ASPHD2	0.997571	0.908583	1.30423	1.76248	0.721884	0.587575	0.846921	1.61844	0.412471	0.42462	0.437932	0.368256	0.516715	0.458902	0.374635
gene-ASPHD1	0	0	0	0	0	0	0	0	0	0	0	0	0	0	0
gene-GREB1L	0.653691	1.1177	0.303861	0.831784	1.53999	0.924339	1.41433	2.49656	0.805543	0.755779	1.07368	0.497199	0.609863	1.35121	0.745234
gene-JAML	0.132189	0.106506	0.814457	0.271987	0.14332	0.116117	0.237685	0.149502	0.27284	0.156571	0.071881	0.079044	0	0.176256	0.074573
gene-CCDC28A	7.2554	4.2853	1.38012	4.14587	4.82629	4.20266	4.4296	4.87986	5.56617	3.85258	4.11425	4.41538	3.2859	5.0132	4.72394
gene-NEIL3	0	0	0	0.136152	0	0.075839	0	0	0	0	0.047162	0	0.0828	0	0.053898
gene-NEIL1	1.4381	1.61873	1.22317	1.85186	1.65785	1.59327	2.46424	1.71767	1.41322	1.14205	1.51521	1.1134	0.995679	1.43088	1.0715
Bos_taurus_newGene_727	0.128811	0	0	0	0.095997	0.119183	0.66808	0.273873	0.057189	0	0.110253	0.199249	0	0	0.330407
gene-CGA	0	0	0	0	0	0	0	0	0	0	0	0	0	0	0
gene-LOC520584	0	0	0	0	0	0	0	0	0	0	0	0	0	0	0
gene-CGN	0.145364	0.125707	0.205839	0.159431	0.205482	0.133158	0.128331	0.163185	0.095821	0.013684	0.147522	0.036172	0	0.043717	0.207764
gene-CARD6	0.89295	0.56281	2.37191	1.25101	1.06473	0.61944	1.21126	0.844457	0.643548	0.522694	0.536082	0.575362	0.425099	0.683117	0.425249
gene-PHGDH	1.5993	2.30311	4.61579	8.54372	1.77476	2.3399	2.23276	1.82716	0.748372	1.0552	1.73226	0.467849	0.994371	0.565567	0.93489
gene-CARD9	0.28945	1.02127	0.923257	1.56896	0.501326	0.878079	0.570438	1.25661	0.067281	0.250117	0.527616	0.181692	0.107235	0.257655	0.398456
gene-SEH1L	22.8149	25.0219	11.4766	24.8472	24.5571	28.7694	22.9819	31.497	22.3594	26.3758	26.5341	25.6895	26.462	23.4466	28.7813
gene-SCFD2	4.45506	3.37273	1.79458	3.23157	4.39175	4.54524	4.33031	5.89607	4.06853	3.81666	4.44319	4.65648	4.37975	3.9992	5.3459
gene-UBQLN2	49.1182	28.6777	8.51408	26.0413	29.0286	28.8376	29.6192	31.938	36.0684	27.4022	38.0757	36.9464	29.2578	36.2276	41.856
gene-SPATA6	0.366066	0.286874	0.973721	0.598434	0.308684	0.362714	0.598412	0.589702	0.319074	0.197626	0.429776	0.27675	0.156199	0.338346	0.225747
gene-SPATA7	4.74166	3.82521	3.22113	3.68225	5.18403	3.86742	4.30084	3.08619	3.84226	4.05119	2.33439	4.54035	4.35687	4.87956	3.25379
gene-KREMEN2	0	0	0	0.03803	0	0.006682	0	0	0.034491	0	0	0	0	0	0
gene-PATJ	2.06254	1.83584	1.42343	1.37606	1.89788	1.50909	1.4422	2.01223	1.84193	1.38854	1.95196	2.00965	1.8277	1.81542	2.03494
gene-ZNF507	6.10062	3.68026	2.55654	4.83446	5.16654	5.1994	3.45508	5.5486	4.49775	3.01593	6.71313	4.56334	4.49794	3.29492	6.14173
gene-LOC508933	1.56078	1.76599	0.092906	1.86178	1.55927	2.92344	2.71076	2.06503	0.991367	1.44883	1.58616	1.22821	2.45379	1.44216	1.21154
gene-QARS	32.5065	27.866	23.6235	31.5918	32.4439	32.9423	31.1198	33.0939	27.3981	28.6314	30.1508	30.2139	31.0855	31.4372	29.5401
gene-ZNF503	6.18309	3.10062	4.12172	5.04387	12.2807	7.81094	13.8426	4.51736	4.99536	2.19396	3.71538	5.1656	3.5616	4.62964	4.15058
gene-CBLB	1.20115	1.18128	2.89268	3.80764	1.99282	1.54616	1.52527	2.20166	1.64109	0.896465	1.48922	1.09158	0.513718	0.858752	1.38512
gene-CBLC	0	0	0	0	0	0.073135	0	0	0.027016	0	0	0	0	0	0
gene-WIZ	4.91754	4.73119	3.97896	6.26529	4.01764	4.08404	2.66752	3.9634	3.104	3.57245	2.91792	3.95586	4.05206	3.91514	4.04268
gene-LOC521676	0	0	0	0	0	0	0	0	0	0	0	0	0	0	0
gene-LOC617503	0	0	0	0	0	0.019886	0.022349	0	0	0	0	0	0	0	0
gene-HMX1	0.030103	0	0	0.092705	0.028519	0	0.023449	0.05589	0.016997	0	0	0.02522	0.028408	0.028212	0
gene-HMX2	0	0	0	0	0	0	0	0	0	0	0	0	0	0	0
gene-HMX3	0	0	0	0	0	0	0	0	0	0	0	0	0	0	0
gene-LOC107131854	0	0	0	0	0	0	0	0	0	0	0	0	0	0	0
gene-LOC107131857	0.513142	0.670666	1.83466	1.61374	0.413775	0.126802	0.083156	0.089377	0.079274	0	0.150614	0.046691	0	0.092088	0.060657
gene-LOC107131851	0	0	0	0	0	0	0	0	0	0	0	0	0	0	0
gene-C15H11orf16	0	0	0	0	0	0	0	0	0	0	0.022824	0	0	0	0
gene-GTDC1	3.76888	3.87578	3.53143	4.24372	3.23054	4.55309	4.23758	4.87167	3.28819	4.47906	3.86816	3.16767	3.46643	3.75318	4.72953
gene-LOC615600	0	0	0	0	0	0	0	0	0	0	0	0	0	0	0
gene-GREM1	1.11051	0.823608	1.94164	0.880752	0.691363	0.366152	1.00584	0.136185	0.445502	0.573457	0.761533	0.450488	0.362284	0.299669	0.835354
gene-PKNOX1	3.71431	3.55388	3.88973	4.62778	3.09993	3.92604	2.74446	4.73852	3.30622	3.37863	3.41893	2.77804	3.58408	3.40229	2.71615
gene-PKNOX2	8.63128	5.88965	3.40354	6.13327	10.1809	7.17187	8.54356	10.4083	5.19972	4.33657	7.34732	7.55719	7.17236	7.7384	3.96821
gene-RBBP8NL	0	0	0	0	0	0	0	0	0	0	0	0	0	0	0.021634
gene-LOC100336766	0	0	0	0	0	0	0	0	0	0	0	0	0	0	0
gene-LOC786578	0	0	0	0	0	0	0	0	0	0	0	0	0	0	0
gene-DGAT2	7.10211	6.07809	3.71639	5.95871	13.4782	22.1552	16.2124	17.9154	7.91761	4.93315	8.81833	8.90689	5.44222	10.4737	5.79077
gene-DGAT1	10.0563	11.7744	8.38608	14.4373	9.88914	10.038	9.99315	8.42964	4.39015	8.76053	9.70136	6.9381	7.41089	8.28424	8.25814
gene-LOC786573	0	0	0	0	0	0	0	0	0	0	0	0	0	0	0
gene-KIF2B	0	0	0	0	0	0	0	0	0	0	0	0	0	0	0
gene-UNKL	3.27764	3.0987	5.44768	5.20825	3.14651	2.43852	2.60395	3.03792	1.77403	1.84794	2.10283	1.85329	2.12917	2.92336	1.77856
gene-SAAL1	1.04398	1.13214	0.952221	1.14557	1.06169	0.846657	1.37331	1.17201	0.824884	1.4251	1.10191	1.31852	0.770949	1.06975	1.1362
gene-AKAIN1	0.124266	0	0.340899	0.136335	0.199585	0.08882	0.056436	0.251751	0.245491	0	0.059889	0.125323	0	0.066326	0.046086
gene-TLK1	2.63698	2.61242	3.11839	2.91133	2.40892	1.98603	2.24625	2.23428	1.74824	1.83503	1.96301	1.62117	1.64928	1.86176	2.27145
gene-TLK2	6.47623	4.7967	5.04956	5.78613	6.21148	6.12767	5.369	5.8808	5.63444	4.7955	6.6619	5.62485	6.04806	4.87653	5.20932
gene-LOC104970594	0.074338	0	0	0	0	0.078302	0	0	0	0	0	0.049376	0	0.127806	0
gene-LOC787225	0	0	0	0	0	0	0	0	0	0	0	0	0	0	0
gene-SSBP4	14.5347	16.4504	19.1305	17.7688	20.2661	16.8717	19.3259	13.2827	12.6444	12.2743	10.9629	12.4858	15.5563	14.1072	11.7854
gene-SSBP2	13.7831	9.36791	9.80606	9.93142	14.582	11.6516	17.3628	9.82765	12.5293	9.17018	12.9131	9.57589	12.1918	16.4744	14.4644
gene-SSBP3	11.3406	10.1652	12.6389	11.0517	9.43346	9.32461	9.06022	8.06369	7.44925	7.31068	6.06794	7.05049	7.42892	7.10195	8.2262
gene-SSBP1	28.9312	21.6955	9.91012	14.5606	30.0552	18.3604	28.0718	28.7093	25.1368	24.6485	24.8796	25.1598	20.4655	24.8092	31.0434
gene-RNPC3	10.0202	6.06534	3.44214	3.66438	5.63206	6.68565	9.13782	4.68134	1.88618	5.43628	3.99174	2.50496	5.7844	7.20299	4.15515
gene-C26H10orf62	0	0.039684	0.243865	0.032608	0.15556	0.073861	0.111334	0.130627	0.048709	0	0	0	0.063524	0.098925	0.081008
Bos_taurus_newGene_394	0.586199	0	0	0	0	0	0	0	0	0	0.094054	0.282385	0	0	0
gene-METTL13	2.91314	3.34082	2.02415	2.42216	3.1545	3.21877	2.61328	3.20556	2.75012	2.86849	2.84675	2.17691	2.49765	2.60466	3.38287
Bos_taurus_newGene_397	0	0	0.187904	0	0.198818	0.272833	0	0.319633	0.24151	0	0	0	0.230506	0	0.147223
gene-METTL15	1.62274	1.54746	0.403171	1.26212	2.21208	1.96179	1.76509	2.97487	1.28127	1.48903	1.60982	1.88656	1.57835	1.52286	1.80175
Bos_taurus_newGene_391	0	0	0	0	0	0	0	0.259162	0	0.19323	0	0	0	0	0
gene-METTL17	7.29393	9.91758	4.20614	7.74545	6.77771	7.51881	6.7739	9.23325	6.71083	8.36914	9.62121	6.75785	9.50601	7.35768	10.6705
gene-METTL16	5.66242	4.93555	3.1452	4.31316	3.92354	4.86617	4.84743	3.59708	4.59782	4.62468	5.90208	4.0505	4.57796	4.55579	4.91048
gene-LOC788413	0	0	0	0	0	0	0	0	0	0	0	0	0	0	0
Bos_taurus_newGene_398	0	0	0	0.038653	0.538764	0	0.16509	0.506182	0	0	0	0	0.042584	0	0
Bos_taurus_newGene_399	0.22162	0.340693	0.402125	0.877733	0.112231	0.320113	0	0.878882	0.059777	0.240341	0.282311	0.101115	0.196527	0	0.065997
gene-LOC788414	0.100145	0.043378	0.307247	0.222431	0.295815	0	0.182725	0.466559	0	0.043471	0.048466	0.013568	0.063596	0.153495	0.197259
gene-SGO2	1.18261	2.25973	1.76065	1.62333	1.46126	2.00828	1.72134	1.8409	0.730545	1.24814	0.844951	1.0532	1.66887	1.13206	1.08527
gene-MEIG1	0	0	0	0	0	0	0	0	0	0	0	0	0	0	0
gene-SGO1	0.12924	0.071872	0	0.171384	0.082643	0.067568	0.012939	0.235936	0	0.018127	0.098146	0	0.03272	0	0.132595
gene-LOC515027	0	0	0	0	0	0	0	0	0	0	0	0	0	0	0
gene-CLMP	1.05267	1.18696	1.06518	2.56986	1.38979	1.77623	2.74356	2.31595	0.434863	0.943442	0.847606	0.573731	0.519387	0.66962	0.917342
Bos_taurus_newGene_1282	0	0	0	0	0.249501	0	0	0	0	0	0	0	0	0	0
Bos_taurus_newGene_1284	0	0	0	0	0	0	0	0	0.171823	0	0	0	0	0	0
Bos_taurus_newGene_1285	0	0	0	0	0	0	1.07679	0	0	0	0	0	0	0	0
gene-HMGA1	21.9877	18.55	4.37112	22.1284	22.1616	21.6378	20.392	18.7807	20.8061	24.467	20.7109	24.1134	24.7413	24.2755	23.0232
gene-EFNA1	14.146	6.45371	23.2129	16.1339	9.47874	5.86541	6.8201	5.31943	7.62697	5.26235	6.45636	6.3966	4.95686	10.0776	9.07268
gene-EFNA2	0.258978	0.313018	1.21556	1.11101	0.209842	0.446868	0.189795	0.245944	0.193255	0.345545	0.328737	0.094032	0.165657	0.509242	0.189614
gene-EFNA3	0.044507	0.088672	0	0.062883	0	0.030664	0.052533	0	0.061891	0	0.137452	0.28509	0.028967	0	0.096524
gene-EFNA4	3.10889	6.69043	9.97475	10.0927	2.54291	2.67744	1.98832	2.08659	1.31683	3.16967	2.28405	1.20672	2.82572	2.8222	2.14187
gene-EFNA5	0.460394	0.408625	1.11301	0.613221	0.250428	0.422066	0.408124	0.311212	0.093301	0.137146	0.210489	0.214884	0.104637	0.411513	0.18011
gene-LOC785680	0	0	0	0	0	0	0	0	0	0	0	0	0	0	0
gene-LOC785683	0	0	0	0	0	0	0	0	0	0	0	0	0	0	0
gene-LOC112446984	0	0	0	0	0	0	0	0	0	0	0	0	0	0	0
gene-BCKDK	17.4449	18.4796	6.83089	16.287	13.8683	18.0273	19.43	20.2534	19.7906	19.9369	18.5662	18.5031	16.0361	18.3725	15.3769
gene-PGS1	5.98068	6.13116	7.98445	10.5317	6.43995	4.82982	4.98755	5.16133	4.00488	4.04297	4.62692	4.19834	3.83672	3.97995	4.38013
gene-PRICKLE1	1.27874	1.5818	4.39996	2.56649	1.09385	1.48302	1.34764	0.840749	0.684964	0.928781	1.15921	0.323092	0.834123	0.88767	0.61844
gene-PRICKLE3	2.23941	3.38079	5.28789	4.73562	4.02513	3.2921	3.16764	3.57219	2.14662	1.51928	2.53721	2.79879	2.7968	2.15881	2.66593
gene-PRICKLE2	0.291299	0.597692	1.50682	1.10038	0.820768	0.777478	0.756128	0.731466	0.219237	0.293246	0.33637	0.162436	0.293046	0.454064	0.370896
gene-LRG1	0	0	0.072631	0.031998	0	0.064423	0	0.033343	0	0	0	0	0.033003	0	0
gene-MILR1	0.034746	0.280176	0.184135	0.340012	0.203012	0.084704	0	0.451748	0.083104	0.101771	0	0	0	0.109847	0.2174
gene-LOC107131449	0	0	0.087608	0.058538	0.032235	0	0	0	0.099133	0	0	0	0	0.030813	0.030707
Bos_taurus_newGene_1421	0.308342	0.487508	0.040957	0.597435	0.393656	0.654898	0.099438	0.743958	1.33307	0.588033	1.17316	0.917108	0.702614	0.914356	0.786482
Bos_taurus_newGene_1422	0	0	0	0	0	0.06834	0	0	0	0	0	0.542597	0	0.480006	0
Bos_taurus_newGene_6819	1.12515	0.794269	1.03499	1.71998	1.21038	0.905149	0.844201	1.16389	1.32811	1.03673	1.80827	1.88064	1.10965	1.79354	1.45285
Bos_taurus_newGene_6811	0	0	0	0	0.325243	0.097333	0.279369	0.227255	0	0.414176	0.073461	0.496326	0.418829	0.083357	0
Bos_taurus_newGene_6812	0	0	0	0.26601	0.085905	0	0	0.472874	0.129333	0	0.234343	0.094789	0	0	0
gene-LOC511823	0	0	0	0	0	0	0	0	0	0	0	0	0	0	0
gene-TCIRG1	6.38657	4.78334	16.8015	12.5425	4.48353	3.51251	3.8984	3.85982	1.91615	2.79349	3.41539	1.90592	2.57686	3.85237	1.9504
gene-ALPK2	16.0549	9.44536	0.686295	3.98617	10.4207	5.53834	8.5557	7.95556	7.32773	4.4032	5.0669	6.18091	5.76054	4.91591	5.37557
gene-ALPK3	81.5686	82.2314	9.3681	52.8515	84.4965	77.4639	54.3228	69.6652	56.5339	65.8776	67.3707	53.9552	78.3071	66.8647	59.8137
gene-TBL1XR1	9.60973	7.01983	9.74045	8.13033	8.72408	8.15426	8.37659	7.17406	8.10838	6.74066	7.96358	8.01146	8.20435	8.60725	7.70119
gene-ALPK1	0.153144	0.172792	0.495861	0.250042	0.297402	0.195794	0.292441	0.562741	0.113536	0.084053	0.197041	0.093617	0.173861	0.214776	0.188167
Bos_taurus_newGene_4553	0	0	0	0	0	0.363778	0	0	0	0	0	0	0	0	0
Bos_taurus_newGene_4551	0	0	0.39849	0.120106	0	0	0	0	0	0	0	0	0.165657	0.059502	0
Bos_taurus_newGene_4550	0	0	0	0.220179	0	0	0	0	0	0	0	0	0	0	0
Bos_taurus_newGene_4557	0	0	0	0	0.133692	0.243827	0.785057	0	0	0.068812	0	0.42595	0	0	0
gene-SLC43A1	7.1935	5.2969	5.49032	9.28313	4.56972	4.28528	5.44057	4.67625	4.84409	6.12735	7.00428	5.44449	5.56994	6.42522	7.26972
Bos_taurus_newGene_4555	0.290987	0.512605	0	0	0.292966	0.30841	0.144791	0.075308	0.223408	0.214536	0.12647	0.071805	0.333874	0.125891	0.119635
gene-SLC43A3	0.203774	0.089086	0.084189	0.265866	0.268822	0	0.406309	0.168814	0.079847	0	0	0.019414	0	0.047909	0.112422
Bos_taurus_newGene_4559	0	0	0	0	0	0	0	0	0	0	0	0	0	0.284722	0
gene-TSGA13	0	0	0	0	0	0	0	0	0	0	0	0	0	0	0
gene-TSGA10	0.234774	0.254496	0.449681	0.326762	0.356444	0.503656	0.575229	0.488788	0.271795	0.396037	0.223523	0.333638	0.405241	0.34836	0.30978
gene-CTCF	17.3586	15.9293	13.0172	16.2997	15.8875	15.1305	17.5275	15.009	17.389	14.5107	14.2878	16.8228	14.2589	17.4177	14.7726
Bos_taurus_newGene_5517	0.200199	0	0	0.053961	0	0	0.237609	0.296299	0	0	0.140241	0	0	0	0
gene-LOC112446746	0	0	0	0	0	0	0	0	0	0	0	0	0	0	0
gene-LOC112446747	0	0	0	0.080486	0	0	0.095148	0	0	0	0.016325	0	0	0	0
gene-LOC112446744	0	0	0.629498	0.672367	0	0	0.335777	0.123309	0	0	0.089216	0	0	0.288525	0.070896
gene-LOC112446742	0.006136	0.030151	0.012855	0.034109	0	0	0	0	0	0	0.010978	0	0	0	0.035784
gene-KCTD21	2.57112	2.02721	1.44676	1.65483	1.07806	1.15416	1.84401	1.42615	0.988374	1.25892	0.987117	1.16155	1.33109	1.60106	1.07794
gene-KCTD20	10.6258	8.33753	10.4837	12.2404	9.71339	9.61186	10.4789	10.5405	8.52174	7.7082	8.74883	8.55393	8.03208	8.89473	8.96192
gene-LOC112446748	0	0	0	0	0	0	0	0	0	0	0	0	0	0	0
gene-LOC112446749	0	0	0	0	0	0	0	0	0	0	0	0	0	0	0
gene-FAM241A	1.53201	2.02253	5.2156	3.52399	1.79806	2.14824	2.59533	2.468	1.5358	0.900912	2.61949	1.82866	1.24845	1.52203	1.20835
gene-FAM241B	2.9864	2.98719	7.5008	6.37533	3.18342	1.48762	4.07268	2.73273	2.0097	2.65842	1.85743	2.04778	1.84388	2.47426	0.970602
gene-COX7B2	0.514513	1.30954	0.827231	0.099509	2.0574	0.856637	1.58735	0	0.888752	0.627477	0.07953	0.8615	0.099515	0.292528	0
gene-C5H12orf42	0	0	0	0	0	0	0	0	0	0	0	0	0	0	0
gene-C5H12orf40	0	0	0	0	0	0	0	0	0	0	0	0	0	0	0
gene-C5H12orf45	1.8706	1.81872	3.4558	2.64205	1.49465	1.96994	1.77918	1.90513	1.6994	1.31206	1.96307	1.19419	1.18962	1.7219	1.85729
gene-WT1	0	0	0.082135	0.171099	0.026454	0.073344	0	0.050079	0.015959	0	0.047171	0	0.01904	0	0
gene-MYO7B	0.42405	0.419136	3.78979	2.16507	0.472957	0.238027	0.501972	0.255225	0.094408	0.191881	0.311645	0.070172	0.1641	0.472298	0.138579
gene-HIRIP3	4.19602	4.55096	4.76287	6.20904	5.02764	4.54075	4.36861	5.24599	4.16262	3.94713	4.81184	3.81529	4.65278	4.39845	5.83152
gene-MYO7A	0.026635	0.054871	0.02696	0.054351	0.060365	0.058451	0.095845	0.125376	0.044101	0.07902	0.085742	0.027967	0.122463	0.073739	0
gene-ST8SIA5	0.802828	0.95135	0.681984	1.00124	1.35999	1.49739	3.43628	5.50206	1.44244	0.807404	2.82186	1.55025	0.766493	1.84147	1.56579
gene-SPHKAP	0	0	0	0	0	0.007806	0	0	0	0	0	0	0	0	0
gene-LOC100847880	0.525622	0.386019	0.620715	1.09849	0.492122	0.734684	0.699403	0.575288	0.435664	0.327472	0.497906	0.58411	0.350725	0.304278	0.339103
gene-RD3L	0	0.034771	0	0	0	0	0.035802	0.087519	0	0.043473	0	0	0.035753	0	0
gene-ST8SIA1	0.24087	0.270945	1.26694	0.739236	0.477246	0.274447	0.763537	0.734522	0	0.233463	0.094322	0	0.228732	0.348884	0.268697
gene-LRRC32	1.55848	1.94046	6.66865	6.59201	0.96575	0.782329	0.662566	1.13157	0.434836	0.505734	0.353002	0.46803	0.361519	0.494794	0.362377
gene-PLXNA4	0.800707	1.27145	1.01369	1.32878	0.466097	0.900893	1.16979	1.04657	0.27758	0.548709	0.533698	0.207651	0.801197	0.657062	0.468032
gene-PLXNA2	6.779	8.93405	19.0492	12.9995	5.40397	5.44243	3.82349	6.68856	3.23674	4.34356	5.84905	3.01091	4.51878	3.7322	4.36635
gene-PLXNA3	1.25951	1.22647	1.54635	2.91756	1.84354	1.28853	1.05935	1.88213	0.720885	0.587768	0.945407	0.498741	0.675886	0.814685	0.562424
gene-LOC519902	0	0	0	0	0	0	0	0	0	0	0	0	0	0	0
gene-PLXNA1	4.89404	7.19669	3.96325	7.68562	3.87771	4.01838	4.02855	4.25767	2.68372	3.52871	3.65107	3.13122	3.95101	3.50856	3.33407
gene-DTL	0.08441	0.16947	0.56239	0.373252	0.223562	0.088874	0.216519	0.256889	0.132237	0.053965	0.152535	0.11263	0.032509	0.186301	0.148641
gene-TCAF1	7.61725	7.28331	13.8865	10.004	7.83936	6.08132	9.12057	9.6471	4.26147	3.59468	4.67377	3.25514	3.55596	5.29642	5.35569
gene-TCAF2	0.078574	0.104275	0.221749	0.184203	0.103449	0.014641	0.24696	0.046643	0.011304	0.046661	0.088545	0.012649	0.085747	0.037193	0.125472
Bos_taurus_newGene_2249	0.118447	0.842495	0	0.369788	0.270067	0	0.397366	0.728361	0.154614	0	0.169636	0.280095	0.106351	0	0.166553
Bos_taurus_newGene_2244	0.174491	0.159423	0	0.16433	0.205289	0.264316	0.158475	0	0	0.13923	0.123101	0	0	0.409836	0
Bos_taurus_newGene_2241	4.43635	3.06257	0.195245	1.05065	2.65221	4.84748	1.09568	2.77079	4.96664	2.67954	1.14798	5.26054	3.01292	1.3813	0.783574
Bos_taurus_newGene_2240	0	0	0	0	0	0	0	0	0	0.154726	0.089321	0	0.356146	0	0
Bos_taurus_newGene_2243	0.052979	0.374582	0.663133	0.390411	0	0.056268	0.779283	0.340194	0.12411	0.105651	0.12577	0	0.04552	0.237946	0.13924
Bos_taurus_newGene_5739	0	0	0	0	0	0	0	0	0	0	0	0	0	0	0.390998
Bos_taurus_newGene_5735	0	0	0	0	0.110201	0	0	0.404003	0	0	0	0	0	0	0
Bos_taurus_newGene_5731	2.53183	2.31699	0.834921	1.75435	2.88244	3.4392	4.00025	3.1806	1.76333	4.26106	1.50969	1.84703	2.77442	2.65737	2.52177
Bos_taurus_newGene_5732	0.259684	0	0	0.164754	0	0	0	0	0.339074	0	0.206008	0	0	0	0.15016
Bos_taurus_newGene_5733	0	0.137352	0	0.16115	0.085193	0	0.050733	0	0	0	0	0.301098	0	0.061036	0.052646
gene-LOC506670	0	0	0	0	0	0	0	0	0	0	0	0	0	0	0
gene-LOC104969122	0	0	0	0.148309	0	0	0	0	0	0	0	0	0	0	0
gene-CEP152	0.15956	0.12012	0.285631	0.311274	0.132857	0.301358	0.274814	0.236916	0.311193	0.212651	0.213434	0.161268	0.131559	0.19889	0.149948
gene-PXDN	18.2074	26.1886	63.1865	52.7715	14.8108	12.225	13.1869	21.1204	5.36364	9.43151	12.0852	4.50975	8.46542	11.4573	10.9768
gene-ATE1	11.1158	8.50271	6.37101	10.1452	9.25271	9.01008	9.22371	9.54683	10.3207	8.5928	13.1137	9.51304	10.1012	10.8438	12.7997
gene-LOC101907893	0.092499	0.245802	0.009065	0.175507	0.183848	0.101065	0.082221	0.227625	0.072449	0.131617	0.166189	0.070347	0.05761	0.069361	0.126362
gene-C9H6orf58	0	0	0	0	0	0	0	0	0	0	0	0	0	0	0
gene-NHP2	26.723	26.7349	13.8229	38.0384	34.8384	36.5919	27.0027	43.7824	31.6199	28.8049	35.8106	29.5475	29.3344	24.0341	39.3771
gene-LOC112445464	0	0	0	0	0	0	0	0	0	0	0	0	0	0	0
gene-LOC112445465	0	0	0	0	0	0	0	0	0	0	0	0	0	0	0
gene-LOC112445462	0	0	0	0	0	0	0	0	0	0	0	0	0	0	0
gene-LOC112445463	0	0	0	0	0	0	0	0	0	0	0	0	0	0	0
gene-LOC112445460	0	0	0	0	0	0	0	0	0	0	0	0	0	0	0
gene-LOC112445461	0	0	0	0	0	0	0	0	0	0	0	0	0	0	0
gene-LOC112445468	0	0	0	0	0	0	0	0	0	0	0	0	0	0	0
Bos_taurus_newGene_6049	0	0	0	0	0	0	0	0	0	0	0.269729	0	0	0	0
Bos_taurus_newGene_6048	0	0	0	0	0	0	0	0.304315	0	0	0	0	0	0	0
Bos_taurus_newGene_6041	0.080674	0.20589	0	0.260535	0	0	0.258551	0.062775	0.070413	0	0.098558	0.060558	0	0	0.092018
Bos_taurus_newGene_6040	1.63112	1.34099	2.53735	2.88608	1.47621	0.911244	0.754559	0.80802	0.681334	1.04293	0.736649	0.397703	0.990359	0.597964	1.38497
Bos_taurus_newGene_6047	0.092013	0.08895	0	0.126592	0.21386	0	0	0.068979	0.283821	0.123236	0.146384	0	0	0	0.295367
Bos_taurus_newGene_6045	1.08377	1.36905	2.23062	4.23163	1.88603	2.54211	1.8767	2.8864	0.568157	0.325577	1.21401	0.356754	0.330083	0.435059	1.10659
gene-PWP2	3.31829	4.68656	3.73844	6.63561	4.42493	4.32053	4.31189	4.98171	2.25248	2.83458	3.9539	1.93748	2.87223	3.20161	3.37532
gene-GRASP	6.49052	8.56899	28.0893	17.6777	10.2225	5.41935	4.43705	4.28601	6.55795	7.41561	6.05008	5.75478	5.70801	5.22193	5.0255
gene-LOC112444332	0	0	0	0	0	0	0	0	0	0	0	0	0	0	0
gene-MLC1	0.146468	1.65118	0.23982	0.438322	0	0.010995	0	0.224197	0.138585	1.58989	0.797363	0.176618	1.16751	0.313427	0.661467
gene-POLRMT	3.98623	5.00515	3.55631	6.61908	5.5485	3.99943	4.76783	5.78198	3.36005	3.1254	4.01263	3.1954	3.04699	3.48046	3.5983
gene-ELMO3	0	0.050062	0.22936	0.247478	0	0.121592	0.102773	0	0	0.11668	0	0	0.084299	0.07716	0
gene-ELMO2	13.2665	14.1387	10.9036	17.6836	14.7087	17.2498	11.3245	14.3307	7.41878	9.35839	9.61283	8.57929	10.683	9.00989	8.98016
gene-PRR35	0	0	0	0	0	0	0	0	0	0	0	0	0	0	0
gene-PRR33	20.1417	20.0169	2.55204	15.8901	16.6745	19.2655	15.8081	13.9783	9.25464	15.2334	16.6928	10.4271	18.7503	19.4282	19.2868
gene-PRR32	0.233101	2.36726	0.308223	0.290179	18.3313	67.6176	37.1986	22.2738	1.08941	3.4744	0.779235	1.63603	4.20419	1.8255	1.18141
gene-LOC112446888	0	0	0	0	0	0	0	0	0	0	0	0	0	0	0
gene-M1AP	0	0.015969	0	0.048804	0	0	0	0	0	0	0	0	0	0.031541	0.01711
gene-AMMECR1L	3.24641	4.46619	5.40583	6.57153	3.70084	3.10832	2.83882	3.72164	2.56769	2.73962	3.14755	2.53794	2.93067	2.88013	3.2332
gene-CNIH4	28.8846	26.348	16.4305	25.9246	21.2307	17.6729	17.6131	20.4991	18.0106	23.9827	20.1508	18.4203	21.8429	19.5995	19.034
gene-ZNF746	4.6176	5.35626	3.72104	8.47425	5.60125	4.61882	3.77363	3.94676	3.55565	3.18653	3.96989	3.08674	3.54259	3.16648	4.91439
gene-CNIH3	0.0407	0.013248	0.094366	0.083183	0.012679	0.042537	0.129489	0.014135	0.048581	0.028875	0.090007	0.045117	0.057454	0.044266	0
gene-HHEX	1.24201	0.647373	4.88243	1.82012	0.313691	0.232745	1.21484	0.680992	0.45144	0.35146	0.575493	0.27312	0.099199	1.43868	0.338514
gene-CNIH1	16.4428	14.3794	16.1889	16.6723	14.9672	15.7396	14.7853	18.6542	11.2303	11.1931	12.1584	10.0812	12.0109	13.0594	13.0517
gene-LOC112449027	0	0	0	0	0	0	0	0	0	0	0	0	0	0	0
gene-ENAM	0	0	0	0	0.013856	0.05185	0.124531	0.033149	0.074894	0	0.066689	0.01838	0	0.037478	0.007216
gene-ENAH	3.85235	3.88584	6.6401	5.85826	6.81645	4.47428	5.33766	8.15217	8.76497	3.39765	12.4823	3.8024	3.69912	4.44332	4.84446
gene-CD70	0	0	0	0	0	0	0	0	0.043051	0.090273	0.049429	0	0	0	0
gene-CD72	0.088016	0	0.340025	0	0.206666	0	0	0.056424	0	0	0	0	0.177379	0.090494	0
gene-NAP1L1	33.9347	28.7152	44.4157	51.5068	23.8023	38.2904	30.4611	40.0892	30.0342	18.2959	34.2068	17.352	8.21645	30.8625	23.2906
gene-CD74	228.468	239.82	818.518	404.086	165.458	119.44	159.766	170.437	104.393	123.934	108.906	89.4708	105.516	166.413	93.8838
gene-C1R	13.8635	11.5712	11.531	32.6139	16.1215	26.2344	17.4676	33.7599	7.03415	9.89027	11.6264	6.91717	7.19234	5.42164	7.63721
gene-C1S	12.3878	8.88765	9.73613	24.1092	16.2004	17.3846	17.1059	28.0733	5.7748	7.26826	11.0475	5.60251	4.75542	3.75479	6.09032
gene-GMEB1	1.76889	2.47453	3.77418	3.73527	2.14787	2.19414	2.05438	2.15017	1.13359	1.77707	1.65495	1.36865	1.55087	1.26889	1.77644
gene-GMEB2	5.88701	6.54872	5.65624	7.13628	8.77599	7.08237	5.73125	4.6448	4.7682	8.18179	4.46893	4.91064	7.94487	6.5845	5.34276
gene-IRGQ	7.16374	6.6505	5.13664	6.37947	6.14196	5.50266	6.03807	6.96442	5.31692	4.00515	5.29368	6.10774	5.10903	6.02331	6.22548
gene-LOC101907330	0	0	0	0.044212	0.096916	0.154145	0	0.046008	0	0	0	0	0	0	0
gene-C1D	5.95576	6.44729	5.22113	5.61011	5.15159	5.44079	4.9182	4.10199	3.77332	5.71951	5.16383	4.37581	6.52637	5.02022	5.20619
gene-LOC100300759	0	0	0	0	0	0	0	0	0	0	0	0	0	0	0
gene-LOC101907335	0	0	0	0	0.027335	0	0	0	0.014335	0	0	0	0	0	0
gene-DLC1	8.59303	11.8407	38.7508	22.5177	8.84996	6.39682	5.32176	7.56119	4.12608	5.70181	7.57775	3.71451	5.56394	5.43571	5.0264
gene-LOC508604	0	0	0	0	0	0	0	0	0	0	0	0	0	0	0
gene-LOC515090	0	0	0	0	0	0	0	0	0	0	0	0	0	0	0
gene-OSBP2	7.64577	10.5342	1.29917	6.78038	9.91139	18.4384	19.7438	4.86926	1.8289	4.47766	0.869489	1.63238	6.92676	3.77318	1.06113
gene-OR6B1	0	0	0	0	0	0	0	0	0	0	0	0	0	0	0
gene-RARG	10.7389	7.70979	26.3591	15.6906	4.95535	3.97398	4.0632	5.83137	4.10418	4.87324	4.82422	4.39524	3.44394	7.91662	5.37883
gene-GUCY1A2	0	0	0	0	0	0	0	0	0	0	0	0	0	0	0
gene-EFCC1	0.089663	0.168473	2.05833	1.25344	0.48643	0.492643	0.651072	0.529495	0.147412	0.197961	0.372277	0.290057	0.219035	0.732764	0.166643
gene-GUCY1A1	4.5095	5.64867	18.7128	12.2503	3.33928	2.74996	3.28292	4.25691	1.43696	1.43851	3.1494	1.05682	1.68769	2.51395	2.6625
Bos_taurus_newGene_1185	0	0	0	0	0.187709	0	0	0	0	0	0	0	0	0	0
gene-LOC100138951	0	0	0	0	0.056196	0	0	0	0	0	0	0	0	0	0
gene-LOC619000	2.19259	0.606399	2.45782	1.70635	1.77303	1.0739	2.31569	1.93658	1.54638	0.557918	0.968009	2.17392	0.933263	2.345	1.42038
gene-C22H3orf49	0.069408	0.047223	0.131066	0.102848	0.060642	0.08284	0.098593	0.062879	0.010411	0	0.073076	0.025609	0.023451	0.061968	0.040518
gene-OXNAD1	2.19535	3.4263	3.32863	3.65821	2.71002	3.62341	2.24438	4.66916	2.3558	2.43178	3.3195	2.10996	2.74074	2.82075	2.78049
gene-DAPP1	0.044635	0.31387	0.575103	0.248155	0.145467	0.327014	0.20623	0.347401	0.052985	0.187361	0.206427	0.096592	0.234032	0.121432	0.317084
gene-CSDC2	1.18866	1.75946	4.91686	3.08724	2.16831	2.13519	3.72362	1.57539	0.813028	0.708667	1.05287	0.678993	0.456094	1.39741	0.918326
gene-LOC112448040	0	0.039101	0	0	0	0	0	0	0	0	0	0	0	0	0
gene-SPATA18	0.094271	0.033119	0.026534	0.031459	0.032349	0	0.035332	0	0	0.016483	0	0.014351	0.032659	0.062934	0
gene-SPATA19	0	0	0	0	0	0	0	0	0.062628	0	0	0	0	0	0
gene-GNG11	43.5829	42.203	189.283	111.064	38.4619	29.362	47.9872	52.3694	16.769	23.7911	27.5837	14.7182	16.3224	34.3866	24.6004
gene-GNG10	33.7409	34.6098	28.6141	37.0826	43.6343	46.2944	50.279	48.3022	29.9269	37.4156	36.2432	29.1706	32.0769	38.4573	38.7762
gene-FOLH1B	1.16552	2.33814	1.57838	4.30103	2.2247	3.03008	2.58206	4.44416	0.996435	1.29689	1.81116	0.466774	1.28529	0.802892	1.45954
gene-SPATA13	0.692572	0.815863	3.3753	2.02123	0.414444	0.36385	0.603278	0.588349	0.270931	0.254294	0.310461	0.107759	0.182096	0.532786	0.374065
gene-SPATA16	0	0	0	0	0.025713	0	0	0	0	0	0	0.08997	0	0	0
gene-SPATA17	0	0	0	0	0.023129	0	0	0.114808	0	0.027228	0	0.05715	0.026526	0.043218	0.064642
gene-CDKN1B	15.4912	12.2923	19.0454	13.8574	12.0351	13.7974	12.2387	11.6171	13.2836	11.4109	9.24867	10.8913	11.8701	13.6988	10.4355
gene-CDKN1C	15.4776	15.7793	64.5207	51.5394	20.5417	16.9564	13.2358	25.1159	11.232	13.9529	13.8683	12.8187	8.68479	15.4636	15.3743
gene-CDKN1A	31.6808	76.7375	83.8532	68.7509	33.1556	43.8518	22.2431	19.7122	19.9451	43.5626	30.2531	17.1644	44.7967	14.983	22.1435
gene-RAVER1	5.99423	6.92657	9.6188	11.3127	6.20308	6.14926	4.54587	6.25351	3.48218	4.4557	6.75427	4.02808	5.53816	4.99617	5.17546
gene-RAVER2	0.706946	0.833589	0.566291	0.666265	0.881028	1.40006	1.60285	0.701845	0.894691	0.511545	0.691553	1.01689	0.931745	1.60974	1.01858
gene-LOC515227	1.01762	0.723512	0.556417	1.005	1.0094	0.850519	0.671367	0.331569	0.840293	0.61631	0.784857	0.305643	0.928664	0.4189	1.09061
gene-YES1	2.43648	3.55366	11.4189	4.7675	2.60828	1.89363	2.0605	2.19624	1.31294	1.69855	2.35508	0.911323	2.04358	1.93006	2.15344
gene-WDR49	0	0	0	0	0	0	0	0	0	0	0	0	0	0	0
gene-WDR48	5.55742	6.08558	10.0863	7.76479	5.86813	4.43624	5.69528	6.64019	3.92145	4.73385	4.877	3.9555	4.57243	4.66673	4.88941
gene-WDR47	6.06388	5.93798	5.07961	6.29944	5.36675	6.61731	5.4992	4.61839	5.09829	4.64631	4.37981	5.68014	5.24457	4.35236	4.65784
gene-WDR46	7.57402	8.52119	6	12.2028	8.81287	7.11277	6.16199	10.1832	6.94406	6.57263	8.59561	4.47508	5.70887	6.83439	8.82072
gene-WDR45	17.465	12.8807	10.8042	19.5325	18.0996	14.1182	20.0832	22.4266	18.6483	15.3282	18.1651	17.2134	14.2206	20.0789	16.1595
gene-WDR44	3.79105	2.77954	3.85705	3.37768	2.66036	2.21882	2.85643	3.54831	2.88844	2.18693	3.32421	2.588	1.80092	2.21472	3.19499
gene-WDR43	6.55347	6.99215	5.8063	8.17535	8.32007	7.70574	7.20985	7.80795	5.14374	5.93861	7.35799	4.44581	5.82073	6.47201	6.18264
gene-HMCES	5.92061	6.1387	8.26821	9.3978	5.08493	4.90773	5.35113	5.5828	3.39216	4.09036	4.58742	4.90555	3.77381	4.20296	3.472
gene-WDR41	7.66573	6.78478	5.5933	6.40661	7.18685	7.81323	7.64417	9.6659	6.29903	6.15829	7.59294	5.87843	7.66461	7.80945	8.5293
gene-NATD1	21.8122	13.7714	7.66655	19.7612	20.3603	14.8202	16.0144	16.8833	16.3106	12.2896	14.8051	17.7504	11.7503	17.2188	16.1754
gene-FGF8	0.382042	0	0.43562	0.242103	0	0	0.175097	0.060456	0.028919	0	0.103431	0	0	0.069029	0.173079
gene-DPM2	8.57466	6.54564	9.06766	12.9769	9.57851	6.59433	8.90764	13.9345	7.61697	5.21409	7.32017	6.40408	5.19027	7.68907	6.84724
gene-DPM3	7.78299	8.38841	11.117	15.8563	9.17111	8.37266	8.25216	11.6623	6.31185	9.02746	7.75456	5.73387	6.66423	9.18648	8.07713
gene-DPM1	34.1207	35.2369	22.8248	33.4404	38.7852	34.228	29.6858	39.5486	27.3234	29.9693	31.8985	28.1665	29.6385	28.0664	34.3829
gene-MT1E	0.163535	0.178864	0.319015	0.631898	0.194955	0	0.123371	0	0	0.249891	0.353078	0	0.472572	0.365964	0.437791
gene-SOX21	0	0	0	0.051634	0	0	0	0	0.01366	0.035218	0	0	0	0	0
gene-LOC525964	0	0	0	0	0	0	0	0	0	0	0	0	0	0	0
gene-RAD51AP1	0.326537	0.374953	0.08451	0.275121	0.270512	0.115905	0.105861	0.547943	0.122356	0.176416	0.269024	0.092913	0.288792	0.124929	0.275815
gene-RAD51AP2	0	0	0	0	0	0	0	0	0	0	0	0	0	0	0
gene-ZP2	0	0.051891	0	0	0	0	0.111347	0	0.035215	0	0.024801	0	0	0	0
gene-ZP3	0	0	0	0	0	0.652358	0	0	0	0	0	0	0	0	0
gene-ZP4	0	0	0	0	0	0	0	0	0	0	0	0	0	0	0
gene-APBA2	0	0.015834	0.126349	0	0	0	0.012717	0	0	0	0	0	0.030187	0.014789	0
gene-APBA3	14.3708	13.8291	10.5559	15.5152	12.0426	10.0669	10.0664	12.3029	10.5436	11.199	10.6325	11.5275	11.4973	11.9843	12.7104
gene-APBA1	0.532637	0.536051	1.70089	1.21375	0.33021	0.237519	0.436874	0.465862	0.217792	0.17965	0.241065	0.151339	0.14118	0.343395	0.21458
gene-LOC112445140	0	0	0	0	0	0	0	0	0	0	0	0	0	0	0
gene-LOC112445143	0	0	0	0	0	0	0	0	0	0	0	0	0	0	0
gene-LOC112445142	0	0	0	0	0	0	0	0	0	0	0	0	0	0	0
gene-LOC112445144	2.40939	2.10971	4.75673	3.91692	1.69979	1.03459	2.51926	2.47268	0.447959	1.78905	1.5677	0.656373	1.01245	0.675871	1.50544
gene-PRCP	7.04765	4.36222	11.6766	6.21697	7.91929	5.6888	7.34937	7.28712	5.076	3.64772	4.18538	3.57511	2.51612	5.62442	4.05749
gene-LOC112445146	0	0.038488	0	0	0	0	0	0	0	0	0	0	0	0	0
gene-LOC112445148	0	0	0	0	0	0	0	0	0	0	0	0	0	0	0
gene-MPV17L2	7.97964	9.06217	5.51822	11.7619	8.69086	10.1402	7.45983	10.305	8.09081	10.2738	12.5233	5.9981	7.13142	8.66005	12.0907
gene-CCDC74B	0.610841	0.682746	0.041737	0.547882	0.652223	0.235813	0.069944	0.261379	0.387801	0.281088	0.308864	0.493645	0.454782	0.385063	0.103155
gene-PRCC	24.2057	21.4207	15.1724	23.3877	19.4486	21.5075	16.8866	19.502	19.6139	21.2056	21.9392	18.4394	23.9378	21.6086	21.6291
gene-PRC1	1.88606	1.43974	0.673028	2.31257	1.57476	1.39818	1.41429	2.93508	1.65843	1.26487	2.98422	2.03705	1.90742	2.62476	2.86408
gene-DKKL1	0.219761	0.328241	0.837616	0.862375	0.40438	0.10041	0.244712	0.30793	0	0.62109	0.654931	0.213081	0.233091	0.492365	0.172558
gene-MOGAT2-2	0	0	0	0	0	0	0	0	0	0	0	0	0	0	0
gene-MOGAT2-3	0	0	0	0	0	0	0	0	0	0	0	0	0	0	0
gene-HEXIM1	45.8663	59.2912	29.3083	51.2348	31.6795	45.8666	24.3844	29.0559	27.9399	45.873	29.4745	22.6747	50.8876	35.3878	34.2317
gene-HEXIM2	2.56224	1.4853	0.696308	2.58779	1.77542	1.44677	1.44959	2.00747	1.0695	1.41046	1.75697	1.02827	1.89436	1.2403	1.53182
gene-LOC616574	0	0	0	0.05448	0.017748	0.033638	0.027807	0	0	0	0	0	0	0	0
gene-REPS1	13.8531	11.5972	7.33709	9.8716	11.8043	15.5281	13.4047	14.9171	14.351	13.6357	12.5536	17.0574	14.57	12.5311	13.9665
gene-ESRRB	2.2391	1.25749	1.41656	0.737186	2.33213	1.76843	2.20263	2.48629	1.70568	0.71683	0.578085	1.48385	0.350228	1.03174	0.707373
gene-XPO7	9.98125	8.88882	8.13544	8.4095	7.79018	8.63952	9.42584	9.84183	8.46693	6.16821	7.72401	8.04197	7.77335	7.37214	8.34402
gene-ALDH1A1	15.5341	23.2307	9.76306	24.7383	33.583	42.1136	68.2842	83.5291	26.3795	32.3772	43.395	24.1787	25.0618	37.2079	43.3263
gene-XPO1	9.28799	9.57832	11.375	14.3632	9.35252	8.4529	13.3019	16.3404	5.27857	7.44956	9.62859	5.10365	6.14605	8.93757	10.3939
gene-UXT	4.95558	5.06996	5.21373	6.22521	4.71232	5.27393	6.12809	7.49557	5.77336	5.15362	4.73842	4.41585	4.97781	6.56362	4.516
gene-GBP6-2	0	0	0	0	0	0	0	0	0	0	0	0.10814	0	0	0
gene-LOC100851523	0	0	0	0	0	0	0	0	0	0	0	0	0	0	0
gene-SMAGP	1.57077	1.76813	5.15714	3.14259	1.28675	0.539906	1.31814	0.850369	0.678439	0.956482	0.715858	0.61313	0.565614	1.98173	0.5369
gene-LOC789960	1.98728	1.58726	3.13277	2.62653	1.51879	1.55281	1.62115	1.77492	1.18468	1.05546	1.71302	0.864988	1.67304	0.764752	1.69097
gene-LOC513333	0	0	0	0	0	0	0	0	0	0	0	0	0	0	0
gene-PSENEN	52.9013	45.8049	22.9844	44.4877	54.1308	46.9931	38.3402	40.4134	54.4855	45.4197	43.0139	47.4853	38.5686	52.2707	40.6773
gene-LOC513334	0	0	0	0	0	0	0	0	0	0	0	0	0	0	0
gene-SYVN1	11.3568	11.589	8.54407	14.3644	10.1805	8.43445	7.78444	8.33492	6.73399	7.15683	7.47537	6.86476	7.59293	7.74798	7.04106
gene-TFCP2L1	0.298506	0.064636	0.041781	0.156344	0.084752	0.033983	0.010476	0	0.08545	0.01316	0.016485	0.032822	0	0.318489	0.02583
gene-LOC786297	0	0	0	0	0	0	0	0	0	0	0	0	0	0	0
gene-CAGE1	0.122508	0.088669	0.097112	0.315422	0.086497	0.022776	0.035797	0.165209	0	0.191722	0.187247	0.025673	0.079396	0.057182	0.262492
gene-PUDP	4.16365	4.80789	2.2624	4.4475	4.34412	5.07643	5.365	4.88644	2.71813	4.03316	3.30028	3.87045	3.99491	3.89771	5.02325
gene-KCND2	0	0	0	0	0	0	0	0	0	0	0	0	0	0	0
gene-KCND3	0.3784	0.110831	0.403469	0.612259	0.830056	0.714682	0.515609	0.475733	0.127488	0.108982	0.226346	0.101931	0.089062	0.164547	0.148019
gene-KCND1	0.808689	0.918546	2.12759	1.78304	1.19803	0.660526	0.909696	0.767162	0.23057	0.279347	0.428602	0.457536	0.318724	0.361055	0.225503
gene-BUD13	3.95637	3.70533	5.13673	4.30487	3.68451	3.49167	3.04471	3.64112	3.07006	2.22032	2.6011	3.68651	2.75196	2.48797	2.95463
gene-LOC790255	0.443603	1.07222	0.363534	0.137416	0.612944	1.71636	0.506889	0.202576	0.109991	0.201977	0.015586	0.096829	0.193684	0.116426	0
gene-PTGFRN	6.61192	5.67786	6.14636	9.15192	8.20704	9.60087	7.92814	12.535	2.89686	4.32385	5.74362	2.36799	3.79493	3.76722	3.68609
gene-TOR4A	0.842794	0.536968	2.40711	1.72264	0.974513	0.497375	0.312069	0.27558	0.340397	0.30839	0.360321	0.450569	0.172742	0.879261	0.656393
gene-GMIP	0.605765	0.809553	1.8485	1.65453	0.858759	0.956717	0.801571	0.819354	0.142042	0.261555	0.605938	0.107796	0.25471	0.354996	0.601511
gene-LOC112442748	0.028787	0.0251	0.431158	0.049977	0	0	0.026508	0	0	0	0.013784	0	0	0	0
gene-HSPB9	0	0	0.18606	0.363146	0.051819	0.103234	0.059393	0	0.161442	0	0.165734	0	0	0	0.12983
gene-HSPB8	533.005	533.154	80.6082	401.633	564.388	441.889	287.296	349.295	573.564	605.752	568.473	429.914	602.561	461.475	496.014
gene-HSPB1	1427.31	1477.64	1230.79	2243.92	3182.13	2307.9	2009.76	1918.77	1244.47	1226.31	1753.89	886.762	1012.34	1174.77	1538.26
gene-HSPB3	20.704	18.5094	0.89096	8.32525	32.935	19.7156	24.1905	24.8213	18.0516	15.8626	16.9682	16.0637	16.1161	21.2476	12.6555
gene-HSPB2	86.311	86.5298	20.9926	67.6981	117.743	113.373	104.081	127.782	96.8199	122.454	88.7338	111.207	108.091	103.602	99.1633
gene-HSPB7	54.8453	52.2256	33.0615	118.544	402.555	180.775	413.203	785.231	244.568	112.423	334.157	173.642	90.3093	255.926	261.126
gene-HSPB6	617.137	676.167	81.3177	411.849	1014.53	951.338	1489.06	1552.21	1345.1	1675.38	1909.85	1270.32	1347.7	1451.25	1927.25
gene-UCN3	0	0	0	0	0	0	0	0	0	0	0	0	0	0	0
gene-UCN2	0	0.039223	0	0	0	0	0.00777	0	0	0	0.082614	0	0	0.04712	0
gene-MBD1	8.13273	7.10786	12.8779	12.2319	8.92719	7.34864	7.15801	8.71058	6.63948	6.82044	7.69184	6.90402	6.89348	7.0891	7.35868
gene-MBD2	16.1177	13.8439	20.0748	18.239	15.1623	12.156	13.564	12.5624	10.9798	11.8671	12.546	11.4189	11.2154	14.2889	12.2094
gene-MBD3	74.7557	78.7535	40.853	92.8343	65.9548	69.7898	72.531	62.5082	62.6696	76.4069	60.9659	78.8268	75.602	71.7604	65.2294
gene-MBD4	1.55182	1.1914	1.46249	2.19555	1.72329	1.51043	2.95505	2.87193	1.49828	1.23763	1.40158	1.11697	1.84854	1.24467	1.4885
gene-MBD5	1.15575	0.952988	0.680098	0.609219	0.857102	1.1363	0.951228	1.51186	0.97998	0.851418	0.589618	0.947506	1.13888	1.01345	0.852275
gene-MBD6	7.04549	6.08972	7.44861	9.45524	4.90453	3.40001	4.25018	4.28775	2.97877	3.53625	4.05943	3.52821	3.58521	5.55056	4.1048
gene-RAB22A	8.00417	7.59357	6.27212	8.29513	7.50489	9.34296	7.28036	9.91288	8.5797	7.53524	8.50102	8.65764	8.58968	6.50545	7.68079
gene-GRIP2	8.80919	16.9861	4.2947	8.84004	6.0971	7.96235	7.98468	7.44963	2.61221	8.0407	9.63672	3.52126	8.26377	6.06732	10.682
gene-GRIP1	0	0.172204	0.051439	0.345044	0.109142	0.252264	0.091741	0.198057	0.064634	0.246236	0.074436	0.154791	0.203107	0.23501	0.118947
gene-CILP2	0.115935	0.100835	0.104905	0.027618	0.122745	0.213629	0.189895	0.356775	0.033303	0.236651	0.248332	0.032325	0.144177	0.294902	0.141467
gene-OR2T11	0	0	0	0	0	0	0	0	0	0	0	0	0	0	0
gene-OR2T12	0	0	0	0	0	0	0	0	0	0	0	0	0	0	0
gene-LOC100299247	0	0	0	0	0	0	0	0	0	0	0	0	0	0	0
Bos_taurus_newGene_425	0	0.079808	0.083191	0.041142	0	0.207949	0.404829	0.08164	0.069205	0.140685	0.45996	0.141968	0	0	0
gene-CFAP97D1	0	0	0	0	0	0	0	0	0	0	0	0	0	0	0
gene-LOC783529	0	0	0	0	0	0	0	0	0	0	0	0	0	0	0
gene-TPC3	0	0.168701	0	0.07711	0.194262	0	0.010843	0.074316	0	0.059318	0	0	0	0.018287	0
gene-GLMN	2.55047	2.51123	1.90173	2.90649	3.22109	3.69105	3.01914	3.36588	2.26104	2.82022	3.59967	2.39636	2.70454	2.25022	3.0591
gene-LRCOL1	0	0	0	0	0	0	0	0	0	0	0	0	0	0	0
gene-GLMP	4.11187	3.34938	5.65653	5.45127	3.28327	2.98455	2.80891	3.17817	2.35657	1.60445	2.63755	2.07289	2.5021	1.74397	1.98979
gene-LOC768323	0	0	0	0	0	0	0	0	0	0	0	0	0	0	0
Bos_taurus_newGene_584	0.741911	0.586371	1.00577	0.667891	0.560508	0.701748	0.585092	0.820934	0.217469	0.412057	0.397426	0.573642	0.564949	0.329976	0.735797
Bos_taurus_newGene_586	0.047921	0.041673	0.084012	0	0.025242	0.115324	0.026561	0.043482	0	0.087977	0	0.168996	0.073208	0.099323	0.086585
Bos_taurus_newGene_581	0.545008	0	0	0.096243	0	0	0	0	0	0	0	0	0	0	0
Bos_taurus_newGene_580	0.920041	3.02202	0.044153	1.03565	1.63258	3.03287	0.663844	0.472984	3.35915	7.21754	2.00752	3.47709	4.47213	1.0472	0.422502
Bos_taurus_newGene_583	1.23615	0.716065	0.149067	0.889428	1.048	1.0603	0.952856	1.02884	1.31685	0.806728	0.704752	1.03046	0.670122	1.08479	1.00086
Bos_taurus_newGene_582	0	0.118329	0	0	0	0.289809	0	0	0	0.301868	0	0	0.215738	0.032079	0
Bos_taurus_newGene_589	0	0	0.867953	0.31664	0	0	0.073896	0.130364	0.237375	0.274939	0	0.086386	0.04461	0	0.093915
gene-MTTP	0.028146	0.098467	0	0.027661	0.130978	0.119967	0.10858	0.162738	0.010048	0.028395	0.05225	0.108467	0	0.051582	0.034092
gene-CPEB2	7.21556	4.45242	3.16638	6.39996	8.13387	7.93049	7.87557	5.89263	7.9945	6.29902	9.06142	8.33396	8.893	6.85604	8.32791
gene-CPEB3	9.98245	5.07651	1.16397	4.90423	6.19044	5.66882	6.55022	6.07332	7.75206	5.23558	9.38794	8.42515	7.19889	7.03751	9.74838
gene-CPEB1	1.30009	0.780013	0.671885	0.684471	0.448344	0.397424	0.341868	0.50174	0.575309	0.559137	0.311961	0.821055	0.621106	0.29476	0.304194
gene-CPEB4	8.67701	8.16758	11.1031	10.6337	10.016	9.29454	8.5247	9.16966	8.97236	7.91219	13.7752	9.83752	11.236	9.22637	11.3577
gene-LOC787432	0	0	0	0	0	0	0	0	0	0	0	0	0	0	0
Bos_taurus_newGene_2830	0	0	0.205062	0	0	0	0	0	0	0	0	0	0	0	0
gene-LDB3	1381.91	1342.8	276.576	1248.24	1389.75	1655.81	1454.7	1689.87	1494.09	1343.32	1996.6	1549.63	1463.23	1236.13	2071.65
gene-LDB2	2.56605	2.30746	8.03345	3.67099	2.09487	1.86256	2.37165	1.99999	1.54255	1.85427	2.00632	1.88274	1.18469	2.67503	1.76847
gene-LDB1	16.2656	15.2397	15.5619	17.1704	10.9969	11.5528	14.6025	12.7589	10.5509	12.3555	18.4269	13.3042	14.2221	14.2279	20.8488
gene-ITGB6	8.46413	9.34061	1.24254	5.0159	12.369	14.4711	19.3874	20.5879	8.30368	7.149	10.0618	8.76003	8.74332	9.66062	9.23842
gene-KNG1	0	0	0	0	0	0	0	0	0	0	0	0	0	0	0
gene-SGK3	2.164	1.6466	5.51441	3.76249	2.24311	2.61758	3.07061	2.93113	1.692	1.31948	2.14815	1.34419	1.76078	1.94656	1.93782
Bos_taurus_newGene_637	0.647149	0.543697	0.930563	0.627383	0.556286	1.01061	1.14608	0.392024	0.060048	0.2034	0.179013	0.075772	0.235522	0.536101	0.418404
gene-TRIM15	0	0	0	0	0	0	0	0	0.014609	0	0	0	0	0	0
gene-TRIM16	5.02718	3.70174	5.19592	5.68377	3.66759	3.22539	2.68961	6.68654	2.62068	2.63084	3.55233	2.26688	2.9623	2.52216	4.98014
gene-TRIM17	0.449363	0.228677	0.352052	0.445197	0.218258	0.115738	0.339379	0.640062	0.122744	0.113872	0.292974	0.172138	0.115967	0.359917	0.379972
gene-TRIM10	0	0.044768	0.076325	0.050103	0	0	0	0.035647	0.046912	0	0	0	0	0	0
gene-TRIM11	5.0724	4.26235	7.46631	7.86931	5.44977	3.07072	3.2203	3.52913	2.19748	2.26758	3.65882	2.24337	2.76104	3.10724	3.97878
Bos_taurus_newGene_631	0.343153	0.949525	0.147995	0.379832	0	0.35821	0.444217	0.141451	0.170082	0.288948	0.11362	0.240675	0.343411	0.383701	0.245553
gene-TRIM13	7.8774	5.94951	5.734	5.72446	5.29654	5.64189	7.49925	6.3106	4.74688	3.91369	3.22612	4.43356	4.54393	5.57788	4.77454
gene-SGK1	11.4223	14.4761	48.5394	31.1694	17.8317	11.0312	6.39765	12.6252	6.71576	7.47126	13.3793	4.61178	7.26499	4.08366	5.51079
gene-ITGB2	0.543165	0.794328	1.1211	1.53709	0.57913	0.867574	0.812145	1.15376	0.148314	0.453249	0.169971	0.280213	0.371512	0.134512	0.410444
gene-FAAH	1.93911	1.98151	1.43876	2.65274	2.31094	2.31241	1.80102	1.8813	1.41965	1.75496	1.57995	1.5764	1.46038	2.03126	1.68218
gene-LOC788601	0	0	0	0	0	0	0	0	0	0	0	0	0	0	0
gene-LOC788607	0	0	0	0	0	0	0	0	0	0	0	0	0	0	0
gene-LOC785277	0	0	0	0	0	0	0	0	0	0	0	0	0	0	0
gene-PLVAP	4.29181	3.45908	15.3891	6.09075	3.25476	2.47449	1.7844	4.10609	3.31026	0.862584	2.38641	3.02435	1.89639	2.08968	2.32798
gene-TUBA4A	212.996	360.11	75.6163	305.666	506.595	622.317	823.98	848.394	488.662	637.706	670.075	485.396	621.328	653.655	579.33
gene-MGC152010	0	0	0	0	0	0	0	0	0	0	0	0	0	0	0
gene-LOC789554	0	0	0	0	0	0	0	0	0	0	0	0	0	0	0
gene-SUPT5H	22.1884	20.5797	22.5216	25.048	23.6308	21.0611	17.7438	17.3837	17.5224	17.186	21.6336	19.7163	21.4132	17.2095	20.5975
gene-LARGE1	21.5017	20.9984	9.72375	15.2522	22.6746	21.8132	26.18	38.407	20.4951	19.3545	22.3962	22.0224	19.1573	18.3186	18.4971
gene-NTMT1	16.3538	18.9046	7.61589	13.4791	16.3531	20.1573	22.2173	20.912	17.6477	19.9339	16.1691	15.1066	16.8012	17.7446	17.7619
gene-PLSCR2	4.71698	4.27065	21.7083	10.1288	3.91972	2.99825	3.99965	4.22435	2.38365	2.46036	3.72137	1.39027	2.64394	2.99699	2.65341
gene-PLSCR1	0	0.023017	0	0.021652	0	0	0	0	0	0	0	0	0	0	0
gene-RIMBP2	0.017253	0.068941	0.090321	0.117063	0.21171	0.182525	0.155637	0.239974	0.155508	0.071275	0.062338	0.084303	0.122356	0.220159	0.061839
gene-PLSCR5	0	0	0	0	0	0	0	0	0	0	0	0	0	0	0
gene-PLSCR4	4.66719	6.41127	13.9775	17.1156	4.10647	4.43748	5.45458	8.94617	1.51384	2.83168	5.48712	1.36113	2.14831	3.70184	3.97138
gene-MGC139164	4.29109	3.57927	20.6659	8.05968	2.28303	1.61774	3.32084	3.05363	2.26262	2.2125	2.6305	2.11431	1.82761	3.86699	1.95103
gene-EARS2	1.64152	1.46401	0.506914	1.08672	1.13128	0.908888	1.10605	1.51761	0.616689	0.833433	1.49615	0.702388	0.935244	1.03309	1.36598
gene-EFL1	7.92688	8.04419	4.48179	7.17128	9.67493	10.3236	9.26002	11.1068	10.0696	7.87848	8.00038	9.90526	9.7039	7.74763	8.17873
gene-LOC101907137	0.043948	0.029496	0	0.102535	0.08576	0.037684	0.050172	0	0.048856	0	0	0	0	0	0.092586
gene-LOC100847677	0	0	0	0	0	0	0	0	0	0	0	0	0	0	0
gene-LOC100847679	0	0	0	0	0	0	0	0	0	0	0.000405	0	0	0	0
gene-LOC101907138	0.188493	0.118884	0.041993	0.119163	0.219917	0.25999	0.245432	0.241252	0.203635	0.152953	0.314574	0.17685	0.090905	0.072518	0.25316
gene-DTD1	6.90795	4.48626	12.0407	10.1635	7.74856	6.72911	9.09497	8.81046	6.07615	5.39285	6.11148	4.56832	3.94444	6.15804	4.04528
gene-LOC783893	0.017812	0.027515	0	0.04866	0.024877	0	0.015754	0.037639	0.04855	0	0	0	0	0	0
gene-RNF13	12.4011	11.2155	13.7529	13.0274	10.7488	9.4737	11.6476	11.4296	7.79721	8.17325	11.4231	8.46072	9.16224	7.95027	10.2613
gene-RNF11	60.1702	58.0458	36.1898	48.9837	50.517	62.3657	47.8288	48.6848	54.6221	59.8888	54.9114	57.5018	61.9667	48.8467	56.7934
gene-KPNA7	0	0	0	0	0	0	0	0	0	0	0	0.041958	0	0	0
gene-RNF17	0	0	0	0	0	0	0	0	0	0	0	0	0	0	0
gene-RNF14	21.2071	22.5404	6.40524	12.6499	19.8749	26.3604	25.2813	22.0815	25.6693	22.1748	22.9868	24.8088	25.193	23.5709	21.5776
gene-ATRNL1	0.403989	0.429817	0.465712	0.678262	0.454648	0.245418	0.515277	0.828267	0.184918	0.303637	0.351117	0.229456	0.240175	0.439682	0.238706
gene-ACVR2A	3.47016	3.25322	2.76352	3.26676	2.93328	3.07679	3.94882	4.01826	2.33143	2.36207	4.32282	2.81987	2.8319	3.68115	3.97318
gene-ACVR2B	2.83308	1.59007	1.47117	1.70926	1.72979	0.823976	1.9494	1.542	1.39303	1.30986	1.88643	1.50648	1.74005	2.49507	2.47596
gene-ABCA9	4.53856	7.754	3.40952	14.3682	5.51436	7.11553	3.55296	5.23758	1.78463	3.63783	4.34778	1.27682	3.23015	1.689	2.93572
gene-ABCA1	3.82601	4.01628	1.19131	1.66038	1.93651	2.40868	3.18014	3.70048	2.11159	2.93709	2.30758	1.31693	3.1345	3.32687	2.37373
gene-ABCA3	2.00477	0.889279	3.48171	1.68575	2.14331	0.522813	1.247	1.30554	1.82605	0.443844	0.992343	1.69203	0.493944	1.54858	0.996491
gene-ABCA2	0.848285	1.28743	1.35943	2.88576	1.91094	1.44153	1.07506	2.1377	0.629617	0.976293	0.683203	0.468916	0.49925	0.845979	0.588515
gene-ABCA5	5.70665	4.56381	2.91754	5.20659	5.68598	4.91789	4.35918	7.21039	6.99475	4.21645	6.5588	5.963	4.97087	4.72465	6.64156
gene-ABCA4	0	0.046841	0.185242	0.051896	0	0	0	0.019709	0	0	0.017565	0	0	0	0
gene-ABCA7	1.30001	1.31317	0.305436	0.971682	0.527454	0.595685	0.408395	0.69447	0.29831	0.478545	0.242263	0.28795	0.536805	0.468852	0.342686
gene-ABCA6	4.23607	4.07824	2.93919	9.9908	4.08674	3.57624	2.12771	4.32691	1.52396	3.10079	2.61679	1.1176	1.73106	1.49809	2.17451
gene-VSIG1	0	0	0	0	0	0	0	0	0	0	0	0	0	0	0
gene-VSIG2	1.60351	0.71584	3.70036	1.9446	0.853958	0.384181	0.525935	0.1617	0.8086	0.475386	0.296597	0.621003	0.259682	0.117465	0.123335
gene-VSIG4	0.273167	0.136995	0.160618	0.427874	0.315861	0.288716	0.229028	0.440745	0.198177	0.070371	0	0.058562	0.086991	0.138495	0
gene-VSIG8	0.198935	0.19366	0.943967	0.83895	0.359209	0.103416	0.222397	0.058188	0.074643	0	0.180368	0.108845	0.073808	0.127226	0.328165
Bos_taurus_newGene_3013	0.291855	0.309895	0	0.14653	0.196982	0.12664	0.477725	0.426783	0.291321	0	0.305176	0	0.558969	0.102778	0.496148
Bos_taurus_newGene_4299	0	0.084835	1.46854	0.221953	0	0	0.131268	0	0	0	0	0	0	0	0
gene-RPS8	442.246	360.213	567.531	645.099	588.632	572.972	628.502	690.187	428.788	358.016	417.171	382.121	344.874	485.224	394.125
gene-RPS9	335.283	277.401	385.927	503.268	414.792	454.772	456.827	471.881	329.108	331.329	297.974	313.355	299.265	358.163	269.199
Bos_taurus_newGene_3015	0	0	0	0	0	0	0	0.342013	0	0	0	0	0	0	0
gene-RPS2	846.723	905.695	671.894	1088.65	883.927	1362.93	1205.9	1109.97	889.401	1099.3	1020.41	858.863	1080.33	1152.26	887.51
gene-RPS3	372.553	332.75	528.433	568.354	421.976	501.084	460.134	525.402	386.475	375.27	359.585	359.88	346.025	416.232	321.444
Bos_taurus_newGene_3019	0.265351	0.246336	0.849138	0.502769	0.202959	0.336109	0.694419	0.352638	0.276979	0.275899	0.49946	0.413047	0.454967	0.499382	0.461797
Bos_taurus_newGene_3018	0.310376	0.171179	0.722046	0.529244	0.476384	0	0.142365	0.268409	0.28911	0.143083	0.091233	0.126118	0	0.24152	0.227681
gene-RPS6	175.038	172.4	293.568	333.829	235.026	263.146	249.286	326.96	155.265	174.269	193.163	150.547	154.939	183.46	161.964
Bos_taurus_newGene_4295	2.14748	1.60327	0.555395	1.38265	1.30916	1.33026	0.718209	0.611222	0.978792	1.45424	1.28872	1.40881	1.32146	1.14106	0.700504
Bos_taurus_newGene_4296	0	0	0	0	0	0	0	0	0	0	0	0	0	0.370319	0
Bos_taurus_newGene_4297	0	0	0	0	0	0	0	0.188606	0	0	0	0	0	0	0
gene-CRYGS	0	0	0.095812	0.318024	0	0	0	0	0	0	0	0	0	0	0.055812
Bos_taurus_newGene_6661	6.44658	4.53602	0.356042	1.60296	4.45726	4.61918	5.13937	4.61505	7.69063	5.21614	5.62238	5.59911	4.57651	7.16939	5.45948
Bos_taurus_newGene_6660	0	0.106411	0	0.270706	0	0	0	0	0.087659	0.16675	0	0	0.515562	0	0
Bos_taurus_newGene_6666	0	0	0	0	0.300188	0	0.089783	0	0	0	0.371722	0.05813	0	0.132501	0
Bos_taurus_newGene_6665	0	0	0	0.345073	0	0	0	0	0	0	0	0	0	0	0
gene-FOXH1	0	0	0	0	0	0	0	0	0	0.047977	0.080686	0	0.09654	0	0
gene-PHC1	7.88756	6.66425	7.73564	8.33652	8.45286	7.98756	10.8883	6.54803	7.61512	6.17978	6.54873	7.27574	7.3759	6.60278	6.09115
gene-PHC2	24.9297	26.3073	41.0261	54.9977	24.4095	20.1113	21.0438	30.535	19.8431	20.9582	23.0981	19.4607	21.4226	18.5615	21.1372
gene-PHC3	5.37833	5.22353	6.30055	4.55648	4.76041	4.67823	6.38736	5.88293	3.05298	3.95573	5.4547	3.20485	4.78543	3.31161	6.73495
gene-SLCO2B1	4.00852	3.31442	15.6031	6.70883	3.29844	2.65554	3.86741	3.38456	1.93741	2.13901	2.21186	1.5297	1.74428	3.14226	2.3004
gene-LOC618256	0.354975	0.318762	0.895366	1.16193	0.397163	0.331671	0.182849	0.583214	0.2229	0	0.259863	0	0	0	0
gene-NTHL1	8.00772	8.36589	8.06798	10.9965	7.14171	5.86409	5.53373	5.72366	3.72038	4.5245	4.82684	2.08225	4.40494	4.14661	5.56462
gene-CSNK1G1	1.23662	1.67206	2.10714	2.40082	1.25738	1.71322	1.58809	1.6027	0.868067	1.03809	1.34921	0.772971	0.972752	1.04327	0.926848
Bos_taurus_newGene_4746	0	0	0	0	0	0	0	0.0383	0	0.308531	0.066409	0	0	0.474223	0.723535
gene-KIF5B	38.2377	35.3391	26.1396	30.8222	40.6605	43.6024	33.7197	58.9615	40.6304	32.8956	39.374	40.2431	34.4662	29.1214	40.015
Bos_taurus_newGene_4744	9.75869	12.7131	6.12905	28.3015	41.4936	77.2139	76.8054	16.3055	11.0479	30.8445	29.017	13.2925	44.7019	23.2391	29.4588
Bos_taurus_newGene_4748	0.111825	0	0	0.158274	0.148996	0.048126	0	0	0	0	0	0.331653	0	0.044126	0
Bos_taurus_newGene_4749	4.13883	4.77881	2.12371	3.56348	2.98278	3.68078	2.07967	2.3547	2.46506	3.76084	2.42928	3.64096	4.15568	4.51988	2.78651
gene-LOC531816	0	0	0	0	0	0	0	0	0	0	0	0	0	0	0
gene-ORC3	3.91379	3.56147	2.90652	3.46401	3.45011	3.36572	3.33848	3.24282	3.49953	3.10036	4.02923	3.14216	3.75422	2.66959	3.25131
gene-ORC2	3.87852	3.3095	4.64217	3.22516	2.92024	2.48706	3.72493	4.04545	2.77844	2.67901	3.53387	3.50543	2.84369	3.98806	4.01409
gene-ORC1	0	0	0.082521	0.087676	0.077177	0.01002	0	0.215998	0	0	0.084616	0	0.047267	0.027788	0
gene-ORC6	2.64639	2.90668	3.53552	2.74078	2.33259	2.36248	3.18327	3.03106	2.88603	0.757925	1.64374	2.05999	1.71528	2.22539	1.66924
gene-ORC5	1.21693	1.32276	1.75154	1.15392	1.77064	1.08408	1.40191	1.53485	0.961078	0.532832	0.998625	0.603595	0.584523	0.927038	0.744217
gene-ORC4	9.45757	7.65026	7.3295	7.84458	7.49698	6.6963	12.6925	7.8381	7.99661	6.61108	8.67341	6.06124	5.77686	8.74387	7.27241
gene-RPH3AL	6.27153	5.8214	17.6735	11.2332	3.90556	2.12054	2.5109	2.5894	3.55886	4.34452	3.88848	4.60313	3.58123	3.87065	2.52137
gene-RGS7BP	0.510925	0.660032	1.50526	0.561814	0.076535	0.310364	0.383614	0.205065	0.127943	0.057718	0.152907	0.092278	0.077928	0.224416	0.123975
gene-EPM2AIP1	9.9057	6.34706	6.80702	8.6471	7.16867	5.67083	7.69129	8.55476	2.9903	3.98552	5.86722	3.50459	3.95504	6.19147	6.43107
gene-UBLCP1	3.02099	2.03016	3.2292	2.39175	2.16201	2.55348	2.35881	4.02247	2.51157	3.26011	3.31398	2.76107	1.9917	3.76618	5.06913
gene-ABRAXAS2	5.31122	4.83281	4.24188	4.90384	4.64865	4.09019	3.6123	5.57875	3.47764	2.85599	4.26627	3.83136	3.26608	3.33046	5.65025
gene-ABRAXAS1	2.86424	2.4975	4.54827	4.01828	3.03125	2.93266	1.76186	2.50396	2.77662	1.7692	2.40963	1.79578	2.22966	1.86623	2.72473
gene-LOC526148	0	0	0	0	0.05771	0	0	0	0	0	0	0	0	0	0
gene-LOC526149	0	0	0	0	0	0	0	0	0	0	0	0	0	0	0
Bos_taurus_newGene_3903	0.05355	0.090421	0	0	0	0	0	0	0	0	0	0.267085	0	0	0
Bos_taurus_newGene_3905	1.81571	1.27539	0	0.18312	1.73382	0.254008	0.084678	0.097827	0.886192	1.30565	0.264422	0.730093	0.599355	0.156677	0.045046
Bos_taurus_newGene_3904	0	0	0	0	0.247344	0	1.35768	0.066126	0.042569	0	0	0.19005	0	0.603047	0
Bos_taurus_newGene_3906	0.178987	0	0.200681	0	0.114573	0.042188	0	0.107303	0.235316	0.176914	0	0	0	0.217828	0
Bos_taurus_newGene_3909	0	0.253395	0	0	0.076466	0	0.221008	0.251498	0	0	0.101265	0	0	0	0
Bos_taurus_newGene_3908	0.876104	0.162858	0.26224	0.133278	0.577665	0.159661	0.159653	0.467831	0.164848	0.137689	0	0.201992	0.285429	0.835577	0.280294
gene-ATPAF2	8.42986	10.5144	3.40587	9.00365	8.76399	12.2239	8.63968	11.3193	10.0326	9.37656	8.27614	7.24547	9.87344	8.612	8.63347
gene-ATPAF1	33.7254	31.65	7.47046	25.5846	35.3415	32.8287	28.0003	31.7254	49.7175	36.9965	27.2847	53.4208	37.8585	47.0207	34.0679
gene-LOC101907913	0	0	0	0	0	0	0	0	0	0	0	0	0	0	0
Bos_taurus_newGene_5509	0.473071	0.098845	1.73503	1.31274	0.633947	0.889628	0.734387	0.752294	0.311593	0.234003	0.450067	0.377102	0.381651	0.393908	0.246168
Bos_taurus_newGene_5508	0.013595	0.182598	0.350932	0.225876	0.127212	0	0	0.289517	0.022733	0.072558	0.124999	0	0.014223	0.153295	0.114532
Bos_taurus_newGene_5500	0.11371	0.372622	0.279742	0.181698	0.083482	0.064545	0.299888	0.194654	0.025948	0.072043	0.297282	0.089075	0.233643	0.139479	0.117143
Bos_taurus_newGene_5505	0.335093	1.07624	0.415232	0.683278	0.246943	0.890282	0.427581	0.441978	0.050465	0.819347	0.415222	0.1137	0.816919	0.623976	0.309923
Bos_taurus_newGene_5504	0.179633	0.553814	0.078918	0.543326	0.235147	1.24867	0.373589	0.458671	0.21937	0.347763	0.395212	0.259649	0.703495	0.222776	0.203415
gene-LOC112445783	0	0	0	0	0	0	0	0	0	0	0	0	0	0	0
gene-LOC112445787	0.19629	0.097729	0.047857	0.077651	0.119364	0.082196	0.108237	0.071329	0.117564	0.098681	0.087678	0.098299	0.083681	0.120882	0.061384
gene-LOC112445786	0	0	0	0	0	0	0	0	0	0	0	0	0	0	0
gene-LOC112445785	0.025098	0	0	0.110118	0	0.042543	0	0	0	0.031027	0.034319	0.025262	0	0	0.018347
gene-LOC112445784	0	0	0	0	0	0	0	0	0	0	0	0	0	0	0
gene-LOC112445789	0	0	0	0	0	0	0	0	0	0	0	0	0	0	0
gene-LOC112445788	0.423467	0.206774	0.05529	0.201262	0.129149	0.160633	0.12617	0.086726	0.173125	0.15237	0.17373	0.161764	0.147064	0.238946	0.082905
gene-KHSRP	16.525	17.5371	14.1715	18.72	18.6486	20.4593	15.8314	18.0016	14.4267	14.1001	14.6316	15.5129	19.1265	15.9741	14.2201
gene-PEX26	12.144	13.2832	7.94149	12.4371	9.15011	6.71283	9.871	8.11573	6.95786	8.71683	9.42271	7.89859	10.7985	12.5207	10.9553
gene-MRFAP1L1	117.941	130.912	95.6851	110.957	117.072	152.239	130.41	138.644	123.193	120.459	113.937	120.423	123.583	131.895	123.149
gene-LOC100335608	2.9126	3.41946	3.56095	9.3276	3.82553	3.28528	3.92315	7.71104	3.69054	3.04632	8.56614	4.13299	3.7636	6.0634	8.62447
gene-HYPK	34.1619	34.7564	35.7296	51.9426	43.7709	46.0172	37.063	44.1586	29.045	37.9846	30.972	32.414	37.2452	36.4002	26.8936
gene-MYBBP1A	8.67301	11.3381	7.04165	12.8593	10.8337	11.583	9.72939	11.0885	8.59737	8.22983	11.6048	7.92552	9.12799	9.04853	10.999
gene-EPHA1	0.096808	0.078489	0.26057	0.151596	0.096885	0.039396	0.223381	0.159385	0.088641	0	0.047336	0.046921	0	0.063554	0.111797
gene-EPHA2	5.67562	9.90813	16.7475	14.1007	5.27327	3.79518	2.83655	3.03877	2.33155	3.55938	2.9014	2.20045	3.53076	2.07668	3.00477
gene-EPHA3	0.216352	0.29906	0.804693	0.969789	0.514171	0.93422	1.15374	0.438793	0.23267	0.186599	0.385761	0.161963	0.272998	0.134204	0.158032
gene-EPHA4	0	0	0.113936	0	0.029622	0.027906	0.213673	0.030907	0	0	0.025201	0	0.093144	0	0.032137
gene-EPHA5	0.047822	0.037251	0	0.028335	0.049288	0.042486	0.018323	0.040943	0.012323	0.01757	0.0636	0.016938	0.033184	0.026027	0.026052
gene-EPHA6	0	0	0	0	0.015301	0	0	0.003139	0	0	0	0	0	0	0.00825
gene-EPHA7	0.052674	0.099642	0.474428	0.190794	0.041263	0.06144	0.105216	0.033633	0.018651	0.034798	0.070749	0.103464	0.033001	0.105849	0.019115
gene-EPHA8	0	0	0	0	0	0	0	0	0	0	0	0	0	0	0
gene-FRY	8.08517	7.27332	11.3181	10.1188	7.74449	6.29741	5.99652	7.35672	5.11445	3.11627	5.02069	5.28225	4.1957	5.36464	4.52786
gene-SMARCA2	24.6871	25.4013	15.2207	14.6357	23.2754	28.1085	26.4733	20.7702	23.4431	21.1247	15.9972	23.352	20.9531	23.7058	15.9615
gene-BFAR	10.5745	11.8269	20.1453	13.7195	9.7471	10.4042	10.8592	12.8116	9.51317	9.51402	9.91572	9.83784	11.3037	8.49956	9.28174
gene-FRK	0.12996	0.20473	0.606783	0.248309	0.079335	0.118113	0.100786	0.078417	0.066841	0.014056	0.059713	0	0.068791	0.201	0.042333
gene-OR2V2	0	0	0	0	0	0	0	0	0	0	0	0	0	0	0
gene-MXI1	5.7002	4.23607	4.53454	4.26584	5.23062	5.21775	4.89562	4.76441	4.71423	5.14347	3.25453	5.48922	4.56262	5.86043	4.07389
gene-OR52K1	0	0	0	0	0	0	0	0	0	0	0	0	0	0	0
gene-OR52K2	0	0	0	0	0	0	0	0	0	0	0	0	0	0	0
gene-FAM32A	16.8554	19.9775	22.8679	24.2742	16.1784	21.9983	20.9739	16.9035	11.4174	14.8623	13.9621	10.3718	13.3781	13.5861	13.9072
gene-AHDC1	14.4866	15.2955	7.51185	13.6275	11.3803	10.0267	8.95528	9.2736	6.10017	9.67788	9.78064	7.063	12.3567	10.1957	11.2452
gene-TULP4	4.71165	4.26119	2.12264	2.56804	4.54736	4.65078	4.05886	3.86189	2.47695	4.11731	3.95726	3.31222	3.80233	3.07973	4.20287
gene-TULP1	0.014313	0	0.240932	0.151295	0	0	0	0.156338	0	0	0	0	0	0	0
gene-TULP3	2.63331	2.39899	7.10294	8.07757	1.70859	1.43066	1.72518	1.42087	1.05454	1.06851	1.44286	0.842579	1.36151	1.54328	1.00997
gene-TULP2	0.765185	1.02191	0.254885	0.853957	0.881797	0.448887	0.574435	0.691999	0.320145	0.509504	0.399998	0.322986	0.241128	0.502854	0.559309
gene-LOC112442751	0	0	0	0	0	0	0	0	0	0	0	0	0	0	0
gene-LOC112442750	0	0	0	0	0	0	0	0	0	0	0	0	0	0	0
gene-LOC112442753	0	0.095746	0.084539	0.160464	0.0901	0.036566	0	0	0	0	0.021253	0	0	0.024405	0
gene-LOC112442755	0.163698	0	0	0.055787	0	0	0	0	0.123727	0	0	0	0	0	0
gene-LOC112442754	0.102304	0	0	0	0	0	0	0.121251	0	0	0	0	0	0	0
gene-LOC509369	0	0	0	0	0	0	0	0	0	0	0	0	0	0	0
gene-MNF1	34.1707	39.4379	14.1994	35.3774	45.2308	52.5972	34.4364	38.4993	31.86	54.9415	35.0255	38.0366	38.5088	35.793	32.0304
gene-OR5A1	0	0	0	0	0	0	0	0	0	0	0	0	0	0	0
gene-LOC100295735	0	0	0	0	0	0	0	0	0	0	0	0	0	0	0
gene-OR2W1	0.120169	0	0.03611	0.016404	0.065066	0.044511	0.039107	0	0.023957	0	0	0.007209	0.03281	0	0.01698
gene-OR2W3	0	0	0	0	0	0	0	0	0	0	0	0	0	0	0
gene-LOC100139408	0	0	0	0	0	0	0	0	0	0	0	0	0	0	0
gene-TCTE1	0	0	0	0	0	0	0	0	0	0	0	0	0	0.012999	0
gene-LOC112446920	0	0	0	0	0	0	0	0	0	0	0	0	0	0	0
gene-NIPSNAP2	103.105	124.634	25.0172	73.9324	146.612	188.274	192.214	164.525	130.351	160.577	151.141	147.276	156.404	207.735	147.876
gene-NIPSNAP1	7.65739	9.0288	4.08235	6.63687	15.1423	17.8251	22.5911	7.9687	10.7995	7.87879	2.49955	12.7929	7.24413	9.1461	3.69545
gene-GLT8D1	10.3892	6.26404	6.57772	9.83581	8.73644	5.67432	8.66954	9.22476	7.30811	5.03973	6.84155	8.01802	5.30712	7.8239	6.88388
gene-ZNF283	0.865935	0.946504	1.36707	1.02557	0.760521	0.79522	1.06113	1.26713	0.524469	0.528252	0.701509	0.552019	0.920427	0.647643	0.633267
gene-ZNF282	4.44997	4.11232	3.33475	4.06072	4.48474	3.56775	3.34866	3.60315	2.93629	3.36463	3.05534	3.4751	3.50269	4.22534	3.55591
gene-ZNF281	10.4286	7.3913	4.75173	6.51086	8.27117	7.19303	3.4964	6.3276	12.6006	10.9956	11.2652	13.2109	13.5237	6.33879	12.9448
gene-ZNF287	1.70699	2.65406	1.90473	1.90942	1.46685	0.983289	1.2426	1.56869	1.2927	0.892189	1.43931	0.697259	1.5875	1.18141	1.81712
gene-NFKB2	19.843	20.7809	9.39977	22.4481	34.8609	15.88	14.0182	30.3486	16.2277	16.7272	27.0025	17.4015	18.0449	17.8869	25.8056
gene-NFKB1	5.05261	5.79797	8.54979	7.70026	5.50647	5.17102	4.7585	6.15661	4.03941	4.34725	4.62333	4.15568	4.69273	4.59684	3.58517
gene-CDC123	28.2206	29.1882	13.4188	20.4982	29.15	38.8814	35.3249	34.879	24.5839	25.3942	19.6217	24.3446	22.6305	27.5303	21.9075
gene-SYBU	1.09896	1.77594	5.9687	3.40176	1.0352	0.793372	0.788137	0.57432	0.516193	0.673263	0.89916	0.45708	0.782638	0.753059	0.702236
gene-LOC525433	0	0	0	0	0	0	0	0	0	0	0	0	0	0	0
gene-NPRL2	17.8736	14.1753	5.72981	13.4782	15.2692	17.252	16.8165	14.576	15.3752	15.235	14.1662	15.6246	14.8795	17.1698	15.5232
gene-NPRL3	7.94231	5.41686	2.88076	6.20201	7.18274	4.68354	4.61351	6.18326	6.56442	3.56117	5.46024	6.47932	4.60361	6.08035	5.13166
gene-PACS1	8.68221	9.56706	12.1862	13.6772	7.30413	7.64484	6.6005	13.088	7.54622	6.72574	6.81749	9.26411	6.01811	7.49267	5.45233
gene-IGFL1	0	0	0	0	0	0	0	0	0	0	0	0	0	0	0
gene-KRR1	7.06175	7.11972	8.98275	9.83968	7.7703	6.722	7.20845	6.76144	4.83981	5.11837	6.42324	4.5366	7.32713	6.2084	7.38533
gene-LOC100138853	0	0	0	0	0	0	0	0	0	0	0	0	0	0	0
gene-ASTL	0	0	0	0	0.024653	0	0	0	0	0	0	0	0	0	0
gene-NPM3	3.07891	3.48815	2.81755	5.15307	4.70377	3.92698	4.40153	4.38336	1.56244	2.02601	2.9472	1.18801	2.98319	3.06927	4.52309
gene-ARHGAP6	0.225453	0.057067	0	0.158635	0.279927	0.894743	0.669187	0.700827	0.55963	0	0.044499	0.197298	0.134698	0.835304	0.190232
gene-ARHGAP5	5.539	5.00388	5.72635	5.74292	4.52059	5.74356	5.97751	5.74168	3.87755	4.10191	5.09033	4.01201	4.62606	4.47854	5.25409
gene-ARHGAP4	0.306356	0.850056	1.37935	1.07777	0.79789	0.806141	1.17285	0.83236	0.237977	0.509491	0.223578	0.11947	0.334129	0.30397	0.328546
gene-ARHGAP1	8.37172	7.59944	21.3034	21.069	6.91569	4.56166	5.28298	7.26606	3.91504	3.98631	5.56364	3.82078	3.31663	4.49363	4.57909
gene-NPHS1	0	0	0	0	0	0	0	0	0	0	0	0	0	0	0
gene-TMEM158	0.164215	0.139334	0.221792	0.444614	0.185388	0.057332	0.361752	0.149323	0.057634	0.088613	0.089762	0.115416	0.251959	0.03969	0.047244
gene-ARHGAP9	0.230327	0.261982	0.062612	0.337946	0.05451	0.115421	0.09834	0.106994	0.089392	0.110245	0.073652	0.059246	0	0.05115	0
gene-ARHGAP8	0	0	0	0	0	0	0	0	0	0	0	0	0	0	0
gene-LOC100299732	0	0	0	0	0	0	0	0	0	0	0	0	0	0	0
gene-CNNM4	1.95913	2.42133	2.56312	3.06537	1.67917	1.72366	2.20542	2.58531	1.07521	1.96998	1.96802	1.19044	1.89251	1.62372	1.71682
gene-OR12D2	0	0	0	0	0	0	0	0	0	0	0	0	0	0	0
gene-CNNM2	0.738809	0.627574	1.34477	1.00536	0.540316	0.42207	0.458198	0.625241	0.389412	0.322499	0.493576	0.347831	0.483918	0.492849	0.459336
gene-CNNM3	5.86063	4.84744	5.37089	6.26418	5.41215	3.49711	4.68149	5.77658	3.49178	3.7425	3.60878	4.18565	4.21062	5.72152	4.6461
gene-CNNM1	0	0	0	0	0	0	0	0	0	0	0	0	0	0	0
gene-YAP1	8.92809	10.403	16.7221	13.0863	8.09941	8.73688	10.2625	7.66888	5.96789	6.06586	6.80929	5.82233	7.05013	8.15074	7.24634
gene-TBC1D9B	19.0673	17.8515	15.4966	20.1721	17.0248	17.5695	20.0627	20.8883	19.0947	16.2958	15.7393	20.6932	17.2799	20.2717	15.7616
gene-IPCEF1	0.100986	0.163052	0.24791	0.209357	0.110987	0.171644	0.168797	0.229292	0.029716	0.120422	0.063401	0	0.042505	0.013867	0.051517
gene-NSFL1C	61.0296	48.5156	23.5361	45.4569	56.524	49.6702	46.6327	48.9466	50.0072	46.6272	43.7315	51.9723	43.8385	50.2276	42.6172
gene-LOC516940	0	0	0	0	0	0	0	0	0	0	0	0	0	0	0
gene-WNK2	21.7385	22.0468	2.56931	11.6355	28.1775	23.964	21.2401	24.9234	19.6285	17.1915	17.1989	24.8519	21.704	19.4641	16.8236
gene-RDH5	9.89782	9.65238	4.11781	7.99974	7.37392	3.25537	3.70769	2.84409	1.9163	3.82932	5.24543	4.47761	3.51928	5.68217	3.55545
gene-RDH8	0	0	0.135307	0	0	0.321555	0.434468	0.031273	0	0	0	0	0	0	0
gene-KIF13A	10.8749	12.8463	13.3459	10.9333	11.0279	13.6656	15.7794	16.9896	12.8701	12.8229	12.0732	11.7136	14.0465	17.5133	11.1763
gene-KIF13B	1.6107	2.72755	4.76553	3.98242	1.57765	1.68948	1.2548	2.46321	0.728133	1.42896	1.8351	0.562893	1.31464	1.61295	1.59894
gene-DUSP13	109.943	114.436	15.1605	86.0762	126.977	134.162	146.55	96.689	108.45	95.2088	89.8152	111.883	99.7951	110.847	88.5159
Bos_taurus_newGene_1679	0.114214	0	0	0	0.232697	0.333369	0	0	0	0	0.064682	0	0	0	0
Bos_taurus_newGene_1675	0	0	0.327674	0	0	0	0	0	0	0	0	0	0	0	0
gene-LOC107133059	0	0	0	0	0	0	0	0	0	0	0	0	0	0	0
gene-DAP3	5.87933	6.54348	5.21974	8.85012	7.06164	7.34473	6.88011	9.38585	5.80868	6.12806	6.24726	5.581	6.70526	5.71847	5.87088
gene-PABPC1L	0.128315	0	0.073617	0.202425	0	0.159292	0	0.05169	0	0	0.076837	0	0	0.117493	0
gene-LOC100140382	0	0	0	0	0	0	0	0	0	0	0	0	0	0	0
gene-SLC6A11	0	0	0	0	0	0	0	0	0	0	0	0	0	0	0.014014
gene-LOC515414	0	0.03	0	0	0.014749	0	0	0	0	0.014981	0	0	0.072721	0	0
gene-ADORA2B	2.74628	2.36314	4.21643	7.92342	4.02972	6.63801	4.24592	5.33651	1.9575	2.1363	2.55228	1.39368	1.92496	1.40455	2.02815
gene-ADORA2A	1.29048	2.02135	7.1219	4.14083	1.63194	0.805556	1.75083	0.467795	0.908559	0.626296	0.627419	0.650928	0.846759	0.972687	0.377859
gene-LOC515418	0.109237	0.209685	0.266347	0.120316	0.076352	0.112993	0.125045	0.26615	0.074867	0.06042	0.099469	0.030851	0.033323	0	0.022062
gene-MED19	10.7226	12.6319	14.2113	17.4225	12.336	10.9323	12.2572	11.9092	7.47902	9.49508	8.84102	9.91316	7.94482	13.1408	10.3717
gene-MED18	4.88655	2.12146	2.76209	3.4208	1.63607	1.24656	2.32999	3.16027	2.69585	1.56677	2.45634	1.9324	1.81184	1.9	3.47351
gene-MED17	6.8415	4.43321	5.06573	5.07167	4.86281	4.55244	3.69036	4.65237	4.56675	3.2142	4.23504	3.98225	3.95821	4.71404	5.96796
gene-MED16	6.21775	5.98996	5.6862	7.90563	5.51588	4.67464	4.73226	5.83625	3.45761	4.00334	3.70606	3.45692	4.57984	4.7727	3.5036
gene-MED15	11.2641	10.7155	14.7376	19.8964	14.4471	8.77092	9.34068	11.5266	8.21513	7.00897	10.3568	8.40174	8.05974	6.87138	8.66112
gene-MED14	2.99452	3.79123	2.55337	3.28928	3.59602	3.56709	3.87523	4.85615	3.80631	3.10473	3.30505	3.70457	3.06052	3.01287	3.95228
gene-MED13	6.65594	5.78385	4.99056	6.23876	5.81426	10.3754	5.92543	7.39168	5.91969	5.8903	7.81104	5.41802	7.19937	5.86112	6.72984
gene-MED12	5.72046	6.81887	7.76025	9.92319	8.08311	7.44015	6.84843	7.62219	2.92021	4.68369	4.64237	3.92629	5.33231	4.81864	4.68772
gene-MED11	6.04091	4.78385	3.70623	7.08962	5.07199	4.512	4.58524	4.22962	3.47061	2.91451	3.15791	2.0566	2.44263	2.38763	4.47252
gene-MED10	13.7364	11.8125	10.5314	13.5472	13.9106	16.7533	13.2291	19.9701	11.751	12.1695	9.84029	9.22533	11.2732	12.5453	12.8877
gene-LOC788372	0	0	0	0	0	0	0	0	0	0	0	0	0	0	0
gene-RASL10A	0	0	0	0.036649	0.157719	0	0.059601	0	0	0	0	0	0	0.132158	0
gene-SPDYA	0.233179	0.245461	0.236215	0.479969	0.099213	0.13762	0.304312	0.278125	0.068605	0.243144	0.387121	0	0.132474	0.193617	0.033917
gene-GPR37	0	0.103897	0.055653	0.144792	0.020322	0	0.115174	0.051578	0.017314	0	0.088478	0.018214	0	0.349289	0
gene-GPR34	0.19974	0.090425	0.083059	0.551935	0.293812	0.126798	0.30087	0.40464	0	0.143748	0.12477	0.062976	0.089083	0.074961	0.017949
gene-GPR35	0.065117	0.198422	0.237012	0.369887	0.121889	0.045152	0.029826	0.1639	0.039295	0	0.027814	0	0	0.107036	0.050441
gene-GPR32	0	0	0	0	0	0	0	0	0	0	0	0	0	0	0
gene-GPR33	0	0	0	0	0	0	0	0	0	0	0.030796	0	0	0	0
gene-GPR31	0	0	0	0	0	0	0.031319	0	0	0	0	0	0	0	0
gene-GPR39	0.030502	0.043859	0.478263	0	0.029237	0.134503	0.16634	0.084401	0.173232	0	0	0	0	0	0.032891
gene-MACC1	0	0	0	0	0	0	0	0	0	0	0	0.011637	0	0.008649	0
gene-C26H6orf52	0.003328	0.114924	0.05455	0.218375	0.132496	0.124409	0.183211	0.232674	0.011341	0.061969	0.086486	0.03888	0.169398	0.172924	0.331814
gene-EEF2KMT	2.04934	2.63036	4.38881	2.98814	3.18461	3.58668	3.69031	4.71756	2.13859	1.80495	2.452	2.07636	2.31402	2.70474	1.6984
gene-COLQ	0.14227	0.488009	0.846136	0.567108	0.414275	0.477929	0.884242	0.40032	0.096036	0.156616	0.252276	0.075146	0.339509	0.136914	0.20123
gene-GPI	377.146	359.065	35.3633	222.792	148.372	227.779	124.641	147.696	281.867	304.541	319.317	298.741	330.649	227.142	368.519
Bos_taurus_newGene_901	0	0.271235	0	0	0	0	0	0	0	0	0	0.253111	0	0	0
Bos_taurus_newGene_900	0	0	0	0	0	0.349786	0	0.108158	0.128235	0	0	0	0	0	0
Bos_taurus_newGene_904	0.274189	0	0	0.15652	0.35496	0	0.168382	0	0.192368	0.103441	0.220897	0	0	0.180415	0
Bos_taurus_newGene_907	0	0	0	0	0	0	0	0	0	0	0.322745	0	0	0	0
gene-LOC617218	0	0	0	0	0	0	0	0	0	0	0	0	0	0	0
Bos_taurus_newGene_908	0	0.090681	0.430928	0	0	0	0	0	0	0	0	0	0	0	0
gene-LOC101902766	0	0	0	0	0	0	0	0	0	0	0	0	0	0	0
gene-LOC101902760	3.05685	2.37455	2.60772	2.58353	3.54509	3.10659	8.00197	3.51356	3.73788	3.22426	2.98544	4.6004	3.43496	6.81031	2.952
gene-DDX1	38.6972	31.3658	16.9033	28.0392	35.7884	34.0873	38.2492	40.254	39.7006	33.7234	36.8583	38.9041	36.1312	35.0088	40.3637
gene-DDX5	44.0024	60.673	77.8312	99.8082	76.4189	72.9493	47.2648	79.094	32.9295	37.3029	54.2507	27.6658	41.7393	29.2537	47.1016
gene-DDX4	0	0	0	0	0	0	0	0	0	0	0	0	0	0	0
gene-DDX6	20.6078	18.3251	19.277	18.4765	16.9682	18.9779	19.1693	22.1176	16.0501	13.9696	18.9302	14.124	16.4969	15.8406	19.5147
gene-CYCS	61.9459	85.7793	26.2126	59.826	67.7711	86.3792	74.8204	84.8709	76.2666	81.4011	115.4	62.3017	86.9916	133.913	108.896
gene-CYCT	0	0	0	0	0	0	0	0	0	0	0	0	0	0	0
gene-OTUD7A	0.015278	0.021328	0	0	0	0	0	0	0	0	0	0	0	0	0.015564
gene-OTUD7B	9.06109	7.23154	4.39879	2.92941	7.06951	9.34743	8.61452	10.0201	12.3199	7.61176	8.72248	9.17827	9.37065	7.70134	8.66436
gene-EPC2	5.09112	4.93534	6.28933	6.315	6.194	8.89232	6.15994	5.97005	4.40082	5.30464	5.38638	5.51633	6.52867	3.98301	4.00135
gene-SKINT1	0	0	0	0	0	0	0	0	0	0	0	0	0	0	0
gene-LOC107131345	0	0	0	0	0	0	0	0	0	0	0	0	0	0	0
gene-LOC785107	0	0	0	0	0	0	0	0	0	0	0	0	0	0	0
gene-MFSD12	5.3209	7.33211	9.99961	11.3779	5.55134	4.26595	4.0828	4.65015	1.75898	3.21054	3.27431	1.70565	3.57689	3.03737	3.82288
gene-WDCP	1.66364	2.04606	1.57835	0.982968	0.582113	1.0182	1.50265	1.39154	1.15556	0.934933	1.42239	0.955466	0.804577	0.741575	1.28873
gene-CYC1	134.525	162.188	54.1852	147.106	166.239	212.355	168.775	196.466	190.673	171.327	177.161	210.949	182.572	264.98	190.54
gene-IVL	0	0	0	0	0	0.027512	0.068924	0.027688	0	0	0.055265	0	0	0	0
gene-SYCN	0	0	0	0	0	0	0	0	0	0	0	0	0	0	0
gene-IVD	30.8121	19.9312	8.3595	16.3636	24.4801	17.5733	26.6868	25.7386	20.464	14.0429	11.9782	23.4513	12.5231	18.4435	13.9841
Bos_taurus_newGene_6508	0	0.231701	0	0	0	0	0	0	0	0	0	0	0	0	0
gene-LOC107131962	0	0	0	0	0	0	0	0	0	0	0	0	0	0	0
Bos_taurus_newGene_6502	0	1.01393	0	0	0	0	0	0	0	0.163797	0.164935	0	0	0	0
gene-LOC107131968	0	0	0	0	0	0	0	0	0	0	0	0	0	0.076332	0
Bos_taurus_newGene_6500	0	0	0	0.207444	0	0	0	0	0	0	0	0	0	0	0.390569
Bos_taurus_newGene_6504	0	0	0	0	0	0	0	0	0.054271	0.307691	0	0	0	0	0
gene-CFAP65	0	0	0	0	0	0	0	0	0	0	0	0	0	0	0
Bos_taurus_newGene_2619	0.464973	0.387299	0.144368	0.235719	0.294509	0	0.141893	0.071498	0	0.032945	0.176521	0.460616	0.101494	0.274767	0.182204
gene-CFAP61	0.01838	0	0.098832	0.045085	0	0	0.035769	0.05589	0	0	0	0.005578	0	0	0.062878
Bos_taurus_newGene_2613	0	0	0	0	0	0	0	0	0	0	0	0.622663	0	0	0
Bos_taurus_newGene_2610	0.906477	0.550143	0.392147	1.69755	0.463554	0.28459	0.401598	0.311783	0.596979	0.603232	0.356075	0.299429	0.83392	0.496909	0.411623
gene-CFAP69	0	0	0.022366	0.034482	0.054688	0	0.050151	0	0	0	0	0	0	0	0.043805
Bos_taurus_newGene_2617	0.168804	0	0.567483	0.108412	0	0.329708	0	0	0	0	0	0	0	0	0
Bos_taurus_newGene_2614	0.075932	0.708812	0	0	0.05058	0	0	0	0.068028	0.068556	0	0.298192	0	0	0
Bos_taurus_newGene_2615	0.360433	0.19816	0	0	0.044981	0	0	0	0	0.160283	0	0.039395	0.095743	0	0
gene-AICDA	0	0	0	0	0	0	0	0	0	0	0	0	0	0	0
gene-LOC513101	0	0	0	0	0	0	0	0	0	0	0	0	0	0	0
gene-USP20	7.162	5.38741	6.61619	5.95329	6.60774	5.67923	5.83478	5.41395	3.48158	2.79662	3.15327	3.13721	2.99896	3.69189	3.61401
gene-LOC507756	6.4926	5.15194	0.332164	1.52022	3.85193	3.56418	3.31941	2.14723	4.18858	4.65486	1.41664	4.06278	4.44783	3.79197	1.62923
gene-ARPC4	23.346	28.7825	30.3032	39.8056	21.1031	25.3754	19.9584	29.3578	17.76	21.5491	21.6317	18.5354	21.4137	17.5777	20.5753
gene-ARPC5	14.9319	19.171	59.6704	40.6215	14.7273	13.531	13.5646	19.4453	7.36445	9.56206	11.4357	5.24354	7.94444	8.26811	9.16404
gene-ARPC2	48.3896	58.8769	73.787	70.2977	53.2096	54.8771	53.1499	65.5815	45.7068	53.6333	60.6334	43.1022	47.5051	44.6734	58.8554
gene-ARPC3	32.3063	31.6284	63.2192	60.027	33.6706	29.4116	28.5179	38.6988	20.1328	23.2756	24.8544	18.4232	18.0217	21.6345	24.0877
gene-LOC515887	0	0	0	0	0	0	0	0	0	0	0	0	0	0	0
Bos_taurus_newGene_5341	0.302707	0.872052	0.046139	0.214411	0.101284	0.154732	0.037816	0.118948	0.043611	0.225271	0.326514	0.376245	0.506523	0.176972	0.092183
Bos_taurus_newGene_5345	0.429344	0.30279	0.039374	0.117736	0.958927	0.593549	0.34188	1.26114	0.427696	0.04864	0.848653	0.571761	0.482512	0.780571	0.403254
gene-GRIN3A	0.12116	0.03837	0.393017	0.48338	0.172151	0.06865	0.183107	0.07467	0.050565	0.045177	0.195268	0.059021	0.033757	0.124462	0.042963
gene-GRIN3B	0.034497	0	0	0.033415	0	0	0	0	0	0	0	0	0	0	0.012179
gene-HMGXB4	1.72919	2.22814	2.66495	2.64151	2.72326	2.71155	1.89596	2.37655	1.53372	1.34978	1.5802	1.48273	2.01581	1.57802	1.32916
gene-LOC782884	0	0	0	0	0	0.121788	0.04559	0	0	0.033838	0	0.030647	0	0	0
gene-PIKFYVE	1.814	1.59274	2.06468	1.99384	1.84678	1.73302	1.74203	2.47779	1.06547	1.2576	1.79061	0.964886	1.73718	1.29226	1.92175
gene-HMGXB3	5.30574	6.29911	5.53052	6.26595	4.39287	5.09088	4.37988	4.53173	4.82707	4.4666	4.69647	4.28352	4.11524	4.03558	4.79748
gene-SP140L	0.340334	0.371635	0.667904	0.651384	0.6461	0.542159	0.511099	0.843268	0.373039	0.412171	0.419814	0.37958	0.499639	0.54481	0.617421
gene-TUFM	48.597	52.2975	29.769	54.1663	45.7636	54.1757	54.5076	61.2031	50.5231	46.638	53.6877	50.896	42.7969	60.0768	54.8891
gene-CYP27A1	6.22692	6.76837	17.056	11.8267	6.53432	5.45355	5.83891	7.11522	4.58035	4.44449	5.04421	2.85813	4.03395	4.37066	4.08938
gene-LOC100300806	0	0	0	0	0	0	0	0	0	0	0	0	0	0	0
gene-LOC100300804	0	0	0	0	0	0	0	0	0	0	0	0	0	0	0
gene-RMND5B	3.56176	4.31552	7.27547	7.27582	3.92862	2.74017	3.23904	5.29045	2.40516	2.4661	4.33992	2.28078	2.49832	3.38554	3.87877
gene-LOC112445812	0	0	0	0	0	0	0	0	0	0	0	0	0	0	0
gene-MYOCD	0.237523	1.04561	0.955798	0.536025	0.267437	0.660129	0.273932	0.172601	0.279828	0.227696	0.325036	0.133699	0.649625	0.361837	0.165559
gene-LOC112445816	0	0	0	0	0	0	0.014648	0	0	0	0	0	0	0	0.018741
Bos_taurus_newGene_1992	0	0	0	0	0	0	0.056564	0	0	0	0	0	0	0.309555	0
Bos_taurus_newGene_1993	1.03763	0.471861	1.21464	0.700568	1.25429	0.50002	1.16125	1.21037	0.501676	0.477053	1.46638	0.150986	0.297044	0.886337	0.910554
Bos_taurus_newGene_1994	0	0.02649	0.622748	0.114051	0	0	0	0.220378	0.090039	0	0	0	0	0.230695	0
Bos_taurus_newGene_1996	11.5929	10.5117	55.5709	31.9553	12.6788	7.7915	10.9435	14.3723	5.38642	4.3817	11.5277	3.46042	4.21725	10.9022	8.72554
gene-ARIH1	15.235	14.5445	9.65539	12.236	14.9376	18.2802	17.4107	17.8933	19.0147	16.1301	16.1719	19.8007	18.9431	18.6263	16.5251
gene-ARIH2	77.7046	77.354	18.1453	49.4642	65.7877	79.9938	69.5781	58.6255	74.1328	83.3692	59.2522	82.5424	91.2562	77.9314	58.4613
gene-SDHAF1	6.95839	5.27384	5.08719	10.2222	6.21196	8.26908	6.95281	7.89161	4.02454	6.12318	7.81293	4.91892	5.8557	7.96857	7.41851
gene-SDHAF3	2.17987	0.476569	0.790191	0.882479	1.55013	1.5799	2.36675	1.83075	2.0085	0.927382	0.865456	0.982622	0.821695	1.20317	0.734199
gene-SDHAF2	31.7355	37.9775	14.2165	36.5282	33.4806	38.0803	34.2467	42.9437	32.0011	32.8535	36.848	32.4523	26.0332	38.0182	40.5525
gene-LOC100297500	0	0	0	0	0	0	0	0	0	0	0	0	0	0	0.052169
gene-PKDCC	16.1245	18.2362	16.6635	25.0056	13.6528	13.0052	8.6943	10.7059	6.5658	11.9723	12.192	7.94583	12.8564	11.524	12.427
gene-KLK15	0	0	0	0	0	0	0	0	0	0	0	0	0	0.146272	0
gene-KLK14	0	0	0	0.039076	0	0	0	0	0	0	0	0	0	0	0
gene-KLK11	0	0.252982	0.109342	0.07246	0.037208	0.016477	0	0.048157	0	0	0	0	0	0.019723	0
gene-KLK10	0.050557	3.54796	2.65486	3.57681	0.897516	1.43527	0.322879	0.798956	0.661224	2.89568	1.27021	0.071569	1.59218	0.627913	0.588126
gene-KLK13	0	0.236784	0.438342	0.244314	0.113253	0.11876	0.224871	0.148216	0.262831	0.094401	0.071202	0	0.057557	0.079801	0
gene-KLK12	0	0.080014	0.133182	0.14982	0.093282	0.290133	0	0	0	0.096883	0	0	0	0	0
gene-LOC540285	0	0	0	0	0	0	0	0	0	0	0	0	0	0	0
Bos_taurus_newGene_4122	0.32783	0	0	0.069479	0.082021	0.188486	0	0.245822	0.451014	0	0	0.271782	0	0	0
gene-SEPT3	0.165265	0.215761	0.062079	0.147882	0.075625	0.075718	0.046607	0.255781	0.101001	0.124568	0.163127	0	0.111826	0	0.055772
gene-CXCL16	4.4719	8.97193	21.214	16.3465	4.24495	5.07716	3.82958	5.52142	3.0828	4.75476	4.82328	2.52783	4.28449	3.24488	4.32097
gene-CXCL17	0	0	0	0	0	0	0	0	0	0	0	0	0	0	0
gene-SEPT6	2.06416	2.64865	7.69046	4.9863	2.42174	1.84192	2.63568	2.24146	1.269	0.927598	1.64579	1.10597	1.15861	1.67196	1.19626
gene-SEPT7	34.2562	32.4734	60.3926	51.2377	27.7303	29.3797	31.7144	33.2881	21.6233	19.4523	28.3431	19.3905	22.1979	24.1708	26.5441
gene-CXCL12	44.8098	42.4197	129.73	66.1715	32.3524	22.5768	23.7995	21.8529	15.1443	15.5872	19.2356	12.0763	13.7483	17.6076	16.4772
Bos_taurus_newGene_1333	0.19003	0	0	0	0	0	0	0	0.037056	0.342543	0.545733	0	0	0.077953	0
gene-LOC514861	0	0	0	0	0	0	0	0	0	0	0	0	0	0	0
gene-SEPT8	5.45519	6.70027	13.6678	11.902	5.8328	5.63255	7.20661	9.49207	2.91444	4.78451	4.97373	2.89238	2.85584	4.1833	4.27455
gene-SEPT9	21.5198	23.1296	79.7005	57.4323	19.6585	13.3274	13.8517	25.3524	9.64886	10.1269	14.8997	7.45933	9.03663	11.3265	12.2261
gene-LOC514864	0	0	0	0	0	0	0	0	0	0	0	0	0	0	0
gene-LOC788037	0	0	0	0	0	0	0	0	0	0	0	0	0	0	0
gene-PAXIP1	1.81644	2.35586	2.34946	3.11995	1.89386	1.89029	1.76403	2.22139	1.26384	1.70111	1.72491	1.17488	2.19578	1.09672	1.81233
gene-SUPT16H	6.78013	7.14756	13.4797	9.36523	6.57757	5.60593	6.12756	6.95166	4.49944	4.88294	5.69132	4.15729	5.08347	4.70669	5.34882
gene-SHISAL2A	0	0	0	0	0	0	0	0.067011	0	0	0	0.070091	0	0	0
gene-SHISAL2B	0	0	0	0.079047	0.309245	0	0.194445	0	0	0	0	0	0	0	0
Bos_taurus_newGene_2977	0.353848	0.866739	0.150165	0.341281	0.263661	0.040384	0.123021	0.181715	0.058666	0.360539	0.377037	0	0.588809	0.063137	0.385437
Bos_taurus_newGene_2976	1.27999	4.80477	0.751329	1.00532	0.288351	0.719927	0.840733	0.948477	0.292475	1.49171	1.56245	0.262176	1.94155	0.92053	1.42687
Bos_taurus_newGene_2975	0	0	0	0	0	0	0	0	0	0.245108	0	0	0	0	0.20691
Bos_taurus_newGene_2974	0.713509	0.257078	0	0.167794	0.475313	0.109337	0.291527	0.263508	0.645571	0.339738	0.204365	0.747652	0.306078	0.618424	0.142685
Bos_taurus_newGene_2973	0.022388	0.290827	0	0	0.17949	0.149776	0.230742	0.140483	0.085802	0.304309	0.531299	0	0.225424	0.248327	0.094988
Bos_taurus_newGene_2972	0	0	0	0	0	0	0.519797	0	0	0	0	0	0	0	0
Bos_taurus_newGene_2971	0.100068	0	0	0	0	0	0	0	0	0	0	0	0.188876	0	0
Bos_taurus_newGene_2970	2.72697	5.44942	0.224672	2.92852	2.88646	6.77219	3.90359	2.44541	5.50193	6.26944	6.42944	6.44534	9.07717	6.22705	8.95585
gene-ELF4	1.62576	2.98978	6.34914	5.93683	1.70131	1.56084	1.15236	2.06217	0.750194	1.12486	1.21195	0.615622	1.46637	0.835381	1.12844
gene-ELF5	0	0	0	0	0	0	0	0	0	0	0	0	0	0	0
gene-ELF1	4.28308	4.61283	8.85544	7.62712	5.30481	5.52162	4.12635	4.89541	3.11732	3.46788	3.79977	3.24518	3.64015	2.79584	2.70218
gene-ELF2	13.6532	12.1303	12.1788	12.6246	11.8598	12.9655	9.88006	11.5424	8.7202	9.36605	9.55321	8.83055	10.4184	9.33581	10.7022
gene-ELF3	0.536617	0.581069	0.796966	0.605411	0.125195	0.046041	0.204222	0.268711	0	0.155188	0.207095	0.104178	0.143329	0.057449	0.250382
gene-LOC107132084	0	0	0	0	0	0	0	0	0	0	0	0	0	0	0
gene-LOC107132081	0	0	0	0	0	0	0	0	0	0	0	0	0	0	0
gene-LOC784932	0	0	0	0	0	0	0	0	0	0	0	0	0	0	0
gene-FSTL1	36.0546	34.6965	76.3495	105.127	48.2151	53.0492	57.4645	121.318	13.2593	19.3462	33.4322	13.2545	14.2411	16.7613	20.3245
gene-FSTL3	3.56402	4.53424	14.9842	16.4609	2.6868	2.96785	2.75825	2.68014	1.70207	1.14738	2.0552	1.12181	1.55044	1.30001	2.06956
gene-LOC101906456	0	0	0	0.009925	0	0	0	0	0	0	0	0	0	0	0
gene-FSTL5	0	0	0	0	0	0	0	0	0	0	0	0	0	0	0
gene-FSTL4	0.031227	0.03068	0.010057	0.010408	0	0.042944	0	0.01649	0.016231	0	0	0	0	0.027434	0
gene-IGFBPL1	0	0.020388	0	0.014926	0	0	0	0	0	0	0	0.037761	0	0	0
gene-LOC112447503	0	0	0	0	0	0	0	0	0	0	0	0	0	0	0
gene-LOC112447504	0	0	0	0	0	0	0	0	0	0	0	0	0	0	0
gene-LOC101904344	0.518324	0.671635	0.31315	0.518633	0.242129	0.379508	0.439155	0.234469	0.104246	0.477356	0.383893	0.389189	0.223365	0.28196	0.143268
gene-PELP1	5.25039	6.69402	5.98059	8.20497	6.9726	5.93203	5.29135	7.54314	4.37832	4.35834	5.39192	3.90791	4.97967	5.59703	4.62259
Bos_taurus_newGene_1846	0	0	0	0	0	0	0	0	0	0	0	0	0	0	0.335142
gene-SULT1D1	0	0	0	0	0	0	0	0	0	0	0	0	0	0	0
gene-GIF	0	0	0	0	0	0.035757	0	0	0	0	0	0	0	0	0
gene-LOC112446672	0	0	0	0	0	0.052665	0	0	0.009613	0.043141	0	0	0.103106	0	0
gene-LOC112442952	0	0	0.009635	0	0	0	0	0	0	0	0	0	0	0	0
gene-KDM3A	6.72483	6.1357	10.1087	9.02116	6.82317	7.51861	5.67106	6.66114	4.90431	5.34285	5.62302	5.49437	4.89995	5.41776	5.61251
gene-KDM3B	7.01001	6.14729	7.61366	6.35115	6.57272	6.72601	6.43116	7.37958	6.70332	5.03804	5.76297	6.34508	5.94038	6.3098	5.90879
gene-LOC101905431	0	0	0	0	0	0	0	0	0	0	0	0	0	0	0
gene-PPME1	14.2525	12.7004	4.86348	10.9815	10.1208	9.44879	8.9895	7.43803	8.60182	10.4754	9.29547	9.79425	10.0817	9.2834	10.6086
Bos_taurus_newGene_3207	0	0.164883	0	0	0.15593	0	0	0	0	0.19822	0	0	0	0	0
gene-RPL27A	270.642	213.186	418.441	405.61	340.22	314.736	326.871	390.71	245.261	229.684	263.252	244.784	200.226	267.628	249.675
Bos_taurus_newGene_3209	23.3399	29.5022	108.34	64.3284	36.8562	20.0309	44.9689	32.2572	23.0226	27.3378	34.2899	24.1699	19.7056	26.5579	20.1269
gene-LOC100301320	0	0	0	0	0	0	0	0	0	0	0	0	0	0	0
gene-ATP1A2	76.8232	68.4488	14.5061	55.7591	113.049	99.1691	143.218	127.047	53.5158	43.172	66.9555	48.3474	59.3605	74.4679	69.9796
gene-ATP1A3	0	0	0	0	0	0	0	0.029933	0	0	0	0	0	0	0
gene-ATP1A1	53.035	77.1509	57.043	71.3379	37.0898	111.351	25.783	64.8608	43.0828	95.6327	57.4192	42.369	115.235	30.9784	44.3936
gene-ATP1A4	0.121477	0	0.018373	0	0.138716	0.085215	0.084001	0.17058	0.050732	0.033693	0.047172	0.04071	0.099284	0.048904	0.033202
gene-GNPDA2	3.2132	2.97961	3.43181	4.35271	2.75621	1.80615	3.03594	3.067	1.74997	1.46179	2.68035	1.28999	1.51439	1.83687	2.75895
gene-GNPDA1	2.26596	2.31777	1.72458	2.06555	1.94018	1.45119	1.91554	2.59985	1.72274	2.14984	2.27881	2.75455	1.57541	2.30058	2.02613
gene-RSPH4A	0	0	0	0	0	0	0	0	0	0	0	0	0	0	0
Bos_taurus_newGene_4467	7.84246	8.40415	3.79797	6.32547	11.7206	12.7481	12.9222	12.5162	9.69428	14.0953	10.5785	10.5573	9.97462	12.8411	8.66444
gene-PLEKHD1	0.417453	0.058647	1.20834	0.184387	0.172953	0.123833	0.474069	0.129724	0.089629	0.089344	0.062262	0.225822	0.086747	0.46779	0.094122
Bos_taurus_newGene_4460	0.995725	0.525364	0.374353	1.26445	0.922586	0.742579	0.877028	1.29085	0.659331	0.748904	1.21921	0.626068	0.812795	0.905747	0.618542
gene-GIP	0	0	0	0	0	0	0	0	0	0	0	0	0	0	0
gene-ECHS1	44.9336	46.1994	23.9602	42.0566	73.7509	81.1521	87.4518	89.7941	70.1306	59.2743	56.6478	72.8622	52.0577	67.1264	56.3977
gene-LOC618593	0	0	0	0	0	0	0	0	0	0	0	0	0	0	0
gene-SLC25A30	21.5035	20.4591	8.30385	11.5782	14.965	17.1418	20.3156	14.5987	19.9874	23.5474	17.882	21.7883	24.8544	25.1838	18.3682
gene-SLC25A31	0	0	0	0	0	0	0	0	0	0	0	0	0	0	0
gene-SLC25A32	6.5002	5.94443	4.56543	4.91299	6.90345	4.58637	4.50124	6.50864	6.10123	5.52665	6.24274	5.82272	5.28737	5.761	7.4931
gene-SLC25A33	8.08074	4.31661	1.51605	5.22047	11.5717	8.41407	3.39235	6.20091	8.98418	6.57435	3.69865	8.32279	6.28072	3.19118	4.52307
Bos_taurus_newGene_2155	0	0	0	0	0.337086	0	0	0	0	0	0	0	0	0.053909	0
gene-SLC25A35	0.652961	0.592581	0.414576	1.02523	0.591404	0.903846	0.533374	1.0828	0.273632	0.33743	0.18653	0.179078	0.187244	0.354068	0.52313
gene-SLC25A36	27.1055	31.9063	19.0614	23.0746	33.8641	36.608	39.8799	29.4231	17.9538	30.3647	29.6321	22.1519	34.4142	25.1065	35.3376
gene-SLC25A37	8.66242	8.48964	4.90353	6.39409	7.13998	8.70967	10.796	10.2538	6.86451	6.95383	10.4464	5.67987	7.08843	10.5205	10.3859
gene-SLC25A38	7.68981	5.41203	6.13374	9.81237	6.20297	5.66552	7.57676	7.41615	5.11253	4.69284	5.3746	5.79564	3.97456	5.55408	7.60266
Bos_taurus_newGene_2158	0	0.225027	0	0.399078	0	0.409558	0.034776	0.084588	0.058263	0.179396	0.246741	0.037527	0.139771	0.121892	0.122868
gene-TMOD3	8.81806	12.2599	28.4883	13.3535	6.61358	7.41894	7.8468	8.22059	3.09936	6.13922	7.60444	2.84059	6.29958	6.98973	5.06441
gene-C16H1orf167	0.079763	0.094706	0.104196	0.165824	0.111404	0.133151	0.122372	0.077038	0.072103	0.079874	0.134141	0.090773	0.13515	0.134617	0.19942
gene-PSD4	0.606532	0.437366	0.150999	0.52304	0.191907	0.446168	0.080665	0.331482	0.116073	0.169779	0.377773	0.158086	0.20507	0.036891	0.444119
gene-PSD2	0.090538	0.023358	0	0.054569	0.035217	0	0.095868	0	0.011085	0	0	0.04585	0.020041	0.034684	0.011561
gene-PSD3	1.55558	2.16882	2.99382	2.93867	1.75604	2.23095	1.76104	2.57687	1.20194	1.34686	1.57979	0.948916	1.44767	1.39484	1.25043
gene-LOC100138386	0	0	0	0	0	0	0	0	0	0	0	0	0	0	0
gene-C9H6orf118	0	0	0	0	0	0	0	0	0	0	0	0	0	0	0
gene-OPN3	0	0	0	0	0	0	0	0	0	0	0	0	0	0	0
gene-OPN4	0	0	0	0	0.053426	0	0	0	0	0	0	0.066536	0	0	0
gene-LOC100139381	0	0	0	0	0	0	0	0	0	0	0	0	0	0	0
gene-TCEAL7	0	0	0	0	0	0	0	0	0	0	0	0	0	0	0
gene-TCEAL4	12.4401	6.6055	13.3275	15.394	12.4355	13.2385	10.2788	21.2222	10.0365	7.96364	8.9736	10.3519	7.88565	8.5356	8.27355
gene-TCEAL1	5.693	5.66102	5.15829	5.60106	5.59481	5.74951	5.03557	7.25996	3.42086	3.08364	5.20367	4.23747	2.58099	3.78356	4.68701
gene-LOC112448555	0	0	0	0	0	0	0	0	0	0	0	0	0	0	0
gene-OR5AS1	0	0	0	0	0	0	0	0	0	0	0	0	0	0	0
gene-LOC112448556	0	0	0	0	0	0	0	0	0	0	0	0	0	0	0
gene-AFAP1	0.982251	1.36415	2.91383	2.20327	1.08975	1.61613	1.1239	1.70245	0.624902	1.12322	1.48453	0.542546	0.8853	1.17722	1.07729
gene-LOC112448558	0	0	0	0	0	0	0	0	0	0	0	0	0	0	0
gene-KRT222	0	0	0	0	0.019452	0.018849	0	0	0	0	0	0	0	0	0
gene-LOC112445597	0	0	0	0	0	0	0	0	0	0	0	0	0	0	0
gene-PTPN13-2	1.46096	1.95131	3.74197	6.17231	1.81979	1.63657	1.33275	1.34882	0.64111	0.826437	1.32929	0.320493	0.416186	0.525483	1.42955
gene-LOC526757	0	0	0	0	0	0	0	0	0	0	0	0	0	0	0
gene-TAS2R1	0	0	0	0	0	0	0	0	0	0	0	0	0	0	0
gene-C11H2orf50	0	0	0.096918	0.066947	0	0	0.027991	0	0	0	0	0	0	0	0
gene-MNAT1	12.6763	11.0103	5.39096	8.86808	11.3639	12.5427	11.4966	9.52889	9.93738	10.0044	8.8727	10.5712	9.54483	12.5253	10.8631
gene-LOC521902	0	0	0	0	0	0	0	0	0	0	0	0	0	0	0
gene-ALYREF	16.4561	20.0661	18.8745	20.9071	17.896	19.0079	15.1883	18.2824	19.5553	18.7302	17.5287	27.1695	18.814	19.1954	19.2535
gene-APOH	0	0	0	0	0	0	0	0	0	0	0	0	0	0	0
gene-APOO	18.9221	16.3838	2.79445	12.3203	18.3377	22.8655	20.1446	23.522	23.5905	22.4297	19.5747	20.7879	18.3594	26.0695	21.0872
gene-APOM	1.03352	0.660473	1.36657	1.07392	0.760289	0.330179	0.855921	1.16074	0.43905	0.634811	0.996004	0.333553	0.69009	0.629834	0.354102
gene-APOB	0	0	0	0	0	0	0	0	0	0	0	0	0	0	0
gene-APOF	0	0	0	0	0	0	0	0	0	0	0	0	0	0	0
gene-APOE	27.7465	45.4199	213.632	75.5832	21.6182	17.8192	23.582	34.3402	15.4281	16.3459	11.6901	16.4151	20.2204	25.9348	11.8513
gene-APOD	68.0605	63.0666	29.8717	73.8537	35.9233	29.7069	13.9351	11.2684	46.905	60.1717	18.2995	32.2111	30.4369	18.7701	17.0865
gene-CYP11A1	0	0	0	0.088089	0	0	0	0	0	0.152825	0	0	0	0	0
gene-MGC133647	0	0	0	0	0	0	0	0	0	0	0	0	0	0	0
gene-SF3A3	15.5797	17.7261	17.3563	21.4692	13.9197	16.7597	13.0128	15.5661	13.2833	13.6532	15.2432	11.6716	13.7337	13.0767	15.0449
gene-SF3A2	22.4323	19.1803	12.8378	22.9499	18.7731	16.2718	12.7704	14.1398	18.5449	17.1184	19.4769	19.5455	19.0517	16.5657	19.2085
gene-SF3A1	25.2076	25.5124	30.0809	33.7632	24.3256	24.8952	24.1203	26.8237	19.8054	20.2106	21.6622	17.4185	20.6512	22.119	21.6588
gene-BROX	16.2256	11.4131	11.9329	11.5067	11.9905	8.81021	9.7852	14.3113	11.1291	8.89994	12.0979	10.5811	11.4662	12.5694	12.1953
gene-ZNF852	1.08853	0.62008	1.17372	0.959963	0.751264	0.252145	0.549988	0.517081	0.297437	0.303907	0.434092	0.357999	0.37987	0.853688	0.618268
gene-ZNF853	9.70902	8.92789	3.77447	9.80354	11.3149	13.8517	14.0499	11.1718	12.1775	11.6223	11.0909	19.6061	12.9579	15.4664	9.80804
gene-LOC100296324	0.47665	0.705011	1.00867	0.812916	0.13573	1.17407	1.09364	0.803104	1.13193	0.708505	0.906005	0.51477	0.546574	1.47352	0.803398
gene-SHKBP1	4.72952	7.45368	12.9628	10.5648	4.98987	5.63849	5.56114	6.79162	3.44865	4.83719	4.47944	2.81108	5.18733	5.7676	5.14009
gene-LOC112442545	47.5183	37.7031	2.26501	25.0793	66.1884	39.524	46.4787	45.8855	36.5117	35.8458	45.5608	37.9703	43.8097	39.4421	44.7483
gene-ZNF584	2.66978	1.69869	2.47363	2.95121	2.28832	1.33288	1.61649	1.44098	1.32358	1.6288	1.62102	1.34796	0.945979	1.32232	2.53638
gene-ZNF580	2.37877	2.14355	0.830198	2.8807	2.65973	1.95284	2.11137	1.06495	1.38866	0.953275	1.115	4.47545	2.28251	1.93632	1.72877
gene-ZNF581	3.72808	2.28407	4.55951	5.15545	1.96303	1.82738	2.31859	1.70169	0.520225	1.44283	2.4771	1.43969	1.3459	2.8358	1.5394
gene-ZNF582	1.18884	1.11885	0.491338	1.44399	1.20132	1.54236	1.2275	1.67515	1.1701	1.51533	1.94524	1.50765	1.36479	1.34227	1.4646
gene-ZNF583	7.06919	4.46383	3.2477	2.93457	6.45314	7.14188	6.55283	6.61054	6.70492	5.23874	5.88357	7.93049	5.7623	9.14817	5.73669
gene-NCAN	0	0	0	0	0	0	0	0	0	0	0	0	0	0	0
gene-C15H11orf91	0	0	0	0	0	0	0	0	0	0	0	0	0	0.201938	0
gene-LY6E	4.87987	12.5779	4.1009	9.45859	5.63047	12.7683	10.4526	9.9159	4.43653	9.46882	4.95734	5.03715	11.1405	6.78555	6.29208
gene-C15H11orf97	0	0	0	0	0	0	0	0	0	0	0	0	0	0	0
gene-C15H11orf96	16.5364	12.8969	56.0399	42.6793	59.8271	32.2737	23.0096	14.3925	22.4195	9.50088	17.3633	22.1626	10.3953	16.2352	17.1352
gene-C15H11orf94	0.457445	0.41542	0.111995	1.16428	0.45307	0.522049	0.175492	0.207903	0	0	0.320107	0	0.321072	0.15456	0.566855
gene-CSTL1	0	0	0	0	0	0	0	0	0	0	0	0	0	0	0
gene-MISP	0.081447	0	0.105208	0.065278	0.039071	0	0.032126	0	0.049428	0.01937	0.033589	0	0.037736	0.03865	0
gene-CHTF8	12.2045	12.7007	14.9247	15.976	10.8459	8.66074	9.17638	10.0152	7.39035	7.09016	9.00145	5.30188	8.40683	8.85765	7.08341
gene-LOC528502	0	0	0	0	0	0	0	0	0	0	0	0	0	0	0
gene-C14H8orf59	13.0656	6.6139	7.18568	11.1833	14.1353	13.5223	14.0564	25.6809	9.38014	9.84034	14.3215	8.64735	6.32023	10.8634	12.9144
gene-KIAA1211	2.14443	3.94608	0.247662	2.64724	1.62355	3.23506	1.05188	2.40876	1.53337	3.05046	3.8435	1.85635	3.7667	2.45151	3.91809
gene-KIAA1210	0	0	0	0	0	0	0.006092	0.007497	0	0	0	0	0	0	0
gene-RPL13A	878.493	774.784	911.168	1238.01	918.515	1095.54	1020.37	1054.77	845.241	910.877	929.095	745.509	880.214	961.691	834.093
gene-KIAA1217	6.42863	6.04791	3.77936	6.68857	7.83591	7.19489	8.70963	10.6834	6.68458	4.45573	9.07141	6.70116	5.57697	7.70936	7.35404
gene-ZNF329	2.892	3.37602	5.67708	6.04977	3.91792	2.60392	2.81183	3.79228	1.93957	1.97751	2.57002	1.97505	1.57639	3.1601	2.12176
gene-CD164L2	0.149172	0	0.10434	0	0	0	0	0	0	0	0.053494	0	0	0.187114	0
gene-OTOGL	0.094544	0.446104	0.614489	1.12614	0.071172	0.326594	0.205167	0.225153	0.040262	0.15729	0.24107	0.025122	0.189694	0.133036	0.260891
gene-ZNF322	2.65488	2.50427	3.54903	3.77382	1.96549	2.29044	2.14799	2.64905	0.919403	1.50523	2.09322	1.26813	1.73649	1.94868	1.97005
gene-ZNF326	8.92992	9.09745	13.5919	10.7363	8.72976	9.12543	6.14011	7.71738	5.02061	5.00087	7.38471	4.89947	5.35457	5.2609	6.26153
gene-DOCK11	1.70091	1.53655	2.96725	1.74584	1.29708	1.47151	1.3274	0.929642	1.33477	1.4713	0.471919	0.980828	1.01355	1.24253	0.326848
gene-DOCK10	0.522399	2.43526	2.38791	8.18605	0.708472	1.96865	0.797719	2.53003	0.30514	1.07608	1.55604	0.194576	1.03765	0.576774	1.60684
gene-NUP93	5.18478	6.70039	6.72774	7.93109	8.19123	8.14759	8.4554	11.4451	5.77131	6.74281	7.74292	6.26083	7.36367	6.98567	7.56846
gene-PSMG2	12.8297	16.5252	8.88533	13.9445	17.6931	21.7438	16.3142	19.2918	13.7751	14.7742	20.7981	12.7178	13.5904	14.5948	18.3018
gene-NUP98	22.9804	19.7058	10.872	16.9974	21.9182	25.7994	15.243	19.3503	21.1633	19.3578	19.3948	20.521	22.9107	17.3677	18.4588
gene-C5H22orf46	0	0	0	0.046074	0	0	0	0	0	0	0	0	0	0.011287	0.011923
gene-MYNN	7.14599	5.8624	5.54504	6.24777	6.97152	7.56749	5.87187	7.55647	5.73115	5.34431	6.24698	5.94362	6.73174	6.09908	6.75698
gene-SOWAHB	0	0	0.015299	0	0	0	0	0	0	0	0.01204	0.011559	0	0.012473	0.043758
gene-SNTA1	56.8351	76.5002	17.148	59.4865	57.6841	99.3914	102.306	63.6142	80.4022	90.9627	84.7623	101.576	93.4827	103.491	82.2998
gene-RSPH3	0.535457	0.63061	0.633664	0.656725	0.331081	0.337526	0.568995	0.585524	0.304471	0.282303	0.340972	0.180372	0.217205	0.311237	0.53696
gene-EEA1	9.29558	6.99394	8.993	9.14798	6.78646	7.40239	7.22553	7.55434	5.17554	5.28051	6.2496	4.79059	5.87996	6.04267	6.1295
gene-LOC617415	0	0	0	0	0	0	0	0	0	0	0	0	0	0	0
gene-LOC617417	0	0	0	0	0	0	0	0	0	0	0	0	0	0	0
Bos_taurus_newGene_319	0	0	0	0	0	0	0.172453	0	0	0	0	0	0.204121	0.300426	0.591758
Bos_taurus_newGene_314	0.236934	0	0	0	0.407224	0	0.068433	0	0.070233	0	0.042337	0	0	0	0
Bos_taurus_newGene_315	0.553706	0	0	0	0.362564	0	0.275182	0	0	0	0	0.092273	0	0	0
Bos_taurus_newGene_317	2.27684	0	0.570244	0.222364	4.20556	0.474097	1.46238	1.20478	2.80574	0.262367	0.448915	2.95912	0.36697	0.702545	0.268063
Bos_taurus_newGene_310	1.07583	0.414499	0.109596	0.211394	0.928902	0.165994	0.446982	0.221055	0.236139	0.088832	0.696546	0.48394	0.481901	0.661752	0.460303
Bos_taurus_newGene_311	0	0	0	0.129563	0	0	0	0	0	0.0232	0	0	0.187927	0	0
Bos_taurus_newGene_313	0.303515	0	0	0	0	0	0	0	0.054674	0	0	0.377968	0	0	0
gene-RRM2	0.369258	0.157425	0.135801	0.466535	0.298644	0.146371	0.491422	1.33322	0.103931	0.018084	0.421042	0.029995	0.036638	0.137184	0.851257
gene-RRM1	8.99477	9.91508	6.90091	7.61375	9.13937	9.50372	9.64697	12.0463	10.1751	8.72714	10.1009	8.3882	9.09222	9.67529	11.1093
gene-ESCO1	4.18251	3.51093	3.32669	4.05946	3.92236	3.14076	4.09169	3.42697	2.85339	2.64936	3.10272	2.25788	3.37306	4.46112	4.2222
gene-ESCO2	0.347149	0.320863	0.117448	0.142658	0.117875	0.134904	0.170042	0.272706	0.034762	0.232243	0.063773	0.047018	0.226393	0.195235	0.207631
gene-GPHB5	0	0	0	0	0	0	0	0	0	0	0	0	0	0	0
gene-LXN	0.950893	1.12796	2.89713	3.47011	1.21988	1.27337	1.44926	3.20064	0.499305	0.596339	0.785049	0.468718	0.605822	0.90757	0.473989
gene-RAB11A	32.2598	37.1953	57.1105	37.9971	28.8005	31.7056	30.1198	38.4729	25.7921	28.1628	29.8487	28.6624	28.935	28.1098	27.3576
gene-RAB11B	34.9753	37.0613	32.0089	43.0489	47.1976	45.2249	54.683	54.8282	39.9989	40.4229	39.1117	38.6429	37.0398	43.2959	33.2934
gene-PECAM1	28.4863	48.8849	179.503	66.9673	24.3322	22.3953	25.4146	28.8562	20.5782	23.53	28.9278	14.7762	20.3155	25.9121	23.0536
gene-OR10AG1-2	0	0	0	0	0	0	0	0	0	0	0	0	0	0	0
gene-FAXDC2	6.50294	6.00805	4.5787	7.03881	5.23026	4.50689	4.5867	3.8179	4.50809	4.98003	4.76547	4.91884	5.70461	5.23577	5.48647
gene-CREB3L1	5.76644	7.45587	26.9704	23.5501	6.08653	5.86965	7.70216	9.65453	2.9839	2.86962	5.20822	1.85333	2.70212	3.85889	3.4708
gene-SPP1	0.060948	0.189041	0.066757	0.430386	0.183628	0.509289	0.136355	0.867425	0	0	0.102875	0.026793	0	0.115366	0.159374
gene-CREB3L3	0	0	0.023792	0.166478	0	0	0	0.028353	0	0	0	0	0	0	0
gene-CREB3L2	2.58957	3.71793	6.83604	6.09303	3.16206	4.5415	5.37616	5.33625	1.90424	2.81656	3.70717	0.922811	2.53926	1.91894	3.13138
gene-CREB3L4	0.143111	0.289471	0.02341	0.289749	0.342388	0.202473	0.157606	0.136546	0.183614	0.075322	0.162377	0.161726	0.171058	0.332318	0.143312
gene-SAP18	45.0967	45.416	30.522	38.5318	48.0063	56.501	50.0016	51.4413	50.37	54.2111	44.642	50.2558	46.0235	47.6928	48.4078
gene-MCU	13.4025	16.948	8.76259	16.1196	28.4782	24.1525	27.1557	47.0698	17.2412	13.7542	16.2107	15.1345	17.0482	17.4091	14.8121
gene-R3HDML	0.075051	0.028924	0	0.133159	0	0	0	0.121073	0.016018	0.028497	0.048901	0	0	0	0
gene-SPEM1	0.094317	0	0.091206	0.062722	0	0	0.065796	0.190946	0	0.042972	0	0	0	0	0
gene-LOC782373	0	0	0	0	0	0	0	0	0	0	0	0	0	0	0
gene-MCC	1.67422	2.94121	8.29041	3.15429	2.28157	1.64883	1.60597	2.17156	1.39461	1.45006	2.06402	1.37172	1.40224	2.20093	2.22753
gene-CR2	0.256235	0.157212	0.332361	0.105973	0.089148	0.371476	0.314288	0.682498	0.126463	0.090333	0.12916	0.069784	0	0.114817	0.050356
gene-LOC782379	0	0	0	0	0	0	0	0	0	0	0	0	0	0	0
gene-LOC515601	0	0	0	0	0	0	0	0	0	0	0	0	0	0	0
gene-LOC515600	0	0.020849	0	0	0	0	0	0	0	0	0	0	0	0	0
gene-NUBPL	0.737932	0.6225	0.166322	0.28281	0.586633	0.342257	1.13285	1.23104	0.335858	0.162214	1.16783	0.335314	0.356584	0.480135	1.26484
gene-RGMB	14.5362	19.4807	17.9585	16.9234	12.2457	12.5301	16.3836	15.149	10.2286	13.2183	9.47969	10.4902	13.4718	13.1957	8.54355
gene-RGMA	10.0338	10.4491	19.7366	14.3106	9.24821	8.0442	8.52317	5.08072	6.48929	7.71477	4.11816	6.50359	7.80536	6.6165	5.58772
gene-MEF2D	85.1355	59.0165	17.7878	48.7222	59.6389	60.9473	42.2338	45.5407	57.1758	47.4369	48.2694	61.8057	61.1509	49.9859	51.786
gene-NUBP1	6.82523	8.67942	5.86091	7.95175	11.5192	10.9069	10.6083	9.00163	9.10821	10.8068	12.1241	8.92499	9.71239	11.1519	11.5536
gene-MEF2A	15.9691	14.2054	17.8515	16.1647	14.616	12.5749	13.0866	14.3926	13.7861	11.2773	17.1208	13.7869	13.9894	13.983	17.6259
gene-MEF2B	0.273793	0.539289	1.77143	0.758129	0.768213	0.508774	1.32096	0.900108	0.547626	0.881625	0.521752	0.394161	0.608941	0.674096	0.524187
gene-MEF2C	36.1579	28.1423	8.19046	18.3691	39.5817	33.895	28.5994	30.0067	35.1035	30.5611	37.0034	31.755	33.8563	28.6828	36.9732
gene-NANOG	0	0	0	0	0	0	0	0	0	0	0	0	0	0	0
gene-CRH	0	0	0	0	0	0	0	0	0	0	0	0	0	0	0
gene-CRK	10.4795	16.0635	30.8965	21.0129	13.815	14.1357	12.1787	13.3142	8.86062	11.5941	13.9065	8.36714	10.9895	9.41156	11.6953
gene-TIMM13	28.7735	26.7168	20.4706	36.1497	33.3669	36.8695	35.6084	39.0201	32.2493	23.6303	24.568	32.4156	24.6547	31.1402	27.6333
gene-TIMM10	17.3208	18.5458	12.9396	22.9833	25.0045	21.8581	21.3844	24.1865	21.6234	17.0791	16.2527	17.7826	18.1228	23.4484	19.8879
gene-LOC786987	0.177837	0.059185	3.33138	0	0.166445	0.020488	0.512362	0	0.54663	0.073905	0	0.230182	0.075279	0.923999	0
gene-R3HDM1	5.36162	4.58572	3.49309	2.71257	4.35996	5.55046	6.56141	5.6824	4.71682	4.63275	4.09995	3.97564	4.35175	4.84263	4.02851
gene-CRX	0	0	0	0	0	0	0	0	0	0	0	0	0	0	0
gene-R3HDM2	19.8955	14.4261	10.2621	16.072	21.6998	24.5597	23.6511	27.7047	17.1117	19.179	20.2203	18.695	18.9226	17.7007	17.9616
gene-LOC617396	0	0.034618	0	0	0	0	0	0	0	0	0	0	0	0	0
gene-R3HDM4	17.5568	19.2029	16.915	22.8114	18.2923	18.398	15.7077	19.4194	19.3657	14.6125	16.3334	18.3002	17.5352	15.9829	19.2345
gene-CRP	0	0	0	0	0	0	0	0	0	0.058636	0	0	0	0.028223	0
gene-SDR16C5	0	0	0	0	0	0	0	0	0	0	0	0	0	0	0
gene-SDR16C6	0	0	0	0	0	0	0	0	0	0	0	0	0	0	0
gene-STK11IP	0.97133	0.977766	1.04097	1.27989	1.36158	0.907145	1.06654	1.71015	0.88943	0.83154	1.10434	0.654774	0.735661	1.01282	1.54722
gene-OR5D14	0	0	0	0	0	0	0	0	0	0	0	0	0	0	0
gene-OR5D13	0	0	0	0	0	0	0	0	0	0	0	0	0	0	0
gene-OR5D18	0	0	0	0	0	0	0	0	0	0	0	0	0	0	0
gene-NCL	50.0495	49.7789	60.9322	59.8359	57.2239	62.2035	54.5131	61.5043	53.6037	42.1399	50.4212	49.3615	47.4522	49.8264	52.0823
Bos_taurus_newGene_932	0.134108	0.266959	0.81649	0.578647	0.149606	0.148672	0.049605	0.05795	0.058594	0.141676	0.080851	0	0.030389	0.229923	0.093834
gene-PAG5	0	0	0	0	0	0	0	0	0	0	0	0	0	0	0
gene-PAG4	0	0	0	0	0	0	0	0	0	0	0	0	0	0	0
Bos_taurus_newGene_3778	0	0	0	0	0	0.163733	0.19738	0	0	0.504641	0	0.628726	0	0	0.114248
gene-PAG6	0	0	0	0	0	0	0	0	0	0	0	0	0	0	0
gene-PAG1	0.754979	1.00683	1.73232	2.13585	0.866348	0.666035	0.956367	0.744645	0.210959	0.332414	0.567205	0.120056	0.390338	0.393661	0.816994
gene-PAG3	0	0	0	0	0	0	0	0	0	0	0	0	0	0	0
gene-PAG2	0.087136	0.103359	0.623799	0.099521	0.056818	0	0.197343	0.539476	0.081394	0.039503	0.10447	0	0	0.427917	0.198752
gene-LOC783134	0.022504	0.083684	0.038861	0.130288	0.072109	0.208623	0.055296	0.177084	0.0158	0.06608	0	0	0.032257	0.02856	0
Bos_taurus_newGene_3773	0	0	0	0.152732	0	0	0.039183	0.088688	0	0	0.147019	0	0	0	0.361776
Bos_taurus_newGene_3770	0	0	0	0	0	0	0.178568	0.108032	0.049526	0	0	0	0	0.324051	0.07607
gene-TBXA2R	0.817854	0.543835	2.36508	1.34646	0.419543	0.080428	0.16022	0.376084	0.464722	0.257555	0.408628	0.16749	0.132532	0.324832	0.429186
gene-PAG8	0	0	0	0	0	0	0	0	0	0	0	0	0	0	0
Bos_taurus_newGene_3774	0	0.676108	0.078168	0	0.211285	0.210096	0.045738	0.902451	0.54427	0.26787	0.4943	0.287137	0.45815	0.060436	0.488164
Bos_taurus_newGene_3775	0.526652	0.393701	0	0.114517	0	0	0.39381	0.301318	0.132996	0.504683	0.135123	0.221242	0	0.135124	0
gene-LOC785982	3.51496	17.0917	0.260283	6.53099	1.64663	18.5648	7.70574	12.4443	1.01752	12.968	15.4194	1.23014	16.7441	10.4157	12.5626
gene-LOC785981	0	0	0	0	0.027327	0	0	0	0	0	0	0.054124	0	0	0
gene-PHB	35.2039	40.8363	26.9215	50.7066	44.3337	47.1115	40.3829	56.3548	32.9378	35.8241	37.4696	28.3331	29.4415	35.7753	36.5299
gene-DLD	67.03	64.4266	14.893	31.4476	54.0978	56.2086	55.8352	65.1691	78.4823	64.9715	78.4019	74.0633	75.0513	96.959	73.4759
gene-TAF15	11.8021	11.6513	11.6591	14.1095	12.1981	12.757	11.6374	14.2028	11.8883	10.5427	11.7224	10.7907	11.0163	11.0948	11.6236
gene-TAF10	17.9734	19.7083	35.952	36.7752	29.8966	32.6108	40.5288	30.733	22.0878	21.4451	23.2078	44.0697	21.625	25.4639	21.734
gene-TAF11	20.0846	17.7111	14.7963	23.5627	17.4757	17.324	14.8912	16.6739	14.0362	15.7462	17.5968	13.6303	16.3953	12.824	19.5378
gene-TAF12	12.4151	9.58016	6.27714	9.48175	14.3047	15.4186	17.1695	19.2458	16.2944	14.8311	14.094	14.7578	10.7674	13.2074	14.564
gene-TAF13	15.0571	13.1185	7.44397	14.4604	12.1563	13.577	15.0243	16.5606	11.1117	11.343	14.0872	11.4759	12.2504	12.9353	15.1086
gene-PPAN	4.99474	7.46363	7.01661	11.5294	5.9303	7.38193	5.67603	7.90595	5.40233	4.18633	8.84202	3.58044	4.36179	4.99026	7.65619
gene-CFAP126	1.33316	1.13937	2.12348	3.285	1.00699	0.598266	1.41677	1.0871	0.304827	1.00533	0.643826	0.492891	0.623542	1.51882	0.534999
Bos_taurus_newGene_2429	0.219399	0	0	0	0	0	0	0.082912	0.182417	0.122724	0	0	0.110562	0.170263	0
Bos_taurus_newGene_2428	0	0	0	0	0	0.088243	0	0	0	0	0	0	0	0	0
gene-BDH1	1.49765	0.356902	0.085443	0.731637	7.5318	18.5529	33.938	15.7328	0.405249	0.160488	0.402849	0.557461	0.077334	0.79221	0.174538
gene-PDCD11	3.10327	4.48628	4.82683	5.53748	3.81042	4.18851	3.26889	4.31354	3.28515	3.26266	4.07181	2.40804	3.78178	3.36661	3.91888
gene-PDCD10	9.46023	11.1594	19.4321	16.5915	10.6011	9.65554	6.09054	8.86452	4.88369	7.2794	6.84449	5.49345	6.04514	6.78242	5.92685
Bos_taurus_newGene_2421	60.7631	65.8546	12.4561	34.4407	51.5292	64.2698	43.7181	38.8242	53.372	59.7861	33.0386	50.457	55.4083	42.8485	36.6706
Bos_taurus_newGene_2420	0	0.146256	0	0	0	0.165062	0.224304	0	0.043328	0.239764	0.163505	0	0.370541	0.081528	0.463629
Bos_taurus_newGene_2423	0.137254	0.254783	0.519963	0.970834	0.402993	0.025927	0.104883	0.224119	0.085033	0.082913	0.237893	0.080944	0.066828	0	0.207869
Bos_taurus_newGene_2425	0	0	0	0	0	0	0.221603	0	0	0	0	0	0	0	0
Bos_taurus_newGene_2427	1.49948	0.734543	0.096793	0.402442	1.34465	1.42976	1.75377	1.4664	1.52516	1.35099	0.673084	2.91093	1.44672	1.55713	1.01246
gene-TAF1D	4.76691	5.07662	6.23295	8.82435	7.93291	7.19778	5.33262	7.26395	3.72308	3.27226	5.0683	3.20569	4.29206	4.29572	5.20397
gene-TAF1A	3.14893	2.54245	3.44622	3.50405	3.26893	2.08718	3.5713	3.21762	1.0721	2.28905	3.09727	1.83149	2.07641	2.28758	1.75462
gene-TAF1B	2.10735	2.17546	2.9076	1.5749	1.7245	3.36051	3.83787	2.04208	1.97588	2.31119	1.37008	1.45572	2.70658	2.59725	1.36348
gene-TAF1C	3.26823	4.85087	3.90444	6.39452	3.61844	2.62238	3.73472	2.74433	2.04313	2.13765	2.66241	2.64095	3.24309	3.13413	2.69402
gene-LOC100300302	0	0	0	0	0	0	0	0	0	0	0	0	0	0	0
gene-NBEAL1	2.86961	2.83431	3.22383	3.67769	2.33908	2.98168	3.79873	3.81043	1.14879	1.94279	2.1631	1.16891	2.17228	1.95848	1.95555
Bos_taurus_newGene_6339	1.11338	1.54493	1.62267	2.14118	1.72403	1.01856	1.35033	1.6712	0.385748	0.734269	1.10374	0.29138	0.206678	0.514665	0.635078
Bos_taurus_newGene_6338	2.51996	2.32833	0.29247	1.1159	2.85794	3.83049	4.02802	2.75719	2.76418	2.04724	1.73885	3.33191	1.94982	3.63172	2.01007
gene-SLITRK3	0	0	0	0	0	0	0	0	0	0	0	0	0	0	0
gene-LOC112445423	0	0.046236	0	0.042099	0.014605	0.050997	0	0.031745	0	0.017284	0.024696	0.00465	0.08202	0	0
Bos_taurus_newGene_6330	0.420724	0.36865	0	0	0	0.237197	0.383748	0.476618	0.105698	0.100107	0	0.085997	0	0	0.383932
Bos_taurus_newGene_6332	1.51614	3.07564	0.9304	5.51473	2.79724	2.5489	2.74967	3.78516	2.39825	1.95057	2.43749	1.68741	2.19185	3.59759	2.52432
Bos_taurus_newGene_6336	0.537832	0.592195	0.303524	0.375903	0.622144	0.542561	0.677858	0.606536	0.496661	0.622794	0.564242	0.597189	0.503401	0.782113	0.548088
gene-TGOLN2	10.1425	9.75468	14.3607	13.7533	7.55609	8.40638	9.62641	13.1616	7.76968	7.20655	11.3787	7.32624	7.64591	8.40775	10.3005
gene-SULT1A1	39.7398	39.9884	79.1107	85.2992	38.0278	37.5137	31.2669	45.2322	17.4799	22.8619	27.1831	16.2853	18.4447	18.8306	18.9496
gene-EPS15	25.7692	17.8656	18.7149	19.8585	23.1899	25.962	21.9018	25.6417	26.7665	22.2506	22.8659	28.6559	21.3474	21.0748	23.0229
gene-HUNK	0.328883	0.047666	0.04848	0.450934	0.057613	0.121008	0.109453	0.351747	0.117931	0.011982	0.17767	0.277321	0.058754	0.147994	0.10598
gene-MLKL	0.399525	0.865019	2.32153	0.835547	0.279343	0.512971	0.244801	0.330054	0.377639	0.458508	0.265011	0.143179	0.371513	0.376108	0.259107
gene-LOC100848875	0	0	0	0	0	0	0	0	0	0	0	0	0	0	0
gene-LOC518495	7.82245	8.7775	47.6272	10.2096	7.93856	4.81452	6.06038	3.86981	7.16375	5.19409	7.29625	5.19175	3.94042	9.89897	5.32846
gene-LOC784214	0	0	0	0	0	0	0	0	0	0	0	0	0	0	0
gene-C11H9orf116	4.67489	6.25357	3.5484	8.8358	4.13991	7.70511	4.69457	4.90259	3.57223	6.94421	4.44087	5.56042	6.94458	5.76533	4.30103
Bos_taurus_newGene_1815	0	0	0	0.037886	0.373731	0	0	0	0	0	0	0	0	0	0
Bos_taurus_newGene_1814	0.269545	0.355337	0	0.714555	0	0.092329	0.762892	0.095441	0.330791	0.439589	0	0.168521	0	0.397695	0.155473
Bos_taurus_newGene_4861	0.197508	0.444566	0	0.143992	0.306241	0.042447	0.090802	0.115353	0.194276	0.323205	0.504566	0.188956	0.25948	0.156928	0.108175
Bos_taurus_newGene_4867	0	0	0	0	0	0.181889	0	0	0	0	0	0	0	0	0
Bos_taurus_newGene_1810	0	0	0	0.285939	0	0	0	0	0	0	0	0	0	0	0
Bos_taurus_newGene_4865	0.450002	0.198174	0.287722	0.465969	0	0.080422	0.074137	0.341954	0.210576	0.017799	0.201924	0.292232	0.187345	0.108832	0.604218
Bos_taurus_newGene_1812	0	0	0	0	0.28543	0	0	0	0	0	0	0	0.129808	0.207943	0
gene-CRYAA	0	0	0	0.586575	0	0	0	0	0	0.064978	0	0	0	0	0
gene-CRYAB	706.014	922.15	102.739	948.86	2676.5	1795.1	1909.24	2841.82	1283.29	1252.33	1804.13	1130.35	970.138	1538.99	1617.33
gene-NEDD1	11.9507	11.7847	7.10493	7.63422	14.3166	15.5663	20.0122	18.1438	15.944	11.482	11.7862	14.4323	9.37194	16.019	12.3977
gene-NEDD9	6.1576	11.2391	39.4227	12.7312	5.22478	5.21842	2.75337	4.74084	4.32583	5.51129	5.15747	3.10318	4.62572	4.80579	4.70403
gene-NEDD8	56.6455	65.6496	36.9061	73.2126	58.0811	66.5157	59.7961	64.2839	59.5273	61.2359	51.5321	57.7146	50.6823	63.785	58.4512
gene-HES5	0.190821	0	0	0	0.133776	0	0.030494	0	0.180961	0	0	0	0	0	0
gene-PSMB1	90.7558	72.6785	45.7749	77.5093	93.0556	84.6024	80.4226	95.6561	86.3781	70.1172	79.2924	75.3392	62.9806	74.4201	83.1038
gene-HES7	0	0.037772	0.114239	0.142323	0.091707	0.031009	0.090217	0.138844	0	0	0	0	0.023074	0	0.074112
gene-HES6	1.06573	4.74225	0.942573	3.37631	2.2609	4.04635	1.37238	2.9579	1.04642	5.3961	2.49088	0.946527	3.84571	1.48918	4.95039
gene-HES1	19.8429	32.0554	17.9953	12.9901	34.6797	13.7817	18.3965	11.7729	21.7757	31.9528	12.3729	28.1133	39.063	39.3156	8.57693
gene-PSMB5	81.2646	70.3339	22.4401	50.8113	69.9822	70.4623	62.2044	72.0007	78.8936	70.7932	62.374	84.1435	62.7089	80.3997	63.4155
gene-HES3	0.09716	0.029917	0.089384	0.075601	0.036546	0.017178	0.153884	0.067887	0	0	0	0	0	0	0.036217
gene-HES2	4.73716	5.84744	23.4493	15.8769	2.98005	1.59183	1.52934	2.94529	1.44582	1.45924	2.71306	1.48853	1.33448	2.0963	2.61806
gene-PSMB8	14.328	10.6746	61.1006	23.0297	7.89282	5.86005	9.74528	9.24242	7.60921	4.32901	6.83324	4.5645	4.09329	13.1433	5.96758
gene-PSMB9	2.64362	2.18367	16.2219	7.15576	2.11688	1.64552	3.4981	2.30151	1.47571	1.83	2.9872	1.72046	1.37593	3.35444	2.44953
gene-LOC104968476	4.24612	4.03336	3.64185	4.24583	4.23839	3.31008	3.67732	5.85876	3.20471	2.88928	3.48209	3.0204	3.01467	4.76856	3.66349
gene-LOC104968477	0	0	0	0	0	0	0	0	0	0	0	0	0	0	0
gene-SIRPA	7.35001	6.42572	4.23858	5.03981	3.49644	3.37898	3.69862	3.96512	7.55711	7.65716	3.99363	8.91363	7.94251	3.72388	3.89373
gene-LOC104968478	0	0	0	0	0	0	0	0	0	0	0	0	0	0	0
gene-LOC104968479	0.258187	0.310363	0.136708	0.084705	0.401946	0.257068	0.23809	0.182669	0.153956	0.246895	0.140364	0.180372	0.345344	0.133203	0.219806
gene-SIRPD	0	0	0	0	0	0	0	0	0	0	0	0	0	0	0
gene-PXYLP1	1.5913	1.23411	0.978501	2.4503	1.65397	1.67971	1.67722	1.93951	0.835351	0.866755	1.2753	0.929573	1.02043	1.14444	1.24448
gene-LOC101906676	0.311167	0.81276	1.12752	1.47226	0.520185	0.409628	0.467981	0.54732	0.319897	0.331284	0.330734	0.188134	0.414212	0.308047	0.346393
gene-MKKS	7.51988	8.30249	6.05158	6.61804	6.94047	7.86399	9.06534	7.68787	6.84635	7.12447	7.68329	7.2739	7.58559	8.48559	8.65375
gene-LOC532022	0	0	0	0	0	0	0	0	0	0	0	0	0	0	0
gene-LOC785168	0	0	0.132096	0.075101	0	0.018853	0	0	0	0	0	0	0.058929	0	0
gene-LOC785162	0	0	0	0	0	0	0	0	0	0	0	0	0	0	0
gene-EXOC1L	0	0	0	0	0	0	0	0	0	0	0	0	0	0	0
gene-EXD2	1.86804	1.48181	1.92422	1.3621	1.93524	1.60292	1.85508	1.97266	0.77753	0.999168	1.24	0.964247	1.18945	1.39114	1.26741
gene-EXD3	1.86733	2.03242	3.77699	2.98912	1.32831	0.918595	1.0659	1.08536	0.5635	0.826653	0.732966	0.619414	0.949834	1.79934	0.91496
gene-EXD1	0.012844	0.031534	0.011426	0.044866	0.043859	0.035709	0.024143	0.132538	0.10041	0.094713	0.302348	0.080715	0.152637	0.18005	0.215942
gene-ARPC1B	25.8694	32.517	92.7934	81.5959	24.211	18.6538	18.9864	32.042	12.7099	13.8376	17.6513	10.5124	11.8691	14.5903	14.4337
gene-ARPC1A	83.9686	71.3305	121.69	109.883	84.9001	82.8601	52.6729	56.1663	62.003	43.0942	39.3608	60.6628	44.8123	42.5132	40.7668
gene-HSPBAP1	1.93039	1.39543	1.228	1.40837	1.78692	0.883362	1.2684	1.33143	1.18335	1.33635	1.40247	1.48611	1.63752	1.152	1.82854
gene-GSDME	0.032433	0.078077	0.151389	0.370675	0.15915	0.117446	0.12738	0.366331	0.124895	0	0.08421	0.192983	0.069772	0.055658	0.048324
gene-GSDMD	2.39522	3.62728	15.1298	8.83253	2.90247	1.8254	2.29438	2.77895	1.13883	1.99204	1.88799	0.691727	0.57689	2.67044	1.25626
gene-GSDMC	0	0	0	0	0	0	0	0	0	0	0	0	0	0	0
gene-GSDMB	1.04755	2.24673	0.603769	2.55172	0.527667	0.637409	1.49369	1.10318	0.169623	2.42557	1.64637	0.670368	3.1231	2.56067	1.44956
gene-GSDMA	0	0	0	0	0	0	0.038506	0	0	0	0	0.030737	0	0	0
gene-PTPRN2	0	0.116238	0.040569	0.222949	0.230809	0.245883	0.167448	0.263809	0.043984	0.192165	0.297485	0.107381	0.100539	0.149945	0.227095
gene-TRPV2	0.920026	1.24116	2.63721	3.85394	0.407959	0.447484	0.80108	0.405523	0.403462	0.258631	0.388193	0.040419	0.682116	0.588921	0.399934
gene-TRPV3	0	0	0.027754	0	0.081815	0.023132	0	0.006406	0	0.015473	0	0.015494	0	0	0.027472
gene-TRPV1	0.01722	0.033273	0.233916	0.049103	0.136081	0.029542	0.083238	0.026728	0.022887	0.016783	0.117829	0.014418	0	0.02963	0.058978
gene-TRPV6	0	0	0.016715	0.037251	0.060252	0	0	0	0	0	0	0	0	0	0
gene-TRPV4	0.018712	0.060296	0.012911	0.04685	0	0.020842	0	0	0	0.009773	0	0	0	0.010525	0.028227
gene-TRPV5	0	0	0	0	0	0	0	0	0	0	0	0	0	0	0
gene-CWH43	0	0	0	0	0	0	0	0.03458	0.089487	0	0	0	0	0	0
gene-LRP8	0.148683	0.039424	0.178872	0.274924	0.079038	0.055346	0.342742	0.240119	0.10582	0.07244	0.324841	0.069227	0.05334	0.126296	0.213604
gene-LRP6	6.04709	6.26552	5.54698	6.6164	7.77161	7.9549	7.93536	10.4673	3.31324	4.80121	5.88577	3.02957	5.04953	4.24645	5.94479
gene-LRP5	9.35649	9.8485	23.2099	13.1012	7.66899	6.61132	9.81028	9.45314	7.97956	7.55725	7.13228	7.37908	7.20312	9.81548	8.08492
gene-LOC104972393	0	0	0	0	0.041032	0	0	0	0	0	0	0	0	0	0
gene-LRP3	19.3152	20.0642	4.41839	26.176	18.9352	21.1088	22.9043	17.3809	13.1958	15.1349	16.3217	16.3474	19.2123	17.2476	17.7968
gene-LRP2	0	0	0	0.012966	0.01451	0	0	0	0.003056	0.008285	0.009041	0	0	0	0
gene-LRP1	9.28333	9.69222	15.0641	18.7177	11.0598	11.8751	12.6614	15.708	4.82542	6.29123	7.87211	3.64	4.98082	5.07264	4.65655
gene-RLIM	3.27577	2.99742	3.88429	4.15184	4.37196	4.09415	3.90486	5.15861	2.50375	2.16281	3.29922	2.20552	2.89295	3.06332	3.64897
gene-SHOX2	0.693994	1.24425	2.30177	3.37432	0.938219	1.17274	1.5018	1.36201	0.320156	0.502397	0.492477	0.12836	0.220773	0.419694	0.288121
gene-WNT10A	0	0	0	0.023126	0.236436	0.022272	0	0	0.026268	0.047006	0	0.032792	0	0	0
gene-WNT10B	0.027037	0	0.040807	0.112561	0.018834	0.018067	0.053968	0.251908	0	0	0	0.016655	0	0	0
gene-HSH2D	0.057862	0.116462	0.416777	0.197672	0	0.148131	0.062852	0.040439	0	0.198047	0.202836	0	0	0	0.111734
gene-LOC101907518	0	0	0	0.027372	0.027023	0.026185	0.044885	0	0.038113	0	0.042721	0	0.034217	0.026643	0
gene-MIPEP	7.14723	8.73573	12.1255	12.1817	8.9012	7.31673	7.9847	8.47934	6.79981	7.07584	7.11947	6.77009	6.84787	8.57607	6.38645
gene-DNAJC1	7.31311	7.64247	4.60943	11.142	6.54297	9.59322	8.33387	7.39469	6.13202	5.85806	6.38041	5.82169	7.56561	6.73576	6.43674
gene-DNAJC3	13.7627	23.3752	11.0069	21.4554	13.6805	34.8714	15.8629	31.1484	11.5616	18.392	21.8001	11.0971	20.2229	13.5975	19.6381
gene-DNAJC2	17.7749	19.4307	6.82415	14.2124	20.662	20.8837	22.6733	21.6145	14.0648	17.3612	16.6701	17.8524	18.9861	20.2322	19.8663
gene-DNAJC5	10.5289	12.9198	7.38551	13.4534	9.89504	12.156	9.72517	10.4983	8.10244	13.591	9.21196	9.15923	14.341	10.1236	9.74358
gene-DNAJC4	6.16986	6.81887	3.82239	4.97645	5.74664	9.68075	8.02828	9.21049	6.37231	6.5939	6.85481	5.95801	6.48771	6.70354	6.86102
gene-DNAJC7	28.2428	27.2896	11.747	23.1733	25.5828	26.159	19.3257	25.0682	25.0114	25.6757	27.8431	28.2543	27.2018	22.5893	30.1385
gene-DNAJC6	0.06883	0.181463	0.104356	0.2163	0.108559	0.062658	0.039216	0.01091	0.034243	0.060174	0.083527	0.042253	0.010777	0.06558	0.065645
gene-DNAJC9	2.70707	2.68107	2.5462	3.27903	2.59698	2.85533	2.61936	3.30568	2.7568	3.60325	3.20931	2.79312	2.54703	4.34372	3.17657
gene-DNAJC8	26.2458	26.1612	32.8851	40.4359	26.1788	25.6799	28.1381	27.8361	23.9252	26.233	24.0342	23.0859	23.6061	26.7677	25.9952
Bos_taurus_newGene_5905	0.800032	0.769204	0	0.361889	0.952664	0.41533	0.321888	0.670139	0.286035	0.594595	0.406893	0.295817	0.45201	0.563422	0.479206
Bos_taurus_newGene_5901	0.302991	0	0	0	0.27866	0.26752	0.441924	0.155283	0	0	0	0.106099	0	0.160266	0.190573
Bos_taurus_newGene_5908	0	0.040624	0	0	0.282437	0	0	0.095147	0	0	0	0	0.034173	0	0
gene-HDDC3	2.7604	1.67012	2.00674	2.97502	2.53845	3.66696	3.90546	4.25388	2.9032	2.8266	1.94369	3.65506	2.70719	4.26766	2.706
gene-HDDC2	13.3433	10.657	5.15643	10.033	16.1553	12.7926	13.5457	14.1937	15.8854	12.1242	12.3916	12.8643	12.8446	12.347	16.2622
gene-ARSG	5.78904	10.2126	5.65567	14.4857	8.11771	6.27778	3.30216	6.20591	3.3037	4.89853	9.97599	4.75882	4.69092	4.58605	8.89068
gene-ZBTB18	65.6701	51.5382	13.6768	27.541	38.6108	38.7446	34.8698	24.5961	40.4073	43.6841	37.2491	47.9213	59.1851	48.7447	40.5865
gene-ZBTB16	65.9638	53.4646	33.8023	46.2523	50.61	45.0678	38.4761	40.4965	38.9271	40.1491	43.3951	45.5728	63.369	41.3146	43.1391
gene-ZBTB17	8.58698	9.38898	5.81822	9.85457	9.32321	9.09209	8.58312	11.047	6.91833	7.7808	7.17456	6.26083	8.70207	8.86121	7.60065
gene-ZBTB14	2.01009	1.72193	2.47763	1.99466	1.82782	1.24126	1.66683	1.49158	1.03938	0.713204	1.51834	1.03207	0.78015	1.92338	1.99405
gene-ZBTB12	0.95791	1.48205	0.687134	1.3412	1.09163	0.907218	1.37348	1.15769	0.951035	1.18739	1.2565	1.14157	0.885558	1.11065	1.27024
gene-ZBTB10	2.36111	2.78359	6.07137	5.44329	4.05488	3.77531	3.87383	3.68149	2.33837	2.36831	3.69756	2.15964	2.81727	2.25561	3.19062
gene-ZBTB11	6.28633	6.45796	5.74344	6.18918	5.5549	7.13342	6.54049	6.03108	4.69344	5.32036	6.54713	4.48749	6.93281	5.66381	6.18082
Bos_taurus_newGene_3430	0	0	0	0	0	0	0	0	0	0.770579	0.335952	0	0.767394	0.192328	0.186884
Bos_taurus_newGene_3433	0.180777	0.213434	0.210536	0.263713	0.078886	0.045316	0.272489	0.803169	0.054648	0	0.098966	0.062943	0	0.050416	0
Bos_taurus_newGene_3435	0	0	0	0	0	0	0	0.36568	0	0	0	0	0	0	0
Bos_taurus_newGene_3438	0.327725	0.652143	0.091013	0.10289	0.419326	0.744462	1.06373	1.70404	0.188334	0.178004	0.271203	0.268154	0.22986	0.565289	0.198448
gene-TRAM2	2.166	2.31832	5.56334	5.06889	2.49427	1.24444	2.27533	3.6515	2.40016	1.72888	4.85608	2.20065	1.87098	2.95984	3.81678
gene-LOC782341	0	0	0	0	0	0	0	0	0	0	0	0	0	0	0
gene-TRAM1	12.2447	13.0088	23.1176	18.7443	13.7305	11.1416	12.4005	14.3054	5.97809	7.24782	12.002	5.54378	7.90262	8.67139	9.25988
gene-SLC36A4	2.14397	2.2497	5.36975	3.22612	2.03637	2.07572	2.2293	2.62256	1.06003	1.14996	1.76252	0.877219	1.27885	1.51448	1.53535
gene-ADCY9	8.14608	9.61662	2.59541	4.72893	4.51695	5.15818	5.94792	5.13672	7.58833	8.15141	6.32658	8.79594	8.95433	8.5571	5.59401
gene-ADCY8	0	0.078599	0.091993	0.315226	0.03761	0.117757	0.141908	0.117274	0	0.134149	0.025195	0.108934	0	0	0
gene-ZGLP1	0	0	0	0	0	0	0	0	0	0	0.028061	0	0	0	0
gene-SLC36A1	0.742455	0.902738	1.70112	1.02047	0.890577	0.458211	0.828994	1.10521	0.278141	0.406455	0.525036	0.437759	0.388269	0.509916	0.268639
gene-SLC36A2	0	0.035646	0	0.129018	0	0	0	0	0.027994	0	0	0	0	0	0
gene-SLC36A3	0	0	0	0	0	0	0	0.028337	0	0.031494	0	0	0	0	0
gene-ADCY3	1.03795	2.0589	3.37189	3.75772	1.00251	1.23707	1.28643	1.32703	0.400285	0.492217	0.566346	0.608642	0.670742	0.478429	0.631373
gene-ADCY2	46.474	46.2759	6.6852	28.5213	52.5997	64.7698	75.6975	78.1833	65.2573	58.7268	52.3399	74.2625	58.1336	56.2735	44.3126
gene-ADCY1	0.703906	0.21349	0.430481	0.065407	0.178415	0.289495	0.178647	0.054861	0.389173	0.46411	0.317351	0.172543	0.461533	0.743532	0.16796
gene-ADCY7	0.860039	0.792832	1.34216	1.07828	0.885664	0.771977	0.916657	1.37284	0.373428	0.646013	0.752807	0.298338	0.41873	0.478687	0.564167
gene-ADCY6	7.98081	11.0223	30.6032	21.9651	8.19331	5.91965	7.89799	7.36142	2.89295	3.38402	5.306	2.94963	3.42586	5.30587	4.82869
gene-ADCY5	3.57967	4.63124	12.6275	13.7992	1.82308	1.36673	1.31521	1.22374	1.10672	0.637198	1.44584	0.88223	0.947864	1.19696	1.52371
gene-ADCY4	5.74093	7.33189	25.2879	14.7727	5.41911	2.65152	3.30864	3.38457	2.06244	2.71654	3.00216	1.44779	2.5792	5.02832	2.63212
gene-LOC101905600	0	0	0	0	0	0	0	0	0	0	0	0	0	0	0
gene-LOC530077	0.196909	0.135817	0.347051	0.265677	0	0.136729	0.126638	0.05819	0.125774	0	0	0.080828	0.193812	0.027238	0
gene-LOC100295883	0.031127	0.019753	0	0	0	0	0	0	0	0	0	0.048275	0.018764	0.038172	0
gene-MAMSTR	12.9704	9.67606	2.91896	6.50683	10.0851	7.81508	8.51881	10.2354	4.4452	4.06778	5.93888	5.47478	4.04831	5.5377	6.25061
gene-LOC618367	0	0	0.193877	0	0	0	0	0	0	0	0	0	0	0.056591	0
gene-LOC618364	0	0	0.466136	0.085013	0	0	0.001416	0	0	0	0	0	0	0	0
gene-SCLT1	0.336607	0.908451	0.920066	1.0965	0.71385	0.803001	1.16934	0.637226	0.54557	0.719016	0.800135	0.230589	0.622628	0.874145	0.845783
gene-LOC101902555	0	0	0.473981	0.584965	0.089778	0	1.42828	0.840286	0.019833	0	0.675122	0	0	2.1724	1.36743
gene-CASR	0.010567	0	0	0.00967	0	0	0	0	0	0	0	0	0	0	0
gene-CAST	34.9502	30.19	21.1937	28.9491	37.0918	36.7319	40.8318	57.1873	35.0571	31.3554	47.8944	33.8776	29.7823	33.5105	41.6273
gene-CASK	3.60586	4.64391	6.71301	6.75535	3.18367	4.36953	4.4868	3.64224	1.78561	2.84672	2.26454	2.8108	2.53081	2.63554	3.11875
gene-C21H15orf40	7.66088	6.59788	4.80218	9.57913	7.46148	7.45882	7.11682	8.22702	6.21087	6.21502	6.66777	5.53223	6.30688	8.64542	8.30377
gene-DOK7	16.923	19.9736	1.49026	13.4763	13.2294	11.9747	9.43614	7.39935	9.08101	15.963	12.3595	12.2684	16.9738	15.698	23.3041
gene-DOK6	0.106704	0.145635	0.049287	0.116444	0.064473	0.086407	0.095037	0.290987	0.046033	0.039964	0.14713	0.007517	0	0.009532	0.053701
gene-DOK5	22.3509	20.8337	1.34695	12.7236	28.462	51.2277	34.5444	49.1157	25.3523	22.5808	25.1372	26.4744	22.1648	16.077	22.226
gene-DOK4	1.87053	1.75266	2.42218	3.91362	1.70547	1.62431	1.5112	2.63839	1.36292	1.78372	2.15266	1.35939	0.995991	1.5991	1.05451
gene-DOK3	0.527121	0.074818	0.216007	0.368646	0.526608	0.284621	0.53767	0.238746	0.32137	0.327527	0.137366	0.692233	0.252241	0.476798	0.198939
gene-DOK2	0.254407	0.249689	0.70221	0.688566	0.356932	0.276891	0.634142	0.442633	0.276513	0.152334	0.332315	0.047865	0.164419	0.139758	0.095729
gene-DOK1	1.7177	1.99341	6.05268	4.05599	1.76108	1.54223	1.69383	1.23896	0.674843	0.735517	0.955561	0.376684	0.76582	0.675958	1.01783
gene-NRARP	5.19804	7.13629	27.1038	11.095	2.00035	0.893317	1.86374	1.34613	0.492844	1.47285	1.74106	0.839376	0.987049	3.77046	1.64346
gene-LOC615284	0	0	0	0	0	0	0	0	0	0	0	0	0	0	0
gene-LOC615281	0	0	0	0	0	0	0	0	0	0	0	0	0	0	0
gene-HJV	112.545	82.295	6.68657	47.2827	104.842	124.06	118.479	92.0854	126.308	93.9622	93.9782	131.379	96.8077	99.153	95.3426
gene-RPS3A	389.211	392.568	563.782	574.247	435.791	536.031	583.826	618.109	351.45	407.389	403.409	308.936	363.322	452.285	404.181
gene-STMP1	38.8384	32.9555	14.2801	26.369	50.8094	57.0723	51.2234	44.0162	33.1597	29.551	28.0697	29.4818	31.6705	31.3717	29.5592
gene-TERF1	8.15521	7.17289	7.202	8.10028	8.10464	7.63269	9.99726	8.89995	6.1025	6.3355	6.36079	5.78018	6.51196	6.15154	8.53958
gene-REX1BD	28.5148	28.3827	19.5763	29.2928	28.4478	34.3063	27.4167	24.0355	25.7976	30.3781	25.2562	30.0737	22.5141	28.7412	22.5857
gene-MRPS18C	17.4666	17.6411	7.18408	9.1898	15.9436	16.6235	15.6441	11.9059	10.458	13.2417	13.6465	13.8104	13.1979	17.4197	16.1246
gene-MRPS18B	16.5066	17.9279	8.77568	20.5411	20.4971	18.9095	14.5795	23.5526	16.5714	16.179	19.4011	18.5078	15.0031	19.0644	18.7658
gene-MRPS18A	19.783	21.5956	11.6277	28.3629	19.2085	30.0227	40.8012	38.2138	15.949	18.5044	17.3362	15.9691	19.3059	26.1029	18.7675
gene-TERF2	9.26531	9.71344	9.32252	10.8931	8.99743	11.333	9.92274	10.4999	8.1815	7.67743	8.9754	7.91513	8.60546	8.68308	8.92736
gene-SELENBP1	3.26527	4.82725	4.94773	9.07712	5.94011	4.22213	5.017	6.71333	4.06477	4.38486	3.86596	2.93847	2.65895	2.50586	2.85149
gene-VKORC1L1	7.25492	6.30431	5.90695	7.59616	5.08783	5.62476	5.08646	5.43844	4.4414	5.27863	5.86665	4.06489	5.72897	5.41651	6.35313
gene-TESMIN	0	0	0	0	0	0	0	0	0	0	0	0	0	0	0
gene-MRPS23	26.7702	26.7144	20.6767	24.3844	32.8883	31.3212	30.5786	29.6307	29.394	28.8111	31.3611	26.8986	28.4941	34.6232	27.9264
gene-MRPS22	16.719	11.8269	10.1946	12.398	16.4043	11.8091	13.9652	16.1896	12.9136	12.3936	15.24	14.566	12.0858	16.6078	16.5056
gene-MRPS21	5.90916	4.11839	3.10064	3.72466	5.67621	4.67893	5.23801	4.59396	5.77921	4.85963	2.7632	5.21387	3.37575	4.46462	4.22978
gene-MRPS27	12.4887	14.3484	9.36399	12.9011	16.3547	15.4362	14.7373	18.8698	12.4886	11.7439	9.16026	11.7229	11.347	11.4443	10.1284
gene-MRPS26	44.1467	29.9977	24.5343	46.1873	41.0671	35.5825	31.1013	39.0199	39.9527	30.2186	28.4265	49.293	28.7702	27.7749	33.11
gene-ATP6V1H	12.6611	9.93935	9.66414	11.35	12.014	10.2464	10.7912	11.8349	7.43645	8.03712	8.58328	9.03646	9.80512	8.36443	8.85929
gene-CD40LG	0.025714	0.040394	0.326484	0	0.018597	0	0.103027	0	0.03675	0	0	0	0	0	0
gene-ATP6V1F	62.2574	55.4459	43.9803	58.0176	62.307	66.1228	56.707	56.7969	54.156	57.6781	45.0425	48.6215	50.3001	55.7016	43.6549
gene-ATP6V1D	17.5081	15.4577	9.1234	15.7463	18.0873	23.0276	21.6891	23.1695	15.3516	16.7784	17.0347	15.5121	15.7148	14.8533	18.0757
gene-MRPS28	19.3881	17.4829	3.00646	11.4678	13.2593	17.3232	13.3496	20.7092	16.5167	13.5407	16.6387	16.6843	14.0384	14.8715	19.9877
gene-ATP6V1A	2.9083	3.93686	6.71299	5.59831	3.70494	3.74071	4.74657	4.84743	2.09701	2.77209	3.93301	2.07492	2.37073	2.71583	3.23022
gene-EPCAM	0.231973	0.503867	0.730753	0.867273	0.122171	0.200411	0.056238	0.563167	0.104093	0.418359	0.392561	0.054386	0.369867	0.357379	0.366391
gene-HSD3B1	0	0	0.02564	0.032498	0.048378	0	0	0	0	0.026931	0.013884	0	0.018416	0	0
gene-HSD3B7	2.54082	2.95077	4.71945	4.35152	2.75789	2.70936	3.60847	5.56709	1.66578	2.60232	2.30978	1.47493	2.12829	3.02924	1.73014
gene-CAMSAP1	13.9269	14.4339	5.09152	12.3303	11.2975	9.95397	11.3984	11.8368	9.11371	13.0243	9.03303	8.77481	14.4079	11.6989	10.9376
gene-IL12A	0	0.118877	0.329351	0.47024	0	0	0	0	0	0	0	0	0.251194	0	0
gene-RRP7A	7.30073	10.0509	6.55058	14.6614	9.50408	8.0886	7.2822	9.63696	5.2718	5.84987	7.50586	5.29172	6.07464	5.90115	7.84008
gene-CAMSAP2	7.92519	11.4743	14.8194	22.4627	7.47084	6.46931	5.07304	7.96717	4.33067	5.54424	8.12218	3.95179	6.98789	5.4848	6.35942
gene-LOC112448743	0.528418	0.997275	0.315025	0.626834	0.360374	1.16428	0.518092	0.777764	0.278606	0.958885	0.710387	0.241856	1.20017	0.676805	0.669639
gene-HAMP	0	0	0	0	0	0.417994	0	0	0.054244	0	0	0.35753	0	0	0.09822
gene-PRKX	1.38086	1.98183	4.55576	2.75436	1.27866	0.836674	0.824607	0.93796	0.591716	0.805059	1.18229	0.356883	0.599099	0.665865	0.776772
gene-LOC508879	0	0	0.067244	0	0	0	0	0	0	0	0	0	0	0	0
gene-PRKN	3.71357	2.31474	3.36274	2.96746	3.82098	2.09707	3.9994	4.5205	4.59163	2.31323	3.93783	4.27777	2.58396	4.97469	3.46026
gene-PDGFRL	7.50247	4.60714	6.94807	9.82925	5.20021	5.36725	5.05173	7.99822	2.68583	3.54724	5.41296	2.20818	3.04588	3.19256	2.57438
gene-PDGFRB	15.3777	22.0941	62.1456	42.0045	11.5887	9.26942	11.2506	13.7712	5.59114	7.4364	7.32955	5.39929	6.00711	9.33369	7.82514
gene-PDGFRA	7.90202	6.92439	5.89031	9.70095	13.9906	13.3843	12.936	10.6227	3.76547	5.26942	4.12928	2.84922	4.39181	2.80038	3.13899
gene-LOC788751	0.060244	0	0	0	0.022322	0	0	0	0	0	0	0	0	0.014005	0
gene-LOC523389	0	0	0	0	0	0	0	0	0	0	0	0	0	0	0
gene-DENND6A	4.13318	5.08092	8.28948	7.29573	5.69764	5.098	4.85881	5.10275	2.72268	3.56888	4.36651	2.37217	3.42247	3.02777	3.76231
gene-DENND6B	3.64757	4.00698	6.33844	7.11402	4.40374	3.67148	5.27326	3.22854	2.16057	2.33876	3.10576	2.50256	2.55911	3.33717	2.89659
gene-CDC37L1	14.1492	12.0262	5.72288	9.56299	15.0074	18.2862	14.5162	17.3246	13.3846	11.0456	13.5728	12.1283	12.5239	12.9553	16.1407
gene-PPP4R3B	9.42052	8.06358	10.2774	9.9061	9.07698	11.8408	10.3744	11.6063	9.2044	8.85756	10.3431	9.25226	10.0684	10.2742	8.28442
gene-PPP4R3A	22.4143	20.0185	15.3924	20.4098	18.6959	27.4497	10.8674	14.892	16.5423	20.0263	17.9397	17.1861	24.5749	12.9257	15.7935
gene-SRRM4	0.050823	0.029361	0	0	0.029668	0.018551	0.028184	0.028064	0.005782	0.031509	0	0.006082	0.017042	0	0.022876
gene-SRRM5	0.379092	0.134964	0.50834	0.205606	0.816863	0.111139	0.205417	0.271033	0.331171	0	0.095403	0.223919	0.051919	0.107863	0.075942
gene-SRRM2	72.4102	89.3516	46.0993	72.9751	85.6666	81.3117	69.3282	71.2277	43.9758	63.5204	59.4196	47.7764	75.3857	68.6567	54.2471
gene-SRRM3	0.225711	1.02879	0.594952	0.364935	0.321786	0.808253	0.096284	0.107094	0.090861	0.268572	0.146281	0.07554	0.433803	0.172463	0.067806
gene-SRRM1	10.289	10.986	12.2078	12.1526	14.1475	11.264	11.9925	11.8797	7.28395	8.2338	10.7422	7.46756	10.4697	9.5304	10.0474
gene-OR7D2	0.016333	0	0	0	0.03172	0.003272	0.018783	0	0	0	0	0	0.030064	0.015233	0.015239
gene-GABRE	0.317776	0.359703	1.32327	0.75377	0.564805	0.380281	0.555893	0.494858	0.258206	0.202058	0.441893	0.201366	0.087499	0.155801	0.100623
gene-LOC787830	0	0	0	0	0	0	0	0	0	0	0	0	0	0	0
gene-HEPHL1	0	0	0	0	0	0	0	0	0	0	0	0	0	0	0
Bos_taurus_newGene_3010	0	0	0	0	0.236608	0.086104	0	0	0	0.240319	0.135155	0	0	0	0
gene-CHAC1	2.60244	0.565297	0.082025	0.188361	0.20648	0.251249	0	0	0.903171	0.108724	0.207633	0.570021	0.255486	0	0.0782
gene-CHAC2	3.39488	2.84936	2.54797	2.24999	2.68401	2.66864	2.71637	1.9299	1.56624	2.47831	2.08191	1.76384	2.62974	3.3417	2.46508
gene-HBE1	0	0	0	0	0	0	0	0	0	0	0	0	0	0	0
gene-HBE2	0	0	0	0	0	0	0	0	0	0	0	0	0	0	0
gene-HBE4	0	0	0	0	0	0	0	0	0	0	0	0	0	0	0
gene-ZNF783	1.89901	2.32567	3.29129	4.89928	1.70898	2.30029	1.30525	1.88262	1.28678	1.22261	1.3117	1.15764	1.45808	1.41157	1.25215
gene-KLHL18	3.08744	4.23556	2.67422	3.77129	2.77202	2.94826	2.9043	3.7901	1.70994	2.13471	2.23428	1.8541	2.54911	2.26425	2.55041
gene-SCARF2	2.9415	4.9895	13.8185	13.7233	4.46844	2.838	4.36173	3.14199	1.32052	2.29086	2.37381	1.33197	1.78114	3.02288	2.72561
gene-KLHL14	0	0	0.014789	0	0	0	0	0	0	0	0.009536	0	0	0	0
gene-KLHL17	5.87719	4.4172	2.68895	5.6307	6.86176	3.93808	4.93514	3.9896	2.45086	3.58991	3.04613	3.87261	3.9043	4.25	3.69492
gene-SCARF1	35.3412	47.6302	48.084	48.8153	70.0574	59.2089	34.0115	34.9967	23.1428	44.2722	42.4532	29.3708	58.083	35.3946	39.7381
gene-HARBI1	2.16263	2.83482	1.62335	2.43439	2.03421	2.02582	2.77906	2.59811	1.6498	2.90801	1.66034	3.09237	1.69152	2.16867	2.50267
gene-KLHL10	0.122017	0.114343	0	0.051483	0	0.206051	0.148215	0.108926	0.070321	0.093723	0.099047	0.070984	0.114843	0.156278	0.06204
gene-KLHL13	0.456691	0.674257	1.03796	1.34908	0.73386	0.784437	0.794529	1.82289	0.536158	0.759177	0.71718	0.547045	0.484212	0.694889	0.806656
gene-KLHL12	8.14611	7.03406	5.40896	5.48004	5.36637	6.13042	5.49748	6.82976	5.49723	6.1547	6.53957	6.54128	6.54903	6.03429	7.00998
gene-CEP85	33.3823	19.0146	3.35657	12.9266	29.2481	16.6707	25.4481	25.0199	26.4168	17.5604	16.1016	27.89	17.5222	24.3492	20.8287
gene-CEP83	3.82904	3.70137	1.34866	3.38248	3.85658	4.56353	5.40589	3.67315	3.98739	3.69613	3.12441	3.42105	3.38282	4.38256	4.46838
gene-CEP89	1.31419	0.971498	2.80202	2.61592	1.65293	1.35187	1.74166	1.76135	0.60571	0.799304	0.849176	0.752025	0.926986	0.805909	0.649952
gene-F11	0	0	0	0	0	0	0	0	0	0	0	0	0	0.118199	0
gene-LOC112448270	0	0	0	0	0	0	0	0	0	0	0	0	0	0	0
gene-HRCT1	2.1635	2.00155	27.535	4.97783	1.58962	1.22177	1.78431	1.38978	1.18218	0.775307	2.81997	0.918419	1.23987	3.81621	1.35295
gene-F12	0	0.119743	0.233229	0.023917	0.015372	0.150793	0.128828	0.051588	0	0	0.081742	0	0	0.045076	0
gene-GSG1	0	0	0	0	0.039748	0	0	0	0	0	0	0	0.014982	0.026345	0
gene-LOC524810	0	0.137624	0.244064	0	0.186915	0.339023	0.072818	0	0	0	0.081573	0	0	0	0.095519
gene-LMBR1	4.02604	3.5393	6.24642	4.81666	3.59462	2.55599	3.39459	3.61834	3.4096	2.83982	2.66723	2.56013	2.91496	2.99136	2.84402
gene-TPK1	1.5474	1.58827	0.849068	1.49322	1.40771	2.26195	1.46563	1.76227	1.66912	1.09948	1.55545	2.06869	1.9139	1.48756	1.41281
gene-SEMA6C	43.985	36.7583	5.09239	21.6083	41.6245	24.9039	35.1201	19.2095	21.0386	20.8223	21.9971	21.5655	26.1167	34.9361	27.7213
gene-LOC787306	0	0	0	0	0	0	0	0	0	0	0	0	0	0	0
gene-SEMA6A	1.75798	2.60216	8.69931	2.92651	1.66582	1.73831	2.94629	2.11519	1.5655	1.42488	1.31507	1.19137	0.938588	2.48861	1.30858
gene-SEMA6D	1.5796	1.81449	7.14452	4.66006	1.23824	0.928465	1.18213	1.25285	0.899661	0.602923	1.22868	0.764247	1.05846	1.36989	1.27837
gene-LOC787309	0.143505	0.230362	0.163455	0.180976	0.306883	0.091938	0.273938	0.072074	0.199007	0.045564	0.244119	0.238324	0.071199	0.288487	0.10676
gene-SNCAIP	0.354265	0.589775	1.07085	0.908403	0.568402	0.206753	0.411159	0.659171	0.376536	0.411028	0.558269	0.155214	0.387028	0.473507	0.333711
gene-SELP	0.352183	0.532285	5.2419	1.85915	0.725508	4.15488	0.762488	1.10955	0.59098	0.398126	1.16961	0.448485	1.32529	0.439047	0.556768
gene-SSTR5	0	0	0	0	0	0	0	0	0	0	0	0	0	0	0
gene-SSTR2	0.276766	0.015895	0.158567	0.242641	0.369652	0.263878	0.113375	0.118824	0.149805	0.261829	0.174201	0.054569	0.215493	0.116859	0.188804
gene-SSTR3	0	0	0	0	0	0	0	0	0	0	0	0	0	0	0
gene-FAM133A	0.049246	0.051082	0	0.059369	0.07006	0.055316	0.038106	0.030721	0.025738	0.053939	0.080129	0	0.015457	0.017857	0.048591
gene-FAM133B	8.79282	10.2996	9.44487	11.5387	9.18028	8.98452	8.31557	6.98138	5.39543	6.78397	6.41142	4.94634	8.81344	6.48334	6.91443
gene-SELE	0	0	0	0	0	0	0	0	0	0	0	0	0	0	0
gene-RBL1	0.489818	0.578104	0.479937	1.02622	0.467661	0.569584	0.420219	0.881988	0.360137	0.356458	0.368741	0.271075	0.819265	0.294942	0.505069
gene-RBL2	13.746	10.8945	9.88759	9.59436	11.1251	10.8364	10.6364	10.4151	9.72425	8.71632	6.75284	10.6924	9.59982	8.84895	7.06926
gene-SELL	0.235433	0.31738	1.12624	0.743298	0.376814	0.13195	0.145816	0.327635	0.150977	0.312416	0.099597	0.124248	0.073358	0.152985	0.543078
gene-SPAG17	0.03248	0	0	0.010259	0	0	0.023741	0.023918	0	0	0	0.02909	0	0.008026	0
gene-SPAG16	0	0	0.025894	0.019147	0.030032	0	0.020051	0	0	0	0	0.021712	0	0.014479	0
gene-LOC100298119	0	0	0	0	0	0	0	0	0	0	0	0	0	0	0
gene-LOC100298118	0	0	0	0	0	0	0	0	0	0	0	0	0	0	0
gene-UBP1	13.6723	11.2446	16.0571	17.2061	12.8285	10.2606	11.076	11.6031	6.96264	9.18852	11.0542	9.93261	10.1718	9.55433	10.2401
gene-CARNS1	11.5236	11.3055	1.24345	8.78629	6.69446	6.87052	8.10022	6.3095	6.57301	7.20706	9.54677	6.9207	8.92506	8.63573	11.6018
gene-LOC510150	0	0	0	0	0	0	0	0	0	0	0	0	0	0	0
gene-LOC784768	0	0.016753	0	0.02133	0.02793	0.008229	0	0.037301	0	0	0	0	0	0	0
gene-EDA2R	6.58431	5.04605	0.046423	0.522364	3.08908	6.64777	2.72023	1.48258	2.49991	2.52971	0.323321	3.88887	4.97309	1.09578	0.540561
Bos_taurus_newGene_508	0	0	0	0	0.328353	0	0	0	0	0	0	0	0	0.143523	0.099175
gene-KIAA0753	0.677131	0.804962	1.04867	1.08819	0.730245	0.738409	0.737236	0.871424	0.907024	0.523205	0.83784	0.970574	0.691707	0.375741	0.499528
Bos_taurus_newGene_507	0	0	0	0	0	0	0	0	0	0	0	0	0	0.368908	0
Bos_taurus_newGene_501	0.329857	0	0	0	0	0	0	0	0	0	0	0	0	0	0
Bos_taurus_newGene_500	0	0	0	0	0	0	0.115259	0	0	0.104783	0	0	0	0	0
Bos_taurus_newGene_503	0	0	0	0	0	0	0	0	0	0	0	0.250112	0	0	0
Bos_taurus_newGene_502	0	0	0	0	0	0	0	0	0.47336	0.254451	0	0	0	0	0.096782
gene-APOBEC3H	0.395432	0.180392	1.38791	0.247223	0.107063	0	0.247752	0.351567	0	0	0.199965	0.105041	0	0.049939	0.18619
gene-KDF1	0	0	0	0	0	0	0	0	0	0	0	0	0	0	0
gene-FRG1	19.3735	17.919	15.1568	19.879	17.5328	16.2809	11.4293	15.7834	12.3139	11.2103	12.7361	11.0947	10.5094	13.365	13.058
gene-MAPKAP1	11.8699	11.2525	9.34469	13.1199	10.874	12.6871	13.8594	12.0872	13.4103	12.8201	11.9066	15.3505	12.049	13.5479	12.2192
gene-TRAP1	8.67452	9.24972	5.01418	8.21617	10.9343	11.2093	10.1563	10.6114	9.17149	8.35788	7.35997	9.11001	8.63402	8.92645	7.39748
gene-YKT6	19.8233	19.114	18.1177	21.5239	15.9914	19.7585	19.0634	21.0019	19.0189	13.6359	18.662	13.2879	17.7293	18.787	19.241
gene-SMTNL1	108.063	50.149	31.5008	109.289	286.073	248.318	293.467	392.771	187.946	105.306	198.099	163.169	107.207	228.973	203.879
gene-SMTNL2	268.877	215.227	21.792	133.42	331.184	254.89	212.445	150.67	244.432	226.203	192.135	261.658	275.014	250.027	251.857
gene-BTN3A3	0.0347	0.05075	1.07652	0.052262	0	0.155208	0.086571	0	0.057319	0.177682	0	0.028801	0.046049	0.102925	0
gene-CLCC1	13.8026	12.0354	12.1402	13.3354	11.7994	11.6031	12.0392	13.1347	9.78899	10.4036	13.429	8.3764	11.2007	11.6091	12.0939
gene-ANKS1B	0	0	0.10702	0.031725	0.032437	0.015328	0	0.055455	0	0.03235	0	0	0	0	0.049424
gene-ANKS1A	12.8025	15.1474	29.4418	31.4777	9.36322	7.10875	4.99853	7.02568	3.58126	5.61701	6.26201	3.57715	5.27904	6.43122	5.97659
Bos_taurus_newGene_1741	0.710234	0.971827	0.021252	0.184125	0.69111	1.00377	1.97332	0.903064	0.501236	0.067723	1.0985	0.710377	0.030776	0.390672	0.761462
Bos_taurus_newGene_1740	0.317674	0.56133	0.500954	1.00519	0.450255	0.430443	0.527608	0.624085	0.091626	0.459612	0.335889	0.085125	0.356576	0.296073	0.44378
Bos_taurus_newGene_1747	0.297657	0	0	0	0	0.085359	0.208112	0.205942	0.128428	0.324116	0.299079	0.31099	0	0	0
Bos_taurus_newGene_1746	0	0	0	0	0	0	0.695521	0	0	0	0	0	0	0	0
Bos_taurus_newGene_1748	0.39865	0.513979	0.121784	0.388657	0.072952	0	0	0.201772	0	0	0.099537	0.054002	0.185577	0	0
gene-SETMAR	4.19225	3.60926	1.34278	2.48303	2.31896	2.54584	1.36419	1.84887	2.41065	3.92938	3.38032	3.10428	4.25912	2.52294	3.43102
gene-NEUROG1	0	0	0	0	0	0	0	0	0	0	0	0	0	0	0
gene-NEUROG2	0	0	0.115135	0.215607	0	0.036934	0.032579	0.020526	0	0	0	0	0	0.060545	0.021271
gene-NEUROG3	0	0	0	0	0	0	0	0	0	0	0	0	0	0	0
Bos_taurus_newGene_6911	2.42151	2.57134	3.84742	3.50108	2.28365	2.24252	2.61661	2.60216	1.15473	1.94903	2.49692	1.23586	2.17948	2.00268	2.69465
Bos_taurus_newGene_6912	70.8078	58.7766	36.4087	65.6566	66.6768	87.062	80.5676	67.5807	96.5156	96.3636	87.536	87.9244	78.9204	110.091	81.2512
Bos_taurus_newGene_6915	0.619695	0.353652	0.155824	0.272377	0.38602	0.573336	0.537057	0.163723	0.294197	0.408696	0.225803	0.395905	0.258784	0.350767	0.203274
Bos_taurus_newGene_6917	0	0	0	0	1.16144	0.690063	0.200496	0.536581	0.671133	0	0.039603	0.343421	0.129581	0.198837	0
gene-LRRC3	0.215234	0.817829	0.810596	1.55788	0.322741	0.366412	0.313968	1.14343	0.109222	0.174221	0.095538	0.149664	0.17041	0.057855	0.070908
gene-LRRC2	57.3924	42.0845	1.99878	19.6733	57.3251	35.5558	24.5459	34.2535	40.9271	37.7604	34.8487	35.4126	45.7942	38.1363	28.908
gene-LRRC1	1.23515	1.076	1.52292	2.5926	1.2066	1.18022	0.898383	1.24546	0.440692	0.406462	0.726542	0.406276	0.581967	0.333821	1.02465
gene-LRRC7	0.019786	0	0	0	0	0.007707	0.022748	0.013066	0	0	0.020354	0.01892	0.022729	0	0
gene-LRRC6	0.014562	0	0	0	0	0	0	0	0	0	0.054445	0	0	0	0
gene-ASB16	88.3489	75.2971	6.32014	43.1631	54.3572	41.8826	31.5194	27.2932	74.3491	62.4283	42.5922	93.8748	77.0694	62.7322	57.9346
gene-LRRC9	0.006195	0	0	0	0.016052	0	0.013389	0	0	0.028999	0	0	0	0	0
gene-RSPH10B	0.388774	0.734234	0.119822	0.481601	0.567807	0.500073	0.425379	0.607913	0.191859	0.488498	0.765831	0.343862	0.478594	0.632281	0.825012
gene-LOC100337032	0	0	0	0	0	0	0	0	0	0	0	0	0	0	0
gene-CBWD2	5.46712	4.56982	2.40081	5.11127	5.8674	5.41527	6.19906	7.41939	5.15035	4.30881	6.24749	4.82623	3.5042	4.90238	6.47983
Bos_taurus_newGene_4210	0.357779	0.091031	0.4531	0.228143	0.458527	0.14026	0.362763	0.552837	0.181875	0.166122	0.218225	0.177839	0	0.403708	0.210356
Bos_taurus_newGene_4211	0.867994	0.57213	1.11263	1.42029	1.40132	0.414557	1.07234	1.06268	0.193467	0.301493	0.508228	0.471674	0.4153	0.680119	0.816616
Bos_taurus_newGene_4212	0.564043	0.668409	0.733576	0.621114	0.591757	0.775393	0.849945	0.874297	0.541963	0.283027	0.402914	0.739339	0.522875	0.406281	0.530899
gene-VSTM1	0	0.325753	0.203132	0.165434	0.079598	0.173382	0.246752	0.077265	0.131591	0.224212	0	0.077394	0	0.042029	0
Bos_taurus_newGene_4214	0.85648	0.914415	0.752779	2.1022	1.29665	1.07842	0.682522	2.34826	0.8442	0.608515	0.802854	0.650999	0.577436	0.760694	0.501089
Bos_taurus_newGene_4215	1.07109	1.13675	1.02345	1.25621	1.03255	1.44356	0.857323	1.02364	0.471103	0.54297	1.25051	0.559656	0.543114	0.901677	0.781339
gene-VSTM4	5.29679	5.9174	24.0049	12.911	5.32278	3.1875	6.21329	4.44541	2.08337	2.57727	2.69778	2.00431	1.97351	3.17355	2.75042
Bos_taurus_newGene_4217	0.206916	0.298618	0.620718	2.84515	0.473431	0.881357	0.693262	0.560953	0.06506	0.313646	0.830938	0.085898	0.233483	0.061333	0.429151
gene-LOC784993	0	0	0	0	0	0	0	0	0	0	0	0	0	0	0
gene-MKNK1	7.99357	6.64865	12.3695	13.0541	8.32421	9.54284	8.35325	11.6272	7.33436	5.34275	7.4598	7.07669	5.86432	6.34709	7.83968
gene-MKNK2	108.722	71.1933	44.9816	71.4914	91.863	56.8818	92.0679	81.8459	71.4227	94.714	81.4212	64.3094	84.9488	110.813	94.676
gene-LOC112446022	0.056903	0.083896	0.06213	0.054555	0.054329	0.046489	0.082834	0.109627	0.088771	0.085396	0.146493	0.043017	0.08415	0.153773	0.094584
gene-LOC783812	0	0	0	0	0	0	0	0	0	0	0	0	0	0	0
gene-LOC783811	0	0	0	0	0	0	0	0	0	0	0	0	0	0	0
gene-JOSD2	14.8479	10.61	7.13795	15.6235	12.7217	10.9137	9.7954	13.8598	13.6672	11.266	9.81039	13.8487	11.0259	11.9222	12.1344
gene-AP1B1	20.9438	23.2249	12.4094	23.4423	22.5274	21.8387	18.8598	23.5198	15.554	16.6144	20.0151	16.3573	16.8843	17.288	17.7244
gene-JOSD1	21.6428	26.2033	22.1811	27.5438	15.7573	24.168	11.4671	17.9256	27.4926	32.4801	20.1194	21.4222	34.8839	14.3635	19.4899
gene-PRPF4B	15.0675	16.9743	14.1596	21.4646	13.511	13.913	12.8122	12.5612	8.12528	10.3367	11.9049	8.31137	12.5638	13.6104	11.0989
gene-LOC112441559	0	0	0	0	0	0	0	0	0	0	0	0	0	0	0
gene-LOC112441557	0.254354	0.490586	0.190981	0.083039	0.184665	0.424841	1.74984	0	0.200751	0.18982	0.068797	0.334995	0.183382	0.077444	0
gene-LOC112441554	0	0	0	0.124583	0	0	0	0	0	0	0	0	0	0	0
gene-LOC112441555	0.049116	0	0	0.143631	0	0.11784	0	0	0	0	0	0	0	0.078292	0
gene-LOC104972406	0	0	0	0	0	0	0	0	0	0	0	0	0	0	0
gene-PPCDC	3.2897	2.91648	1.09897	2.47051	3.28059	2.34121	3.29722	3.31908	1.60957	2.55555	2.13248	1.69663	1.95213	2.27621	3.16959
Bos_taurus_newGene_3639	0.383767	0.44096	0.438743	0.103142	0.361521	0.149661	0.301868	0.30576	0.143425	0.091456	0.524265	0.363413	0.204921	0.64033	0.540944
Bos_taurus_newGene_3638	0.249201	0.557968	0.505029	0.622034	0.719234	0.483144	0.720547	0.67801	0.299152	0.45637	0.533414	0.580545	0.665084	0.649979	0.712163
gene-PRTG	0.292974	0.251295	0.17392	0.282869	0.248407	0.179783	0.180266	0.315728	0.111031	0.120171	0.17394	0.104124	0.082309	0.085671	0.318711
Bos_taurus_newGene_3636	0	0.136814	0	0	0.062991	0.356914	0	0	0.061669	0.460418	0.178771	0.103578	0.184803	0.110243	0
Bos_taurus_newGene_3635	0	0	0	0	0	0	0	0	0	0.19323	0	0	0	0	0
Bos_taurus_newGene_3633	0.880429	0.848106	0.097383	0.400808	0.218023	0.703752	0.268744	0.323066	0.16909	0.392639	0.624921	0.100435	0.288901	0.18211	0.134355
Bos_taurus_newGene_3630	0.121057	1.27275	0.393116	0.93241	0.205032	0.588164	0	0.153315	0.039447	0.68601	0.448676	0	0.551844	0.149828	0
gene-ATP8A2	0	0.022147	0.034215	0.012605	0.026334	0.009135	0.00515	0.0789	0.004015	0	0.015669	0.006521	0.029997	0.035836	0
gene-ATP8A1	10.6832	8.07796	0.923292	4.05862	11.3218	11.5206	11.2353	10.1303	6.9189	5.75621	8.25758	6.4781	8.19073	8.40578	7.53041
Bos_taurus_newGene_750	0.391899	0.045281	0.611308	0.108943	0	0.106353	0	0.133577	0.124091	0.135824	0.304942	0.078484	0.18322	0.336449	0
Bos_taurus_newGene_751	0.385928	0.197328	0.078025	0.348933	1.04245	0.224613	0.522127	0	0.061554	0.429458	0.294372	0.162573	0.066677	0.533599	0
Bos_taurus_newGene_2328	1.36681	56.7018	1.50529	27.5897	10.5155	101.666	53.0545	37.6879	1.11073	33.4006	21.5896	1.49905	44.9627	9.19805	26.4128
Bos_taurus_newGene_2329	0	0	0	0	0	0.005192	0	0.33663	0	0.007026	0	0.021586	0	0	0.018243
gene-H2AFZ	45.6029	45.4032	36.3889	46.9392	28.9191	34.303	25.4339	27.0401	28.3223	31.4055	30.2013	21.1005	30.5889	32.5041	31.1134
Bos_taurus_newGene_2322	0	0	0	0.314775	0	0	0	0	0	0	0	0	0	0	0
Bos_taurus_newGene_2323	0.172947	0.38584	0.108057	0	0.254579	0	0.152327	0.204299	0.617252	0	0	0	0.235646	0.270902	0.117065
Bos_taurus_newGene_2326	0.121728	0	0	0	0	0	0.311827	0.147548	0	0	0	0	0	0.325805	0
Bos_taurus_newGene_2327	0	0	0	0	0.19988	0.123515	0	0	0	0	0	0	0	0.200912	0
Bos_taurus_newGene_2324	0.547825	0.64064	0.962908	0.440417	0.478577	1.0215	0.83266	0.667544	0.345129	0.591683	0.554942	0.470763	0.794851	0.73039	0.345278
Bos_taurus_newGene_2325	1.50207	0.771106	0	1.83011	2.16287	2.44073	3.30285	1.58741	1.14585	3.25479	1.68372	2.74961	2.79277	1.14541	1.34721
Bos_taurus_newGene_5355	0	0.041022	0	0	0	0	0	0	0	0	0	0	0	0	0
Bos_taurus_newGene_3988	3.45967	0.862543	0.047197	0.402243	1.71131	0.667808	0.543783	0.032232	2.00721	0.607831	0.357255	2.08951	0.663558	0.612075	0.21277
gene-CDK20	2.14236	2.86869	5.95411	6.65947	2.64394	2.0619	2.44425	2.63019	1.17118	1.29788	2.21521	1.01619	1.36402	1.17473	1.91444
Bos_taurus_newGene_3980	5.69497	5.50849	2.24303	5.37617	4.45657	3.93589	4.94935	3.10502	3.41085	3.81112	4.34984	4.15402	4.53499	4.20353	4.46514
Bos_taurus_newGene_3982	0.502633	0	0	0.261988	0	0	0	0	0	0	0	0	0	0.121328	0
Bos_taurus_newGene_3987	0.74505	0.446951	0	0	0	0.230898	0	0	0	0.139524	0	0.425679	0.811788	0.308448	0
Bos_taurus_newGene_5670	0	0	0	0.126198	0.297241	0.077001	0.318216	0	0	0	0.200885	0	0	0	0
Bos_taurus_newGene_5674	0.32711	0	0	0.288643	0	0	0	0	0	0	0	0	0	0	0
Bos_taurus_newGene_5676	0	0.251882	0	0.126255	0	0	0	0	0	0	0	0	0	0	0
gene-LOC506533	0	0	0	0	0	0	0	0	0	0	0	0	0	0	0
gene-PLB1	0.09181	0.088225	0.145098	0.065014	0.159367	0.085865	0.047203	0.145397	0	0.100903	0.095542	0	0	0.05455	0.043799
gene-CEP290	2.52264	3.68537	2.28563	1.88446	3.06714	2.54361	3.06011	3.04943	1.56343	1.5196	1.93264	1.39433	3.15914	2.57407	2.76524
Bos_taurus_newGene_5358	0	0	0	0	0	0	0.349544	0	0	0	0	0	0	0.137521	0
gene-CEP295	3.08241	3.20538	3.54671	4.21182	3.29404	2.84987	2.96674	3.49088	2.23598	2.30611	2.74126	1.99049	2.66799	2.11319	2.83835
gene-LOC104975299	0.119094	0.21364	0.155631	0.309819	0.158579	0.209465	0.209896	0.341311	0	0	0.176745	0.107421	0.198252	0.258898	0.247067
gene-LOC511494	0	0.051305	0	0	0	0	0	0	0	0	0	0	0	0.049241	0
gene-MAN2C1	12.4619	7.90349	6.89093	9.45826	12.1107	6.97472	9.18271	8.68895	9.29845	4.83299	5.81224	8.88508	4.96855	7.59611	6.18894
gene-LOC511498	0.336396	0.639118	0.054284	0.257794	0.371946	0.526902	0.344784	0.542009	0.14435	0.218617	0.208253	0.419635	0.228673	0.121938	0.204156
gene-SULT6B1	0	0	0	0	0	0	0.065532	0	0	0	0	0	0	0	0
Bos_taurus_newGene_2588	1.67855	1.07144	4.4384	3.42652	2.32433	0.605668	1.3685	0.87016	0.499365	0.470285	0.678258	0.347015	0.385947	0.912266	0.603187
Bos_taurus_newGene_2586	0.337862	0	0.291948	0.206596	0.028371	0.229586	0	0	0.13371	0.385031	0.498386	0.162468	0.268903	0.245673	0.267333
Bos_taurus_newGene_2587	0.122821	0	0	0.145821	0.069436	0.19811	0.179016	0	0.069205	0.106785	0	0	0.116529	0	0
gene-GPR37L1	0.278019	0.341278	0.446052	0.379471	0.415998	0.409343	0.325702	0.26132	0.02425	0.30796	0.147815	0.053829	0	0.457553	0.350336
Bos_taurus_newGene_2585	0.522268	0.959592	0.089187	0.211359	0.41098	0.35299	0.128739	0.313469	0.201457	0.331387	0.275689	0.142202	0.134734	0.256413	0.50147
Bos_taurus_newGene_2582	0.387633	0.194505	0	0	0.38038	0.31987	0.40929	0.323821	0.680539	0.381148	0.144088	0.345833	0.367368	0.308625	0.413235
gene-LOC112445706	0	0	0	0	0	0	0	0	0	0	0	0	0	0	0
gene-LOC112445705	0	0	0	0	0	0	0	0	0	0	0	0	0	0	0
Bos_taurus_newGene_2581	0	0	0	0	0.185401	0	0.027974	0	0	0	0	0	0	0	0
gene-LOC104970118	0	0	0	0	0	0	0	0	0	0	0	0	0	0	0
gene-LOC519132	0	0	0	0	0	0	0	0	0.044049	0	0	0	0	0	0
Bos_taurus_newGene_4980	0.864513	0.985214	0.523856	0.530122	1.0542	1.104	0.885278	1.29963	0.865048	0.774722	0.630516	0.78664	0.711011	0.716078	0.586806
Bos_taurus_newGene_4981	0.049592	0	0.63746	0.087632	0	0.067602	0	0	0	0	0	0	0	0	0
Bos_taurus_newGene_4982	1.25142	0.062375	0.351053	0.267474	0.712291	0.042692	0.134283	0.260793	0.576908	0.202057	0.411344	0.905	0.152688	0.425514	0.629233
Bos_taurus_newGene_4983	0	0	0	0.034814	0	0.458631	0	0	0	0	0	0	0	0.099854	0
gene-GJD2	0	0	0	0	0	0	0	0	0	0	0	0	0	0	0
Bos_taurus_newGene_5582	5.84166	8.39203	3.84968	8.9379	8.3919	8.79572	6.98298	7.33384	3.38454	4.78626	5.11707	3.27578	6.13263	5.46089	4.72945
Bos_taurus_newGene_5581	0.657441	0.317692	0.17794	0.050634	0.411818	0.41693	0.654352	0.349155	0.505651	0.538245	0.465659	0.967924	0.646803	0.284136	0.308885
Bos_taurus_newGene_5587	0	0	0	0	0	0	0	0.227728	0	0	0.24637	0	0	0	0.145257
gene-GJD4	0	0	0	0	0	0	0	0	0	0	0	0	0	0	0
Bos_taurus_newGene_6162	0.510658	0	0	0	0.029027	0	0	0	0.173077	0	0	0	0	0	0
Bos_taurus_newGene_6163	0.243623	0.078235	0.17387	0.24269	0.580575	0.092482	0	0	0.201345	0	0.267515	0.464314	0.324547	0.4181	0.519587
Bos_taurus_newGene_6164	0	0.162538	0	0	0.269226	0	0	0.186455	0.752681	0	0.41884	0.286691	0	0	0
Bos_taurus_newGene_6165	1.22783	0.914924	2.48241	1.11991	1.10723	1.3655	1.61405	2.09416	1.4973	1.17643	1.21086	0.458513	1.25196	1.23029	1.32398
Bos_taurus_newGene_6166	0.353986	0.56272	1.43527	0.32159	0	0.110912	0.118266	0.285981	0.385922	0	0.186928	0	0	0.309432	0
gene-TPPP	3.50127	2.08669	5.21802	7.45885	4.39806	3.61711	4.82646	6.7016	1.55203	1.58301	3.22144	2.08594	1.64758	2.47396	2.79439
gene-C3H1orf216	0.258192	0.748177	1.28819	1.1695	0.107657	0.121978	0.20834	0.232901	0.040647	0.281084	0.168973	0.075577	0.376784	0.246561	0.159857
gene-C3H1orf210	0.130163	0.211479	1.09343	0.222527	0.041006	0	0.083222	0.074288	0.036087	0.045045	0.22312	0.362227	0	0.402248	0.304858
gene-HR	4.49107	8.93264	2.13797	12.1868	3.64849	10.4333	7.66547	9.51439	1.11476	2.56924	4.76351	1.54838	3.63423	4.76856	4.02614
gene-HP	0	0.103332	0.661193	0.304693	0.177873	0.040271	0.06857	0.083256	0.063348	0.079859	0.158157	0	0.040284	0	0
gene-AGFG1	5.35076	7.05983	8.65456	5.6726	5.97593	4.75603	6.27946	5.89198	6.12897	4.33384	5.02242	5.218	4.47958	4.65616	4.60182
gene-AGFG2	5.41266	3.43965	4.65464	4.95904	4.62954	4.24389	4.7558	5.52649	3.7195	2.45899	3.60846	3.6077	3.06264	3.87908	3.32619
gene-LOC104969845	0	0	0	0	0	0	0	0	0	0	0	0	0	0	0
gene-MUC6	0.040057	0.052378	0.013537	0.191861	0.075485	0.025579	0.02009	0.016092	0.014402	0	0.027081	0.054873	0.039149	0.050942	0.021434
gene-MUC7	0	0	0	0	0	0	0	0	0	0	0	0	0	0	0
gene-MUC4	0	0	0.016405	0	0	0	0.13422	0	0	0	0	0	0	0.086925	0
gene-TPP1	13.5341	9.5838	9.73744	9.95039	11.7564	9.05625	10.1144	14.5588	10.8955	9.01081	12.2725	11.2361	8.91289	10.8532	10.0255
gene-ZC2HC1C	0.271729	0.14729	0.552747	0.426465	0.393652	0.378477	0.69235	0.708718	0.143296	0.0795	0.224407	0.129339	0.084724	0.193378	0.149297
gene-MUC1	0	0.036104	0	0	0.023937	0	0	0.027933	0	0	0.03118	0	0	0	0
gene-H4	0.116497	0.130533	0.837281	0.57697	0.327784	0.375673	0.5637	0.20462	0.921128	0.862519	1.04718	0.872307	0.701769	1.03973	1.62166
gene-TIA1	9.89961	9.26292	10.769	10.8918	9.77327	6.87763	9.78819	10.6598	3.42956	4.69952	5.80107	2.80148	5.80571	6.76214	5.68273
gene-HINT3	14.564	12.9582	3.52985	5.14548	15.2588	15.2677	15.9575	11.2971	15.769	12.5619	11.176	14.578	14.0573	16.524	10.0524
gene-HINT2	6.45319	7.68837	8.9822	10.4632	14.3264	14.1416	25.7657	20.2074	8.72289	4.99559	10.293	6.39541	5.22894	17.2766	9.09922
gene-TUFT1	1.78385	1.21247	1.12363	1.54895	1.15453	1.1504	0.278251	0.770243	1.67468	1.00053	1.80955	1.14603	1.10446	0.732421	0.642671
gene-SERGEF	4.88736	5.22097	3.14538	4.77677	4.33922	8.72076	3.09402	5.32618	4.28713	5.97362	3.23735	3.60906	5.23177	2.66271	2.76587
gene-LOC784409	0	0.002054	0	0	0	0	0	0	0	0	0	0	0	0	0
gene-QRFPR	0	0.034741	0.816033	0	0.110991	0	0.027911	0	0.013356	0	0	0	0	0	0
gene-LOC112443225	0	0.005491	0.005879	0	0	0.005214	0	0.00539	0	0	0	0.004743	0	0.008383	0
gene-SCAND1	24.6076	34.1069	26.2297	31.9084	25.6068	26.663	22.729	21.7453	19.2805	31.1738	22.75	18.166	25.5649	25.4027	24.8343
gene-MGAM	0	0	0.013699	0	0	0.007129	0	0	0	0	0	0	0.007459	0.016402	0
gene-TARDBP	23.4489	20.6602	13.5783	18.5009	23.3821	23.3515	20.1025	21.9107	13.1536	16.3387	17.9709	15.9007	14.0936	19.4846	17.3702
gene-FAM107B	2.36246	3.03328	7.09708	4.08139	2.63146	1.66087	4.32962	2.42959	2.24963	1.84588	1.64681	1.42623	1.67486	1.61844	0.872443
gene-FAM107A	42.9359	49.8584	134.793	93.7449	30.3189	28.3715	28.4037	26.3056	21.5986	26.9114	24.2021	17.3995	22.8513	26.5043	22.0301
gene-HCN4	0	0.045504	0.0132	0.095739	0.011254	0	0.035348	0.025779	0	0	0	0.008014	0	0	0.009438
gene-HCN1	0	0.071204	0	0.094608	0.187185	0.090606	0.223212	0.077468	0	0	0	0.023809	0	0.051427	0.05269
gene-HCN2	4.17194	2.87977	1.73771	3.49132	3.25522	2.32388	2.26629	2.64914	4.50404	4.35858	3.30204	6.56377	4.29829	4.34297	3.10485
gene-HCN3	0	0	0.10907	0	0.013168	0	0	0	0	0	0	0	0	0	0
gene-NAF1	5.74758	6.63416	4.26039	5.59379	6.59121	8.08366	6.28614	6.15155	3.84329	5.10455	4.47305	3.82972	5.47849	5.02555	4.84789
gene-TDRD15	0	0	0	0	0	0	0	0	0	0	0	0	0	0	0
gene-TDRD12	0.10028	0.023133	0.0741	0	0.059957	0.173241	0.100092	0.055686	0.09889	0.063445	0.097083	0.087372	0.09383	0.07072	0.037904
gene-TDRD10	0.462116	0.14922	0.273085	0.312107	0	0.277568	0	0.279184	0	0	0.09739	0	0	0.113596	0.217692
gene-UNC45B	163.074	124.952	6.49235	66.4791	115.657	112.556	110.269	118.384	129.902	106.771	115.391	136.384	131.446	118.568	142.74
gene-RBBP4	41.1503	33.8802	35.5938	43.6484	37.7456	36.8045	35.4215	41.4472	33.6634	28.2083	37.9015	33.03	29.3638	32.6907	36.8389
gene-RBBP5	16.043	12.5534	11.192	12.085	11.3148	10.3785	11.1759	11.7262	12.191	10.1875	11.2257	11.3647	11.3963	13.3842	14.5827
gene-RBBP6	10.2535	9.51654	8.10391	11.5015	11.606	14.2552	9.77752	10.1744	7.01299	8.86294	11.2037	8.51424	12.2675	8.02695	10.2362
gene-RBBP7	30.1921	26.3883	22.5484	28.7837	31.6806	31.7366	28.7449	32.8508	27.632	23.5586	29.074	24.5987	24.5544	26.0719	30.6294
gene-LRRC17	0.465705	0.61781	3.4544	2.98664	0.586768	0.630375	0.907498	2.59771	0.162435	0.040334	0.455187	0.071154	0.054677	0.344572	0.370148
gene-LRRC15	1.07982	0.932557	0.306702	1.46794	0.514437	0.177651	0.670269	0.566772	0.616828	0.339663	0.87989	0.387597	0.249197	0.338124	0.53888
gene-LRRC14	4.1851	4.11561	4.33209	6.64882	3.25101	2.78145	3.02548	3.51334	2.55567	2.08479	2.76423	3.54932	2.20538	3.37933	3.48083
gene-PPP1CC	37.1576	36.569	24.7462	35.2705	37.7649	53.3398	43.5512	43.217	35.3105	44.5815	40.2851	32.6517	46.6883	47.755	41.9731
gene-PPP1CB	101.264	107.205	80.6718	97.6207	118.183	148.513	137.091	146.618	121.433	110.528	116.459	113.964	119.362	118.44	117.827
gene-PPP1CA	48.734	54.523	53.1638	70.3169	56.1958	66.0257	60.0832	79.3344	56.2466	50.5238	52.9743	52.8459	46.9966	56.2253	51.7395
gene-LRRC18	0	0	0	0	0	0	0	0	0	0	0	0	0	0	0
gene-RBBP8	1.93235	2.01933	3.06087	4.46438	1.82141	2.70912	2.49049	3.11167	0.97539	1.07982	2.69122	0.54595	1.03657	1.20913	2.55972
gene-RBBP9	1.75176	1.47448	1.19155	1.44279	2.07377	2.60257	2.29886	2.74362	1.45669	1.54561	2.2714	1.99441	1.33461	1.57087	2.30196
gene-LOC101906564	0	0	0	0	0	0	0	0	0	0	0	0	0	0	0
gene-LOC101906567	0	0	0	0	0	0	0	0	0	0	0	0	0	0	0
gene-LOC101906569	0.322955	0.102067	1.01692	0.263082	0.589819	0.125709	0.279607	0.467318	0.380353	0.535666	0.264019	0.425453	0.547711	0.927114	0.295117
gene-LOC618985	0	0	0	0	0	0	0	0	0	0	0	0	0	0	0
gene-ZNF175	2.90215	2.49335	5.03738	3.12183	2.42915	1.59445	2.81803	2.27668	1.46648	1.25514	1.78689	1.51032	1.28212	2.10605	2.33781
gene-ZNF174	2.6442	2.42241	1.19371	3.4562	1.38977	1.59781	1.98526	1.79263	1.14422	1.97344	1.64579	1.61799	1.65698	1.8692	2.19508
gene-ZNF177	3.52739	1.99639	2.36007	3.15724	2.89777	1.42204	2.6441	2.62149	2.6974	1.25286	2.41883	2.28292	1.66823	2.38929	3.04076
gene-FAM50A	15.8388	18.8013	15.0357	23.4436	17.9925	17.7931	17.8434	18.6089	15.1766	14.2946	17.2053	16.1069	15.1727	16.0008	15.0405
gene-LOC506989	3.61147	4.43	9.54799	9.38025	3.86947	4.90429	4.68107	6.32614	3.54671	3.51144	6.30166	1.73695	3.12597	3.50631	6.15606
gene-INPP4B	1.85697	2.08951	3.61028	2.56531	1.56332	1.61853	1.71578	1.83534	1.24243	1.39682	2.72809	1.49942	1.55932	1.26433	1.98362
gene-LOC112446343	0	0	0	0	0	0	0	0	0	0	0	0	0	0	0
gene-INPP4A	6.30016	5.32445	7.17299	9.47096	5.96342	4.38557	4.86189	4.92197	3.59157	3.94919	4.22744	3.91613	4.70002	3.93513	4.14337
gene-C22H3orf22	0.429941	0.442723	0.151643	0.263106	0.59888	0.327009	0.203655	0.255082	0.102834	0.381227	0.090103	0.302539	0.217093	0.156211	0.363253
gene-LOC112446347	0	0	0	0	0	0	0.073237	0	0	0	0	0	0	0	0
gene-C22H3orf20	0.148163	0.184584	0.09916	0.104504	0.165801	0.133225	0.056303	0.050741	0.098039	0.089895	0.120867	0.058803	0.037251	0.068586	0.08549
gene-CSDE1	318.515	248.494	77.0213	153.495	264.38	342.4	357.895	299.595	340.412	355.229	324.964	336.16	345.747	351.479	345.65
gene-RSF1	5.38793	3.87018	2.90828	4.54317	4.64189	5.82748	4.60612	5.30841	3.88299	4.51254	4.89365	3.55308	4.65479	3.60874	4.7873
gene-SERF2	77.707	68.2716	58.0472	100.669	87.1753	78.8133	101.087	86.537	79.3781	77.7687	114.767	75.7077	93.7912	97.1596	72.3979
[truncated: 22,567 more rows]
