# Supplementary material for: Integrated multi-omics analysis reveals variation in intramuscular fat among muscle locations of Qinchuan cattle
Source: BMC Genomics. 2023 Jul 1;24:367. doi: 10.1186/s12864-023-09452-9 (PMC10314489; doi:10.1186/s12864-023-09452-9)
Supplement: Supplementary file 2 — Additional file 2. [file 12864_2023_9452_MOESM2_ESM.zip › Supplementary2/Table S30 KEGG pathway enriched by transcriptomics and metabolomics for S and W.xlsx]

## Sheet: Sheet1
Table S30 KEGG pathway enriched by transcriptomics and metabolomics for S and W
#Kegg_pathway	ko_id	Gene_Cluter_frequency	Gene_Genome_frequency	Gene_P-value	Gene_rich_factor	Metabolite_Cluter_frequency	Metabolite_Genome_frequency	Metabolite_P-value	Metabolite_rich_factor
Protein digestion and absorption	ko04974	32 out of 811 3.94574599260173%	140 out of 10611 1.31938554330412%	1.33781e-08	2.99059	4 out of 43 9.30232558139535%	6 out of 301 1.99335548172757%	0.00442369	4.66667
Glucagon signaling pathway	ko04922	25 out of 811 3.0826140567201%	104 out of 10611 0.980114975025916%	1.84169e-07	3.14516	2 out of 43 4.65116279069767%	6 out of 301 1.99335548172757%	0.205737	2.33333
Central carbon metabolism in cancer	ko05230	20 out of 811 2.46609124537608%	71 out of 10611 0.669116954104231%	1.96602e-07	3.68559	3 out of 43 6.97674418604651%	7 out of 301 2.32558139534884%	0.0630022	3
Purine metabolism	ko00230	29 out of 811 3.57583230579531%	153 out of 10611 1.44189991518236%	4.00077e-06	2.47994	3 out of 43 6.97674418604651%	20 out of 301 6.64451827242525%	0.565865	1.05
Gastric acid secretion	ko04971	19 out of 811 2.34278668310728%	79 out of 10611 0.74451041372161%	5.38075e-06	3.14675	1 out of 43 2.32558139534884%	1 out of 301 0.332225913621262%	0.142857	7
Carbon metabolism	ko01200	25 out of 811 3.0826140567201%	132 out of 10611 1.24399208368674%	1.8559e-05	2.478	2 out of 43 4.65116279069767%	11 out of 301 3.65448504983389%	0.482989	1.27273
Pathways in cancer	ko05200	70 out of 811 8.63131935881628%	583 out of 10611 5.49429836961644%	8.65375e-05	1.57096	2 out of 43 4.65116279069767%	4 out of 301 1.32890365448505%	0.0991646	3.5
Pyruvate metabolism	ko00620	11 out of 811 1.35635018495684%	51 out of 10611 0.480633305060786%	0.00136075	2.82201	2 out of 43 4.65116279069767%	9 out of 301 2.99003322259136%	0.376494	1.55556
Insulin resistance	ko04931	18 out of 811 2.21948212083847%	112 out of 10611 1.05550843464329%	0.00198921	2.10276	1 out of 43 2.32558139534884%	2 out of 301 0.664451827242525%	0.265714	3.5
Inflammatory mediator regulation of TRP channels	ko04750	18 out of 811 2.21948212083847%	116 out of 10611 1.09320516445198%	0.00295716	2.03025	1 out of 43 2.32558139534884%	3 out of 301 0.996677740863787%	0.371314	2.33333
Biosynthesis of amino acids	ko01230	17 out of 811 2.09617755856967%	107 out of 10611 1.00838752238243%	0.00296568	2.07874	4 out of 43 9.30232558139535%	15 out of 301 4.98338870431894%	0.150842	1.86667
Starch and sucrose metabolism	ko00500	8 out of 811 0.986436498150432%	38 out of 10611 0.358118933182546%	0.00701762	2.75449	1 out of 43 2.32558139534884%	2 out of 301 0.664451827242525%	0.265714	3.5
Ovarian steroidogenesis	ko04913	11 out of 811 1.35635018495684%	69 out of 10611 0.650268589199887%	0.0148929	2.08583	1 out of 43 2.32558139534884%	1 out of 301 0.332225913621262%	0.142857	7
Cortisol synthesis and secretion	ko04927	11 out of 811 1.35635018495684%	71 out of 10611 0.669116954104231%	0.0182143	2.02707	1 out of 43 2.32558139534884%	2 out of 301 0.664451827242525%	0.265714	3.5
Glyoxylate and dicarboxylate metabolism	ko00630	7 out of 811 0.863131935881628%	38 out of 10611 0.358118933182546%	0.0232501	2.41018	1 out of 43 2.32558139534884%	6 out of 301 1.99335548172757%	0.606754	1.16667
cAMP signaling pathway	ko04024	29 out of 811 3.57583230579531%	267 out of 10611 2.51625671473%	0.0342692	1.42109	1 out of 43 2.32558139534884%	1 out of 301 0.332225913621262%	0.142857	7
Histidine metabolism	ko00340	5 out of 811 0.61652281134402%	26 out of 10611 0.245028743756479%	0.0441855	2.51612	5 out of 43 11.6279069767442%	14 out of 301 4.65116279069767%	0.0350871	2.5
Citrate cycle (TCA cycle)	ko00020	6 out of 811 0.739827373612824%	35 out of 10611 0.32984638582603%	0.0472315	2.24295	2 out of 43 4.65116279069767%	5 out of 301 1.66112956810631%	0.150479	2.8
Tryptophan metabolism	ko00380	8 out of 811 0.986436498150432%	55 out of 10611 0.518330034869475%	0.0561183	1.90311	2 out of 43 4.65116279069767%	10 out of 301 3.32225913621262%	0.430979	1.4
Biosynthesis of unsaturated fatty acids	ko01040	6 out of 811 0.739827373612824%	37 out of 10611 0.348694750730374%	0.0595374	2.1217	1 out of 43 2.32558139534884%	4 out of 301 1.32890365448505%	0.46203	1.75
Glycine, serine and threonine metabolism	ko00260	7 out of 811 0.863131935881628%	48 out of 10611 0.452360757704269%	0.0705966	1.90806	1 out of 43 2.32558139534884%	9 out of 301 2.99003322259136%	0.755296	0.777778
Renal cell carcinoma	ko05211	9 out of 811 1.10974106041924%	70 out of 10611 0.659692771652059%	0.0843134	1.68221	2 out of 43 4.65116279069767%	2 out of 301 0.664451827242525%	0.02	7
Alanine, aspartate and glutamate metabolism	ko00250	6 out of 811 0.739827373612824%	41 out of 10611 0.386391480539063%	0.0893486	1.91471	1 out of 43 2.32558139534884%	5 out of 301 1.66112956810631%	0.539918	1.4
Pantothenate and CoA biosynthesis	ko00770	4 out of 811 0.493218249075216%	24 out of 10611 0.226180378852135%	0.106234	2.18064	1 out of 43 2.32558139534884%	4 out of 301 1.32890365448505%	0.46203	1.75
Fc epsilon RI signaling pathway	ko04664	9 out of 811 1.10974106041924%	75 out of 10611 0.706813683912921%	0.117068	1.57006	1 out of 43 2.32558139534884%	1 out of 301 0.332225913621262%	0.142857	7
Taurine and hypotaurine metabolism	ko00430	3 out of 811 0.369913686806412%	16 out of 10611 0.150786919234756%	0.118283	2.45322	1 out of 43 2.32558139534884%	4 out of 301 1.32890365448505%	0.46203	1.75
beta-Alanine metabolism	ko00410	5 out of 811 0.61652281134402%	35 out of 10611 0.32984638582603%	0.125129	1.86912	2 out of 43 4.65116279069767%	7 out of 301 2.32558139534884%	0.262831	2
Cushing syndrome	ko04934	18 out of 811 2.21948212083847%	181 out of 10611 1.70577702384318%	0.150499	1.30116	1 out of 43 2.32558139534884%	2 out of 301 0.664451827242525%	0.265714	3.5
Bile secretion	ko04976	14 out of 811 1.72626387176326%	139 out of 10611 1.30996136085195%	0.175475	1.3178	3 out of 43 6.97674418604651%	14 out of 301 4.65116279069767%	0.321744	1.5
Nicotinate and nicotinamide metabolism	ko00760	6 out of 811 0.739827373612824%	50 out of 10611 0.471209122608614%	0.180013	1.57006	1 out of 43 2.32558139534884%	5 out of 301 1.66112956810631%	0.539918	1.4
Butanoate metabolism	ko00650	4 out of 811 0.493218249075216%	30 out of 10611 0.282725473565168%	0.193038	1.74451	1 out of 43 2.32558139534884%	5 out of 301 1.66112956810631%	0.539918	1.4
Proximal tubule bicarbonate reclamation	ko04964	3 out of 811 0.369913686806412%	23 out of 10611 0.216756196399962%	0.25526	1.70659	1 out of 43 2.32558139534884%	3 out of 301 0.996677740863787%	0.371314	2.33333
Biotin metabolism	ko00780	1 out of 811 0.123304562268804%	4 out of 10611 0.0376967298086891%	0.272457	3.27096	1 out of 43 2.32558139534884%	2 out of 301 0.664451827242525%	0.265714	3.5
Phenylalanine metabolism	ko00360	3 out of 811 0.369913686806412%	26 out of 10611 0.245028743756479%	0.319539	1.50967	1 out of 43 2.32558139534884%	2 out of 301 0.664451827242525%	0.265714	3.5
Amino sugar and nucleotide sugar metabolism	ko00520	6 out of 811 0.739827373612824%	62 out of 10611 0.584299312034681%	0.336168	1.26618	1 out of 43 2.32558139534884%	5 out of 301 1.66112956810631%	0.539918	1.4
Mineral absorption	ko04978	6 out of 811 0.739827373612824%	64 out of 10611 0.603147676939025%	0.364045	1.22661	1 out of 43 2.32558139534884%	3 out of 301 0.996677740863787%	0.371314	2.33333
Synaptic vesicle cycle	ko04721	7 out of 811 0.863131935881628%	84 out of 10611 0.791631325982471%	0.463705	1.09032	1 out of 43 2.32558139534884%	1 out of 301 0.332225913621262%	0.142857	7
Arginine biosynthesis	ko00220	2 out of 811 0.246609124537608%	21 out of 10611 0.197907831495618%	0.484621	1.24608	2 out of 43 4.65116279069767%	3 out of 301 0.996677740863787%	0.0545151	4.66667
Tyrosine metabolism	ko00350	4 out of 811 0.493218249075216%	51 out of 10611 0.480633305060786%	0.553922	1.02618	2 out of 43 4.65116279069767%	9 out of 301 2.99003322259136%	0.376494	1.55556
Pyrimidine metabolism	ko00240	5 out of 811 0.61652281134402%	65 out of 10611 0.612571859391198%	0.561192	1.00645	4 out of 43 9.30232558139535%	8 out of 301 2.6578073089701%	0.0165567	3.5
Drug metabolism - cytochrome P450	ko00982	5 out of 811 0.61652281134402%	68 out of 10611 0.640844406747715%	0.602079	0.962048	1 out of 43 2.32558139534884%	13 out of 301 4.31893687707641%	0.87107	0.538462
Cysteine and methionine metabolism	ko00270	4 out of 811 0.493218249075216%	58 out of 10611 0.546602582225992%	0.656775	0.902334	1 out of 43 2.32558139534884%	6 out of 301 1.99335548172757%	0.606754	1.16667
Vitamin digestion and absorption	ko04977	2 out of 811 0.246609124537608%	31 out of 10611 0.29214965601734%	0.697272	0.844119	1 out of 43 2.32558139534884%	2 out of 301 0.664451827242525%	0.265714	3.5
Neuroactive ligand-receptor interaction	ko04080	28 out of 811 3.45252774352651%	406 out of 10611 3.82621807558194%	0.744968	0.902334	3 out of 43 6.97674418604651%	9 out of 301 2.99003322259136%	0.122953	2.33333
Steroid hormone biosynthesis	ko00140	5 out of 811 0.61652281134402%	89 out of 10611 0.838752238243332%	0.820288	0.735048	2 out of 43 4.65116279069767%	9 out of 301 2.99003322259136%	0.376494	1.55556
ABC transporters	ko02010	7 out of 811 0.863131935881628%	123 out of 10611 1.15917444161719%	0.839486	0.744609	3 out of 43 6.97674418604651%	9 out of 301 2.99003322259136%	0.122953	2.33333
Sphingolipid metabolism	ko00600	3 out of 811 0.369913686806412%	63 out of 10611 0.593723494486853%	0.869966	0.62304	2 out of 43 4.65116279069767%	3 out of 301 0.996677740863787%	0.0545151	4.66667
Drug metabolism - other enzymes	ko00983	4 out of 811 0.493218249075216%	86 out of 10611 0.810479690886816%	0.903166	0.608551	1 out of 43 2.32558139534884%	11 out of 301 3.65448504983389%	0.822165	0.636364
Taste transduction	ko04742	6 out of 811 0.739827373612824%	121 out of 10611 1.14032607671285%	0.908778	0.648786	1 out of 43 2.32558139534884%	3 out of 301 0.996677740863787%	0.371314	2.33333
Antifolate resistance	ko01523	2 out of 811 0.246609124537608%	74 out of 10611 0.697389501460748%	0.980453	0.353617	1 out of 43 2.32558139534884%	1 out of 301 0.332225913621262%	0.142857	7
Folate biosynthesis	ko00790	1 out of 811 0.123304562268804%	50 out of 10611 0.471209122608614%	0.981408	0.261677	1 out of 43 2.32558139534884%	6 out of 301 1.99335548172757%	0.606754	1.16667
Asthma	ko05310	1 out of 811 0.123304562268804%	70 out of 10611 0.659692771652059%	0.996245	0.186912	1 out of 43 2.32558139534884%	1 out of 301 0.332225913621262%	0.142857	7
Oxidative phosphorylation	ko00190	1 out of 811 0.123304562268804%	140 out of 10611 1.31938554330412%	0.999986	0.0934561	1 out of 43 2.32558139534884%	4 out of 301 1.32890365448505%	0.46203	1.75
