# Supplementary material for: Integrated multi-omics analysis reveals variation in intramuscular fat among muscle locations of Qinchuan cattle
Source: BMC Genomics. 2023 Jul 1;24:367. doi: 10.1186/s12864-023-09452-9 (PMC10314489; doi:10.1186/s12864-023-09452-9)
Supplement: Supplementary file 2 — Additional file 2. [file 12864_2023_9452_MOESM2_ESM.zip › Supplementary2/Table S4. Differentially expressed gene results for S and L.xlsx]

## Sheet: Sheet1
Table S4. Differentially expressed gene results for S and L
#ID	S3_Count	S2_Count	S4_Count	S1_Count	L1_Count	L3_Count	L2_Count	L4_Count	S3_FPKM	S2_FPKM	S4_FPKM	S1_FPKM	L1_FPKM	L3_FPKM	L2_FPKM	L4_FPKM	Pvalue	log2FC	regulated
gene-ZIC1	1121	528	444	494	0	4	0	0	15.8654	8.8233	7.67143	8.52336	0	0.075483	0	0	3.83533e-28	-9.16583	down
Bos_taurus_newGene_6222	110	71	49	60	0	0	0	0	2.00986	1.54193	0.998449	1.23531	0	0	0	0	1.91229e-14	-8.48892	down
gene-MYL6B	172774	52358	87456	26057	830	209	453	234	5235.01	1874.77	3173.21	939.643	31.5505	8.12252	15.5205	7.7568	2.43953e-35	-7.41728	down
gene-ZIC4	282	230	164	149	0	0	0	8	1.15365	1.11268	0.819052	0.741092	0	0	0	0.038203	6.89376e-17	-6.66758	down
Bos_taurus_newGene_3335	62	46	35	66	2	0	0	0	2.15043	1.91533	1.49197	2.79731	0.089568	0	0	0	1.97622e-09	-6.59139	down
gene-METTL21C	3518	39	677	109	38	4	8	0	56.4698	0.710484	13.2371	2.16075	0.768653	0.081969	0.145627	0	0.000133559	-6.13435	down
gene-HSPA6	10368	1737	9938	17914	153	92	90	221	94.7773	18.7727	111.041	199.837	1.79955	1.11744	1.02387	2.47724	7.78747e-26	-6.09756	down
Bos_taurus_newGene_5204	879	355	251	142	2	10	4	6	28.6951	13.5488	9.85413	5.50185	0.065689	0.406181	0.154705	0.226223	3.741e-20	-6.0155	down
Bos_taurus_newGene_2365	440	141	55	267	6	4	0	3	6.04241	2.28552	0.916039	4.47043	0.105908	0.064692	0	0.044743	5.8481e-14	-5.94611	down
Bos_taurus_newGene_967	234	507	393	59	4	4	8	3	1.47605	3.9384	3.43058	0.551085	0.02301	0.04082	0.060449	0.020603	8.56243e-17	-5.8574	down
gene-PRR32	1837	2823	900	742	9	12	94	12	37.1986	67.6176	22.2738	18.3313	0.233101	0.308223	2.36726	0.290179	6.63292e-13	-5.52186	down
gene-SBK3	922	713	337	517	22	0	15	18	11.9595	10.9523	5.33107	8.18466	0.350945	0	0.234523	0.285682	2.43072e-17	-5.4156	down
Bos_taurus_newGene_2578	580	511	372	182	5	5	23	7	1.28764	1.77371	0.987483	0.492176	0.011196	0.011588	0.061189	0.01731	1.34387e-20	-5.2363	down
gene-CSRP3	26720	21983	71442	56058	1745	444	124	2331	683.508	664.929	2233.78	1749.87	57.4824	15.1161	3.94652	73.2024	9.34496e-13	-5.22301	down
Bos_taurus_newGene_4015	113	65	56	70	0	0	9	0	4.42991	2.68712	1.90509	2.85462	0	0	0.244207	0	3.2993e-06	-4.94621	down
Bos_taurus_newGene_5482	181	157	146	185	4	11	0	7	1.10489	1.15954	1.09005	1.53155	0.02787	0.083328	0	0.050967	6.08876e-19	-4.79879	down
gene-MYOZ2	38056	15592	24601	6984	960	374	834	587	770.146	372.954	608.264	171.855	24.9326	10.1132	21.0247	14.3984	1.06089e-23	-4.78944	down
gene-BDH1	2421	1126	919	441	85	6	23	48	33.938	18.5529	15.7328	7.5318	1.49765	0.085443	0.356902	0.731637	2.3583e-12	-4.7837	down
Bos_taurus_newGene_4014	122	65	39	44	4	0	5	0	0.775076	0.48609	0.303102	0.334791	0.027314	0	0.031686	0	8.42983e-09	-4.74471	down
Bos_taurus_newGene_5843	100	266	178	73	4	0	19	0	1.19963	3.76371	2.71237	1.06909	0.061885	0	0.269512	0	1.32543e-05	-4.64535	down
gene-KIF28	365	381	201	193	12	0	18	14	2.54624	3.14627	1.71066	1.6381	0.10776	0	0.155819	0.115	2.27597e-14	-4.62186	down
Bos_taurus_newGene_2189	235	77	77	240	8	0	10	10	2.70578	1.09788	1.18661	3.11102	0.10045	0	0.121241	0.116329	1.72898e-10	-4.41284	down
gene-SLC16A7	1979	866	783	251	17	42	45	70	17.9661	9.27264	8.30695	2.64754	0.145391	0.372387	0.368947	0.775573	1.23413e-14	-4.34516	down
Bos_taurus_newGene_6718	274	103	84	97	10	0	13	2	6.64177	2.9998	2.6148	3.05158	0.305843	0	0.367068	0.068119	4.13001e-08	-4.31606	down
gene-ROS1	106	67	96	90	0	0	17	0	0.262533	0.194602	0.290844	0.269856	0	0	0.050171	0	0.000709882	-4.28121	down
gene-SBK2	504	3201	906	2263	41	32	53	279	6.82412	51.3559	15.0522	37.4309	0.700226	0.563017	0.893777	4.62974	1.68647e-08	-4.17168	down
gene-POSTN	82	34	1308	222	9	4	9	84	0.517107	0.249242	11.0747	1.87799	0.065483	0.027807	0.063093	0.656362	0.00020996	-4.02985	down
Bos_taurus_newGene_1824	480	375	719	694	64	14	23	31	1.0268	0.97465	1.88668	1.84656	0.173543	0.039133	0.059489	0.079571	1.46651e-17	-3.99931	down
gene-CASQ2	7196	1636	6233	2533	278	88	481	261	62.891	16.9058	66.5825	27.0057	3.12596	1.01677	5.22381	2.79413	2.24511e-12	-3.85603	down
Bos_taurus_newGene_1885	732	834	317	862	10	0	170	0	2.45151	4.23743	1.99301	3.77668	0.024885	0	0.818311	0	0.0410012	-3.82882	down
Bos_taurus_newGene_2392	74	67	49	165	1	0	16	9	1.21062	0.767588	0.637569	1.70838	0.003501	0	0.356701	0.122591	2.83326e-05	-3.75042	down
gene-ESRRG	653	500	866	178	33	8	48	68	2.85173	2.6246	4.70368	0.945655	0.182184	0.045681	0.260151	0.360807	1.01314e-10	-3.74872	down
gene-MYOM3	31266	21582	40811	24475	2163	692	3755	1535	125.361	102.394	200.165	119.75	11.1453	3.67198	18.7657	7.53945	4.91343e-16	-3.74818	down
Bos_taurus_newGene_1661	76	274	62	61	4	0	29	4	0.403094	1.28972	0.382519	0.293018	0.018044	0	0.229076	0.018335	0.000359946	-3.61587	down
gene-ACOT11	81	86	156	73	15	4	10	0	0.709581	0.892359	1.67954	0.775886	0.159023	0.042672	0.10919	0	1.46309e-06	-3.61259	down
gene-INHA	881	629	955	214	29	28	47	123	17.8619	15.0714	23.6549	5.27498	0.746229	0.746549	1.16254	3.0396	5.40625e-11	-3.51479	down
gene-ZNF385B	2111	870	1827	1066	198	55	120	92	18.3176	8.89541	19.4635	11.4032	2.19008	0.522	1.26137	0.811635	2.55438e-16	-3.51268	down
Bos_taurus_newGene_2036	67	373	56	51	13	0	19	16	0.166971	1.09858	0.173498	0.154779	0.039666	0	0.058315	0.047696	0.000223333	-3.50022	down
Bos_taurus_newGene_5287	57	285	590	455	38	2	41	40	0.208618	1.53842	3.36156	2.21591	0.177514	0.008947	0.184915	0.179426	1.38291e-05	-3.49878	down
gene-LOC104969184	226	134	164	60	15	0	30	4	3.03585	2.12523	2.69509	0.972309	0.256479	0	0.497221	0.064533	8.82508e-05	-3.43059	down
Bos_taurus_newGene_1415	2325	838	392	1383	135	27	132	203	12.1502	5.55959	2.44866	9.04653	1.09629	0.230766	1.16745	1.74099	4.77169e-08	-3.23233	down
Bos_taurus_newGene_4221	104	100	153	73	2	8	13	21	1.18318	1.13814	2.01989	0.828884	0.01529	0.078532	0.151135	0.217763	7.46297e-10	-3.22724	down
gene-SCN2B	1002	499	755	444	48	97	42	71	5.69347	3.17285	5.20375	2.99053	0.315446	0.705329	0.264471	0.46102	1.22678e-17	-3.22303	down
Bos_taurus_newGene_6347	147	154	117	91	18	0	30	2	2.34389	2.96315	2.42332	1.92879	0.394327	0	0.530067	0.053301	0.000431167	-3.21913	down
gene-SLC6A2	150	77	93	72	9	4	15	11	1.09022	0.651967	0.816628	0.638302	0.076411	0.036238	0.126175	0.087632	4.33076e-14	-3.21026	down
gene-TMEM59L	345	137	187	139	19	25	6	32	4.99203	2.30573	3.27331	2.42786	0.346099	0.460782	0.099653	0.553046	6.33811e-11	-3.16244	down
gene-RXFP2	845	712	213	649	106	23	55	76	6.10823	6.08805	1.87704	5.72291	0.984464	0.219723	0.486928	0.672724	1.41584e-09	-3.12121	down
gene-SCD5	1329	300	791	172	49	56	62	104	11.9385	3.17834	8.67995	1.87709	0.555968	0.659602	0.684006	1.14312	1.59888e-08	-3.11318	down
Bos_taurus_newGene_2925	749	140	985	829	60	79	33	133	2.90571	0.917438	4.03058	5.01321	0.195751	0.550019	0.103403	0.531031	1.17675e-07	-3.05717	down
gene-HSPA1A	351517	126269	281951	445787	38647	18298	34746	47728	3278.47	1392.5	3214.16	5073.44	464.265	227.488	403.502	546.53	1.60283e-14	-3.0307	down
gene-PAQR9	76	39	64	38	0	1	20	4	0.39189	0.235498	0.398062	0.236349	0	0.003106	0.353853	0.025379	0.00166517	-3.00763	down
gene-PRUNE2	2216	623	1821	956	148	146	229	110	4.04774	1.34496	4.06462	2.12969	0.346662	0.35443	0.52011	0.24662	1.84156e-12	-2.97692	down
gene-DIO2	1191	844	529	1667	163	53	51	268	4.34223	3.63528	2.3542	7.41568	0.761669	0.256036	0.231101	1.19575	7.29918e-08	-2.95531	down
Bos_taurus_newGene_2666	586	250	262	151	48	8	52	40	18.4623	9.52101	10.0958	5.88175	2.27252	0.323314	2.0822	1.50784	6.83452e-08	-2.94762	down
gene-KIF6	358	107	137	77	46	0	33	0	2.27682	0.799374	1.04376	0.579923	0.344641	0	0.242402	0	0.0199162	-2.89457	down
Bos_taurus_newGene_1864	2599	3120	3601	1211	306	99	694	220	6.17735	7.98427	9.89254	3.88859	1.28296	0.276841	1.86219	0.571464	2.20522e-07	-2.89047	down
gene-AGBL1	2631	3580	2412	2334	690	22	362	356	9.58769	15.4267	10.7427	10.3762	3.23716	0.1053	1.64132	1.59155	3.98022e-05	-2.85804	down
Bos_taurus_newGene_724	109	113	92	36	7	6	21	11	1.23357	1.52033	1.28232	0.488072	0.098916	0.086467	0.294753	0.150504	1.14175e-07	-2.8504	down
gene-HSPB7	39505	14617	61420	31540	4071	2372	4010	9231	413.203	180.775	785.231	402.555	54.8453	33.0615	52.2256	118.544	4.89653e-10	-2.84784	down
gene-CRLF1	632	423	187	349	80	34	28	62	9.20404	7.29308	3.32814	6.21135	1.49236	0.658869	0.506938	1.10991	2.27178e-10	-2.83986	down
gene-ACTC1	958	142	875	1251	106	17	105	217	15.8833	2.78116	17.7324	25.3196	2.26268	0.357495	2.16133	4.40676	4.96403e-05	-2.8301	down
gene-CACNA2D3	337	45	32	208	34	6	36	0	2.03434	0.315155	0.230848	1.50573	0.252632	0.047107	0.26193	0	0.0087664	-2.82729	down
gene-FOXD1	101	61	60	41	2	0	9	27	0.213157	0.150482	0.153637	0.105262	0.005386	0	0.022264	0.067933	0.00129641	-2.80227	down
gene-AMPD3	1173	841	1295	1991	314	58	131	231	6.18428	5.23965	8.34458	12.812	2.12845	0.404968	0.859236	1.49391	1.2535e-08	-2.78048	down
Bos_taurus_newGene_4137	563	454	161	353	126	10	34	34	3.86337	4.18343	1.51786	3.65624	1.12081	0.080324	0.315831	0.362949	4.75013e-05	-2.7714	down
gene-SAMD12	1065	798	248	429	39	40	187	88	2.75333	2.40336	0.846034	1.51808	0.216055	0.13378	0.586496	0.272352	3.0126e-06	-2.73372	down
gene-ANKRD2	4717	3212	13448	5439	911	309	1428	1194	85.3594	68.7251	297.465	120.101	21.2138	7.45357	32.1756	26.5233	2.30787e-07	-2.73346	down
gene-C19H17orf113	783	631	887	532	31	58	124	202	6.45125	5.90819	8.64933	5.09723	0.35866	0.532071	1.08838	1.86391	4.23365e-09	-2.73035	down
gene-MLXIPL	340	250	116	79	16	31	29	31	2.44511	2.04065	0.9409	0.68497	0.123708	0.279636	0.237	0.23479	3.56823e-08	-2.72888	down
Bos_taurus_newGene_4925	699	386	435	202	72	55	61	50	8.14794	5.31568	6.19792	2.86796	1.07874	0.849644	0.872877	0.714582	3.73406e-13	-2.69163	down
Bos_taurus_newGene_5128	83	60	281	212	59	0	17	17	0.794219	0.682995	3.31109	2.5479	0.722299	0	0.203631	0.191234	0.00559913	-2.67978	down
gene-PAPPA2	190	323	36	108	14	49	18	10	0.450298	0.906911	0.103861	0.312519	0.041932	0.153691	0.0515	0.028867	0.000388175	-2.6598	down
gene-CHI3L1	206	150	175	249	22	38	28	25	2.71603	2.33223	2.81331	4.002	0.358002	0.653621	0.445904	0.392515	1.32218e-15	-2.65652	down
Bos_taurus_newGene_5005	163	122	179	99	31	8	38	4	3.49726	3.08018	4.67154	2.58217	0.849402	0.218415	0.989414	0.084506	3.6526e-05	-2.64342	down
gene-ITGB8	1559	1001	326	805	66	78	69	370	4.71209	3.54893	1.32642	2.9502	0.681692	0.298425	0.695797	1.31706	1.05939e-05	-2.64165	down
gene-EMX2	130	72	506	151	30	32	14	54	1.38424	1.14999	6.59756	1.98122	0.49119	0.469164	0.206274	0.798932	3.31496e-05	-2.63989	down
gene-RSPO3	307	44	107	68	21	30	9	11	3.21611	0.540538	1.3712	0.862658	0.275894	0.413761	0.117502	0.133038	9.06852e-05	-2.63986	down
gene-C15H11orf52	166	72	148	113	16	4	21	36	3.15265	1.60736	3.4478	2.61969	0.374326	0.087907	0.478925	0.7985	1.45596e-07	-2.63649	down
gene-MYL2	409694	171877	309173	111646	32740	17059	75442	20580	12168.2	6038.05	11227.1	4047.47	1252.87	675.465	2790.66	750.502	9.48563e-07	-2.62319	down
Bos_taurus_newGene_723	54	74	133	78	16	6	11	20	0.883737	1.14331	2.32389	1.2464	0.353069	0.061708	0.14701	0.249342	2.79271e-08	-2.61168	down
gene-GALNT14	284	150	161	162	34	16	43	20	3.04912	1.96458	2.16913	2.14628	0.481308	0.221676	0.563535	0.255317	1.02259e-11	-2.60354	down
Bos_taurus_newGene_5745	2175	623	543	4230	514	37	515	87	13.6359	5.2541	4.40437	35.1487	5.04374	0.213073	3.99053	0.766783	0.00267491	-2.59649	down
gene-MYLK3	371	3393	1227	1721	320	30	633	107	1.54328	14.6779	5.768	6.87513	1.03792	0.095763	2.9084	0.351217	0.0023979	-2.56461	down
Bos_taurus_newGene_3942	165	64	88	733	53	10	97	9	0.818068	0.371038	0.527264	4.39414	0.34704	0.065134	0.594925	0.048463	0.00637528	-2.54536	down
gene-CFB	24	39	596	67	37	21	14	47	0.218614	0.425819	6.86505	0.759883	0.444028	0.256077	0.162512	0.532918	0.00601883	-2.53911	down
gene-MRPS6	4685	1589	1976	820	228	444	261	456	121.533	48.7236	62.5024	25.9329	7.60581	15.3418	8.42818	14.4905	1.22216e-07	-2.53324	down
gene-OFCC1	204	68	152	202	57	0	16	29	1.76072	0.689756	1.60979	2.13632	0.628732	0	0.167426	0.301999	0.00400656	-2.52106	down
gene-CHRNG	183	171	370	81	10	12	33	86	2.43368	2.68687	6.00626	1.30892	0.17081	0.211452	0.535383	1.39998	0.000159922	-2.51135	down
gene-HOXA3	1945	1443	359	692	232	87	242	146	17.2794	15.1844	3.89548	7.48644	2.62981	0.991083	2.67998	1.59361	1.74092e-06	-2.51123	down
Bos_taurus_newGene_301	135	106	41	49	29	4	17	2	4.19694	3.89748	1.52674	1.8414	1.13346	0.158847	0.658111	0.040271	0.00146755	-2.49541	down
gene-LOC530102	472	406	1049	456	57	41	76	258	1.25206	1.27398	3.40434	1.4754	0.191953	0.144146	0.251108	0.839443	5.65097e-06	-2.46499	down
gene-TNNT1	361219	155601	273666	123813	28359	25552	70248	25520	8792.11	4506.77	8204.73	3709.39	867.299	787.26	2135.22	769.081	3.52106e-08	-2.45452	down
gene-FNDC5	150	139	195	68	23	7	35	30	2.20729	2.40892	3.51599	1.21663	0.425091	0.135965	0.632118	0.540752	3.59173e-07	-2.45336	down
gene-APOBEC2	46538	54376	77555	25869	11556	2453	14045	7731	955.359	1319.87	1945.97	648.008	305.544	67.1106	359.006	194.832	2.23042e-06	-2.41514	down
Bos_taurus_newGene_101	420	185	313	560	65	18	66	127	3.55964	2.16793	3.79088	5.82792	0.66028	0.21648	0.646463	1.43765	2.79073e-06	-2.38542	down
Bos_taurus_newGene_3340	3659	1569	3135	2533	591	139	817	378	31.2101	15.8229	32.6825	26.3586	6.48873	1.57242	8.67367	3.95345	8.56463e-07	-2.38004	down
gene-SLC16A10	68	38	75	42	20	0	12	8	1.00863	0.654588	1.36484	0.758717	0.37528	0	0.218637	0.135304	0.00155718	-2.36267	down
gene-PTPN3	761	314	946	261	143	62	122	82	2.71364	1.32883	4.2479	1.13342	0.652732	0.290106	0.538844	0.358706	6.93284e-07	-2.32996	down
gene-CYP1B1	69	44	137	71	0	25	6	29	0.701435	0.531119	1.71906	0.885535	0	0.335906	0.074459	0.360261	0.00842845	-2.32871	down
gene-CA3	194052	89657	202913	66232	53199	4395	32613	10399	2674.31	1460.68	3417.14	1113.66	944.109	80.6854	559.303	175.854	0.000802082	-2.29574	down
gene-CSRNP3	964	183	505	134	112	31	127	50	1.88413	0.4032	1.21838	0.325329	0.26816	0.075806	0.294164	0.112448	0.000398995	-2.29163	down
gene-CA12	252	223	190	39	9	36	59	26	1.38684	1.47337	1.28835	0.244337	0.058484	0.245706	0.376157	0.163471	0.000504387	-2.28571	down
gene-CLCNKA	133	40	68	53	16	8	14	18	1.21627	0.417781	0.740662	0.583665	0.183778	0.089238	0.151851	0.196115	9.2387e-07	-2.25972	down
gene-KCNK12	116	43	77	56	18	8	7	24	1.58292	0.695795	1.28151	0.927133	0.318811	0.141148	0.117001	0.401591	2.86412e-06	-2.25131	down
gene-FAM221A	304	128	122	189	93	21	19	2	2.53189	0.8676	0.802319	1.87277	0.866216	0.14295	0.11715	0.039929	0.00726833	-2.24965	down
gene-PRG4	97	56	175	382	23	45	38	35	0.439332	0.284506	0.944907	2.35634	0.12258	0.310488	0.228589	0.181825	0.000257099	-2.23339	down
gene-KERA	583	825	123	207	47	8	29	306	6.41302	10.6914	1.62731	2.77595	0.651806	0.110672	0.384437	4.09023	0.0136087	-2.22263	down
gene-FABP3	18697	16729	13201	7480	3216	1341	4338	2184	630.695	667.282	544.304	307.886	139.7	60.3039	182.206	90.4276	4.1431e-08	-2.2146	down
gene-FNDC1	1126	422	1951	386	121	41	59	636	3.94545	1.63876	8.3715	1.5378	0.398929	0.139436	0.254559	2.73499	0.0051415	-2.20432	down
gene-COL23A1	399	283	102	353	56	45	80	45	3.14807	2.63813	0.98316	3.39466	0.566934	0.465234	0.780126	0.429068	9.32675e-07	-2.20137	down
Bos_taurus_newGene_2942	1059	537	1713	846	435	28	300	68	2.63508	2.14623	4.87377	2.65825	1.56407	0.063356	1.04011	0.228436	0.00307237	-2.17735	down
gene-TNNI1	167681	109636	145879	70527	19739	11203	52464	16964	4095.22	3181.53	4357.19	2120.55	587.049	361.136	1593.04	515.878	5.94056e-06	-2.16821	down
gene-VTCN1	138	112	120	155	65	0	28	15	0.893941	0.936519	0.981779	1.29728	0.624067	0	0.238821	0.110694	0.0143749	-2.16532	down
Bos_taurus_newGene_3428	228	508	179	1604	264	6	217	55	2.59376	2.55483	1.85453	8.94812	1.41925	0.027324	1.03341	0.499424	0.0251366	-2.15209	down
gene-GTSE1	169	150	231	87	21	41	27	43	1.36302	1.4313	2.27881	0.850701	0.216721	0.440198	0.26723	0.417988	3.67188e-08	-2.1509	down
gene-LOC112447739	986	559	759	464	104	115	261	84	77.6278	52.0463	73.056	44.5494	10.5215	11.9944	25.5516	8.12151	2.95223e-07	-2.13979	down
gene-TPM3	139005	88999	158245	66766	18688	12303	46746	16453	2646.98	1990.16	3746.84	1580.99	440.122	244.011	1068.68	351.52	2.54514e-06	-2.1363	down
gene-DCLK3	178	69	20	103	5	6	54	12	1.23832	0.566137	0.167715	0.86833	0.043936	0.049549	0.46634	0.102323	0.0119091	-2.13333	down
gene-AGTR2	91	66	53	44	25	9	14	4	0.653257	0.558125	0.461107	0.386601	0.232867	0.077164	0.119585	0.034409	0.000191719	-2.1187	down
gene-MXRA5	955	389	2256	921	146	206	174	472	2.17293	1.04587	6.27916	2.5574	0.425739	0.621488	0.491477	1.31852	5.67995e-05	-2.11792	down
gene-TMEM159	2715	1080	2539	1316	384	397	454	350	48.9399	23.0833	55.8929	28.8002	8.94861	9.4228	10.1661	7.67564	6.49658e-11	-2.11327	down
gene-B3GALT1	1217	334	360	555	232	28	113	148	5.06852	1.63912	1.82046	2.80445	1.23468	0.153944	0.585726	0.74915	0.000334312	-2.10981	down
gene-BARX2	139	171	233	121	20	14	71	42	1.76515	2.57138	3.62985	1.86972	0.324202	0.236235	1.11943	0.651787	2.28158e-05	-2.10366	down
gene-SMTNL1	20673	14733	22549	16515	5906	1665	2827	6255	293.467	248.318	392.771	286.073	108.063	31.5008	50.149	109.289	3.58104e-08	-2.0858	down
gene-LOC519145	67	310	75	321	79	21	62	10	0.5511	3.05116	0.760368	3.26509	0.840661	0.222552	0.642388	0.093716	0.00763201	-2.0704	down
gene-LOC104970173	1337	697	1337	595	173	97	446	150	36.413	22.4245	44.5083	19.7597	6.04769	3.48946	15.1224	4.99279	2.50174e-05	-2.06295	down
Bos_taurus_newGene_2360	587	482	192	428	174	24	144	23	2.32742	2.26155	0.928841	2.07038	0.889309	0.123221	0.70899	0.108907	0.00282158	-2.06043	down
gene-TRIM55	1440	1711	3776	2450	1016	68	608	422	12.2753	17.3562	39.8836	26.1219	11.1247	0.761735	6.4346	4.47898	0.00153913	-2.06035	down
Bos_taurus_newGene_5625	63	68	96	140	56	0	15	11	0.669594	1.06071	1.17361	1.76921	0.660095	0	0.179898	0.110556	0.0290701	-2.05901	down
gene-GPNMB	52	41	37	78	29	0	13	5	0.427165	0.390938	0.371348	0.781138	0.304688	0	0.13188	0.04725	0.0233949	-2.02965	down
Bos_taurus_newGene_4744	9124	7758	1585	4040	901	547	1213	2739	76.8054	77.2139	16.3055	41.4936	9.75869	6.12905	12.7131	28.3015	0.000280186	-2.01768	down
gene-LOC615989	235	246	311	176	58	26	87	52	2.19381	2.72371	3.55679	2.00956	0.690738	0.32117	1.00453	0.589225	4.36746e-08	-2.01735	down
gene-THBS2	357	312	1974	276	75	51	52	575	1.95707	2.02042	13.2245	1.83971	0.526855	0.369492	0.35036	3.86987	0.0196519	-2.00871	down
gene-RRAD	14998	11698	22664	25957	4765	2837	6020	3871	241.491	222.711	446.036	509.998	98.8081	60.8931	120.679	76.5144	1.13036e-08	-2.00619	down
Bos_taurus_newGene_4200	119	100	94	36	12	4	46	20	2.06069	2.04436	1.99104	0.747855	0.247856	0.087109	0.987233	0.425553	0.00247581	-1.99241	down
gene-TNNC1	319753	141849	260188	106164	38974	29212	82635	38781	10661.9	5592.61	10604.1	4319.6	1673.87	1298.47	3430.89	1587.63	2.50347e-06	-1.98165	down
gene-FHOD3	4505	2876	3563	2791	880	296	1061	1058	14.5198	11.0829	13.8853	11.1412	3.97448	1.27767	4.19932	4.61636	1.58472e-08	-1.97097	down
gene-LDHB	10585	8607	15199	4452	1491	2025	3292	2287	180.503	173.54	316.801	92.6369	32.743	46.0261	69.8869	47.8457	3.69946e-07	-1.96962	down
gene-LOC101903205	1292	695	1403	734	213	209	188	372	5.39616	3.89492	7.78652	4.02102	1.12177	1.23161	1.17646	1.67847	1.37597e-11	-1.96767	down
gene-MYH7B	22767	10214	17644	11027	3652	2683	5535	2508	85.6413	45.4278	81.1212	50.6156	17.6929	13.4505	25.9225	11.5812	4.01369e-08	-1.94468	down
gene-MYH2	823479	649410	446657	1000023	393249	15782	98813	215024	3120.62	2909.8	2068.65	4624.31	1919.53	79.8106	466.268	1000.63	0.00611088	-1.93615	down
gene-PI15	811	1927	2045	811	72	138	520	741	2.68028	7.54358	8.23859	3.25557	0.301573	0.600714	2.12976	3.08723	0.00276357	-1.93288	down
gene-MCHR1	6088	1358	2953	1992	1116	362	782	641	62.0716	16.3615	36.7991	24.7838	14.6543	4.91171	9.92189	8.01912	4.61473e-05	-1.92812	down
gene-GPR1	85	61	166	18	17	7	9	53	0.303938	0.47179	1.55925	0.059967	0.095632	0.023507	0.030219	0.271265	0.0108904	-1.91871	down
gene-TEC	126	148	169	298	17	66	55	45	0.953773	1.52169	1.78706	3.16038	0.166248	0.66242	0.512907	0.418033	0.000137146	-1.90783	down
gene-LRRN1	1703	716	842	509	267	36	421	193	7.18073	3.65172	4.3582	2.67918	1.59551	0.223915	2.24567	1.46667	0.00171404	-1.90686	down
gene-MYH6	55615	7934	29982	14219	4655	4366	10265	6542	214.021	36.0979	141.023	66.7658	23.0703	22.3967	49.1849	30.9089	0.000324131	-1.8964	down
gene-GDF11	1920	687	684	371	372	38	327	137	22.3579	9.44803	9.73098	5.26134	5.57259	0.583304	4.72971	1.9572	0.00445966	-1.89634	down
gene-LMOD2	27605	24369	18533	22725	9139	730	7760	6079	304.621	317.955	249.958	305.995	129.893	10.7348	106.618	82.354	0.00102448	-1.88957	down
gene-ACTN2	154240	128442	176462	126253	64457	5499	36274	43114	1216.73	1198.05	1701.45	1215.32	654.925	57.821	356.302	417.57	0.000642612	-1.88723	down
gene-DNAJA4	6112	4240	8223	3832	1424	840	1489	1933	44.0313	36.176	72.7762	33.6353	13.6468	8.10258	13.3275	17.6324	9.84366e-11	-1.88702	down
gene-C2	43	39	118	62	10	0	28	33	0.373483	0.371012	1.28394	0.675093	0.096469	0	0.301643	0.331453	0.0297127	-1.87638	down
gene-PPDPFL	8324	3942	5154	3500	2049	660	1904	455	81.2816	45.5097	61.5038	41.6942	25.7586	8.58927	23.1495	5.44675	0.000335771	-1.86858	down
gene-COL14A1	1784	1866	5147	722	256	444	467	1416	5.95823	7.43738	21.3717	3.00741	1.07751	2.03191	2.014	5.88638	0.00257647	-1.8521	down
gene-SLC25A13	1029	705	839	508	185	53	391	164	7.55379	6.11869	7.72882	4.53454	1.74198	0.511715	3.55477	1.47128	0.000237524	-1.84716	down
gene-CRYAB	50474	40135	61466	57986	14491	2038	19579	20432	1909.24	1795.1	2841.82	2676.5	706.014	102.739	922.15	948.86	0.000569417	-1.84685	down
gene-DNAJB1	15412	4426	11509	17047	1427	3945	3007	4010	158.974	54.0127	145.105	214.584	18.956	54.2351	38.6528	50.816	5.74595e-05	-1.84272	down
gene-RUNX1	96	61	441	411	62	51	64	93	0.383953	0.285392	2.15574	2.04631	0.314906	0.268993	0.321075	0.456467	0.00328882	-1.84094	down
gene-ST8SIA5	306	114	434	98	58	46	68	72	3.43628	1.49739	5.50206	1.35999	0.802828	0.681984	0.95135	1.00124	0.000139301	-1.8345	down
gene-MAPK4	1339	170	106	139	60	40	268	55	5.90321	0.878244	0.561491	0.729966	0.3316	0.230436	1.44866	0.290273	0.0326646	-1.83384	down
gene-RGS1	425	561	243	611	90	130	67	207	7.43018	11.5757	5.17894	13.0145	2.05621	3.03574	1.47813	4.4336	1.43641e-05	-1.83251	down
gene-ARG2	385	165	112	79	51	33	61	40	6.23722	3.1484	2.20461	1.56149	1.04822	0.701246	1.21249	0.783411	0.000184393	-1.83214	down
gene-RETREG1	4848	4830	3780	7164	2048	399	1745	1290	37.2617	44.7886	34.2186	64.8576	20.9811	3.21652	17.2581	11.5092	7.12891e-05	-1.82831	down
gene-HOMER2	9134	3482	6659	3236	2064	237	1561	2064	111.755	50.3552	99.6732	48.3088	32.501	3.85927	23.768	30.9994	0.00118742	-1.82687	down
gene-FOSB	2836	1771	1081	12592	206	1642	2049	931	19.4852	14.2859	8.8562	105.834	1.729	14.7947	17.3747	7.26465	0.0278315	-1.82276	down
gene-SLC22A4	286	198	150	93	64	16	61	48	3.09583	2.53479	1.98422	1.22394	0.882637	0.217283	0.821706	0.637323	9.8103e-05	-1.8225	down
gene-KLHL3	360	157	301	81	48	29	107	46	1.1047	0.561987	1.12159	0.299593	0.188219	0.115848	0.406664	0.169886	0.000631354	-1.82151	down
gene-TUBA1D	295	189	244	157	55	9	104	68	4.64751	3.50484	4.69535	3.00302	1.09854	0.185593	2.02955	1.30741	0.000971136	-1.81986	down
Bos_taurus_newGene_3236	161	173	220	79	41	41	45	37	2.29356	2.84094	3.72211	1.39506	0.728791	0.747793	0.735677	0.578135	6.52501e-07	-1.81794	down
gene-MYH7	820784	401537	689259	349134	110645	61160	308462	105147	3190.1	1845.18	3273.45	1613.77	540.892	314.098	1492.62	494.267	0.000213815	-1.81724	down
gene-SDK2	160	215	688	144	43	68	124	85	0.344907	0.547987	1.81964	0.377953	0.118275	0.195788	0.331609	0.224431	0.00149824	-1.81693	down
gene-TRIM45	1292	903	1250	736	364	160	344	227	12.0696	9.97559	14.2754	8.3864	4.37499	1.98601	3.99262	2.59431	1.47108e-08	-1.80226	down
gene-PANK1	1895	2376	2465	1448	598	265	935	392	11.6589	17.46	18.8181	11.0556	4.80018	2.15305	7.14136	2.97274	9.07383e-06	-1.79244	down
Bos_taurus_newGene_4028	210	36	167	109	95	7	18	13	1.25675	0.2496	1.222	0.795125	0.877801	0.054413	0.132742	0.093253	0.0295235	-1.78786	down
gene-ARID5B	3148	11297	4650	8484	3437	831	1221	2204	10.0864	42.8106	18.2197	33.1908	14.1909	3.54687	4.87156	8.67385	0.000980648	-1.78736	down
gene-RND2	613	1351	258	384	137	78	250	269	8.04358	19.7383	3.86281	5.84351	1.98462	1.34792	3.84335	4.57126	0.00131042	-1.78685	down
gene-LOC112445030	26581	22050	12669	13228	9156	1312	4775	4695	706.682	692.458	410.806	428.901	312.653	43.7487	156.545	150.795	0.000426704	-1.78577	down
gene-DUSP10	800	520	557	1036	273	94	217	210	7.15926	5.50203	6.09349	11.3047	3.14204	1.11297	2.4172	2.30726	1.30921e-06	-1.78055	down
gene-LOC100848495	93	111	42	123	37	9	37	20	1.34214	1.89741	0.741547	2.17631	0.679446	0.157313	0.668641	0.34861	0.00126686	-1.7465	down
gene-AQP4	2126	872	804	368	303	52	401	395	8.5889	3.9892	3.96883	1.69362	1.57283	0.272989	2.01533	1.82917	0.0039877	-1.74457	down
gene-DMPK	19130	16339	22367	9605	3646	2401	7099	5770	161.645	162.921	230.996	99.025	39.6799	27.2415	74.4441	60.0526	9.74142e-07	-1.74336	down
gene-GLIS3	244	176	177	166	59	59	31	60	0.782644	0.668519	0.685963	0.648706	0.240995	0.250998	0.123615	0.231342	8.0548e-10	-1.73782	down
Bos_taurus_newGene_3438	150	89	197	49	36	10	74	12	1.06373	0.744462	1.70404	0.419326	0.327725	0.091013	0.652143	0.10289	0.0123058	-1.73061	down
gene-SMPX	15501	10306	20722	8431	4752	773	5716	4377	448.763	352.795	733.267	297.849	177.183	29.7963	206.037	155.572	0.000941849	-1.72482	down
gene-ENPP5	108	202	283	166	23	49	52	99	0.641969	1.41744	2.06261	1.20692	0.170452	0.384809	0.382707	0.735925	0.000189686	-1.72208	down
gene-SORL1	514	303	80	513	99	96	103	92	1.11573	0.776377	0.211263	1.3569	0.276465	0.275847	0.277191	0.243806	0.000830968	-1.72158	down
gene-ASB18	632	344	222	295	194	17	135	65	6.66838	4.66953	3.27246	3.9546	2.6487	0.230192	1.75084	0.818369	0.00634191	-1.71676	down
gene-SSC4D	195	148	51	18	13	14	77	9	1.62138	1.41996	0.498025	0.175485	0.132369	0.146308	0.776272	0.08476	0.047591	-1.70043	down
gene-LOC782922	446	288	150	208	111	5	164	25	8.52772	6.46972	3.47319	4.81296	2.71425	0.11199	3.85118	0.561305	0.0361221	-1.69568	down
gene-AKAP6	3438	2706	4552	2304	1582	145	1286	708	7.671	7.13744	12.4177	6.27407	4.54726	0.418373	3.57057	1.89098	0.00374552	-1.69347	down
Bos_taurus_newGene_5345	39	40	110	89	38	4	28	10	0.34188	0.593549	1.26114	0.958927	0.429344	0.039374	0.30279	0.117736	0.0171083	-1.69175	down
gene-NECAB2	150	107	49	69	34	30	17	23	2.23392	1.90223	0.896933	1.29049	0.594495	0.636167	0.279454	0.373005	0.000185241	-1.69169	down
gene-MYOT	189965	129818	135834	119024	74608	3986	55335	30190	1963.83	1585.29	1714.56	1500.87	990.048	54.8832	713.695	383.999	0.00867612	-1.68989	down
Bos_taurus_newGene_1827	2428	2260	2199	1738	967	31	1064	430	5.11427	5.10407	5.87291	4.67789	2.43766	0.164355	2.70107	1.29158	0.0205649	-1.6881	down
gene-OSGIN1	391	783	731	422	236	76	219	150	4.56596	10.6855	10.2074	5.85114	3.39823	1.0756	3.07872	2.00805	7.09958e-05	-1.68367	down
gene-ALDH1A1	6082	3173	6087	2452	1075	653	1662	1795	68.2842	42.1136	83.5291	33.583	15.5341	9.76306	23.2307	24.7383	3.95437e-06	-1.68217	down
gene-DLG2	1125	449	658	459	165	88	384	122	3.52939	1.58922	2.50089	1.74889	0.611113	0.30609	1.50799	0.397828	0.000597199	-1.67685	down
gene-KCNN1	126	85	172	30	18	26	41	34	1.20038	1.06307	2.23082	0.345771	0.221541	0.323787	0.4849	0.394371	0.00160288	-1.67027	down
gene-TNC	633	493	4124	547	232	560	346	547	1.79351	2.12303	15.3291	2.1694	0.843572	2.11249	1.25323	2.43487	0.0171818	-1.66544	down
Bos_taurus_newGene_6736	120	71	529	42	45	12	41	142	1.04437	1.05436	5.45624	0.416141	0.443834	0.11619	0.414843	1.4561	0.0468336	-1.66221	down
Bos_taurus_newGene_4083	293	163	225	129	112	16	82	19	1.46781	0.856595	1.22666	0.822735	0.598696	0.087604	0.41995	0.144959	0.00883534	-1.65882	down
gene-COL3A1	86063	59238	194897	71996	23225	24567	21056	55995	366.659	298.413	1014.89	374.284	127.446	139.522	111.693	292.893	0.000121187	-1.65827	down
gene-COL8A1	965	325	2917	424	256	173	319	666	4.35852	1.7315	16.1028	2.33475	1.4847	1.03587	1.79064	3.68926	0.0117086	-1.65591	down
gene-SLC2A1	254	233	159	109	44	26	43	120	2.31021	2.50696	1.7721	1.21198	0.51324	0.312012	0.47813	1.33408	0.000214985	-1.65082	down
gene-COL1A1	27717	21983	76735	19519	8074	7786	7272	21776	114.705	110.255	389.28	97.0165	47.6633	45.4016	39.0329	106.364	0.000991541	-1.65018	down
gene-SORD	358	373	268	242	155	16	143	50	6.49669	7.89905	5.8527	5.36025	3.52685	0.371594	3.20178	1.10627	0.00620346	-1.6501	down
gene-DGAT2	1745	2017	1578	1189	594	300	526	523	16.2124	22.1552	17.9154	13.4782	7.10211	3.71639	6.07809	5.95871	2.21071e-10	-1.64666	down
gene-LOC112445124	140	52	58	45	28	2	42	13	1.20413	0.530412	0.611785	0.472118	0.30859	0.021881	0.451061	0.134513	0.0244826	-1.64658	down
gene-SFRP4	1453	1108	1863	802	346	295	373	549	20.2531	18.2598	31.7373	13.6301	6.20685	5.47535	6.46906	9.3936	1.82106e-09	-1.6446	down
gene-DIRAS1	307	136	178	158	71	31	88	35	2.2613	1.18164	1.59631	1.41776	0.666904	0.303337	0.806277	0.312061	0.000127032	-1.63905	down
gene-SRXN1	211	169	620	293	93	76	106	114	1.91769	1.80742	6.88464	3.24555	1.08779	0.917286	1.18878	1.26379	0.000142502	-1.63776	down
gene-CPT1B	6979	4555	5374	4054	2323	242	2186	1518	52.3179	40.2363	49.3629	37.2822	22.3509	2.46384	20.6511	13.7324	0.0025915	-1.63757	down
gene-NUSAP1	195	79	203	77	43	11	37	79	1.83083	0.935588	2.47124	0.9008	0.500723	0.127573	0.415337	0.983426	0.00232873	-1.6372	down
gene-EPB41L4B	327	105	201	72	21	69	69	40	1.42795	0.538979	1.07403	0.412354	0.130324	0.455115	0.389181	0.230637	0.00327806	-1.63073	down
gene-LUM	6980	4426	8410	6035	1715	1209	1721	3325	88.872	66.5962	130.963	93.7607	28.1431	20.522	27.2772	52.0094	1.19003e-08	-1.63064	down
gene-CHRNA1	6570	4716	5863	7047	1970	741	3013	1578	41.9771	35.6303	45.7842	54.9415	16.2134	6.30429	23.9659	12.3737	2.34011e-05	-1.62795	down
gene-RCAN1	3069	5810	8875	6609	1385	1122	2621	2480	30.8544	69.3946	109.85	81.1402	17.5264	14.8517	31.8496	30.2081	3.652e-05	-1.62518	down
gene-ERBB4	909	511	844	431	341	29	307	122	1.968	1.31016	2.22942	1.14055	0.946368	0.082568	0.826849	0.324283	0.00961018	-1.61978	down
gene-BEND5	399	184	238	151	45	77	74	92	5.47333	2.93868	3.92804	2.46929	0.787676	1.33052	1.2331	1.53903	2.18691e-06	-1.61668	down
gene-ANXA9	126	95	119	81	55	10	44	16	1.76429	1.51115	1.9897	1.50684	0.90248	0.172083	0.705261	0.250867	0.00266795	-1.61513	down
Bos_taurus_newGene_5469	71	42	40	59	37	2	4	22	1.20657	0.834857	0.814144	1.18878	0.790308	0.042751	0.092258	0.453498	0.0359702	-1.6147	down
gene-XIRP1	11344	17507	26583	47416	7884	1769	6410	18260	42.9594	78.7416	123.135	220.81	38.4871	9.08109	30.1284	85.6546	0.00917384	-1.61157	down
gene-TUBA4A	52494	33530	44221	26449	10536	3614	18425	15861	823.98	622.317	848.394	506.595	212.996	75.6163	360.11	305.666	0.000132388	-1.61038	down
gene-CBR1	316	236	437	82	38	38	124	135	7.1348	6.29346	12.0773	2.24707	1.08498	1.12845	3.4682	3.73726	0.00425015	-1.60702	down
gene-HAS2	220	182	64	212	35	43	45	89	1.04714	1.02	0.372352	1.22784	0.21253	0.271046	0.26357	0.514905	0.000304268	-1.60593	down
Bos_taurus_newGene_5651	109	32	102	143	66	11	10	32	1.07729	0.284827	1.30323	1.47244	0.684704	0.116552	0.126725	0.650376	0.0210526	-1.58741	down
gene-IGDCC4	4879	5542	2909	2686	1225	524	2065	1189	18.56	24.7549	13.5587	12.5991	5.77328	2.60914	9.76963	5.38387	0.000134542	-1.58065	down
gene-FLNC	121409	152896	151209	271079	74276	8725	70586	73211	318.522	474.303	484.881	867.83	250.993	30.5132	230.586	235.819	0.0051192	-1.57962	down
Bos_taurus_newGene_1793	126	195	54	123	53	11	68	24	1.58955	2.92393	0.822611	1.89144	0.857388	0.184195	1.06379	0.367757	0.00979375	-1.57619	down
gene-RASL11A	376	544	93	433	38	187	71	154	8.22781	14.0879	2.48876	11.5766	1.06168	5.45403	1.91849	4.12523	0.012307	-1.57455	down
gene-PDK1	2254	1549	1671	1697	659	268	861	427	13.4636	10.9373	12.157	12.3696	5.04193	2.13008	6.3951	3.108	8.49004e-06	-1.57294	down
gene-AQP7	5008	2712	4125	2434	1890	186	1257	1106	68.9552	46.0936	58.0376	34.8465	26.8613	3.13538	17.0496	15.0853	0.00434167	-1.57154	down
gene-MCM10	348	238	1411	221	183	45	305	168	1.78001	1.47178	9.20258	1.39784	1.23889	0.30087	2.02055	1.10036	0.02388	-1.56993	down
gene-KLHL41	99526	82019	79162	70406	49374	2534	31242	20320	1084.78	1057.04	1054.61	936.403	693.153	36.8037	423.99	271.916	0.0141537	-1.56843	down
gene-RIPOR2	939	241	232	554	201	141	153	88	5.68765	1.76607	1.7097	3.967	1.25178	0.876473	0.900491	0.521461	0.00172204	-1.56389	down
gene-TIAM1	44	64	91	47	14	10	19	38	0.135348	0.239021	0.344324	0.178419	0.054591	0.038176	0.070565	0.14387	0.000828248	-1.56052	down
gene-KCNIP2	779	571	194	340	181	27	257	126	7.17959	5.11928	2.09121	3.93901	1.76697	0.191886	2.14534	0.925062	0.01129	-1.55758	down
gene-ACOX2	1836	1825	2709	883	506	146	1064	613	16.8714	19.6779	30.3418	9.70714	5.91738	1.63073	12.2439	6.97573	0.00320682	-1.55465	down
gene-DOK5	2634	3303	3064	1779	1323	78	1276	791	34.5444	51.2277	49.1157	28.462	22.3509	1.34695	20.8337	12.7236	0.0158942	-1.55071	down
gene-CAV3	2780	2510	2695	1504	923	207	1014	911	69.256	73.9464	82.066	45.7067	29.6185	6.86183	31.4367	27.8529	0.000333093	-1.54989	down
gene-CCDC159	506	155	170	178	73	5	152	89	7.11184	2.49338	2.8918	2.9617	1.2833	0.088422	2.58296	1.48639	0.0348947	-1.54659	down
gene-AKR1C4	593	385	311	331	101	133	166	101	10.5208	8.12237	6.85117	7.10015	2.25062	3.07719	3.57157	2.267	3.27914e-07	-1.54178	down
gene-FREM1	354	121	357	160	60	109	43	94	0.809227	0.326366	0.998258	0.445512	0.176096	0.331126	0.121213	0.263471	0.000780953	-1.538	down
gene-PDPN	103	41	54	71	20	23	8	35	4.71296	2.17491	3.00794	3.93741	1.1263	1.37441	0.411962	1.9353	0.00123213	-1.53115	down
gene-NR4A2	1157	1248	696	1213	308	167	670	245	9.03299	11.2628	6.58084	11.4379	3.05353	1.7157	6.36024	2.25879	0.000534897	-1.53073	down
gene-NEIL2	192	83	111	89	22	36	47	45	2.39039	1.21085	1.70904	1.33908	0.352193	0.593985	0.725203	0.677446	1.89404e-05	-1.52995	down
gene-SMPDL3A	532	216	621	228	78	85	195	156	6.2594	2.99959	8.92992	3.26753	1.18134	1.31853	2.84806	2.2527	0.000457785	-1.52152	down
gene-ADAMTS4	892	2048	191	1338	77	759	215	367	5.56257	15.1086	1.45044	10.1846	0.614025	6.30854	1.66759	2.81047	0.0491396	-1.51968	down
gene-HSPB6	91144	49228	77623	50856	29444	3725	33333	20533	1489.06	951.338	1552.21	1014.53	617.137	81.3177	676.167	411.849	0.00465457	-1.51898	down
Bos_taurus_newGene_6956	176	182	160	118	61	19	77	51	2.30349	2.805	2.53671	1.8914	1.01056	0.325818	1.25445	0.78626	0.000123311	-1.51483	down
Bos_taurus_newGene_1680	121	89	210	190	76	18	68	37	1.26923	1.12788	2.66404	2.2222	0.873812	0.187018	1.10161	0.415129	0.00279778	-1.51224	down
gene-SNX10	180	196	243	156	60	37	78	82	1.65723	2.25929	2.86487	1.78671	0.709216	0.443526	0.891258	0.920105	4.86053e-08	-1.5076	down
gene-CFL2	16108	11016	15714	9237	6344	1343	5385	3856	270.492	218.739	322.538	189.268	137.206	30.054	112.598	79.4924	0.000431004	-1.50643	down
Bos_taurus_newGene_1010	60	175	167	66	57	10	57	32	0.291512	0.869143	0.834609	0.472773	0.463066	0.089175	0.406226	0.22133	0.0138448	-1.50631	down
gene-MMP23	147	109	269	91	40	39	38	89	2.49307	2.21465	6.02551	2.01412	0.91949	0.817823	0.875082	1.88356	0.000429224	-1.50428	down
gene-FKBP3	6431	4679	6437	3461	2272	696	2462	1373	153.611	132.139	187.907	100.866	69.8707	22.1367	73.2238	40.2427	0.00015931	-1.50398	down
gene-SAA3	217	301	36	217	61	77	56	55	9.14598	15.0045	1.84094	11.1422	3.30588	4.33748	2.89677	2.81014	0.00909438	-1.50253	down
gene-FBN1	10229	9306	22259	6651	3271	3065	2753	7267	24.5055	25.7608	63.9441	19.1934	9.997	9.70857	8.01953	20.8741	0.000350998	-1.50199	down
gene-EXTL1	2578	720	1009	728	517	188	395	514	15.6618	5.79289	7.71621	5.57738	4.22193	1.35681	3.08276	3.82088	0.000711066	-1.50193	down
gene-HILPDA	264	111	308	133	102	8	107	47	5.0509	2.50661	7.2214	3.0936	2.50032	0.186916	2.54347	1.10711	0.0241785	-1.5017	down
gene-LOC100335642	358	620	893	161	179	56	283	158	1.18273	2.43872	3.71469	0.645742	0.757195	0.243341	1.16174	0.721551	0.0100057	-1.50136	down
gene-GDF10	48	59	29	47	4	14	11	34	0.438519	0.643914	0.319588	0.528798	0.046508	0.17094	0.115786	0.383347	0.0097289	-1.49916	down
Bos_taurus_newGene_5772	118	126	261	80	22	4	69	113	1.27637	1.54603	3.32667	1.06021	0.291517	0.04984	0.878181	1.43364	0.0466375	-1.49724	down
Bos_taurus_newGene_1189	1735	3026	1185	1589	797	300	862	552	5.26292	10.7342	3.99324	5.86146	3.02159	1.0998	3.53749	2.22201	0.000346901	-1.49474	down
gene-ITGB6	4133	2612	3455	2171	1378	202	1611	880	19.3874	14.4711	20.5879	12.369	8.46413	1.24254	9.34061	5.0159	0.00410062	-1.491	down
gene-FAM169A	228	149	101	105	22	22	92	58	0.8693	0.67937	0.471078	0.487706	0.106759	0.107498	0.436557	0.270577	0.00301616	-1.48885	down
gene-PIH1D2	77	70	65	55	40	7	27	14	1.46544	1.57923	1.49825	1.25962	0.962161	0.162659	0.629752	0.306339	0.00434944	-1.47655	down
gene-BHLHE40	4705	4003	914	3048	1030	1182	1035	852	36.6744	36.6605	8.53947	28.2355	10.4699	12.4198	10.0482	8.23412	0.00121923	-1.47589	down
gene-HIST1H2AC-2	281	511	331	403	154	46	227	90	10.5787	22.2234	15.6342	18.5905	6.76582	2.27555	10.7631	3.90539	0.00235473	-1.47441	down
gene-VGLL2	3162	1713	4377	3660	1218	458	1269	1477	32.4666	20.7117	55.6165	45.6017	15.8161	6.13904	16.1007	18.3514	0.000115479	-1.47085	down
gene-GGT1	226	122	245	149	20	63	56	114	2.19154	1.39645	2.90904	1.75731	0.241183	0.804966	0.668332	1.35959	0.00127959	-1.47001	down
gene-PDLIM5	51370	28697	44454	30167	20540	3540	15889	11432	630.884	412.154	661.416	444.94	318.814	35.1328	231.175	158.321	0.00147061	-1.46981	down
gene-ATP2A2	270266	171401	220133	145797	46893	22182	148755	51699	1067.75	823.726	1146.1	748.023	260.259	128.852	817.498	298.086	0.00369444	-1.4698	down
gene-LNP1	115	58	85	74	32	36	18	21	1.053	0.606371	0.925294	0.803537	0.367597	0.407347	0.193125	0.222119	0.000161123	-1.46943	down
gene-MUSTN1	5129	2975	8859	13034	3114	1789	2137	3248	220.369	151.107	465.253	683.393	172.315	102.435	114.331	171.333	0.0011491	-1.4688	down
gene-KCNQ5	2474	1603	925	2648	1129	61	929	479	9.37471	7.17736	4.28083	12.2622	5.50736	0.302682	4.36065	2.22293	0.0346454	-1.45362	down
gene-S100A1	3012	2343	3003	1629	724	730	943	967	82.794	78.5272	101.666	56.0085	24.1924	27.7689	33.0736	32.823	6.51376e-12	-1.4518	down
Bos_taurus_newGene_2567	73	77	82	47	29	4	40	23	1.76118	2.59052	2.7464	1.53116	1.03661	0.080312	1.47061	0.743508	0.00959986	-1.4492	down
gene-CABYR	90	64	68	95	29	10	35	36	0.967112	0.800008	0.860725	1.23321	0.387536	0.137311	0.458984	0.468406	0.000160856	-1.44623	down
gene-STRIP2	4786	4064	2885	5733	2239	1009	1205	1511	23.0242	23.3221	17.0011	33.7309	13.8976	6.48529	7.22237	8.9223	1.3138e-05	-1.44218	down
gene-ECI2	3620	3478	3756	2529	1356	356	1764	1157	43.8411	50.0571	55.5269	37.442	21.0864	5.75438	26.6666	17.2687	0.000494404	-1.43826	down
gene-LOC101902937	843	256	280	334	162	111	168	122	46.6308	16.6847	18.9108	22.5343	11.5067	8.16066	11.5333	8.22268	0.000300468	-1.43621	down
gene-ARPP21	472	587	834	953	432	34	356	169	4.73452	6.97123	10.2365	11.6773	5.58593	0.452637	4.44779	2.08228	0.0236321	-1.43526	down
gene-PPEF1	221	128	182	119	91	17	68	44	1.56706	1.05735	1.57332	1.01531	0.82263	0.152704	0.58751	0.369692	0.00256866	-1.43406	down
gene-BRI3BP	153	139	234	92	58	27	64	66	0.559929	0.610674	1.04479	0.429231	0.267729	0.127671	0.287641	0.291214	0.000129098	-1.43001	down
Bos_taurus_newGene_6416	153	95	130	114	43	18	34	80	2.56275	1.87836	2.64819	2.31699	0.924277	0.382341	0.693478	1.64482	0.000149645	-1.4288	down
gene-CLDN1	142	104	118	200	30	35	59	76	2.65917	2.30353	2.69949	4.58052	0.704123	0.855483	1.36215	1.73285	7.21756e-05	-1.42804	down
gene-PFN2	8919	3544	6648	4562	3029	869	2175	1959	96.4458	45.1935	87.8916	59.9355	42.6391	10.8794	28.6279	23.221	0.000293998	-1.42726	down
Bos_taurus_newGene_208	74	84	60	39	25	13	19	33	3.04256	3.48881	2.75104	1.6776	1.10673	0.397009	0.678292	1.712	0.000218001	-1.42661	down
gene-ADAMTS6	133	55	64	91	32	20	27	39	0.410296	0.197579	0.239746	0.343141	0.124891	0.07852	0.102494	0.14605	6.65983e-05	-1.42501	down
gene-PLN	18715	13885	29580	18726	6752	3409	14648	2748	164.943	144.691	318.653	201.395	76.6474	40.0434	160.743	29.7324	0.00758746	-1.42249	down
gene-UBE2QL1	1082	564	819	671	225	222	370	249	11.2355	6.92152	10.393	8.50546	3.01057	3.06532	4.78263	3.17091	4.40487e-08	-1.42198	down
gene-RIMBP2	46	44	57	51	4	20	17	29	0.155637	0.182525	0.239974	0.21171	0.017253	0.090321	0.068941	0.117063	0.00455625	-1.42074	down
gene-RPL3L	16158	15606	10841	8118	4531	997	7891	4357	281.375	321.327	230.734	172.493	101.625	23.1229	171.089	93.1395	0.00511707	-1.42069	down
gene-ATP23	940	648	880	817	347	172	323	300	18.2861	14.7713	20.4625	18.9652	8.29062	4.29297	7.57424	6.96387	1.99772e-09	-1.41547	down
gene-SYNPO2L	20502	17707	15158	15920	9395	798	8561	5588	102.964	102.848	91.3032	95.6305	59.5422	5.17795	52.864	33.6283	0.0132655	-1.41475	down
gene-LOC101904601	133	118	67	71	19	30	35	53	1.51909	1.7691	0.90672	0.918352	0.248438	0.489588	0.458327	0.684684	0.000162572	-1.41233	down
gene-B3GAT1	799	1209	903	888	384	92	515	373	4.91938	7.94844	7.20554	6.39022	2.68647	0.492056	3.83345	2.86523	0.00155529	-1.41188	down
Bos_taurus_newGene_5344	194	338	372	468	155	25	152	174	1.56956	3.29902	3.56595	5.01888	1.93861	0.208533	1.7071	1.55463	0.00832999	-1.40536	down
gene-MMP2	11512	8304	5852	8311	3184	1675	2094	5337	113.461	96.7783	70.4931	99.9597	40.4181	22.0019	25.6961	64.5746	2.25682e-05	-1.40085	down
gene-C15H11orf71	99	35	96	51	17	36	24	17	2.7512	1.12956	3.27738	1.73972	0.597646	1.32825	0.835378	0.577959	0.0043145	-1.3994	down
gene-OXCT1	5703	3070	4279	2323	2226	721	1258	1052	55.5652	35.3699	50.9526	27.6154	27.9306	9.36103	15.2586	12.5835	0.000430434	-1.39782	down
gene-CPXM2	281	436	75	137	44	76	72	146	1.92122	3.5276	0.609685	1.1159	0.379074	0.672509	0.593078	1.19212	0.0128863	-1.39535	down
gene-TECRL	313	184	358	211	119	29	197	21	4.41986	3.07794	6.18867	3.64161	2.16873	0.545742	3.45921	0.349574	0.0359645	-1.39315	down
gene-KLHL32	297	42	32	62	30	28	40	48	1.10323	0.182946	0.141311	0.278395	0.141617	0.135372	0.182413	0.218517	0.036578	-1.39072	down
gene-DIAPH1	5226	3711	8155	6429	2337	1959	1873	2106	21.0237	17.6497	40.0666	31.5662	12.1111	10.5118	9.37538	10.3464	6.59498e-07	-1.38824	down
gene-TEX9	101	93	69	86	43	17	50	11	1.64874	1.80129	1.38053	1.71057	0.891272	0.364523	1.01641	0.19844	0.00747769	-1.38697	down
gene-SYNC	1588	1626	1738	1243	928	184	695	379	13.0052	15.7473	17.3918	12.4169	9.78776	1.99901	7.08547	3.80249	0.00238616	-1.38549	down
gene-SPA17	61	42	61	44	42	8	13	9	1.99821	1.5932	2.42224	1.78229	1.76748	0.301276	0.534933	0.366316	0.0217693	-1.38058	down
gene-VCAN	2244	1670	2887	3194	1289	263	749	1400	5.75655	5.00697	8.78287	9.79079	4.56746	0.784441	2.64916	4.60003	0.00231451	-1.38009	down
Bos_taurus_newGene_1955	387	276	262	286	175	44	76	141	9.30855	7.99679	7.56234	8.4136	5.44271	1.43971	2.22053	4.14059	0.000464243	-1.37856	down
gene-ABLIM2	6265	5145	6392	4317	2404	1214	2341	1906	38.5848	37.6302	48.0243	32.4489	19.0601	10.3775	18.0334	14.2478	2.75469e-08	-1.37613	down
gene-LOC787269	552	1710	760	688	240	215	605	305	5.19445	19.0167	8.73355	7.89448	2.90335	2.69031	7.07994	3.52065	0.00461244	-1.36945	down
gene-PKIA	25327	23084	30799	16638	12630	1714	12529	7778	153.154	162.4	226.906	121.387	96.5804	13.3619	93.2328	57.2511	0.00811214	-1.36898	down
gene-MUM1L1	385	206	306	225	80	95	39	196	1.75728	1.11405	1.72721	1.25411	0.468642	0.577198	0.218805	1.10607	0.00127198	-1.36834	down
gene-IGFBP5	37327	38376	18389	32951	10101	4850	20548	10776	139.258	169.757	84.4152	147.98	48.0492	23.6625	95.0749	48.27	0.00127473	-1.3659	down
gene-REPS2	185	158	93	109	52	26	80	36	0.485293	0.492939	0.298932	0.350599	0.174401	0.089662	0.261195	0.113617	0.000987359	-1.36541	down
gene-NFIL3	2908	1547	1995	2689	1498	404	609	747	34.2298	20.8436	28.6195	39.3578	22.6339	6.56318	8.48783	10.877	0.00100129	-1.3632	down
gene-ACSS1	4652	3728	2721	1284	942	1364	735	1329	34.9932	32.7493	25.2344	12.0606	9.10827	13.2793	7.01896	11.654	0.000566595	-1.35616	down
gene-HPN	419	207	92	301	115	19	169	63	5.50764	3.21261	1.46342	4.82795	1.9469	0.328754	2.7591	1.01394	0.0337408	-1.35299	down
gene-CYB5R1	15458	7765	7833	7778	4310	1377	4832	3448	227.673	135.033	140.722	139.55	82.0122	26.977	88.3668	62.3	0.000422012	-1.35222	down
gene-FHL1	377481	272625	281713	278169	151841	34659	137886	118735	4188.68	3568.56	3860.1	3755.32	2180.4	458.978	1887.43	1555.82	0.000548845	-1.35179	down
gene-ALAD	3602	2454	1933	1635	809	477	1508	642	68.9106	55.5018	45.1921	38.1567	19.9218	12.1489	35.9179	15.0736	0.000570753	-1.35079	down
gene-UCHL3	1014	1082	919	901	570	123	417	323	20.956	24.352	21.3806	22.7118	16.3174	3.11831	9.86582	10.6284	0.000963612	-1.34974	down
gene-ECHDC2	787	613	748	348	298	106	246	263	11.895	11.0304	13.8196	6.37965	5.69556	2.14637	4.59845	4.83906	0.000134303	-1.3437	down
gene-TMEM52	145	268	49	115	53	27	99	33	2.6677	5.82764	1.08243	2.5673	1.2463	0.646659	2.27168	0.746401	0.0263201	-1.34274	down
gene-MB	341999	287316	258658	190884	93438	28139	192256	81939	7273.11	7224.82	6723.4	4953.51	2559.44	797.721	5090.94	2139.45	0.00521626	-1.34203	down
gene-LPL	8620	14465	20826	8611	5758	1020	6664	6561	55.5684	110.263	164.103	67.7357	47.8099	8.75929	53.4959	51.9262	0.0113998	-1.34145	down
Bos_taurus_newGene_2984	249	174	183	229	120	28	60	103	1.569	1.27567	1.38326	1.73131	0.951582	0.22634	0.46299	0.779575	0.000913519	-1.33916	down
gene-PLPPR2	1789	502	555	504	212	68	608	323	12.5935	4.01261	4.95512	4.40664	1.84984	0.703474	5.08786	2.76357	0.0283761	-1.33762	down
gene-ITGA11	595	514	594	436	209	76	109	436	2.68338	2.74042	3.27553	2.39911	1.2125	0.456835	0.612365	2.41451	0.00267071	-1.3365	down
gene-ZNF106	54711	30276	34474	27635	28387	2032	15678	6413	130.805	86.0407	101.199	80.8528	87.6252	6.44561	46.6057	18.762	0.0387389	-1.33453	down
gene-UCN	108	140	261	274	108	22	72	98	1.90189	3.05196	5.90605	6.24476	2.44889	0.699552	1.56401	2.08362	0.00975583	-1.33222	down
gene-HOGA1	69	49	91	96	19	20	9	72	0.720444	0.594235	1.16963	1.23845	0.24687	0.262575	0.11053	0.90375	0.0216596	-1.32866	down
gene-HS3ST5	121	34	38	92	39	12	28	25	0.91578	0.301076	0.464635	1.10552	0.372049	0.120153	0.257698	0.227966	0.0144152	-1.32193	down
gene-ABHD18	1443	789	1712	1058	771	177	591	287	11.73	7.60088	15.3218	9.31432	7.11109	1.65999	5.66208	2.91544	0.00539547	-1.31745	down
gene-TPPP3	4648	4986	13320	3201	1430	2963	2397	2880	103.713	131.497	363.311	87.1117	41.0459	87.9326	66.5606	78.907	0.0049181	-1.3173	down
Bos_taurus_newGene_5416	479	77	287	175	133	57	69	109	6.99833	1.45915	4.97767	2.93196	2.36209	1.10643	1.20409	1.82981	0.00984839	-1.31596	down
gene-IFRD1	2946	6156	3504	4036	1559	1076	1882	1853	29.8961	74.2956	43.445	49.8085	20.472	14.6152	23.9431	23.2085	2.10126e-05	-1.3141	down
gene-SMS	1736	1468	3422	2275	1093	484	762	1036	24.4453	24.3392	58.8325	38.8963	19.7642	8.89215	13.0758	17.8047	0.00015968	-1.31328	down
gene-HIST3H2A	61	88	82	67	10	15	46	45	0.932141	1.58119	1.51824	1.24666	0.179121	0.292713	0.857169	0.830304	0.00794905	-1.31319	down
gene-CPT2	1952	1246	1997	853	504	431	708	587	18.8296	14.2366	23.4642	10.0405	6.22569	5.52579	8.42221	6.78459	6.08316e-06	-1.31251	down
gene-TNFAIP6	243	200	190	179	55	88	60	99	4.85431	4.85023	4.56582	4.25476	1.36155	2.27348	1.5285	2.43399	9.69968e-08	-1.31246	down
Bos_taurus_newGene_5181	368	244	342	618	215	89	97	199	13.0158	7.16066	14.8065	22.5298	6.85518	4.09797	2.99669	8.62053	0.0013201	-1.31031	down
gene-ZNF385A	2529	1463	846	706	465	357	591	641	24.5075	16.5894	10.0102	8.66568	5.7976	6.44594	7.11983	7.62531	0.000572589	-1.30325	down
gene-ACOT2	850	341	489	272	266	120	160	162	10.3927	4.92984	7.31105	4.0513	4.18497	1.94762	2.42314	2.42595	0.000856891	-1.30281	down
gene-PRKG1	1920	1094	2056	1536	548	657	645	582	6.78273	4.52473	8.92869	6.54543	2.72452	3.08442	2.79228	2.58068	6.9248e-08	-1.30279	down
gene-EFEMP1	1195	1364	1634	1017	504	475	351	642	13.2447	18.0281	22.3326	13.8443	7.28286	7.07048	4.93743	8.85656	6.62856e-08	-1.30073	down
gene-XIRP2	57158	23658	28004	73738	31731	2521	18604	16506	108.93	53.5993	65.3023	171.709	78.106	7.73078	44.189	38.599	0.0407443	-1.29998	down
Bos_taurus_newGene_5180	66	15	109	79	41	14	16	31	0.71829	0.190357	1.47772	1.06392	0.574621	0.205927	0.214152	0.432584	0.0374528	-1.29423	down
gene-PIR	1239	1014	1072	850	557	153	494	377	21.0797	20.1203	22.3364	17.1748	11.8486	3.34932	10.2949	7.65349	0.000367101	-1.29312	down
gene-C7H5orf63	111	63	159	47	28	16	59	42	2.73502	1.87544	4.74615	1.38381	0.868317	0.511378	1.74527	1.23305	0.010721	-1.28772	down
gene-CAT	12731	9561	14479	8842	5901	1979	5365	4095	129.231	114.761	179.642	109.519	77.1457	26.7781	67.8053	51.0344	0.000160228	-1.28337	down
gene-KLHL34	5715	3450	2615	5249	2194	268	1587	2702	37.1725	26.5322	20.79	41.6648	18.3802	2.32286	12.8546	21.5791	0.0191455	-1.28031	down
Bos_taurus_newGene_874	259	80	69	184	76	61	61	13	2.36442	1.28181	0.757849	1.50565	0.720912	0.806705	1.05539	0.15443	0.0417912	-1.27985	down
gene-FHL2	1412	1976	594	2194	585	652	520	612	22.1563	36.7516	11.2534	42.3383	11.911	13.7442	10.1035	11.8776	0.00199413	-1.27767	down
gene-MPC2	3008	2685	2909	2080	1261	434	1238	1205	91.0651	96.0856	107.592	76.9238	49.1136	17.3512	46.6689	44.242	5.07648e-05	-1.27667	down
gene-NDUFA12	1626	539	810	576	343	158	479	357	68.8299	26.9461	41.8695	29.7472	18.6513	8.86138	25.239	18.5253	0.001737	-1.27303	down
gene-GLCCI1	313	578	423	526	214	144	121	246	1.68387	3.68391	2.79304	3.46262	1.4846	1.03034	0.80574	1.62257	9.68761e-05	-1.27291	down
gene-LOC534181	212	58	80	45	48	26	29	43	2.90795	0.93804	1.33397	0.744787	0.84905	0.466162	0.490849	0.726273	0.0115558	-1.27234	down
gene-ENPEP	345	240	123	280	130	63	85	99	2.12441	1.74915	0.922351	2.10229	1.03057	0.51441	0.647035	0.743138	0.000544099	-1.27185	down
gene-GYG1	16951	14406	17077	14341	8242	1912	7702	6597	218.496	219.564	269.056	225.574	136.834	32.8478	123.615	104.4	0.0010739	-1.27046	down
gene-FZD9	512	319	365	231	131	87	174	153	3.81473	2.80526	3.3253	2.10046	1.25533	0.863183	1.60621	1.39437	4.59709e-06	-1.2694	down
gene-TOP2A	108	60	316	50	47	24	44	98	0.437589	0.285265	1.57137	0.246156	0.244222	0.12868	0.218569	0.48693	0.0450771	-1.26924	down
gene-IPO5	2864	2587	3074	1987	1620	418	1271	693	32.762	34.991	42.9791	27.7277	23.8617	6.36227	18.0918	9.73094	0.00227828	-1.26791	down
gene-USP13	15976	11683	18161	12115	9211	832	8208	4043	52.1377	45.4596	74.0842	46.5287	38.6026	3.38189	32.2774	15.3142	0.0298232	-1.26609	down
gene-DPYSL3	4315	1593	3950	1554	846	1393	839	1146	26.547	11.2201	29.6307	11.0503	6.23272	10.9973	6.37844	8.2673	0.00129188	-1.26589	down
gene-DDO	786	619	528	427	357	62	328	152	9.33885	8.69227	7.67394	6.1879	5.46564	0.970663	4.85326	2.21303	0.0113852	-1.26542	down
gene-MCU	3401	2345	4677	2918	1308	692	1556	1674	27.1557	24.1525	47.0698	28.4782	13.4025	8.76259	16.948	16.1196	1.73472e-05	-1.26419	down
gene-NIPSNAP1	2433	1624	703	1337	641	330	781	583	22.5911	17.8251	7.9687	15.1423	7.65739	4.08235	9.0288	6.63687	0.00106933	-1.26219	down
gene-LACTB2	569	370	554	417	313	105	187	116	10.8585	8.33507	12.9021	9.70224	7.67582	2.64851	4.44328	2.713	0.00144668	-1.26139	down
gene-ABCC5	16602	15197	16485	13977	9567	1162	9278	4121	49.8771	56.153	58.1704	52.4981	37.7746	5.28747	37.986	17.3286	0.020039	-1.2585	down
gene-AK3	5420	5181	6300	2732	2189	935	2795	1702	34.5437	39.067	49.1793	21.2882	18.0861	7.94695	22.1795	13.3282	0.000764762	-1.25225	down
gene-BOLA3	1035	881	903	511	296	131	456	440	34.4059	34.6003	36.6791	20.7083	12.6705	5.79685	18.8691	17.9502	0.000592482	-1.24941	down
gene-DZANK1	174	89	101	53	31	35	44	50	1.30042	0.759353	0.902941	0.460674	0.278015	0.324539	0.379758	0.424381	0.000735285	-1.24874	down
gene-COX8B	1741	1673	1418	1483	539	220	966	813	142.41	161.8	141.807	148.018	56.7574	23.8912	98.3672	81.6492	0.000867966	-1.24653	down
gene-BLVRB	2645	2006	2226	2148	1210	371	1080	877	80.6092	72.2876	82.9072	79.8822	47.494	15.0585	40.9674	32.7839	0.000177517	-1.24629	down
gene-COL21A1	450	345	1964	581	164	409	181	580	2.491	2.25641	13.3557	3.9522	1.16521	3.0545	1.24533	3.93986	0.0431812	-1.24376	down
gene-SEC14L5	408	192	150	85	94	28	113	86	1.87294	1.06237	0.815636	0.46232	0.544947	0.192906	0.814056	0.469514	0.0172037	-1.24351	down
gene-CAP2	9881	6891	10397	5668	5551	438	4515	2303	121.521	100.212	156.297	85.0578	87.9391	7.17105	69.1385	34.771	0.0405184	-1.23908	down
Bos_taurus_newGene_6634	1878	1083	1210	1361	830	261	655	391	7.5796	5.213	5.97096	6.70457	4.31353	1.40246	3.28909	1.93653	0.00109714	-1.23669	down
gene-KIF4A	310	120	161	216	110	12	111	88	1.63909	0.750082	1.04253	1.39686	0.746377	0.081375	0.731961	0.570934	0.0325803	-1.22763	down
gene-BARX1	277	204	68	206	48	100	56	90	4.40244	3.82493	1.30628	3.99664	0.983435	2.1202	1.09481	1.75748	0.0081996	-1.22711	down
gene-KREMEN1	5886	4869	8216	4555	3434	714	2902	2343	26.5927	26.0128	45.3695	25.1114	19.9835	4.2953	16.3309	12.9949	0.00461442	-1.22679	down
gene-DCLK1	803	547	830	482	151	327	162	414	2.78469	2.22093	3.45667	2.01033	0.655114	1.50673	0.709356	1.73052	0.000761514	-1.22677	down
gene-TIPARP	2361	9230	3910	5627	3025	1080	2243	2337	14.234	65.8165	28.8203	41.4075	23.4937	8.67838	16.8374	17.2976	0.0102453	-1.22622	down
gene-ANKRD35	191	103	197	116	97	19	63	61	1.352	0.86056	1.70056	1.00146	0.880399	0.175173	0.551	0.528206	0.00779358	-1.22437	down
Bos_taurus_newGene_3250	105	62	84	61	21	26	34	43	0.893063	0.616315	0.864224	0.625926	0.219915	0.287738	0.356443	0.440569	5.17266e-05	-1.22302	down
gene-LOC100848665	405	278	471	197	148	92	144	150	4.47838	3.63019	6.36498	2.65358	2.09605	1.34328	1.97759	2.03512	4.96379e-05	-1.22143	down
Bos_taurus_newGene_5477	295	275	617	485	191	103	148	242	4.93412	5.44701	12.6416	9.92182	4.10627	2.28206	3.07368	4.98172	0.00066351	-1.22098	down
gene-SORCS3	63	59	51	40	10	9	24	46	0.294052	0.325054	0.288782	0.229861	0.060724	0.052766	0.136254	0.261318	0.0143698	-1.22076	down
gene-EN1	171	101	139	193	65	30	29	128	0.703912	0.489773	0.696687	0.968743	0.343567	0.162136	0.146617	0.646172	0.00868562	-1.22076	down
gene-ZNF705A	1591	592	705	526	307	328	336	336	13.5277	5.99185	7.94173	6.03045	3.38407	3.89345	3.84024	3.53348	0.00027977	-1.21951	down
gene-SLC5A3	3304	914	1522	882	247	802	496	1024	6.73634	2.21058	3.79961	2.19271	0.651756	2.18208	1.26353	2.56256	0.0156448	-1.21856	down
gene-P2RY6	108	75	53	68	19	24	35	44	0.971519	0.645321	0.470802	0.607873	0.341554	0.235812	0.331059	0.391224	0.00037048	-1.21767	down
Bos_taurus_newGene_2027	713	341	552	454	173	115	353	171	5.63782	3.1828	5.33089	4.38161	1.75495	1.204	3.47616	1.65859	0.00108495	-1.21608	down
gene-GREB1	4101	4685	3572	4607	3463	263	1817	1270	12.7545	18.232	13.6005	17.4951	13.3659	0.729829	7.14929	4.76858	0.0411949	-1.21561	down
gene-TWF2	8378	5651	8101	3985	2702	1729	2827	3150	118.736	94.1346	140.118	68.5205	49.6356	32.9296	49.9698	55.014	1.75275e-06	-1.21522	down
gene-SHISA3	77	67	48	219	30	18	53	74	1.0216	1.04238	0.763863	3.53516	0.499611	0.316025	0.864296	1.19944	0.0420214	-1.21396	down
gene-HEBP2	734	101	158	127	101	88	74	167	11.8747	1.91821	3.11048	2.48857	2.09401	1.89348	1.4791	3.29244	0.0410736	-1.21371	down
gene-PROX1	1274	533	819	181	172	310	309	284	3.78032	1.83575	3.57219	0.982984	0.993131	1.17869	1.28037	0.974534	0.0148185	-1.21266	down
gene-GAB2	8174	4315	4106	3530	2234	1053	2712	1925	32.7382	20.4327	20.1006	17.25	11.5222	5.63804	13.521	9.46458	0.000303095	-1.21264	down
gene-TMEM120A	2415	1942	2744	1227	608	690	721	1370	42.8068	40.7043	59.4598	26.5217	13.8468	16.2399	15.888	29.7882	4.64549e-05	-1.21213	down
gene-SNURF	187	201	174	116	93	47	64	66	9.97535	12.6797	11.3795	7.53843	6.36099	3.28372	4.22568	4.32613	5.81075e-05	-1.2117	down
gene-FAH	90	163	167	178	93	16	70	69	1.43345	3.0723	3.2397	3.45918	1.89953	0.334538	1.3735	1.33224	0.016271	-1.20835	down
gene-ATP1A2	31624	18520	22952	20457	13170	2403	12139	10029	143.218	99.1691	127.047	113.049	76.8232	14.5061	68.4488	55.7591	0.00638866	-1.2071	down
gene-TCEA3	14146	10034	8323	8425	6399	1488	4540	4006	258.467	216.807	185.906	187.905	150.536	36.1502	103.345	89.8758	0.00240595	-1.20144	down
gene-NRK	281	261	484	206	100	53	128	240	0.78219	0.860759	1.64969	0.700758	0.354922	0.195407	0.439954	0.8204	0.00456015	-1.19994	down
gene-BACE1	1688	854	1133	1910	636	324	669	642	6.75101	4.17296	7.17577	9.48503	3.2831	2.00642	3.95224	3.42166	0.000191287	-1.19947	down
gene-GCSH	1085	912	773	879	475	152	400	471	23.2008	23.0512	20.1813	22.9254	13.07	4.30478	10.639	12.3487	0.000179968	-1.19925	down
gene-MSRB2	1630	1178	1227	1131	835	246	513	478	25.4519	21.7542	23.4212	21.545	16.8016	5.12225	9.96162	9.16231	0.000557463	-1.19732	down
gene-KCNN2	110	123	111	200	42	49	66	67	0.814929	1.16364	0.738788	1.82596	0.297666	0.351368	0.448955	0.443806	0.00031032	-1.19681	down
gene-LOC107132175	117	133	68	50	67	15	38	27	2.73746	3.97606	1.93964	1.36075	1.6698	0.371888	0.907059	0.545175	0.0248252	-1.1966	down
gene-TBX15	12088	9350	7255	7640	5590	613	5413	3094	61.1066	56.6793	45.3954	46.763	36.6305	4.03553	33.4516	19.1045	0.0289095	-1.19657	down
gene-XPO4	2736	1782	2661	1304	788	591	1245	756	14.3516	10.5684	16.7706	8.07159	5.13373	3.88552	7.74657	4.59321	0.000121526	-1.19646	down
gene-GPR157	1319	1450	1293	1540	1054	117	484	666	8.48193	11.0275	10.1675	12.0893	8.73304	1.00312	3.87571	5.26014	0.0212634	-1.19515	down
Bos_taurus_newGene_4494	64	243	71	88	24	42	62	69	0.436974	1.98482	0.598971	0.736612	0.206502	0.384883	0.530048	0.579661	0.0312203	-1.19498	down
gene-ZNF266	289	416	681	197	114	55	241	261	3.77596	6.43003	10.8682	3.1418	1.91546	0.949676	3.91669	4.18103	0.020957	-1.1945	down
gene-DZIP3	410	321	546	263	214	89	183	132	1.70307	1.57398	2.75023	1.32231	1.13471	0.486092	0.938198	0.669019	0.000671371	-1.19341	down
gene-ADPRHL1	3632	1945	2390	2254	1551	176	1500	906	67.8408	42.9603	54.5649	51.3857	37.3082	4.36973	34.8734	20.7692	0.027756	-1.19229	down
gene-PDLIM1	19416	10816	7788	8619	2603	5430	4875	5626	311.534	205.199	152.74	168.751	53.7904	116.146	97.3937	110.832	0.000562451	-1.18867	down
gene-PPA2	1505	1185	1269	781	562	372	549	411	28.7109	26.7334	29.9282	18.1898	14.0595	9.31794	12.7363	9.86744	3.43711e-06	-1.18722	down
gene-ME2	3424	3064	3999	3097	1353	833	2042	1329	22.7366	18.0335	28.2289	27.1274	11.9737	7.34694	12.2241	11.6024	1.22222e-05	-1.18567	down
gene-CAMK1D	401	558	431	374	126	170	108	343	1.33599	2.19909	1.75321	1.52168	0.541121	0.752049	0.445872	1.402	0.000866388	-1.18413	down
gene-BMP7	77	126	178	121	42	35	46	91	0.779687	1.5002	2.20437	1.49606	0.547986	0.464657	0.569062	1.12414	0.00214257	-1.18289	down
gene-CTNNA3	1887	875	926	862	696	96	714	313	4.01969	2.24539	2.40463	2.2104	1.95247	0.264977	1.8498	0.798414	0.0332998	-1.1828	down
gene-SIX2	2052	1479	3105	2638	1974	212	841	769	26.2544	22.6063	49.7766	40.4746	32.5627	3.60149	13.5585	12.1484	0.0368524	-1.18212	down
gene-HINT2	715	332	460	326	141	187	172	238	25.7657	14.1416	20.2074	14.3264	6.45319	8.9822	7.68837	10.4632	1.61081e-05	-1.1797	down
gene-SFXN4	898	797	629	617	410	91	432	276	14.8403	15.5823	12.7094	12.4504	8.71682	1.9855	8.89204	5.58783	0.00591776	-1.17941	down
gene-DSP	198	100	293	69	35	113	38	74	0.485843	0.288495	0.893758	0.206291	0.109815	0.368277	0.114344	0.221932	0.0394909	-1.17415	down
gene-SULT1C4-2	263	120	108	158	94	33	47	93	1.98047	1.10763	0.990189	1.46975	0.90945	0.326686	0.437863	0.853625	0.00403403	-1.17358	down
gene-LOC101909083	102	115	99	31	13	29	49	54	1.0472	1.26479	1.32119	0.346087	0.115073	0.33629	0.547785	0.552301	0.0269861	-1.17354	down
gene-FRAS1	1164	423	866	454	306	211	356	297	1.7248	0.74047	1.56899	0.820657	0.583559	0.416712	0.656229	0.540248	0.000522037	-1.16836	down
gene-DES	494000	415539	566482	315671	242102	58397	201409	254678	5095.49	5068.07	7141.9	3973.22	3216.51	802.961	2586.79	3225.28	0.00328678	-1.16618	down
gene-AUTS2	1893	915	1523	1169	523	478	535	725	7.08374	4.04514	6.96621	5.3379	2.51857	2.38472	2.49006	3.33127	4.6943e-08	-1.1641	down
gene-PTPRQ	111	103	87	111	50	14	77	30	0.354289	0.38646	0.339824	0.433417	0.205427	0.057609	0.303841	0.115611	0.0162902	-1.1636	down
gene-LOC787122	1605	821	1755	500	515	157	479	836	45.0494	27.223	60.1819	17.1189	18.6195	5.86024	16.7102	28.7898	0.0169807	-1.161	down
gene-CCDC190	84	56	43	50	21	14	32	30	1.00104	0.780657	0.618853	0.760367	0.308885	0.214543	0.459309	0.428159	0.00115397	-1.15826	down
gene-SEMA3C	3995	2387	2460	2645	1989	220	1450	1134	18.5839	13.1065	14.0287	14.8425	11.8224	1.33173	8.50026	6.34417	0.0284207	-1.15108	down
gene-PPARGC1A	1801	1635	3819	2504	1102	219	1729	1161	6.57475	7.10779	18.143	11.0359	5.23311	1.02387	7.94088	5.22171	0.0313035	-1.14633	down
Bos_taurus_newGene_6791	177	72	238	97	86	42	54	58	2.4714	1.38112	4.07104	1.78352	1.67506	1.04222	1.17647	1.01277	0.00823825	-1.14575	down
gene-SLC20A2	5844	3122	3399	3367	1831	682	2411	1644	29.6314	19.3786	22.0613	22.0161	12.5275	2.6338	15.4465	7.23243	0.00148387	-1.14419	down
gene-SHLD1	220	164	102	140	72	15	95	86	4.14598	3.33878	1.50215	3.04951	1.05062	0.210662	1.37675	1.92976	0.018947	-1.14302	down
gene-TMEM126A	2835	2367	2075	1841	1132	321	1349	1085	86.4756	85.4463	76.6851	68.7422	44.5024	12.7076	50.8409	40.01	0.00268109	-1.13833	down
gene-IMMP2L	770	612	801	449	339	103	380	295	14.9745	14.1646	19.2461	10.6057	8.53882	2.77005	9.14209	7.25887	0.00264619	-1.13591	down
gene-THBS3	371	265	843	287	119	230	91	312	2.70937	2.28327	7.53259	2.55772	1.11527	2.2328	0.827263	2.80113	0.0231047	-1.1352	down
gene-ECT2	138	160	189	193	70	61	58	104	0.773697	1.062	1.30947	1.32536	0.503974	0.455314	0.402965	0.71215	1.32232e-05	-1.13462	down
gene-A2M	9549	5710	11002	4968	3069	1607	1662	7500	45.2125	31.7776	63.9338	28.7013	18.6817	10.111	9.85395	43.9352	0.01425	-1.13452	down
gene-BAG3	16831	13971	13077	13668	8080	1948	7804	6828	156.594	153.689	148.704	155.175	96.8289	24.1521	90.4045	77.9959	0.00305873	-1.13333	down
gene-LMCD1	15829	12841	11626	19129	7273	3583	7256	7398	220.019	211.044	197.508	324.449	130.199	66.3744	125.574	126.249	3.36898e-05	-1.13239	down
gene-NNT	13612	10932	11555	9090	6772	1004	8028	3227	68.7965	64.9598	72.2407	55.2056	44.3226	6.79899	51.1482	19.9606	0.0323369	-1.13234	down
gene-ZNF385D	551	466	815	586	168	203	254	428	2.91423	3.19558	5.78181	4.15047	1.13957	1.56404	1.74523	3.04406	0.000118887	-1.13229	down
gene-DTNB	375	299	261	266	106	136	126	135	3.60757	3.41545	3.00082	3.19494	1.22499	1.71271	1.46476	1.50397	9.22595e-09	-1.13	down
gene-ASB5	23242	14707	34108	33702	18183	2451	13477	11487	185.687	138.934	333.097	328.57	187.116	26.0971	134.066	112.673	0.0327644	-1.12929	down
gene-RFX2	201	159	237	316	66	122	51	155	1.16897	0.925174	1.7133	2.09363	0.494451	0.746454	0.329202	0.936255	0.00619248	-1.12535	down
Bos_taurus_newGene_2683	322	292	205	254	160	51	104	148	6.8399	7.22934	5.20979	6.59757	4.38555	1.39158	2.69814	3.84489	0.000928392	-1.12452	down
gene-ETFDH	4500	3828	4224	3159	2438	510	2474	1232	42.1097	41.7836	46.8815	35.0003	29.4453	6.40762	26.8436	13.5055	0.0124617	-1.12431	down
gene-NIPSNAP2	16760	13883	11735	10477	6980	1637	8729	5250	192.214	188.274	164.525	146.612	103.105	25.0172	124.634	73.9324	0.00945401	-1.12329	down
gene-ADCY2	13031	9430	11012	7421	6212	864	6398	3999	75.6975	64.7698	78.1833	52.5997	46.474	6.6852	46.2759	28.5213	0.0271914	-1.12073	down
gene-CD86	112	58	181	76	48	49	26	57	0.878314	0.532348	1.78691	0.748437	0.496106	0.510774	0.251306	0.540467	0.0103269	-1.12054	down
gene-ARRDC4	2666	3116	1999	1017	514	829	1340	1086	24.2023	33.4546	22.18	11.2594	6.00184	10.0326	15.1487	12.0993	0.00492172	-1.11531	down
gene-CCDC34	85	49	95	66	37	19	37	33	0.856308	0.581166	1.17199	0.818395	0.481174	0.245265	0.46482	0.401255	0.000966269	-1.11396	down
gene-ARSJ	130	81	120	108	20	41	29	106	0.584016	0.427227	0.656837	0.591115	0.115234	0.244736	0.160209	0.584274	0.016999	-1.11392	down
gene-UQCRC2	9615	8280	7719	5969	4515	1268	4899	2818	137.37	139.869	134.792	104.062	83.0753	24.1479	87.1471	49.4255	0.00468096	-1.11255	down
gene-GK	233	176	227	161	84	79	92	83	1.48556	1.6605	1.90673	1.6399	0.643969	0.612261	1.06293	0.583809	5.75853e-08	-1.11236	down
gene-FAM13A	1549	1514	1817	2409	1044	740	503	843	6.46175	7.36298	9.04253	12.0929	5.39314	4.21823	2.55135	4.34804	0.000323567	-1.1112	down
gene-GPCPD1	5982	4396	3369	6921	3308	716	2841	2087	25.0866	21.8847	17.5941	35.3188	17.7816	3.99622	14.724	10.5006	0.0129059	-1.11082	down
gene-ECHS1	5704	4457	4829	3998	2287	1209	2421	2253	87.4518	81.1521	89.7941	73.7509	44.9336	23.9602	46.1994	42.0566	3.15579e-07	-1.1108	down
gene-SYT4	1138	1107	959	2028	758	326	491	730	6.7622	7.77921	6.96942	14.7111	5.80023	2.57961	3.63015	5.32682	0.00179252	-1.11062	down
gene-ARHGAP20	60	50	76	71	33	28	19	30	0.181266	0.177964	0.301966	0.262951	0.127687	0.112115	0.069773	0.109344	0.000836651	-1.11056	down
gene-GFPT2	965	1644	1962	888	394	320	412	1395	7.64527	15.4053	19.008	8.58622	4.01609	3.38198	4.06528	13.5771	0.0178741	-1.10996	down
gene-SUGCT	53	61	66	43	26	6	38	28	0.637229	0.873615	0.97865	0.63211	0.399187	0.095739	0.567016	0.406923	0.0227947	-1.1084	down
Bos_taurus_newGene_3867	115	109	158	30	43	22	62	51	1.53323	1.62976	2.46162	0.455917	0.705309	0.368953	0.971682	0.791707	0.0311958	-1.10814	down
gene-ZNF462	1695	3731	1971	2000	1374	340	1496	936	3.8854	9.8821	5.52519	5.55748	4.00743	0.985809	4.18093	3.24767	0.0189649	-1.10617	down
gene-FN1	11010	9124	17356	9016	2993	5778	4173	7181	32.47	31.2378	62.2421	31.9166	11.3642	22.5172	14.9164	25.9849	0.0007366	-1.10549	down
gene-ZNF503	2284	1090	610	1661	792	510	411	678	13.8426	7.81094	4.51736	12.2807	6.18309	4.12172	3.10062	5.04387	0.00595337	-1.10469	down
gene-SERF1A	87	54	77	99	34	31	31	41	3.89967	2.87069	4.23245	5.4227	1.91376	1.80918	1.69324	2.25607	0.000194117	-1.1031	down
Bos_taurus_newGene_5525	169	117	120	65	56	26	54	68	1.18768	0.972309	1.02743	0.550654	0.506359	0.241812	0.468662	0.581446	0.00189169	-1.10258	down
gene-ME3	335	198	331	236	95	51	240	87	3.84403	2.69206	4.65455	3.29997	1.407	0.769034	3.44188	1.21943	0.0172386	-1.09978	down
gene-SYNJ2	664	1660	3467	1244	996	308	884	960	2.0439	6.67003	13.8897	4.76561	4.0547	1.25215	3.67307	3.94475	0.0383452	-1.09938	down
gene-NEXN	11143	7953	11585	13227	7112	1206	5882	5134	64.6349	59.4459	89.4535	98.0475	55.671	9.85219	43.0274	39.3495	0.0165615	-1.09891	down
gene-PREP	4221	4667	4318	3265	2491	636	2597	1425	40.8353	53.3773	51.0528	38.5343	31.0357	8.19729	31.2802	16.9181	0.00801481	-1.09856	down
gene-LOX	901	589	1521	434	218	230	320	789	4.11345	3.16147	8.62381	2.39765	1.33536	1.40202	1.87368	4.42224	0.0203188	-1.09849	down
gene-RET	4386	3935	3767	3328	1600	897	1655	2732	19.0836	15.8444	19.95	17.3519	9.23947	4.46377	8.16464	14.1878	1.63334e-05	-1.09783	down
gene-IDH2	15946	17927	13826	12202	8298	1971	10690	5280	211.451	281.093	224.095	197.441	141.719	34.84	176.504	85.9654	0.0152155	-1.09131	down
Bos_taurus_newGene_6338	632	549	422	434	363	41	313	170	4.02802	3.83049	2.75719	2.85794	2.51996	0.29247	2.32833	1.1159	0.0463568	-1.08877	down
gene-B3GALT2	243	97	99	80	56	47	43	76	1.72866	0.815914	0.860265	0.695497	0.511625	0.445864	0.37426	0.661611	0.0043081	-1.08795	down
gene-PLIN5	3042	2117	3076	1589	1095	548	1662	949	37.2929	30.6845	46.0882	23.7644	17.2772	8.94853	25.371	14.2733	0.0019621	-1.08783	down
gene-MAST2	9898	8476	9136	7205	3985	1276	5458	4761	41.5442	40.3701	46.2708	35.5326	20.9529	6.99998	28.356	24.703	0.00323178	-1.08611	down
gene-LOC112443216	468	721	1070	348	336	184	438	171	1.79366	3.26539	5.01246	1.62578	1.65775	0.940107	2.08982	0.804759	0.0202991	-1.08423	down
gene-LOC101904339	284	173	250	207	128	76	89	103	5.03828	4.34185	5.70708	4.88415	3.45492	1.91589	2.18984	2.2772	7.38001e-06	-1.08253	down
gene-HIST1H2AK	380	490	378	364	138	83	260	249	15.8456	24.1804	19.2657	18.5495	7.41895	4.60294	13.5143	12.7712	0.00147524	-1.08187	down
gene-FANCD2	176	125	146	66	52	19	92	63	0.802922	0.669163	0.814046	0.368109	0.301941	0.112522	0.516402	0.345919	0.0201126	-1.08027	down
gene-FAM162A	1825	1609	1397	1450	917	206	1007	658	63.1218	65.7782	59.0492	61.1738	40.8259	9.49773	43.3349	27.9122	0.0104918	-1.07461	down
gene-EGLN3	2646	3724	2737	2283	1190	325	2693	872	30.0741	50.0386	38.0224	31.6598	17.4164	4.91725	38.1126	12.1589	0.0460194	-1.07391	down
gene-PAK1	1143	546	564	782	565	130	326	297	8.6616	4.91329	5.26492	7.2266	5.47486	1.13144	3.11143	2.78807	0.0128693	-1.07371	down
gene-APOL3-2	197	59	149	59	34	55	39	72	2.39891	0.885729	2.38966	0.894544	0.385818	0.66696	0.54321	1.11474	0.019444	-1.07284	down
gene-LOC100196897	171	109	83	152	90	61	40	26	5.11337	3.83837	3.04332	5.55036	3.46143	2.43405	1.47645	0.922929	0.0255155	-1.07249	down
gene-FAM161A	239	162	204	228	95	91	69	111	2.18099	1.74288	2.25552	2.53553	1.10822	1.10035	0.781981	1.1504	1.74112e-06	-1.07247	down
gene-NT5C2	2313	980	1947	1339	698	658	671	824	17.9169	8.89212	18.3367	12.4371	6.52979	6.60399	6.31144	7.61336	1.93854e-05	-1.07224	down
gene-BMPER	221	187	141	161	81	70	64	98	1.52068	1.5159	1.18253	1.34883	0.712471	0.642626	0.542696	0.821968	1.07274e-06	-1.07176	down
gene-YBX3	177800	144414	120328	144015	95488	30916	61220	73678	2283.32	2176.5	1875.53	2240.27	1564.83	527.904	973.301	1162.99	0.000705029	-1.06634	down
gene-CAMK2B	6679	6021	4767	7047	4068	585	3548	2872	40.7115	42.7687	34.8725	52.9102	31.2501	4.73803	26.3783	21.0252	0.0286631	-1.06394	down
gene-ATOX1	411	454	559	431	201	181	174	277	20.667	26.7078	33.9692	24.8988	12.3294	11.0224	10.3879	15.1606	1.10583e-07	-1.0638	down
gene-HIST2H2AA4	360	439	372	322	139	84	221	240	15.0412	21.6893	18.9686	16.4201	7.45206	4.6548	11.471	12.2997	0.000443725	-1.06126	down
gene-FAM166B	83	91	79	116	38	54	21	51	0.635202	0.85119	0.986056	1.23621	0.370923	0.551196	0.226748	0.477667	0.00571198	-1.06035	down
gene-GPAM	5620	2488	4046	3921	2727	593	2658	1012	21.0564	10.9448	18.345	17.8431	12.9652	2.83251	12.3907	4.08985	0.0318114	-1.0598	down
Bos_taurus_newGene_18	565	331	443	386	306	37	200	234	6.26089	4.33299	5.99982	5.21065	4.36269	0.539114	2.75114	3.17948	0.0359958	-1.05795	down
gene-COX7A1	1265	1497	1332	1176	559	214	925	722	78.8825	110.373	101.522	89.4193	44.8706	17.7509	71.7966	55.2445	0.00499531	-1.05345	down
gene-IFT81	376	175	185	246	79	106	148	95	2.99332	1.6534	1.85395	2.50652	0.543371	0.711625	0.930889	0.922243	0.0013299	-1.05245	down
gene-DCK	200	195	255	98	102	57	98	74	1.63713	1.88865	2.56083	0.980256	1.06985	0.617962	0.994669	0.742546	0.00304236	-1.0524	down
gene-PDE7A	426	431	833	585	367	96	330	237	3.14989	3.76457	7.59482	5.30813	3.5323	0.944576	3.05528	2.15122	0.0150792	-1.05144	down
gene-DNAJB4	9151	9805	11167	11841	4989	2822	5057	6411	114.356	146.18	172.94	167.842	63.8884	74.8765	72.5334	92.6883	6.24714e-06	-1.05066	down
gene-ZCWPW2	34	50	101	54	31	21	34	21	0.343588	0.600475	1.27162	0.669684	0.401028	0.278757	0.428512	0.264529	0.0241844	-1.04982	down
gene-TCAP	139542	152100	124577	97084	75883	9747	86003	63229	6426.76	8282.99	7012.83	5456.13	4501.53	598.413	4931.99	3575.31	0.0449992	-1.04918	down
gene-HADHA	6259	6179	7263	4404	2730	1458	4165	2470	55.1806	64.4154	78.2714	47.3759	31.0035	17.1308	45.7222	26.7288	0.00104993	-1.04897	down
gene-GREB1L	671	312	740	563	285	126	323	297	1.41433	0.924339	2.49656	1.53999	0.653691	0.303861	1.1177	0.831784	0.00245544	-1.04752	down
gene-MAOB	437	1063	890	541	356	248	311	436	4.08464	11.7591	10.1805	6.17341	4.2835	3.08284	3.61656	5.00128	0.00252763	-1.04729	down
Bos_taurus_newGene_5803	390	521	386	443	205	135	187	273	14.2057	22.461	17.1959	19.6953	9.60894	6.56296	8.45756	12.2359	6.16688e-06	-1.04634	down
gene-MYH14	7520	5696	7114	5413	4237	694	4162	2505	25.6196	22.0371	27.2538	21.8656	17.2166	2.67856	17.3496	10.5964	0.0275891	-1.04421	down
gene-FGF1	638	446	514	209	108	200	271	220	3.57279	3.0027	3.60107	1.50169	0.751426	1.53071	1.93133	1.49587	0.0065841	-1.04366	down
gene-COL1A2	31982	23281	65412	19509	9279	16034	9620	29714	159.591	137.363	398.961	118.79	59.6397	106.655	59.7683	182.044	0.0257001	-1.04145	down
gene-TMEM45A	138	131	175	91	53	34	57	105	2.22425	2.47478	3.4174	1.77564	1.08157	0.715512	1.12573	2.06437	0.00210845	-1.03707	down
gene-FSD1L	1997	1189	2061	1383	785	680	760	722	5.85253	4.1184	7.38628	4.94427	2.96169	2.61166	2.78024	2.5531	1.44076e-06	-1.0352	down
gene-NUPR2	289	166	220	214	88	106	79	126	11.8297	8.02965	11.0162	10.6907	4.63961	5.80122	4.00188	6.31723	6.97816e-06	-1.03451	down
gene-NCAPG	235	120	165	108	68	30	92	97	1.66093	0.998489	1.43441	0.933682	0.614962	0.279572	0.820759	0.840729	0.00527557	-1.03	down
gene-LOC107131323	616	462	290	550	138	82	372	308	2.56531	2.27567	1.49926	2.79461	0.735951	0.451835	1.9298	1.65993	0.0221103	-1.02628	down
gene-VRK2	682	354	801	450	296	291	187	236	7.70211	4.67483	11.2671	6.27574	4.31394	4.41679	2.60609	3.34017	0.00178884	-1.02587	down
gene-MPP7	535	318	508	220	232	55	286	138	3.76507	2.64513	4.36661	1.88694	2.10335	0.516034	2.50235	1.18487	0.037131	-1.02526	down
gene-VWA8	1156	746	1432	755	472	411	487	467	2.39733	2.38359	3.82181	1.98643	1.22252	1.149	1.43042	1.15375	3.43204e-05	-1.02525	down
gene-CCDC43	3347	2570	2362	1629	1441	527	1382	1149	34.635	31.4037	29.8197	20.5325	19.2078	7.22465	17.8236	14.5862	0.00197879	-1.02438	down
gene-ETFA	4341	3713	3845	2848	2276	418	2654	1399	72.519	73.3451	78.5117	58.0569	48.9682	9.29915	55.2049	28.6916	0.031489	-1.02212	down
gene-ATP5MC1	4761	4696	4906	3437	1970	831	3023	2489	161.117	188.067	203.684	142.125	85.9212	37.7351	127.514	104.535	0.00277522	-1.01804	down
gene-CABCOCO1	67	42	46	46	32	20	6	34	1.26726	0.901587	1.01972	1.05343	0.774214	0.4755	0.12376	0.753616	0.0405131	-1.01757	down
gene-DECR1	594	439	687	387	270	118	293	293	8.5605	7.4817	12.1054	6.81251	5.00394	2.26152	5.25241	5.18811	0.000842118	-1.01709	down
gene-TPM2	1074395	732703	653097	699742	577523	87638	429484	355222	11005.9	8820.68	8163.64	8740.97	7597.05	1203.96	5447.96	4457.44	0.0302301	-1.01647	down
gene-PRKAR2A	20950	19114	15283	11854	10552	3114	11209	5693	110.672	119.99	99.7816	75.0847	71.2143	21.1619	73.2332	35.1254	0.0127288	-1.01463	down
gene-MAMDC2	96	87	81	79	39	48	23	46	0.657962	0.698258	0.675138	0.65924	0.339921	0.429991	0.193646	0.381883	0.00108651	-1.01458	down
gene-SMIM8	365	234	388	249	180	84	110	199	11.3979	8.65687	14.8367	9.49508	7.256	3.48327	4.26078	7.63224	0.00066962	-1.01292	down
gene-CCNB3	198	207	264	193	144	44	112	100	0.998384	1.23828	1.62491	1.18807	0.933485	0.294074	0.702202	0.618158	0.00440839	-1.01052	down
gene-POLE4	485	667	474	194	87	234	210	317	16.5335	26.889	19.7433	8.07675	3.81777	10.6112	8.89493	13.2501	0.0269384	-1.01001	down
gene-ATP5IF1	6437	4595	5732	5694	3297	1182	3170	2759	327.862	276.733	356.83	353.909	216.253	80.2049	201.025	172.488	0.000857739	-1.0097	down
gene-MRPL33	261	261	215	459	194	73	122	176	13.4275	15.8799	13.5249	28.8467	12.8562	4.95567	7.81522	11.1277	0.00838326	-1.0095	down
gene-PHYH	18180	10200	12246	10851	8662	1475	9014	4430	305.737	202.832	251.719	222.684	187.618	33.0566	188.748	91.46	0.0420737	-1.00125	down
gene-NDUFB1	390	314	333	344	222	71	168	187	34.5435	32.9429	36.0885	37.2338	25.3461	8.39099	18.4939	20.348	0.001483	-0.997485	down
gene-SPATA24	839	679	738	625	397	187	361	405	14.993	14.3892	16.1737	13.6575	9.16721	4.45028	8.03113	8.91158	1.35524e-05	-0.995888	down
gene-LOC788724	146	120	140	136	53	30	69	109	6.14274	5.95389	7.18551	7.00859	2.84415	1.68128	3.62902	5.61219	0.00187767	-0.994322	down
gene-SDHB	15139	13855	12386	12602	8286	2154	8121	6919	357.525	386.892	357.531	363.169	252.04	67.8092	238.796	200.599	0.00713898	-0.994233	down
gene-CNKSR1	1332	836	1172	1275	775	130	580	719	11.9579	8.87587	12.8554	13.9827	8.97059	1.49275	6.48093	7.88423	0.0288352	-0.990158	down
gene-NDUFB3	1100	933	1015	997	622	169	625	495	50.4135	50.0135	56.417	55.6322	36.7245	10.0651	35.2249	27.1162	0.00675376	-0.989136	down
gene-BTBD1	9046	4835	4248	5726	4318	1001	3397	2268	71.7389	44.2083	42.8747	52.614	41.1519	9.67343	33.3218	21.3203	0.0219078	-0.98883	down
Bos_taurus_newGene_5731	295	225	210	184	126	52	145	103	4.00025	3.4392	3.1806	2.88244	2.53183	0.834921	2.31699	1.75435	0.00195737	-0.988369	down
gene-VWA5A	211	84	87	128	52	75	51	51	1.27953	0.602704	0.639999	0.942077	0.401279	0.601149	0.380104	0.376685	0.00960609	-0.987221	down
gene-OSBPL11	1533	1568	2200	1294	942	340	988	858	10.5188	12.7239	18.4552	10.8345	8.3218	3.10345	8.44564	7.23086	0.00340233	-0.986817	down
Bos_taurus_newGene_2758	147	96	113	172	93	32	53	71	2.47652	2.25514	2.2183	3.926	1.88857	0.598726	1.09037	1.37276	0.00771212	-0.986339	down
gene-TPSB2	70	95	95	76	31	18	55	59	1.43495	2.3055	2.37496	1.90521	0.798035	0.493121	1.38943	1.47544	0.00902532	-0.984149	down
gene-RAMP1	1041	687	943	676	263	294	534	484	27.4472	21.4076	30.39	21.7434	8.92858	10.313	17.5617	15.6669	0.000108118	-0.983243	down
gene-RNF223	63	48	55	64	31	12	43	22	0.269441	0.238202	0.285062	0.330909	0.168713	0.067784	0.226517	0.111694	0.0183884	-0.982571	down
gene-METTL24	97	94	133	50	15	46	48	69	1.23975	1.30912	1.8999	0.725926	0.254116	0.707819	0.660552	1.12424	0.0379777	-0.980506	down
gene-VDAC2	9701	8713	9712	6366	4691	2451	4724	4403	151.951	161.38	185.405	121.209	94.3814	51.1632	91.9694	84.5842	3.40772e-05	-0.978163	down
gene-ALAS1	5124	3856	7147	3024	2807	639	3568	2032	52.234	46.3992	88.9955	37.7147	36.7977	8.69636	45.374	25.6971	0.0409196	-0.977186	down
gene-FAM163A	74	45	74	59	36	30	9	44	0.428442	0.307278	0.526971	0.419744	0.267891	0.228467	0.065729	0.311286	0.0350238	-0.972943	down
gene-C2H2orf88	131	178	190	158	77	90	57	86	0.425648	0.684693	0.759302	0.6284	0.320223	0.388338	0.230935	0.341695	0.00066457	-0.97292	down
gene-OLA1	1785	1498	1537	1696	1166	289	894	749	24.5965	24.4036	25.8916	28.5205	20.6898	5.29793	15.3413	12.6671	0.00919465	-0.972252	down
gene-KIAA1549	218	114	101	96	78	23	72	77	2.53991	1.5586	1.43765	1.35228	1.17029	0.356657	1.04461	1.09902	0.0188681	-0.969875	down
gene-C1QTNF6	764	284	693	568	278	222	140	466	6.50553	2.86382	7.20976	5.91098	3.0518	2.52048	1.47005	4.87547	0.0127881	-0.969363	down
gene-LPAR1	859	718	1006	602	278	342	240	686	5.82271	5.81158	8.31869	4.97647	2.70194	3.1402	2.06117	5.94186	0.00229552	-0.968978	down
gene-TM6SF1	4845	4357	4746	4281	2874	987	3076	1673	60.0355	60.7478	69.6841	62.4592	46.0666	16.7826	48.8165	24.4287	0.00631897	-0.968855	down
gene-MMP16	276	319	443	256	100	192	96	230	2.00783	2.74517	3.94467	2.2738	0.930767	1.86221	0.863532	2.05281	0.00733518	-0.96884	down
gene-CPED1	2396	2079	1965	2050	1762	349	1136	754	9.61739	9.78606	9.60716	9.95035	9.03289	1.8468	5.63091	3.73372	0.0267684	-0.967798	down
gene-FDX1	1016	926	853	835	525	276	511	404	16.3331	17.6142	16.764	16.3843	10.8761	5.90476	10.2382	7.96657	3.19214e-05	-0.967735	down
gene-UCK2	137	200	183	307	94	59	109	147	2.98232	5.1526	4.86743	8.16932	2.62937	1.70122	2.95319	3.92319	0.00747919	-0.96633	down
gene-KPNA4	5242	4448	3232	2978	3076	621	2596	1130	77.2264	77.4852	58.2028	53.5317	58.3637	12.196	47.6183	20.4371	0.0456269	-0.966132	down
gene-SLC16A1	2460	2008	5538	2417	910	1668	1896	1341	17.9702	17.3567	49.5539	21.5935	8.55245	16.2424	17.2382	12.0821	0.0166614	-0.965867	down
gene-TEAD4	5677	5820	3624	5249	3076	1107	3179	2397	18.7958	22.7851	14.6662	21.2061	13.1162	4.88515	13.1042	9.74422	0.00453518	-0.965624	down
gene-NDUFV2	9611	6972	7157	6758	5437	1155	4592	3291	202.451	173.133	183.254	172.841	146.783	32.4202	119.744	84.2008	0.0192441	-0.964491	down
gene-LOC534913	871	658	631	621	424	202	353	337	12.1629	14.0714	11.5082	11.461	7.37422	4.90022	6.14703	5.59033	5.56175e-05	-0.964122	down
gene-KLF12	111	116	154	83	60	67	36	54	1.66467	2.07282	2.84625	1.53207	1.15048	1.33902	0.672461	0.986184	0.00483548	-0.962762	down
gene-MGST3	5106	3606	4419	2962	2514	818	2629	1652	99.1701	82.804	104.974	70.1958	62.8689	21.1538	63.6898	39.3769	0.00793513	-0.959874	down
gene-NUDT8	489	361	248	217	79	88	287	175	12.4115	10.7763	7.6577	6.6955	2.61234	2.94222	9.15537	5.49719	0.0301186	-0.958786	down
gene-UST	489	353	416	249	107	192	155	265	5.24128	4.61552	6.07482	3.33604	1.56325	2.64393	2.0836	3.46209	0.00136837	-0.958459	down
gene-LOC785216	561	511	592	176	226	85	324	250	7.82681	8.44092	10.3567	3.11722	4.06633	1.6531	5.62878	4.55691	0.0368941	-0.957431	down
gene-MRPS36	940	1003	932	730	546	165	582	454	50.6621	63.8811	61.3523	47.9771	37.8962	11.793	39.0598	30.0368	0.00781204	-0.954011	down
gene-NDUFA8	4376	3726	3548	3208	2161	763	2101	2202	126.142	127.002	125.026	112.853	80.1977	29.3067	75.4228	77.9424	0.00163273	-0.951526	down
gene-NDUFB4	1290	1373	1229	1069	783	260	717	648	62.7672	78.9812	73.0874	63.4907	49.0916	16.8566	43.425	38.6908	0.00291216	-0.951133	down
gene-AHCYL2	3816	3664	2725	2160	1635	672	2727	831	17.6123	19.9894	15.4262	12.158	9.76527	4.14876	15.7616	4.65855	0.0370558	-0.94708	down
gene-NDUFB6	2440	2133	1960	1848	1436	338	1316	961	97.2256	100.482	95.4298	89.8249	73.6717	17.9552	65.2619	47.0068	0.0161489	-0.946968	down
gene-FNDC4	116	102	68	52	39	43	41	36	1.57331	1.64129	1.11841	0.854268	0.671907	0.769437	0.686153	0.591442	0.00575389	-0.94692	down
gene-TNFAIP3	190	102	152	228	63	121	54	78	0.945322	0.595996	0.960942	1.41582	0.402056	0.798519	0.331881	0.475348	0.0200005	-0.941037	down
Bos_taurus_newGene_4467	1145	866	821	810	536	215	558	452	12.9222	12.7481	12.5162	11.7206	7.84246	3.79797	8.40415	6.32547	0.00121693	-0.940915	down
gene-SIRT3	937	761	780	701	374	172	637	360	14.5992	13.8067	14.4976	13.0461	7.45005	3.4946	12.1978	6.77632	0.00720998	-0.939717	down
gene-ACSS2	1530	1086	1658	848	441	543	872	586	11.878	10.1729	15.929	8.11286	4.41566	5.75726	8.47815	5.71215	0.00140074	-0.939711	down
gene-GAS7	752	1023	1587	918	382	588	380	748	2.2255	3.57074	5.80092	3.33098	1.438	2.28462	1.44029	2.66438	0.00504843	-0.939571	down
gene-ANGPTL1	1305	908	1389	691	446	465	391	786	9.73375	7.23856	12.3053	5.99588	4.73993	4.4076	3.74146	7.55538	0.000546264	-0.938754	down
gene-BCHE	311	292	297	179	95	90	166	178	2.93092	3.24951	3.41484	2.0445	1.12478	1.10391	1.97119	2.05202	0.000658445	-0.937874	down
gene-CPQ	164	181	113	98	55	57	39	126	1.62108	2.50832	1.36047	1.41418	0.697481	0.753807	0.470772	1.81536	0.0139412	-0.936263	down
gene-NDUFB8	6094	5771	5239	4243	2944	1254	3256	3014	204.566	228.93	214.79	173.651	127.218	56.0459	136.035	124.093	0.00086847	-0.935502	down
gene-ANAPC4	1152	1010	849	747	391	361	570	496	9.78562	10.1386	8.8116	7.73638	4.26819	4.07844	6.02743	5.17254	1.67611e-06	-0.935294	down
gene-CISD3	149	176	158	102	35	43	70	151	4.97087	6.94947	6.44598	4.147	1.46678	1.88033	2.91251	6.19121	0.0281977	-0.934202	down
gene-RCAN2	2315	1155	703	678	344	740	491	692	15.8999	9.37298	5.90894	5.66795	3.03914	6.76742	4.18648	5.82117	0.0288381	-0.934007	down
gene-ATXN7L2	1264	663	840	635	456	140	631	420	8.89274	5.52035	6.18778	4.53838	3.43691	1.38726	4.25763	3.01759	0.0226584	-0.933158	down
gene-PHPT1	6084	5089	4769	4516	3007	1307	2677	3056	233.568	230.984	223.749	211.532	148.693	66.8675	127.952	144.007	0.000156799	-0.931836	down
gene-GFM1	1314	924	1398	875	702	287	672	521	8.74457	7.27686	11.3807	7.11615	6.01799	2.54435	5.56893	4.25887	0.0023276	-0.93157	down
gene-MRPS35	1269	1315	2034	1299	952	336	834	794	16.6083	21.0441	29.6819	16.9789	14.2562	5.03613	11.7936	9.46559	0.00540762	-0.931438	down
Bos_taurus_newGene_2553	921	683	940	489	464	206	489	295	1.5216	1.33458	1.8984	0.985703	0.987583	0.452756	1.00479	0.597213	0.0062737	-0.931163	down
gene-LOC619026	106	86	68	78	49	24	51	40	2.01973	1.94614	1.57993	1.82551	1.20131	0.608083	1.21009	0.927733	0.00248992	-0.930426	down
gene-C25H7orf61	309	234	126	102	82	50	135	107	5.43951	4.77366	2.61993	2.1207	1.80299	1.21152	2.83284	2.28355	0.0263356	-0.92995	down
gene-ATP5F1E	2924	2364	1789	2041	1276	569	1358	1262	117.323	112.13	87.7461	99.9118	65.9339	30.4154	67.8264	62.1462	0.000790949	-0.929829	down
gene-FUNDC2	5098	4216	3915	3240	2590	837	2586	2026	116.569	113.974	109.408	90.3968	76.2777	25.4902	73.6191	56.8804	0.00586782	-0.929101	down
gene-VDAC3	23615	17798	15041	17430	13102	2238	12733	8017	461.876	413.195	362.611	406.307	303.703	46.1868	282.261	178.453	0.0467261	-0.928176	down
gene-ATG10	319	262	267	258	222	51	158	105	4.59452	3.84759	4.54707	4.1979	3.36795	0.797556	2.57398	1.81462	0.025945	-0.927017	down
gene-TTC9	2807	3012	2820	2397	2149	338	1511	1480	26.9008	34.1398	33.0395	28.0332	26.5317	4.31534	18.026	17.4099	0.0412006	-0.925623	down
gene-ACBD6	630	500	477	394	293	114	304	270	11.5402	10.7988	10.6554	8.80181	6.89493	2.76206	6.92605	6.03857	0.00207234	-0.925382	down
gene-ACADVL	15367	12668	16275	10079	7977	2670	8908	7248	165.223	161.071	213.932	132.309	110.568	38.2957	119.363	95.8179	0.00727718	-0.923884	down
gene-HSF2	1146	1013	891	1276	566	385	520	671	11.1308	11.6278	10.5621	15.1119	7.07623	4.97418	6.27507	7.99701	1.75561e-06	-0.923326	down
gene-NDUFA9	4649	4564	4534	3760	2639	774	3017	2240	84.8664	98.4933	101.149	83.7403	62.0476	18.8198	68.5742	50.1991	0.0114224	-0.923264	down
Bos_taurus_newGene_3840	1451	1315	1270	872	696	284	815	615	7.8123	7.88291	7.58332	5.31352	5.13517	1.93379	5.30162	3.81961	0.00358702	-0.921981	down
gene-PDSS1	263	174	184	127	79	31	153	106	3.773	2.98899	3.20632	2.27491	1.46776	0.532528	2.77513	1.7747	0.0320678	-0.921908	down
gene-MFN2	14857	12474	10940	9662	7486	2091	8464	5471	73.998	73.7845	66.1795	58.7871	47.9603	14.7053	52.4437	33.057	0.0167503	-0.921901	down
gene-MEST	1312	687	724	938	253	340	208	1080	13.321	8.49464	9.09705	11.5504	3.42569	4.75201	2.67124	13.8687	0.0494295	-0.920198	down
gene-MRPS5	1590	1061	1791	1513	935	445	633	936	25.5353	20.0247	35.07	29.5647	19.1769	9.50201	12.65	18.3642	0.000520271	-0.918797	down
gene-DKK2	177	199	355	67	82	93	118	94	1.9293	2.56726	4.73304	0.879762	1.15198	1.3461	1.60127	1.2555	0.0491346	-0.918433	down
gene-PI16	3170	2163	3917	1598	739	939	952	2927	28.033	22.4244	41.5722	16.6455	7.3821	9.69989	9.8836	29.7142	0.0314915	-0.91812	down
gene-SCCPDH	803	715	845	585	448	121	549	339	11.8234	12.4357	15.2061	10.4984	8.48265	2.36548	10.0588	6.11571	0.0235405	-0.917095	down
gene-SFR1	752	769	633	662	474	249	359	292	7.78052	9.40776	8.00702	8.36366	6.3149	3.42266	4.62472	3.70024	0.00045485	-0.913957	down
gene-NCEH1	795	632	709	383	260	293	393	269	4.15574	3.68213	4.25327	2.23204	1.59987	1.91829	2.77216	1.57532	0.000987032	-0.912354	down
gene-SPR	1251	664	1362	827	815	224	473	493	19.8166	12.4399	26.3757	15.9826	16.6215	4.72727	9.33019	9.57828	0.020674	-0.912273	down
gene-PCSK6	2727	1461	1435	1191	551	487	657	1779	15.3353	9.71014	9.85729	8.14844	3.98925	3.65717	4.60104	12.2738	0.0202105	-0.912272	down
gene-HCFC1R1	4435	2076	2865	3252	2474	691	1408	1602	122.011	70.1681	99.2492	112.144	91.5677	27.674	48.4455	56.5214	0.015484	-0.912173	down
gene-AIFM1	2125	1956	2177	1484	1040	466	1387	941	22.047	23.9949	27.6101	18.7888	13.9016	6.43829	17.9123	11.9828	0.00349272	-0.911256	down
gene-THOP1	3122	2115	1965	1955	1203	330	1688	1357	28.6192	22.9184	22.0077	21.8679	14.1978	4.02621	19.2681	15.2707	0.026855	-0.91084	down
gene-RILP	1926	2818	1621	2383	1306	590	1524	944	19.3977	33.5533	19.9465	29.2861	16.9339	7.91568	19.1041	11.6679	0.00920663	-0.910126	down
gene-NCAM1	1171	1233	1092	1747	808	558	597	627	5.65698	6.85915	6.12607	10.2395	5.02212	3.21373	3.58845	3.45347	0.00055897	-0.90965	down
gene-ADAMTSL5	4262	2104	2987	1801	1265	765	1810	1638	23.8787	13.8396	20.4617	12.2371	9.06229	5.71282	12.6018	11.2522	0.00334639	-0.909557	down
Bos_taurus_newGene_6279	1004	367	751	418	210	412	186	409	26.9996	11.6648	24.6599	13.6927	7.24326	14.7437	6.21633	13.4834	0.0247508	-0.909062	down
gene-ALDH1A3	350	273	376	221	104	178	96	225	2.90319	2.67643	3.80832	2.23643	1.10639	1.96842	0.985406	2.292	0.00494396	-0.907495	down
gene-CKAP2	111	76	261	108	50	60	51	121	0.772865	0.619787	2.30241	0.916014	0.449779	0.55468	0.439967	1.03032	0.0484103	-0.907127	down
gene-HSDL2	2542	2336	2810	1718	1671	494	1608	844	31.158	33.8556	42.1033	25.6917	26.3733	8.05452	24.5327	12.6961	0.0229145	-0.905911	down
gene-TEN1	2254	1470	1818	1518	978	452	928	1181	68.9068	53.2083	67.9432	56.6959	38.4516	18.3429	35.2438	44.3714	0.000359394	-0.903836	down
gene-CHCHD3	6488	5204	5872	4317	3231	1251	3242	3225	97.12	92.066	107.401	78.842	62.2796	24.9437	60.2394	59.251	0.0017668	-0.903617	down
gene-PPIP5K1	2737	2255	3020	2937	2311	457	1650	1002	11.1752	10.8974	15.1613	14.5296	12.1199	2.77316	8.11735	5.19925	0.0435329	-0.901851	down
gene-DCLRE1A	325	545	926	266	190	281	332	211	1.67066	3.32796	5.85541	1.66412	1.24794	1.92808	2.12806	1.33256	0.0454587	-0.898937	down
gene-CCDC69	3748	3075	2603	1499	950	1125	1804	1513	27.8658	27.0298	23.6538	13.5951	9.09632	11.147	16.7006	13.8073	0.00302918	-0.898542	down
gene-FAM151B	439	261	357	195	233	96	144	136	3.75517	2.57408	3.63032	1.96983	2.53083	1.0515	1.48691	1.37953	0.0103704	-0.898414	down
gene-CHURC1	2848	2926	3919	1882	1674	914	1604	1601	23.598	28.7393	39.9572	19.1747	17.9728	10.1545	16.6552	16.2642	0.00114041	-0.896034	down
gene-GSTK1	1276	765	788	735	371	384	563	429	20.7289	14.3571	13.9606	14.0702	7.59644	7.91014	10.2368	9.75501	8.88762e-05	-0.894112	down
gene-LOC101904614	738	664	605	687	491	108	413	348	28.5673	30.3916	28.6255	32.4207	24.479	5.55767	19.8832	16.5014	0.0253153	-0.893883	down
gene-PINK1	36220	28945	26965	24729	16956	5003	24404	12042	282.822	267.24	257.349	235.618	170.533	52.0688	237.268	115.447	0.031969	-0.891218	down
gene-STMP1	4500	4241	3164	3658	2649	942	2326	1887	51.2234	57.0723	44.0162	50.8094	38.8384	14.2801	32.9555	26.369	0.00460864	-0.890909	down
gene-YDJC	73	50	37	35	17	17	30	34	1.12026	1.00934	0.699281	0.734334	0.339298	0.339699	0.571265	0.6485	0.0185262	-0.888353	down
gene-RWDD1	3847	3092	2855	2900	2122	862	1691	1695	77.5791	75.8681	70.7139	73.4122	56.6246	23.7566	42.5574	42.6793	0.000747345	-0.887581	down
gene-LMO7	5932	4751	4474	5437	3846	1418	3232	1683	22.6094	20.9915	21.01	24.7856	18.6614	8.91919	15.5043	8.20785	0.0140092	-0.886519	down
gene-TRIB1	1819	1332	1393	1730	857	361	940	1054	12.0387	10.4207	11.2622	13.9661	7.29867	3.18729	7.74329	8.55878	0.00220062	-0.886482	down
gene-THEM4	83	67	78	51	35	28	26	52	1.48553	1.40928	1.69247	1.09648	0.806716	0.653347	0.566576	1.13288	0.00265739	-0.885639	down
Bos_taurus_newGene_1196	110	107	129	69	20	47	55	92	1.89248	1.60059	2.19982	1.43242	0.261828	0.631539	1.01724	1.29154	0.034904	-0.883291	down
gene-PCBD2	881	801	692	877	480	157	544	486	28.2446	30.2872	26.5747	34.6937	21.1221	6.81183	21.7319	19.8491	0.0102524	-0.883201	down
gene-UQCRB	4992	5066	4982	4189	3240	754	3009	2868	157.757	221.145	231.195	188.189	154.45	38.7919	136.787	127.554	0.0232746	-0.881711	down
gene-PRKACA	5249	3799	4065	3274	2672	974	2512	2074	48.658	41.6351	46.0583	37.0352	31.8965	12.025	28.9879	23.5972	0.00396124	-0.8809	down
gene-SEM1	1374	1373	1414	1113	890	371	750	653	68.025	80.3459	85.5424	67.2142	56.7072	24.4352	46.2229	39.6643	0.00127959	-0.878838	down
gene-SGCB	9935	9493	8925	6506	5739	1200	6719	4049	52.7839	59.6304	57.9572	42.1782	39.2671	8.49698	44.443	26.4111	0.0496882	-0.878515	down
gene-ATP5MD	1135	1104	1004	877	534	233	723	627	73.9666	85.0673	79.9346	69.6948	44.752	20.2439	58.6061	50.0985	0.00399208	-0.876433	down
gene-FTH1	119114	94905	84415	101304	71857	33977	42597	52789	2971.29	2799.25	2573.77	3083.61	2308.74	1129.83	1323.08	1616.74	0.000572935	-0.875622	down
gene-COL5A2	7190	4899	12297	5202	2809	3535	2819	5999	25.7519	20.745	53.8319	22.7344	12.9559	16.8746	12.5685	26.3812	0.0128087	-0.875164	down
gene-TPMT	568	557	782	536	372	183	380	305	9.08635	10.2933	15.296	10.3942	7.52705	3.87169	7.55556	5.90758	0.0014773	-0.874973	down
gene-CMC1	452	442	395	447	223	116	233	331	9.03327	9.93656	8.1358	10.6059	5.60154	2.98941	6.26756	8.98164	0.000613841	-0.87477	down
gene-ETFRF1	1145	906	1001	875	755	174	553	516	20.3792	19.0787	21.8112	18.9707	17.3273	4.1388	12.2922	11.2295	0.0219909	-0.873555	down
gene-ALCAM	861	359	546	315	259	189	285	301	4.04352	1.99374	3.13504	1.80711	1.56655	1.18168	1.66411	1.73588	0.00421976	-0.873009	down
gene-ST3GAL3	10014	7807	7480	5994	5467	1432	4269	4851	113.938	107.091	96.1555	85.6214	85.1833	18.9975	59.6822	61.1688	0.0158547	-0.871898	down
Bos_taurus_newGene_6774	3100	1477	1867	2079	1822	455	1031	942	23.4149	13.193	17.2328	19.1661	17.7218	4.57482	9.6927	8.73701	0.0320366	-0.871808	down
gene-NDUFC1	1040	952	1076	790	662	126	687	505	38.6504	47.4234	52.3799	40.5657	34.3011	6.92372	35.1209	25.7576	0.049484	-0.871798	down
gene-ATP5MC2	7432	7595	6568	5338	3920	1862	3826	4226	208.842	286.131	257.82	207.751	161.648	80.6054	136.73	166.99	0.000427177	-0.871716	down
gene-OSGIN2	956	736	817	540	460	187	453	453	8.49847	7.72899	8.89159	5.8586	5.27066	2.21588	5.00668	4.91898	0.00297523	-0.871334	down
gene-AOC1	117	241	157	165	76	66	52	169	0.81949	2.07684	1.40116	1.31189	0.704778	0.565501	0.42169	1.52959	0.0328929	-0.871122	down
Bos_taurus_newGene_3085	256	208	192	189	168	46	109	105	4.40696	4.0197	3.85033	3.98935	3.53386	0.996996	2.22853	2.11349	0.0168363	-0.870848	down
gene-ATP5F1B	35556	36281	37815	24322	20017	6997	25128	16289	463.253	558.92	602.196	386.67	335.917	121.516	407.636	260.561	0.0160085	-0.869846	down
gene-RAPSN	4086	2882	3191	3305	2540	491	1895	2000	62.3848	51.9925	59.4703	61.1989	49.5275	9.98816	35.8482	37.449	0.0355853	-0.86816	down
gene-MLST8	1361	968	1134	974	761	201	565	767	19.98	16.8542	20.4675	17.3018	14.3246	3.9115	10.2429	13.5118	0.0151207	-0.867667	down
gene-CENPP	53	56	51	65	41	10	36	29	1.11803	1.4165	1.32305	1.68019	1.13038	0.282171	0.933869	0.758123	0.0452361	-0.86683	down
gene-PRDX1	5313	4281	6178	3524	2908	1215	2885	2888	138.088	131.804	195.889	111.59	97.2818	41.3725	93.1099	91.7241	0.00323454	-0.866443	down
Bos_taurus_newGene_5827	55	109	107	82	46	36	47	54	0.818565	1.96811	2.33366	1.60182	0.879685	0.759041	0.801753	0.867769	0.0105049	-0.865297	down
gene-HSPB2	3762	3466	3779	3488	2423	570	2512	1993	104.081	113.373	127.782	117.743	86.311	20.9926	86.5298	67.6981	0.0286719	-0.865233	down
gene-PLA2G12A	3826	3439	3146	2650	1920	878	2146	1730	23.187	24.6417	23.3052	19.5943	14.9831	7.09078	16.191	12.87	0.0013419	-0.864849	down
gene-PIGP	437	396	302	327	249	59	266	176	15.7728	14.5087	13.6627	15.583	11.6291	2.5174	11.2931	8.40926	0.0394726	-0.86314	down
gene-TAF12	937	732	883	659	548	241	432	409	17.1695	15.4186	19.2458	14.3047	12.4151	6.27714	9.58016	9.48175	0.000867015	-0.863	down
gene-SNAPIN	1431	1768	1665	1153	765	488	903	964	34.9997	51.1263	49.7754	34.4056	24.0928	15.8908	27.4837	28.945	0.000217857	-0.862729	down
gene-FAM92A	562	343	406	249	141	158	196	305	12.3842	8.92949	10.9313	6.67934	3.9981	4.61409	5.35707	8.23231	0.00200337	-0.862614	down
gene-GBE1	1315	1078	1751	894	414	724	586	837	7.06625	7.22041	12.5893	6.30949	3.00323	5.64342	4.0355	5.9385	0.00280419	-0.862562	down
Bos_taurus_newGene_6422	509	340	364	444	257	123	183	293	5.38659	4.25485	4.67583	5.73739	3.54244	1.72069	2.51339	3.74234	0.000862659	-0.862333	down
gene-GALM	414	294	253	316	159	111	209	171	4.30315	3.5981	3.11477	4.02485	2.11773	1.30748	2.68458	2.17614	0.000221593	-0.86184	down
gene-ECHDC3	11545	4900	7498	10494	6759	2363	3883	4429	67.2454	34.0952	53.6148	72.8312	50.3206	17.5421	27.9403	30.4647	0.0195184	-0.861402	down
gene-ROR1	134	123	72	85	60	31	37	88	0.472687	0.513973	0.310429	0.364717	0.271447	0.145069	0.160607	0.382112	0.0181545	-0.861076	down
gene-COX7C	2162	3237	2638	2707	1614	431	2230	1345	110.829	196.232	165.274	169.318	106.594	29.4191	142.367	84.6448	0.0477458	-0.860467	down
gene-LGALS1	5250	4598	7794	3284	2085	1914	3192	3643	238.915	247.415	433.51	182.37	122.169	116.079	180.849	203.548	0.00343637	-0.859917	down
gene-MPC1	4419	4619	5364	4487	3090	1041	3102	2557	102.826	127.137	152.273	131.515	92.4591	32.1919	89.7759	72.8422	0.00844524	-0.85931	down
gene-LSMEM2	470	360	379	416	240	83	172	367	2.87533	2.60503	2.83522	3.10756	1.88911	0.670523	1.31207	2.75599	0.015711	-0.859124	down
gene-IARS2	6873	5527	5769	4581	3443	1516	3856	2806	46.0302	43.7689	47.2253	37.4398	29.6958	13.5355	32.1561	23.0706	0.00250883	-0.857603	down
gene-DPP3	835	885	1387	941	628	256	578	655	7.28221	9.09713	14.8098	10.0013	7.01608	2.95553	6.14423	6.9529	0.00634966	-0.857176	down
Bos_taurus_newGene_1901	384	229	181	198	109	64	215	115	1.85787	1.30851	1.06721	1.16836	0.679625	0.408314	1.29536	0.684034	0.0290934	-0.856787	down
gene-ACSF3	294	191	189	268	121	89	147	124	3.28165	2.49676	2.58687	3.69461	1.72402	1.30864	2.01208	1.71317	0.000356754	-0.855815	down
Bos_taurus_newGene_2303	29	38	47	45	14	19	15	36	0.526051	0.905495	1.35036	1.00859	0.321374	0.454231	0.331885	0.799146	0.040541	-0.855711	down
gene-FGFRL1	1363	1059	1170	730	346	419	962	460	10.8258	9.94351	11.364	7.07765	3.53729	4.4396	9.51378	4.48051	0.0176973	-0.855489	down
gene-ZBTB43	741	738	1145	1128	553	309	505	593	3.26157	4.07685	5.93191	5.7742	3.19706	2.09136	3.36312	2.97499	0.0017535	-0.855424	down
gene-PALMD	4880	2640	3275	1909	1259	2139	1107	1773	53.2107	34.0294	43.647	25.3891	17.6732	31.0818	15.0307	23.7269	0.0116388	-0.855041	down
gene-UBC	35370	45446	30935	36520	27824	10239	22090	16053	309.841	470.732	331.226	390.376	313.945	119.567	240.946	172.649	0.0108661	-0.855023	down
gene-ATP5F1C	7699	6603	7695	6114	4370	1830	4505	3790	129.372	131.029	155.641	125.192	95.6802	44.2738	99.146	79.554	0.00174247	-0.854531	down
gene-EMC3	4402	3943	4970	3174	2517	1223	2466	2283	78.2491	82.8671	107.981	68.8469	57.6263	28.9771	54.5662	49.8205	0.000672957	-0.854181	down
gene-VEGFA	3182	3234	2144	2817	1469	688	2141	1638	26.7238	32.1978	22.0282	28.8147	15.8658	7.82588	22.3175	16.7895	0.00794355	-0.852684	down
gene-LYRM2	390	314	218	242	116	88	203	198	9.60224	9.14788	6.55859	7.25506	3.66339	2.87668	6.20539	5.96458	0.00415608	-0.852627	down
gene-POLB	1371	1212	1435	1198	761	264	796	926	24.5039	25.8844	31.6709	25.9843	17.4172	6.22824	17.9299	20.3697	0.00786099	-0.852617	down
gene-ARL2	2123	1770	1626	1702	985	568	1040	1153	40.9388	40.339	38.3209	40.0325	24.4283	14.5653	24.9717	27.3405	1.0441e-05	-0.852582	down
gene-NUP37	342	271	258	194	143	80	207	111	6.22759	5.84193	5.73645	4.317	3.347	1.9258	4.67887	2.47443	0.00944969	-0.852325	down
gene-STAMBPL1	473	336	549	484	244	95	353	270	5.89997	4.93608	8.54505	7.70122	3.98569	1.65485	5.77879	4.236	0.0185335	-0.851733	down
gene-ACY1	285	276	281	226	196	60	161	134	3.96587	4.53469	4.86428	3.83713	3.50417	1.08803	2.77589	2.28368	0.0131746	-0.851506	down
gene-CAMK2A	5157	4412	6601	2981	2377	845	3923	2852	25.0822	25.4444	39.0992	17.5135	14.9003	5.40927	23.607	16.9289	0.041852	-0.851285	down
gene-LOC784866	315	404	290	242	156	154	190	138	5.60243	8.50722	6.28204	5.23545	3.55075	3.62433	4.19535	3.03885	0.00128966	-0.848807	down
gene-MRPL48	486	730	522	504	318	113	464	283	11.6646	20.7086	15.2868	14.4642	9.73157	3.50976	13.8229	8.33668	0.0335266	-0.847915	down
gene-C14H8orf59	259	211	387	213	187	100	98	168	14.0564	13.5223	25.6809	14.1353	13.0656	7.18568	6.6139	11.1833	0.00807735	-0.846674	down
gene-SKP1	10225	8582	7091	6379	5028	2412	4961	4228	243.477	241.627	206.364	185.329	154.205	76.5421	147.077	123.596	0.00108124	-0.843837	down
gene-VASH2	121	71	145	81	56	48	25	89	3.0975	2.15668	4.54667	2.53868	1.83032	1.61624	0.776847	2.80093	0.0360913	-0.843505	down
gene-PPDPF	26865	17589	19836	18186	14256	7143	9197	11741	704.873	546.53	636.665	579.696	477.447	245.806	299.441	368.229	0.000297503	-0.843075	down
gene-HPGD	738	643	980	861	461	268	281	712	7.03348	7.24479	11.4197	10.0203	5.65661	3.40176	3.33067	8.33231	0.0062147	-0.842308	down
gene-NEDD1	2605	1714	1933	1528	1208	694	1233	810	20.0122	15.5663	18.1438	14.3166	11.9507	7.10493	11.7847	7.63422	0.00152693	-0.841842	down
gene-LRRFIP2	7829	6450	7902	6704	5120	1832	4264	3794	50.1774	49.2284	62.4315	52.3708	42.3196	20.7107	34.6813	31.259	0.00437332	-0.840228	down
gene-SPIDR	304	158	152	123	78	122	69	99	2.23568	1.37139	1.3657	1.09885	0.736665	1.19491	0.625297	0.891704	0.0172087	-0.83953	down
gene-POLR2I	374	288	508	258	162	121	230	234	19.9647	18.1472	33.1112	16.757	11.1449	8.56942	15.2358	15.345	0.00289244	-0.838932	down
gene-DNLZ	720	640	312	532	312	155	238	470	23.4161	24.5914	12.3785	21.1159	13.0434	6.72367	9.64209	18.7705	0.0163124	-0.837801	down
gene-SMIM20	1588	1392	1181	1522	1112	264	825	779	38.8775	40.2904	35.3346	45.4715	35.0644	8.61566	25.1376	23.4237	0.0282186	-0.837796	down
gene-TMED3	208	209	462	199	117	115	94	251	3.43303	4.07321	9.32205	4.00548	2.48764	2.53346	1.92308	5.08095	0.0357595	-0.837517	down
gene-SUCLG1	9686	8657	8874	6173	5086	1868	5800	4721	176.939	187.003	198.157	137.607	119.676	45.472	131.938	105.893	0.00976038	-0.836772	down
gene-LRP12	1543	1606	1018	688	579	297	890	794	6.42231	8.28297	5.16229	3.59919	3.33598	1.62306	4.85565	4.33418	0.023842	-0.835466	down
gene-ARRDC3	3223	2408	2832	2387	1946	851	1382	1436	23.6186	21.3225	25.8516	20.5121	18.7144	8.31904	13.0246	12.1099	0.00090613	-0.834687	down
Bos_taurus_newGene_3252	218	103	166	150	122	36	99	70	1.88054	0.992018	1.7332	1.50722	1.28217	0.389918	1.05146	0.749187	0.037665	-0.833681	down
gene-WARS2	225	235	203	168	115	96	114	105	3.9409	4.87833	4.35402	3.60451	2.58407	2.23865	2.4795	2.25472	5.66138e-05	-0.832311	down
gene-PTPMT1	843	648	686	503	323	212	378	503	19.5871	17.8079	19.4765	14.2604	9.6605	6.55	10.9247	14.3533	0.00024912	-0.831668	down
gene-CCDC62	126	80	91	63	35	39	60	52	0.938173	0.705793	0.835935	0.576074	0.33124	0.38626	0.554958	0.477474	0.00460347	-0.830531	down
gene-NT5M	1820	1320	1532	933	730	379	805	1052	32.274	27.7995	33.12	20.0972	16.5612	8.73944	17.5185	22.8527	0.00316152	-0.829921	down
gene-EMILIN2	816	551	802	450	224	467	146	516	4.63252	3.69498	5.56518	3.11476	1.62881	3.52936	1.02666	3.58953	0.0480279	-0.829219	down
gene-SCRN3	653	673	794	423	473	130	453	269	3.66127	4.52052	5.77157	2.84143	3.43363	0.915674	3.21415	1.82236	0.0451131	-0.828823	down
gene-SUCLG2	5703	5222	5251	4504	3574	1210	3943	2019	57.5623	62.2831	64.8593	55.6114	46.5422	16.3023	49.5319	25.0673	0.0239243	-0.82822	down
gene-CERCAM	1057	701	1250	678	398	454	307	788	10.5602	8.28236	15.2683	8.26858	5.12096	6.04015	3.81723	9.66248	0.00743645	-0.827664	down
gene-ZNF583	1919	1635	1554	1380	1262	401	1015	687	6.55283	7.14188	6.61054	6.45314	7.06919	3.2477	4.46383	2.93457	0.0173344	-0.826708	down
gene-YBX1	45015	33713	33321	33202	29919	8319	18054	19657	678.312	600.792	613.568	610.9	580.836	166.923	338.712	363.319	0.0165357	-0.82601	down
gene-TBC1D7	692	500	644	452	330	162	417	283	5.44634	5.03257	6.62115	4.10917	3.12906	2.25254	3.8894	2.89438	0.00473854	-0.82595	down
gene-ENOSF1	344	371	324	359	294	127	154	152	4.22891	5.82547	5.17273	5.67953	5.09425	2.11869	2.58866	2.44438	0.0113333	-0.823272	down
gene-PCDH7	853	603	724	411	317	239	397	404	1.64875	1.40894	1.76017	0.971954	0.770412	0.60752	0.943187	0.940961	0.000558676	-0.81999	down
gene-NDUFA11	2616	2473	2339	2169	1586	528	1526	1479	108.173	120.881	118.175	109.404	84.4501	29.097	78.567	75.0403	0.00893469	-0.819397	down
gene-PDCD5	855	781	684	859	469	207	510	515	35.1421	37.981	34.3667	43.0808	24.8017	11.323	26.1069	25.9921	0.00270184	-0.819195	down
gene-PIP4P2	333	282	193	221	131	67	172	179	7.50716	7.51315	5.30723	6.08106	3.79947	1.98902	4.80914	4.95779	0.00722849	-0.818937	down
gene-INTU	123	102	132	87	33	68	61	70	0.512058	0.50346	0.691403	0.436591	0.175072	0.372054	0.329021	0.350737	0.00733301	-0.818713	down
gene-CMSS1	194	235	214	125	77	54	156	125	3.11294	4.62652	4.2006	2.44028	1.57528	1.40116	3.11878	2.93022	0.0230419	-0.816659	down
gene-MMAB	345	348	416	249	175	134	159	258	7.44709	8.89371	10.9887	6.56398	4.86267	3.86043	4.26629	6.83737	0.000329709	-0.815626	down
gene-AKIRIN2	2850	3272	2776	3689	2116	882	1666	2129	33.8258	46.5273	40.6569	53.3742	32.1304	13.9145	24.6332	30.9603	0.00385728	-0.815431	down
gene-RPL36A-2	1354	1217	1077	1129	649	501	601	781	74.5238	79.2358	72.4883	75.814	46.0176	36.7352	41.1918	52.7891	8.07879e-11	-0.814233	down
gene-VBP1	1239	1185	1082	1136	788	333	758	580	33.1419	37.4845	35.388	37.0918	27.1539	11.8516	25.2382	19.0605	0.00355208	-0.811324	down
gene-UBE2E2	1073	636	630	691	477	228	438	454	17.1283	12.1934	12.4764	13.7462	9.80792	4.84176	8.69899	9.14068	0.00177809	-0.810726	down
gene-TIMM23	2607	2300	2164	2071	1673	522	1459	1202	53.2694	55.5782	54.0379	51.6303	44.0243	14.2197	37.1046	30.1454	0.0136077	-0.809875	down
gene-KAT2B	9448	9681	7023	9668	6174	2862	5198	4820	39.6342	48.0233	36.0113	49.4926	33.3613	16.0052	27.1493	24.8269	0.00211621	-0.809779	down
gene-GCNT3	73	76	58	44	21	34	36	42	0.460734	0.575065	0.439322	0.3308	0.162184	0.277705	0.2755	0.321653	0.0136674	-0.80881	down
gene-CDK18	683	540	384	684	469	163	323	251	5.15137	4.81496	3.63525	6.28176	4.60994	1.62752	3.04231	2.31165	0.0278592	-0.807594	down
gene-FIS1	4862	4350	4011	3896	2706	1566	2282	2536	153.524	161.931	154.916	150.178	110.433	65.1861	89.3382	97.2185	5.07653e-06	-0.80718	down
gene-FXYD1	8052	7055	5953	6415	4402	1538	4449	4395	246.038	261.966	226.342	245.939	178.212	63.885	174.786	169.087	0.00935093	-0.806851	down
gene-CDKN2C	859	698	549	466	450	141	399	379	12.4786	10.2998	8.6834	7.4062	7.62861	2.37303	6.30612	5.84063	0.0216229	-0.805582	down
gene-NLRX1	566	669	843	546	375	187	428	430	3.43791	4.81726	6.24747	4.06699	2.94618	1.49396	3.2361	3.22185	0.0046693	-0.805192	down
gene-OGDH	8624	7307	9763	6088	4856	1855	6022	4232	49.0814	49.1748	67.9172	42.2804	35.5937	14.0716	42.6765	29.572	0.0166938	-0.804368	down
gene-FNDC10	1570	858	1012	687	615	208	765	596	5.45222	3.51872	4.29566	2.90544	2.7393	0.956286	3.29616	2.53375	0.0354228	-0.804252	down
gene-AFF4	4794	8564	7265	5234	3763	2684	3450	4069	11.7562	24.7087	21.5808	15.5501	11.7972	8.73547	10.5392	12.2182	0.00211799	-0.802679	down
Bos_taurus_newGene_6953	256	181	199	234	160	53	157	90	1.41097	1.08816	1.44358	1.71915	0.793468	0.272206	1.03944	0.473577	0.0323201	-0.801414	down
gene-PDGFRA	3771	3317	2557	3374	1788	1297	1626	2304	12.936	13.3843	10.6227	13.9906	7.90202	5.89031	6.92439	9.70095	5.2926e-06	-0.799573	down
gene-SLC4A7	2101	3388	3346	1644	921	1395	1482	1865	6.02862	11.2322	10.7288	6.08835	3.32585	5.60173	5.5549	6.94233	0.0123219	-0.79937	down
gene-ATP5F1A	30162	28852	34338	20903	18651	5047	22036	15907	361.09	408.197	502.4	305.762	287.108	80.4511	328.698	234.285	0.0446218	-0.798325	down
gene-PFDN1	2578	2378	2173	1812	1411	536	1583	1281	85.8286	93.6111	88.4059	73.5851	60.5063	23.7878	65.6293	52.3428	0.0100725	-0.796932	down
gene-COL6A3	21591	14350	35358	15360	8025	8894	9419	21316	51.9109	36.8163	93.9716	48.6699	22.2457	29.524	30.5092	65.6581	0.0306576	-0.796701	down
gene-IGBP1	3598	3006	2164	2247	1904	640	1965	1358	44.09	43.5426	32.3974	33.607	30.0465	10.4386	29.9661	20.4298	0.0243141	-0.796428	down
gene-RABGGTB	2190	1589	1925	1609	1418	397	1207	869	43.9999	37.7482	47.2865	39.4612	36.6885	10.6213	30.2003	21.434	0.0278276	-0.795995	down
gene-ANGPTL4	4578	1355	2962	1951	1364	1132	1784	1335	55.3047	19.3553	43.7279	28.751	21.2103	18.2276	26.8252	19.7928	0.0218717	-0.794565	down
gene-LOC514011	477	302	344	205	148	140	177	244	12.754	9.07464	9.97212	5.82866	4.88163	4.85638	5.57497	7.04451	0.00188117	-0.794311	down
gene-KDM1B	1366	735	1424	839	812	236	667	613	7.10383	4.50161	9.02271	5.30509	5.42452	1.60875	4.2861	3.88601	0.0355681	-0.794179	down
gene-TCTN1	434	316	259	294	169	164	162	196	5.05954	3.78396	3.55082	3.56808	2.30511	2.09539	2.37169	2.51763	2.7842e-05	-0.792663	down
gene-SESN3	6083	3526	3625	3111	2697	2011	1910	1850	14.7955	10.1409	10.777	9.2336	8.44948	6.51964	5.78403	5.48521	0.00257922	-0.792655	down
gene-MACROD1	53426	49708	33365	42526	32355	8547	26323	30482	978.119	1075.63	746.865	949.885	761.298	207.992	599.83	684.528	0.0321226	-0.792511	down
gene-PRMT1	6258	4839	4764	4013	2545	1980	2926	3206	109.512	100.217	101.995	85.7576	56.5096	46.11	63.6647	68.865	1.1496e-07	-0.791242	down
gene-MRPL24	1066	1116	1038	922	674	263	654	666	29.5382	36.5719	35.1678	31.1837	24.07	9.71186	22.5739	22.6512	0.00530493	-0.790581	down
gene-RBBP9	216	191	189	158	113	80	109	100	2.29887	2.60257	2.74362	2.07377	1.75176	1.19155	1.47448	1.44279	6.17268e-05	-0.789993	down
gene-TIMM9	402	290	488	323	212	89	219	307	7.89834	4.25986	7.80771	6.46526	3.43994	1.55835	3.74887	6.38054	0.0150237	-0.789876	down
gene-SDK1	339	297	519	259	167	133	143	339	1.05955	1.09495	1.98411	0.987074	0.671125	0.554607	0.556234	1.30166	0.0168857	-0.789334	down
gene-C10H15orf41	423	261	347	268	200	104	279	97	3.63706	2.86841	3.7944	2.8036	2.33257	1.19317	3.1044	1.03007	0.0468004	-0.788688	down
gene-STON2	3616	1479	1791	2079	1769	508	1207	1274	8.22213	4.01889	5.02633	5.76477	5.20616	1.51826	3.43214	3.51112	0.0416204	-0.788538	down
gene-ARAF	8120	6856	7321	5521	4960	1443	4578	4070	79.9976	79.8656	88.1548	66.3699	62.9409	18.9487	56.151	49.2275	0.022341	-0.788447	down
gene-AMACR	754	465	576	676	395	303	292	316	10.8623	7.90733	10.1424	11.8877	7.3242	5.80732	5.22421	5.58172	0.000389189	-0.788422	down
gene-RPS6KC1	2376	1862	2250	1534	1323	715	1225	1008	12.9587	11.8746	14.7638	10.1779	9.17344	4.98935	8.22613	6.48317	0.000954756	-0.786791	down
gene-SSC5D	452	510	808	381	316	175	186	523	1.97795	2.64169	4.32633	2.01852	1.76446	1.00536	0.999599	2.8099	0.0366703	-0.786482	down
Bos_taurus_newGene_6262	893	1188	1021	881	451	479	571	666	3.13446	4.64723	4.45382	3.83707	2.20027	3.17302	2.42529	2.91567	3.56078e-05	-0.786271	down
gene-HOXA4	557	354	208	355	231	145	175	237	7.71829	5.79956	3.51282	5.99122	4.12393	2.67037	3.00823	4.02893	0.00969673	-0.78545	down
gene-ACYP1	159	188	154	165	77	81	72	135	5.78847	8.23618	6.74047	7.47107	3.64021	4.00109	3.31362	6.06819	0.00102089	-0.78509	down
gene-ZNF641	838	518	595	392	420	176	284	374	3.0622	2.23802	2.65533	1.74653	1.97329	0.854751	1.2925	1.67585	0.00925062	-0.78496	down
gene-VDAC1	18919	15347	14934	12444	11428	2901	11459	7388	244.636	234.652	236.121	196.395	190.422	50.0161	184.551	117.348	0.0463587	-0.783831	down
gene-TMEM205	341	262	308	177	187	68	167	165	9.56926	9.03216	10.977	6.40651	6.78192	2.62519	6.03751	5.65818	0.0179328	-0.783723	down
gene-C1QBP	2191	2156	1563	1721	1265	450	1221	1239	42.3629	49.2975	36.9306	40.6094	31.5067	11.5777	29.3964	29.4087	0.012318	-0.783709	down
gene-SMAD3	2313	1989	1179	2029	1198	671	1198	967	12.6049	12.7523	7.80094	13.1598	8.21781	4.89895	7.95324	6.12686	0.00567223	-0.783571	down
gene-PMS1	813	728	707	739	663	188	368	392	6.06602	6.40058	6.47036	6.69225	6.36608	1.86514	3.41287	3.58634	0.0259737	-0.783367	down
gene-LOC107132697	367	365	303	313	166	104	289	171	3.01325	3.54125	3.03526	3.12767	1.75462	1.13574	2.94554	1.71952	0.0111992	-0.783006	down
gene-SNX24	444	377	449	328	294	88	211	282	4.99824	5.01814	5.95243	4.50547	4.25039	1.2982	2.95606	3.88671	0.019556	-0.78289	down
gene-MGC148714	3882	3306	3162	3345	2249	861	2609	1690	172.562	173.784	171.78	181.45	128.744	51.0182	144.418	92.2277	0.0147507	-0.78084	down
gene-LRRFIP1	9690	8128	7370	7969	5553	3371	4633	4183	75.8014	73.205	68.4614	74.0422	53.5361	33.589	43.2909	38.6768	9.7127e-05	-0.780358	down
gene-FBLN1	8573	5289	4150	4907	3518	2247	3148	3305	82.8201	60.3151	48.9986	57.8094	43.7031	28.9645	37.916	39.3061	0.00103464	-0.780211	down
gene-DCTPP1	261	241	238	177	114	66	121	209	8.11442	8.84367	9.05388	6.69849	4.56525	2.72807	4.66153	7.98432	0.0069868	-0.779689	down
gene-GPX8	585	420	612	429	362	210	216	314	13.0939	11.5766	16.7088	12.0905	10.2506	6.20601	6.03705	8.26354	0.00130529	-0.776344	down
gene-ATP5PB	7744	7389	7931	5488	4639	1635	5237	4094	155.091	174.981	194.144	134.127	119.675	43.6298	130.601	100.662	0.0191267	-0.776016	down
gene-MRC2	5599	3673	5502	3204	2526	1389	1999	4035	21.8527	16.8838	26.463	15.2838	12.1173	6.68974	9.67792	18.9575	0.00805106	-0.775209	down
gene-FAM49B	1551	1259	1274	983	832	284	829	831	18.6562	17.8858	18.7151	14.4039	12.8652	4.52117	12.4156	12.3567	0.0152983	-0.775184	down
gene-UQCR10	2768	2864	3102	2815	1943	639	1953	1850	136.824	167.358	187.248	169.558	123.334	42.2585	120.337	112.259	0.0169704	-0.774936	down
gene-HMBS	1560	1722	2031	1116	841	327	1341	1056	24.3309	31.7496	38.7185	21.2315	16.8916	6.79409	26.0458	20.2184	0.04438	-0.773907	down
Bos_taurus_newGene_5354	161	199	326	129	116	82	139	105	1.61913	2.36424	4.01407	1.58357	1.50843	1.09648	1.74548	1.44577	0.0299584	-0.773677	down
gene-PRRX1	2818	1329	2460	2326	933	1690	906	1153	13.2138	7.48177	14.3156	13.3557	5.58695	10.6554	5.30471	6.62353	0.0206537	-0.773566	down
gene-MRPL57	1395	974	930	1045	677	346	627	719	33.7346	28.1995	28.2765	31.1061	21.5864	11.5454	19.2669	21.7474	0.00054472	-0.773535	down
gene-RAB10	7867	6840	6390	4389	4240	2009	4440	3014	79.7127	81.9518	79.1431	54.2684	55.3405	27.1348	56.0164	37.4991	0.00911732	-0.772694	down
gene-PPP3CC	3738	3650	3715	2597	2249	1366	2160	1582	25.9061	28.397	25.9091	17.1729	15.1747	12.2742	19.3566	12.2268	0.00143927	-0.772159	down
gene-EIF3E	10272	8565	7886	6860	4974	3528	4501	5192	158.434	156.203	148.662	129.111	98.8123	72.5223	86.4343	98.3052	2.10979e-07	-0.771166	down
gene-MECR	621	749	736	555	404	189	483	389	11.7432	16.535	16.904	12.762	8.84125	4.4114	11.7006	9.60049	0.00784962	-0.771073	down
gene-MRPS15	1696	1272	1346	1298	879	393	837	984	37.8101	33.5255	36.6725	35.2928	25.2222	11.6548	23.2339	26.9142	0.00182691	-0.7685	down
gene-NDUFB10	6169	5725	6052	4488	3213	1703	3506	3985	195.777	214.817	234.749	173.781	131.317	72.0278	138.53	155.253	0.000838779	-0.76803	down
gene-ARPP19	12186	9321	11200	12174	8231	4062	6702	5250	88.1791	78.3329	79.3787	108.657	55.6413	27.7522	45.0213	36.0483	0.00317386	-0.767967	down
gene-SRPX	405	315	479	521	234	234	132	349	5.31571	4.8372	7.53247	8.24878	3.96639	3.96514	2.08286	5.64468	0.014433	-0.767832	down
gene-RAVER2	301	221	108	136	103	80	126	102	1.60285	1.40006	0.701845	0.881028	0.706946	0.566291	0.833589	0.666265	0.0283981	-0.765597	down
gene-ATP5PF	2667	2302	2579	2298	1732	512	1795	1385	93.9553	96.4366	116.175	103.436	83.8985	23.1484	82.1071	62.5613	0.0288876	-0.76524	down
gene-MKRN1	2253	1941	2418	1690	1365	757	1263	1130	29.396	30.0137	38.5463	26.8651	22.5103	13.8714	20.1726	17.7212	0.000477531	-0.764998	down
gene-FKBP7	189	145	358	159	92	112	84	183	4.77206	4.31506	11.0695	4.85883	2.99064	3.72729	2.65468	5.65261	0.0408125	-0.764373	down
gene-TMEM251	254	363	227	217	206	98	114	167	3.18961	5.45102	3.53742	3.32462	3.2953	1.75664	1.80908	2.61898	0.0171681	-0.763306	down
gene-GNPAT	3366	2854	2871	2393	2079	914	1670	1600	31.5457	31.8715	33.0221	27.6564	25.1905	11.4069	19.601	18.4755	0.0023154	-0.763018	down
gene-COX6B1	2513	2678	2718	2243	1631	605	1871	1526	121.108	152.595	160.142	131.879	101.181	38.7958	112.27	90.1795	0.0159417	-0.762738	down
gene-NEK8	113	78	82	109	66	27	52	66	0.966597	0.770305	0.934649	1.15453	0.750939	0.28365	0.52752	0.677987	0.0145622	-0.76236	down
gene-ATP5PD	4792	4325	4767	3733	2573	1118	3306	2769	176.239	189.536	216.388	167.629	123.967	55.8973	152.921	126.76	0.00934077	-0.761236	down
gene-LACTB	689	550	469	549	377	190	389	271	7.89015	7.44407	6.55967	7.67181	5.56064	2.90265	5.5458	3.8061	0.00492768	-0.760257	down
gene-COX5B	6639	5996	6464	4565	3560	1290	4514	3789	326.627	348.761	388.7	274.029	225.566	84.5726	276.485	228.851	0.0238955	-0.759333	down
gene-THNSL1	375	438	523	415	347	97	274	256	1.1394	1.58455	1.94248	1.54997	1.35768	0.39329	1.03316	0.955386	0.0378674	-0.759311	down
gene-NQO1	1055	844	745	716	564	369	550	314	15.8803	15.0303	13.7143	13.1559	10.9404	7.39944	10.3051	5.80155	0.00729591	-0.758863	down
gene-MSH2	923	928	729	605	455	333	416	552	6.7806	8.06681	6.54979	5.42483	4.3042	3.26054	3.80226	4.98253	6.51049e-05	-0.758487	down
gene-TOMM5	764	698	792	676	433	254	501	426	31.8196	34.3335	40.3044	34.3235	23.2172	14.0901	25.9343	21.7556	0.000337793	-0.758333	down
gene-LCMT1	1431	1296	1083	1065	780	315	910	683	26.1928	27.9814	24.3477	23.7261	18.3692	7.70102	20.7164	15.3233	0.0131103	-0.758238	down
gene-PLIN3	796	1122	1640	753	535	373	826	670	9.81837	16.2642	24.6075	11.4894	8.33137	6.10759	12.6857	10.1072	0.0262537	-0.75697	down
gene-TPT1	217411	182061	147498	172394	154624	39105	104823	97338	6000.68	5941.65	4975.9	5806.18	5496.97	1438.8	3602.45	3298.49	0.0409623	-0.755689	down
gene-GRIA3	410	304	201	261	184	87	126	262	1.85184	1.59412	1.10162	1.43837	1.05733	0.516552	0.679443	1.44589	0.0225998	-0.755666	down
gene-GYPC	10457	9491	7218	7374	4950	3410	4850	5877	255.222	274.656	216.018	219.156	155.347	110.325	146.002	175.985	1.44764e-05	-0.755171	down
gene-MNS1	246	151	115	154	99	78	109	71	1.7393	1.27155	0.700309	1.55531	0.894272	0.648885	1.42661	0.627989	0.0143003	-0.754318	down
gene-STX8	871	670	911	668	563	282	470	384	22.1558	20.4157	28.8187	20.722	19.2391	9.87821	15.1429	11.8891	0.00320004	-0.754254	down
gene-FAM96B	1215	1205	1340	1340	942	329	699	892	25.6965	29.3262	34.41	33.4922	24.9347	9.09677	17.8169	23.7561	0.0117267	-0.754142	down
Bos_taurus_newGene_1750	302	307	239	275	226	111	140	136	6.64977	8.00554	6.44475	7.38818	6.40375	3.24548	3.83758	3.68169	0.00870089	-0.753626	down
gene-PKNOX2	1316	910	1313	957	735	297	703	764	8.54356	7.17187	10.4083	10.1809	8.63128	3.40354	5.88965	6.13327	0.00790263	-0.752465	down
gene-AHCY	8505	7703	7207	5538	4973	1584	4383	5300	92.2149	98.7585	95.508	73.2751	69.4442	22.8924	59.1652	70.5491	0.0224244	-0.75169	down
gene-WBP4	2357	1719	1919	1849	1077	821	1216	1200	21.7364	20.9173	22.5278	20.3625	12.3199	8.78866	13.1272	11.6781	2.73978e-08	-0.750985	down
gene-NDUFA3	541	601	558	468	296	228	340	340	38.051	49.9848	47.9367	40.1679	26.819	21.364	29.7278	29.3621	1.16464e-05	-0.748725	down
gene-FZD3	263	153	173	117	60	70	101	164	0.462106	0.317082	0.37226	0.251651	0.134897	0.16389	0.221491	0.353118	0.0249762	-0.748144	down
gene-NINJ1	376	237	225	163	137	124	139	143	7.63226	5.63185	5.52574	4.0456	3.5581	3.3263	3.46488	3.5263	0.00338404	-0.744401	down
gene-NTRK2	727	953	726	895	321	384	436	750	2.33868	3.62697	2.88971	3.50775	1.31253	1.61167	1.75429	2.95478	0.00475316	-0.743239	down
gene-RHOBTB3	4429	3603	4235	5073	3732	1404	2304	2145	19.1565	18.3942	22.3466	26.6439	20.7803	8.06447	12.4448	11.3489	0.0192362	-0.742035	down
gene-CRYZ	4617	2558	2949	2237	2286	970	1922	1551	46.2017	31.3246	36.3589	27.5796	29.5232	13.2595	24.6864	19.2842	0.016916	-0.741043	down
gene-TNIK	1221	1202	1143	1376	915	361	732	771	2.84703	3.31742	3.2612	3.91551	2.74625	1.12151	2.12434	2.20598	0.00766987	-0.740394	down
Bos_taurus_newGene_675	273	184	216	167	150	41	123	159	3.10563	2.24993	2.91395	2.48105	1.89981	0.525238	1.9382	2.00751	0.0453578	-0.740106	down
gene-MAP3K21	420	363	356	348	252	145	236	187	1.58691	1.62141	1.6453	1.60299	1.22564	0.730675	1.11062	0.865571	0.000938265	-0.739979	down
gene-TTF2	180	153	172	151	74	99	83	107	1.11567	1.11892	1.30405	1.13609	0.586361	0.818209	0.635547	0.81188	0.000196681	-0.739025	down
gene-TMA16	466	356	428	338	231	166	247	235	15.6036	14.0845	17.4959	13.7835	9.93926	7.40114	10.2957	9.62484	1.09766e-05	-0.738729	down
gene-COX4I1	10324	10371	12309	9738	6351	3761	6785	7171	305.249	362.654	444.884	350.977	241.819	148.281	249.482	260.091	0.000211996	-0.738678	down
gene-EEF1AKMT1	2405	1666	1806	1714	1094	680	1226	1230	25.431	22.5546	24.6676	21.673	17.1546	8.26434	17.2263	17.2696	8.43049e-05	-0.737288	down
gene-NDUFB11	4525	4098	4291	3390	2519	1231	2687	2740	171.995	184.19	199.345	157.224	123.308	62.3305	127.165	127.844	0.00187903	-0.736822	down
gene-PPP1R12B	8940	7182	7834	7742	4646	2480	5674	4995	28.3369	27.2648	30.865	30.3936	19.2084	11.3478	22.6042	19.721	0.00142378	-0.736666	down
gene-SLC2A4RG	922	916	870	648	398	391	474	622	11.3376	13.3186	13.0732	9.71092	6.29523	6.3977	7.25743	9.38871	1.13418e-05	-0.735622	down
gene-TRMT6	525	460	613	324	348	131	280	320	5.95795	6.12434	8.4237	4.31439	5.07303	1.88984	3.77454	4.25202	0.0208144	-0.735425	down
gene-PHB2	4252	3595	4201	3236	2352	1403	2142	2693	76.8281	76.7999	92.7748	71.3408	54.7373	33.7835	48.1779	59.7422	3.05375e-05	-0.734873	down
gene-TTC39C	293	259	261	197	181	106	145	124	1.61814	1.68991	1.76873	1.3362	1.29011	0.780791	1.01265	0.838835	0.0029515	-0.734506	down
gene-UCHL5	2692	2701	2540	2332	2090	654	1740	1240	33.3375	39.6743	37.0234	35.9884	32.6111	10.5169	26.6086	18.3728	0.0318593	-0.734281	down
gene-LOC112441506	151	115	158	115	77	44	119	58	1.16445	1.04709	1.48627	1.08236	0.765792	0.446135	1.13596	0.548562	0.0355487	-0.734278	down
gene-THYN1	2349	1965	1839	1632	1187	611	1238	1346	47.4448	47.9057	52.3571	39.2079	29.7325	18.3824	34.8343	38.9095	0.00108666	-0.734118	down
gene-TSTD3	203	138	178	167	81	79	137	81	2.48748	1.87111	2.67668	2.65211	1.22864	1.12469	1.95563	1.19862	0.00695001	-0.733853	down
gene-ETFB	2992	2684	3142	2270	1356	1088	1859	1943	76.2261	81.3708	97.6021	70.3346	43.9313	37.2202	58.7991	59.0976	5.16942e-05	-0.733785	down
gene-HMOX1	1136	1473	1564	1010	865	563	729	738	16.8002	25.7483	28.2714	18.2241	16.4721	11.083	13.4261	13.3957	0.00194289	-0.733532	down
gene-CAMK4	453	515	491	475	265	138	414	278	1.1265	1.6692	1.74224	1.78205	1.00693	0.56423	1.43958	0.983108	0.0184658	-0.73262	down
gene-AP3M2	383	309	302	244	226	93	202	167	2.81572	2.37594	2.47717	1.91274	2.05292	0.794874	1.61674	1.43076	0.0118162	-0.732074	down
gene-PLGRKT	659	552	673	487	388	182	428	326	15.7696	15.6089	19.671	14.2024	11.9549	5.78088	12.7438	9.57872	0.00719227	-0.732057	down
gene-NOL3	6755	5375	6636	5589	3905	1548	3847	4565	167.013	157.075	201.641	168.554	124.136	50.8499	117.186	138.556	0.00917567	-0.731736	down
gene-AK2	2842	2780	2636	2334	1602	803	1783	1817	54.497	61.7369	59.708	53.851	37.3986	16.4931	39.0169	38.1802	0.00193964	-0.731353	down
gene-PCCA	934	524	860	705	597	303	412	343	8.44833	5.57752	9.54162	7.77393	6.91625	3.50539	4.63931	3.77457	0.0134788	-0.730213	down
Bos_taurus_newGene_5808	56	86	69	52	42	31	41	33	0.718548	1.30045	1.06879	0.813874	0.687042	0.517049	0.642036	0.50984	0.0272136	-0.729429	down
gene-NPEPL1	5492	3665	4414	3350	2914	1253	2624	2671	57.8565	45.6508	56.8358	43.0626	39.5389	17.5959	34.423	34.5501	0.00564499	-0.729323	down
gene-ECSIT	8890	6533	7731	5196	4647	1638	4599	5203	138.666	119.958	147.297	98.8418	93.2946	34.0669	89.1749	99.6018	0.0232275	-0.727772	down
gene-SPATA20	849	545	1087	439	248	415	322	663	7.55938	5.73694	11.8132	4.76828	2.84455	4.92122	3.5674	7.24385	0.0439502	-0.727434	down
gene-VAMP5	1166	1131	975	879	517	494	598	728	42.6855	48.9795	43.6135	39.2445	24.3639	24.1176	27.2596	32.7192	1.10929e-07	-0.727205	down
gene-LARGE1	4692	3344	5531	3242	2910	1318	2984	2142	26.18	21.8132	38.407	22.6746	21.5017	9.72375	20.9984	15.2522	0.0170571	-0.727109	down
gene-PTCD2	997	688	1089	496	463	278	534	561	11.6256	9.60777	15.1419	6.89725	7.08435	4.31237	7.89557	7.93689	0.011252	-0.727016	down
gene-OXA1L	3450	3094	3168	2560	2033	1068	1887	1917	43.7874	46.4184	49.1409	39.6451	33.2239	18.056	29.8193	29.8629	0.000456684	-0.726009	down
gene-EEF1G	44830	39239	42493	27902	21933	13553	23266	28900	728.967	754.451	844.549	553.637	459.362	293.766	471.063	576.972	0.000633806	-0.725567	down
gene-SYCP3	320	250	237	169	159	96	167	117	6.3126	5.23462	5.12959	3.65351	3.61885	2.48339	3.68411	2.78853	0.00922267	-0.725093	down
gene-FAM49A	253	191	207	159	74	120	105	155	3.93034	3.5012	3.97191	3.00404	1.46974	2.50741	2.02823	2.97305	0.00338186	-0.724552	down
gene-UBE3D	300	275	224	293	199	61	194	167	3.95669	4.28203	3.59914	4.71386	3.36824	1.06224	3.17733	2.70192	0.0400574	-0.7245	down
gene-CDC37L1	1892	2081	1892	1677	1464	488	1265	1051	14.5162	18.2862	17.3246	15.0074	14.1492	5.72288	12.0262	9.563	0.0242855	-0.723833	down
gene-ABI3BP	2323	1636	2189	1519	840	1005	744	1771	8.98252	7.47817	10.344	7.16348	4.18007	5.17938	3.57884	8.40723	0.00577856	-0.723643	down
gene-SLC25A21	156	163	142	170	115	60	107	71	1.15703	1.48687	1.50332	1.88653	1.19872	0.741634	1.02721	0.636057	0.0152437	-0.723201	down
gene-TMC7	412	260	151	221	109	119	137	225	2.12692	1.58572	0.953844	1.39209	0.722379	0.819743	0.878209	1.42409	0.0266978	-0.722518	down
gene-CS	9691	8785	8070	5581	4869	1965	6763	4548	75.8785	81.3124	77.2779	53.3136	49.1264	20.4968	65.9669	43.7784	0.0372595	-0.721914	down
gene-ANAPC15	1398	1119	1037	1342	905	322	785	768	42.9249	41.5648	40.0588	51.571	36.3883	13.5811	30.861	29.6079	0.0171616	-0.721909	down
gene-TSPAN33	221	162	131	115	76	68	111	96	2.50991	2.18105	1.82062	1.59173	1.10265	1.02916	1.57075	1.33268	0.00590629	-0.721821	down
gene-JPT1	2216	1733	1661	1979	1113	792	1319	1025	34.9719	32.3366	32.0307	38.1097	22.6214	16.6443	25.9024	19.847	0.000236965	-0.720973	down
gene-C1H3orf33	194	86	129	92	72	77	71	51	2.78297	1.43381	2.24918	1.60999	1.30508	1.41285	1.26049	0.855148	0.0372077	-0.716884	down
gene-TMEM63B	3160	2727	3576	3395	1770	767	2181	2799	22.5181	23.1461	31.6672	29.9998	16.8711	6.99468	19.7067	23.7543	0.0239231	-0.716415	down
gene-TEX2	10243	7919	8982	7996	6613	2416	6652	4019	47.4137	43.2848	50.8425	44.991	39.2851	14.8495	38.2941	22.7572	0.0296923	-0.716154	down
gene-INO80C	1084	876	974	800	642	268	643	563	27.8395	26.9945	31.0503	25.8128	21.3808	9.69635	20.9263	17.9461	0.00820467	-0.716052	down
gene-MYL12A	38758	23271	31393	23160	14950	16031	17319	16142	576.123	408.124	569.96	419.176	284.839	315.605	319.23	292.928	0.000162006	-0.715645	down
gene-HPRT1	1777	1355	1291	1183	750	575	952	883	30.2328	27.247	26.8384	24.5516	16.4174	13.0361	20.1687	18.4361	3.52286e-05	-0.715475	down
gene-BAMBI	174	87	129	127	65	47	74	109	1.51795	0.893535	1.37031	1.3517	0.725877	0.536299	0.799883	1.16473	0.0100134	-0.715388	down
Bos_taurus_newGene_3324	134	81	80	94	42	41	68	69	2.91386	2.18827	2.14435	2.29282	1.04938	1.07836	1.68281	1.80831	0.00848594	-0.714895	down
gene-PHYHD1	1230	1153	1321	1031	711	423	835	726	21.5662	23.8851	28.304	22.0497	16.0436	9.86979	18.2158	15.6265	0.000776197	-0.712425	down
gene-TMEM8B	740	450	539	538	305	260	378	327	4.27941	3.24171	4.18267	3.65317	2.64382	2.12802	2.6501	2.2949	0.000112309	-0.712319	down
gene-ADRB2	1432	2576	3216	2740	1924	833	1418	1592	16.2657	34.6167	44.6796	37.9972	28.1562	12.6185	20.058	22.2086	0.0427951	-0.712241	down
gene-KNTC1	109	75	84	56	39	37	49	58	0.299862	0.242555	0.280331	0.186721	0.136222	0.135216	0.166105	0.196005	0.00760968	-0.711386	down
gene-NELFCD	3125	2775	2961	2545	1816	741	2366	1579	30.901	32.4232	35.8051	30.6988	23.1085	9.76619	29.1462	19.1593	0.0246538	-0.710836	down
gene-USE1	992	642	821	673	427	233	590	535	28.3561	21.6857	28.6746	23.4784	15.689	8.8596	20.9883	18.7739	0.00747385	-0.710725	down
gene-R3HDM2	4029	3615	3979	3145	2715	1314	2058	2302	23.6511	24.5597	27.7047	21.6998	19.8955	10.2621	14.4261	16.072	0.00143315	-0.710157	down
gene-UQCR11	1185	1531	1372	1230	699	408	1093	885	76.3579	116.626	108.045	96.6878	57.9878	35.0413	87.6422	70.0203	0.0142183	-0.707722	down
gene-USP53	2526	3578	3340	2021	1850	815	1990	1994	12.3645	20.7908	19.9061	11.6917	11.5475	5.06321	12.0763	11.856	0.0255285	-0.707604	down
gene-NDUFS8	7688	6272	6815	5581	4107	1596	4203	5420	233.642	225.051	253.194	207.177	160.9	64.677	159.19	202.444	0.0177706	-0.707238	down
gene-COQ7	603	549	659	499	349	188	392	400	16.3539	17.4037	21.734	16.3999	12.1285	6.6994	13.1495	13.2503	0.00203252	-0.70626	down
gene-SUB1	5767	4694	4141	4224	3296	1426	3208	2790	39.626	38.1335	34.7745	35.4161	29.1701	13.0615	27.4392	23.5299	0.00753629	-0.705786	down
gene-AP4S1	307	150	315	241	157	87	155	179	6.60163	3.61671	7.97563	6.39708	4.42954	2.41814	3.22974	4.75245	0.0148593	-0.705677	down
gene-FAM185A	529	363	409	193	248	176	187	222	4.39465	3.72714	4.3609	2.07613	2.70379	2.01914	2.03852	2.35484	0.0185456	-0.705626	down
gene-ZNF367	441	424	327	380	316	132	230	215	1.90281	2.08406	1.96117	1.99163	1.64777	0.71049	1.29741	1.06875	0.0135298	-0.705464	down
gene-UQCRQ	1938	1943	1558	1774	1170	463	1319	1225	70.7247	83.8743	69.5143	79.0167	54.9901	22.4897	59.9586	54.8709	0.0185167	-0.70543	down
gene-BORCS7	619	564	593	425	378	172	354	355	11.6639	12.5612	13.6569	9.76392	9.17109	4.30731	8.31075	8.21045	0.00579034	-0.705371	down
gene-CNKSR2	562	412	358	352	327	108	242	285	2.53118	2.20824	1.93041	1.89044	1.85908	0.618679	1.33189	1.52233	0.0283005	-0.705356	down
gene-URI1	2518	1515	1687	1361	1135	824	1015	975	13.2066	9.33726	11.2003	8.54941	7.4081	5.89576	6.36836	6.074	0.000788652	-0.704309	down
gene-ATP5PO	5654	5062	5519	4105	3130	1147	4451	2958	176.288	186.631	210.317	156.162	125.703	47.6728	172.786	113.213	0.0469476	-0.704301	down
gene-PGM3	485	332	349	313	187	143	261	253	5.4277	4.39087	4.77339	4.27908	2.68783	2.13691	3.63809	3.47519	0.000667161	-0.702521	down
gene-ZNF570	542	403	470	304	202	235	245	290	2.04593	1.80414	2.10847	1.33993	0.940684	1.13342	1.10147	1.28742	0.000345108	-0.702067	down
gene-ITGBL1	452	414	482	488	368	179	158	357	5.07081	5.48437	6.60918	6.6795	5.31745	2.67459	2.19674	4.91674	0.0223953	-0.700914	down
gene-ZNF853	2236	1865	1455	1476	1200	451	1141	1272	14.0499	13.8517	11.1718	11.3149	9.70902	3.77447	8.92789	9.80354	0.0205097	-0.700637	down
gene-IPO7	5539	5700	5483	3622	3543	1907	3492	2594	33.791	41.1154	40.8826	26.958	27.8413	15.5091	26.5221	19.4259	0.0082427	-0.700407	down
gene-ACAA2	2952	2797	3625	2580	1954	1231	1828	1823	43.0807	48.2529	64.6587	45.9434	36.7293	23.9313	33.2136	32.6622	0.000280814	-0.699664	down
gene-IQGAP2	190	223	271	114	76	120	115	146	0.741281	1.03256	1.29629	0.542885	0.380515	0.621167	0.558121	0.699805	0.0340609	-0.69898	down
gene-RTN4IP1	355	317	403	282	230	82	238	238	5.24895	5.4704	7.31699	5.087	4.35044	1.57469	4.48364	4.23101	0.0296506	-0.698082	down
gene-ZNF24	768	731	1294	723	667	420	494	401	10.5692	11.8953	21.7703	12.1346	11.8245	7.6935	8.46043	6.76251	0.0255847	-0.696933	down
gene-KIAA1217	2565	1780	2538	1939	1508	674	1388	1514	8.70963	7.19489	10.6834	7.83591	6.42863	3.77936	6.04791	6.68857	0.00602848	-0.69626	down
gene-C9H6orf163	84	75	56	85	39	31	53	50	1.48141	1.56253	1.21698	1.82629	0.887866	0.726651	1.15515	1.08615	0.0135415	-0.695829	down
gene-PPP2CA	6848	5512	5534	5611	3239	3113	2925	4176	86.5265	82.3439	85.4716	86.5078	52.7178	52.4316	46.021	64.7766	1.12761e-09	-0.69553	down
gene-POLDIP2	6650	5237	5010	5132	4373	1414	3616	3248	104.665	97.4579	96.3785	98.5649	88.651	29.6492	70.8627	62.7564	0.0274744	-0.695237	down
gene-NDUFB9	4443	3840	3556	3545	2478	1001	2922	2519	116.627	119.325	114.025	113.296	83.6462	34.9763	95.4713	80.87	0.0178884	-0.694918	down
gene-RTRAF	5731	4259	4701	3420	2679	1912	2787	2979	136.736	120.138	137.088	99.5803	82.3079	60.8107	82.8036	87.2459	3.72384e-05	-0.692188	down
gene-AIG1	400	306	422	273	169	228	208	182	6.76652	5.64608	9.10288	5.67019	3.58103	5.21555	4.48443	3.70991	0.00421824	-0.691778	down
gene-NMT2	333	225	282	268	165	133	147	190	2.7119	2.53811	2.95365	2.72684	1.7701	1.41153	1.51654	1.843	1.56607e-05	-0.691405	down
gene-PSMB3	1645	1569	1710	1867	1169	593	1151	1019	50.6734	57.1332	64.353	70.1582	46.3625	24.3523	44.1278	38.5282	0.00353408	-0.691138	down
gene-ABHD2	1685	945	1382	1532	880	713	769	778	7.47189	5.27944	8.03997	8.08109	4.79958	4.11784	4.17974	2.7808	0.00123186	-0.690752	down
gene-NTPCR	2114	1889	1542	1441	1167	444	1385	1043	37.6437	40.4637	34.1202	31.8389	27.21	10.6528	31.2502	23.0684	0.032688	-0.690458	down
gene-YBEY	636	779	784	839	649	196	422	516	16.5026	24.0023	24.9391	26.6326	21.7628	6.77937	13.66	16.5009	0.045509	-0.690138	down
gene-RASSF8	1476	951	995	1399	745	593	566	869	6.12418	4.65238	5.07589	7.08676	3.97646	3.27651	2.91962	4.39654	0.000900323	-0.690009	down
gene-COA6	570	450	549	459	398	147	362	254	15.3794	14.2361	18.803	15.7715	13.5142	4.19116	11.6065	8.85174	0.0294247	-0.689313	down
gene-CNTN1	581	497	461	289	203	226	260	368	2.29057	2.34121	2.15167	1.38567	1.02764	1.17589	1.28774	1.76838	0.00429459	-0.688211	down
Bos_taurus_newGene_1578	371	188	296	341	226	133	152	169	3.13332	1.89084	2.7492	2.24021	1.61085	0.716949	1.25555	0.961747	0.0153276	-0.687933	down
gene-PFDN4	1872	1431	1351	1992	1414	464	980	994	60.4762	55.0343	52.8899	79.1984	58.8749	19.3658	39.032	39.0025	0.038183	-0.685944	down
gene-ATP5MF	2017	1959	2161	1556	1179	496	1530	1302	120.439	137.395	154.916	112.589	89.6972	38.6043	112.471	93.9786	0.0262822	-0.685221	down
gene-EIF2B3	650	554	549	429	388	220	294	357	9.77383	9.83705	10.0907	7.86981	7.51649	4.40262	5.50564	6.58798	0.000920218	-0.682232	down
gene-C14H8orf37	760	642	500	573	490	260	359	301	5.80646	5.80333	4.66635	5.33866	4.81906	2.6406	3.409	2.81733	0.0108843	-0.682136	down
gene-CTNNAL1	1345	1380	1275	1164	365	779	1134	683	9.91924	11.9876	11.4358	10.3119	3.43424	7.65817	10.3301	6.18208	0.046057	-0.68209	down
gene-NBEA	744	531	717	555	239	542	301	343	1.5948	1.3437	1.8823	1.45172	0.657477	1.5472	0.803898	0.898059	0.0374491	-0.681954	down
gene-GLT8D2	497	341	398	354	216	148	187	389	7.89024	6.39046	7.71398	6.85395	4.4169	3.13468	3.69354	7.57313	0.00699795	-0.681835	down
gene-TBRG4	3943	3286	4015	3025	2118	970	2616	2707	40.4626	39.8767	50.3465	37.8652	28.0024	13.266	33.426	34.0927	0.0147979	-0.680395	down
gene-KIF1B	13613	10951	13064	13151	9862	3079	8796	7968	41.3638	39.0535	48.0418	49.404	38.3094	11.4773	32.437	28.6075	0.0365646	-0.679929	down
gene-PURB	1528	1567	1637	1111	975	617	953	833	11.2869	13.6872	14.7807	10.008	9.27024	6.07018	8.76483	7.55623	0.00155663	-0.676878	down
gene-NAA20	3263	2746	2661	2420	1873	725	1911	2022	71.0856	70.7405	70.859	64.3162	52.5424	21.0511	51.8331	54.0839	0.0179462	-0.676406	down
gene-RNASEH2B	1186	1354	778	804	520	574	704	573	17.9643	24.2295	14.3308	14.5989	9.76296	11.2732	12.8808	10.5447	0.00879714	-0.676259	down
gene-C8H9orf3	4445	2609	5392	3281	1937	2041	2366	2745	26.2212	18.0624	39.1118	23.4972	14.3739	16.1772	17.0254	19.8915	0.00379549	-0.676138	down
Bos_taurus_newGene_283	693	612	585	591	345	202	475	438	31.4038	32.8	32.3822	32.6543	20.0895	12.1535	26.7719	24.3543	0.00445524	-0.675794	down
gene-C1GALT1	887	1045	985	788	473	603	546	505	3.73288	5.02359	5.41398	4.09403	2.63028	3.35614	2.79496	2.91595	0.00208126	-0.674749	down
gene-ISOC2	1218	921	863	893	637	316	684	634	27.7327	24.8067	24.0088	24.5496	18.7065	9.46545	19.4332	17.7358	0.00486741	-0.674731	down
gene-NABP2	747	677	913	569	556	195	437	524	13.9981	15.1199	20.7425	12.7815	13.3174	4.84906	10.2838	12.0063	0.0315849	-0.674097	down
gene-SPART	4995	4283	3633	3387	3085	1452	2659	2210	35.1	37.0604	31.4169	29.7599	28.8759	13.8624	23.8306	19.1616	0.00895975	-0.674023	down
gene-SYCE1L	168	126	204	144	97	63	86	132	1.889	1.66177	2.8049	1.90669	1.36737	0.952487	1.17914	1.67653	0.00636686	-0.673821	down
gene-BBS2	663	354	678	466	274	356	250	354	5.68328	3.58443	7.10488	4.87704	3.02285	4.06202	2.66813	3.72348	0.0109983	-0.672965	down
gene-CARM1	10596	8259	8014	6654	6494	2125	6021	4850	74.3981	68.7354	68.705	57.1053	58.7938	19.5717	52.5632	41.8823	0.0405886	-0.672586	down
gene-MTCH2	2403	1959	1698	1872	1506	597	1318	1206	22.5843	21.7701	19.5008	21.4683	18.2287	7.46442	15.4099	13.9154	0.0154748	-0.671992	down
gene-NAPEPLD	447	380	319	205	213	128	273	161	2.89878	3.20672	3.5889	2.1877	3.19693	1.78511	2.40122	1.05005	0.0408524	-0.671116	down
gene-RABEPK	297	210	377	178	146	125	180	163	5.77507	4.37633	8.84124	4.13475	3.4756	3.15224	4.27835	3.97383	0.0140246	-0.670192	down
gene-C24H18orf21	328	497	320	334	247	126	285	215	9.52156	16.9523	11.3182	11.7306	9.16406	4.85637	10.2391	7.64196	0.0315381	-0.669776	down
gene-NDUFA5	2545	2237	2350	1784	1358	661	1792	1429	41.9973	47.9358	49.4708	39.7235	32.678	10.9022	40.4077	25.2512	0.0159047	-0.669298	down
gene-ACTR1B	1609	1487	2284	2640	1366	898	1134	1333	16.4246	17.8732	28.5695	32.1627	17.9302	12.2672	14.4143	16.6398	0.0123214	-0.669079	down
gene-TSTA3	1094	875	1144	921	500	491	558	831	16.7992	8.58186	15.2124	11.3681	9.95175	6.648	10.3906	15.9853	2.10919e-05	-0.668422	down
gene-GNAS	66455	53727	43182	46710	30086	27612	27788	36570	961.192	917.931	758.941	824.386	564.841	530.022	502.295	652.818	7.10187e-06	-0.668353	down
gene-COPS3	4962	4441	3654	4131	3270	1320	2900	2578	61.5031	65.1293	55.3682	62.4906	52.23	21.8645	44.8316	39.2337	0.0154712	-0.668137	down
gene-COQ6	637	500	703	407	327	149	441	413	8.33483	7.72929	11.272	6.47614	5.47766	2.5959	7.11301	6.57709	0.0369171	-0.66785	down
gene-SPON1	726	938	891	976	398	416	399	935	4.11795	6.29401	6.1838	6.75684	2.90995	3.14394	2.81963	6.51684	0.0215177	-0.667848	down
gene-LRPPRC	3409	2860	3098	2238	2035	783	2342	1618	18.1152	17.9704	20.1178	14.5099	13.9233	5.54405	15.4945	10.5519	0.0375823	-0.667533	down
gene-PLEKHF1	846	497	622	490	405	231	483	287	10.5107	7.32936	9.64926	7.51258	6.81166	4.02891	7.66959	4.45794	0.022795	-0.667319	down
gene-RIOK3	4401	3672	3791	2971	2508	1488	2349	2289	24.3271	23.562	25.6725	19.5294	17.7899	10.6127	15.6555	15.1528	0.000429328	-0.667221	down
gene-KIAA0513	2506	1582	2541	2643	1908	744	1327	1457	8.89637	6.63967	11.0164	11.4456	8.71679	3.51231	5.86461	6.34069	0.0283627	-0.666147	down
gene-UBAP2	2857	2784	2649	2271	1849	938	1878	1517	15.0966	17.3636	17.1464	14.6511	12.5768	6.73438	12.3672	9.87327	0.00523186	-0.664967	down
gene-AVEN	1138	1167	943	758	629	357	770	594	16.269	19.7239	16.4697	13.2229	11.5745	6.79907	13.6997	10.4087	0.0106239	-0.663531	down
gene-RAD23A	8214	7495	6398	5554	4721	1761	5755	4042	99.897	110.104	94.8121	82.0474	73.9768	28.3559	86.7573	60.0536	0.0457449	-0.663379	down
gene-PCSK4	219	173	133	147	65	73	140	117	1.87627	1.63986	1.22969	1.39206	0.624679	0.671395	1.37692	1.02292	0.0230054	-0.662976	down
gene-SIRT5	4461	2691	3614	1699	1470	1125	1889	2919	52.1327	36.8691	51.8508	26.0395	24.1915	18.865	26.9553	46.1773	0.0372029	-0.661594	down
gene-PLXDC1	2123	1985	2284	1788	1059	800	746	2401	18.0035	19.9091	23.6775	18.5006	11.5694	9.03702	7.86946	25.0026	0.0423359	-0.661115	down
gene-UBTD1	1024	849	1167	574	597	347	557	621	15.465	15.1328	21.5168	10.5675	11.5902	6.9693	10.4626	11.4926	0.00997964	-0.660857	down
gene-SNRPD2	765	750	805	763	445	329	401	672	33.1455	38.4161	42.6665	40.3348	24.8069	19.0214	21.6382	35.7492	0.000291745	-0.660618	down
gene-TIMM17A	1033	940	1132	967	493	424	654	868	7.27374	7.82144	9.73959	8.30955	4.46978	3.97931	5.73371	7.49945	0.000422215	-0.660472	down
gene-INTS12	491	387	364	442	247	214	268	255	7.15705	6.62204	6.36464	7.80324	4.66751	4.17468	4.89825	4.63555	4.70969e-05	-0.65899	down
gene-RARS2	378	338	420	333	233	139	266	228	4.36325	4.65117	5.99707	4.7673	3.47324	2.20063	3.92113	3.28872	0.00259723	-0.658913	down
gene-ENPP4	1245	902	1339	790	814	368	647	679	6.30423	5.40362	8.29641	4.88472	5.21537	2.4827	4.08211	4.22626	0.0158173	-0.657108	down
gene-BTF3	10066	8874	8504	6872	5562	3923	4913	5750	253.451	261.913	261.589	210.353	178.441	131.264	152.747	175.433	1.10951e-05	-0.656794	down
gene-MUT	1511	1104	1478	1291	1244	430	814	645	12.539	10.792	15.0091	13.0388	13.3014	4.73522	8.39291	6.5506	0.0489257	-0.656551	down
gene-C8H9orf85	97	68	82	65	58	22	52	52	2.87843	1.8052	3.33158	1.97373	2.39761	0.288457	1.5469	1.71245	0.0417527	-0.656175	down
gene-SWI5	439	349	365	282	262	156	171	254	13.1906	12.3968	13.3966	10.3517	10.1458	6.24726	6.3984	9.36546	0.00267218	-0.655897	down
gene-COMMD1	415	414	500	317	204	242	279	236	13.2153	15.5051	19.5055	12.5005	8.25618	10.5202	11.0142	9.2688	0.00313421	-0.654198	down
gene-AAMDC	1245	1070	1095	1131	937	299	786	668	57.6283	58.7696	61.771	65.2836	56.9986	18.2989	44.2832	38.2346	0.0420829	-0.653968	down
gene-EIF3H	7218	5629	5000	5207	4310	2219	3205	3859	137.178	126.488	116.154	120.761	105.491	56.2078	75.8394	90.0509	0.00238368	-0.652322	down
gene-CLASP2	7373	4705	5415	4965	4587	1710	3812	3015	24.7607	18.3497	21.8609	19.6332	19.9832	7.40797	15.6185	12.0926	0.0324647	-0.651865	down
gene-UBE2T	590	524	500	473	353	212	398	259	15.1035	15.684	15.4346	14.5648	11.5431	7.14658	12.5231	8.03378	0.00821718	-0.651293	down
gene-ANAPC7	1764	1728	1874	1654	1221	741	1110	1082	16.6256	19.2549	21.5799	19.0138	14.8124	9.2995	13.0256	12.5123	0.000336029	-0.650729	down
gene-ELP4	223	240	227	194	134	77	181	134	3.25848	4.14959	4.05249	3.45321	2.51168	1.48316	3.29151	2.39428	0.0153198	-0.650592	down
gene-FAM222B	1519	1402	1539	1179	1003	465	960	926	8.34014	9.07844	10.316	7.92746	7.11988	3.44059	6.55713	6.27793	0.00744678	-0.650275	down
gene-PIGZ	972	640	528	397	367	268	470	369	6.93584	5.35324	4.57793	3.41289	3.3925	2.43936	4.05726	3.12682	0.0235793	-0.650202	down
gene-HSPB1	77612	75628	60580	101213	42469	34228	45297	69367	2009.76	2307.9	1918.77	3182.13	1427.31	1230.79	1477.64	2243.92	0.00613161	-0.649736	down
gene-RPL12	2386	2179	1855	2188	1087	1347	1023	1642	75.0206	84.7598	76.2306	85.2832	52.2639	56.4145	47.8469	64.4376	0.000555256	-0.648488	down
gene-DNM1	434	347	525	435	204	232	193	423	2.74562	2.77996	3.91019	3.647	1.73942	1.8135	1.42707	3.11193	0.0126266	-0.64795	down
gene-HMGN3	2531	1841	2014	1721	1463	760	1304	1248	60.0102	51.4381	58.5729	49.8862	44.8415	26.241	38.8807	37.505	0.00272237	-0.647816	down
gene-NUDT22	1175	1097	1056	900	792	335	607	802	27.133	30.4078	29.0007	25.6619	23.4962	9.66773	17.6312	22.8076	0.0107548	-0.647739	down
gene-MEA1	2571	2017	1788	1799	1498	738	1201	1414	64.8192	60.2241	55.1286	56.2014	49.708	25.506	37.5184	44.7902	0.0036974	-0.647325	down
gene-HDDC3	192	151	170	103	107	75	63	119	3.90546	3.66696	4.25388	2.53845	2.7604	2.00674	1.67012	2.97502	0.0196107	-0.646855	down
gene-FNTA	1849	1660	1682	1534	1076	828	997	1071	25.8726	27.464	28.7607	26.1923	19.3839	15.4318	17.3695	18.3915	8.08582e-08	-0.646605	down
gene-NSA2	2931	2080	2101	2021	1602	1109	1111	1548	62.5449	52.4744	54.7987	52.633	44.0427	31.5461	29.5189	40.5563	0.000348308	-0.646298	down
gene-SLC50A1	93	81	88	91	46	54	48	61	2.01634	2.08144	2.34837	2.41846	1.2748	1.57273	1.30331	1.63127	0.00381859	-0.646121	down
gene-EIF3M	2862	2312	2101	2331	1675	1222	1283	1460	51.4632	49.2177	46.1668	51.1373	38.7867	29.2799	28.7265	32.2106	0.000140047	-0.646099	down
Bos_taurus_newGene_5785	79	64	57	64	57	31	30	37	4.12841	3.95316	3.62311	4.06028	3.80231	2.14835	1.90237	2.34068	0.0466568	-0.644191	down
gene-TMEM134	692	616	470	403	372	165	433	324	17.2878	18.1839	14.3386	12.2692	11.9601	5.48714	13.4707	9.94422	0.0388041	-0.644189	down
gene-AIMP1	2918	2652	2296	2528	1826	901	1782	1702	61.6431	66.2397	59.288	65.1736	49.6921	25.3517	46.8783	44.1351	0.00471621	-0.643807	down
gene-CYSTM1	4393	4315	3329	4078	3040	1251	2845	2506	124.96	145.142	115.733	141.579	111.399	47.4151	100.776	87.5203	0.0213321	-0.643784	down
gene-SIL1	369	289	431	290	173	172	203	277	4.9184	4.59176	7.23757	4.8024	3.0583	3.08222	3.40803	4.6756	0.00093352	-0.642798	down
gene-NQO2	303	274	300	272	159	165	159	200	6.69383	7.11084	8.24177	6.72896	4.56479	3.99095	3.79167	4.84555	9.15285e-06	-0.640957	down
gene-TSG101	2949	2863	2419	2532	1977	839	1963	1666	47.3159	54.3124	47.4263	49.5622	40.8472	17.9318	39.2034	32.8084	0.0178879	-0.640847	down
gene-MRRF	963	985	947	817	579	318	661	685	12.3225	17.2693	16.5877	13.2559	10.1215	5.82482	11.1785	11.6309	0.00406354	-0.639938	down
gene-RPLP0	40424	28622	32414	25111	20158	15447	15880	23663	860.463	720.375	843.317	652.23	552.663	438.313	420.883	618.418	9.36109e-05	-0.638749	down
gene-SNRNP25	1656	1044	1026	1294	979	442	620	965	51.3585	38.2845	38.8692	48.9592	39.0761	18.2519	23.9106	36.7251	0.0183047	-0.638698	down
gene-MRPS33	1526	1398	1341	1095	904	514	920	860	50.0324	54.2074	54.2207	43.8972	37.4951	22.5547	37.5477	34.7123	0.00181821	-0.638585	down
gene-MCTS1	650	554	610	424	417	165	411	343	13.5064	13.4018	14.9039	10.5393	11.2013	4.82019	10.2893	8.52733	0.0323105	-0.637737	down
gene-MRPS18A	2118	1536	2108	1097	723	602	1184	1678	40.8012	30.0227	38.2138	19.2085	19.783	11.6277	21.5956	28.3629	0.0405934	-0.637674	down
gene-ZNF41	225	127	270	232	125	124	152	98	1.39937	1.00024	1.92436	1.7679	1.02115	0.958136	1.09412	0.684107	0.0443978	-0.637423	down
Bos_taurus_newGene_1904	319	371	206	235	198	87	170	234	11.1666	15.3239	8.7847	10.0166	8.88723	4.02719	7.37413	10.0577	0.0457944	-0.637164	down
gene-BOLA1	365	331	337	288	249	80	232	239	8.58903	9.21068	9.70434	8.28912	7.54059	2.49894	6.81278	6.90766	0.0499857	-0.636274	down
gene-ARHGAP12	1175	666	933	953	662	424	556	557	5.72897	3.95312	5.55889	5.26034	4.09473	2.76655	3.4683	3.25502	0.00301289	-0.636153	down
gene-TBCB	2142	1470	2199	1423	1080	884	1015	1330	52.9609	42.9644	66.4667	42.9201	34.3723	29.1136	31.2456	40.3842	0.000261844	-0.635635	down
gene-MRPS24	498	305	392	345	223	153	270	274	17.2599	12.5056	16.5994	14.5994	9.92822	7.07542	11.6406	11.6497	0.00171859	-0.63506	down
gene-CEP83	671	478	353	381	350	135	331	307	5.40589	4.56353	3.67315	3.85658	3.82904	1.34866	3.70137	3.38248	0.0489135	-0.634937	down
gene-MRPL42	436	489	457	405	264	194	306	314	11.5136	13.3052	14.0505	12.6852	9.25058	6.66127	10.4635	10.5251	0.000330738	-0.634451	down
gene-SNX3	5795	5626	6913	5773	3790	2755	3865	4085	103.242	118.517	150.54	125.513	86.9651	65.4285	85.7345	89.3482	3.35847e-05	-0.633329	down
gene-SAT1	2326	1597	1948	1995	783	1232	878	1862	51.048	41.4312	52.2489	53.4331	22.1223	36.0344	23.9935	50.1813	0.0164347	-0.632835	down
gene-EIF2A	3989	3531	3445	3064	2737	1289	2262	2084	36.3897	38.0841	38.4151	34.102	32.156	15.6773	25.689	23.3345	0.00746081	-0.632676	down
gene-GLRX3	2939	2549	2432	1894	1626	1022	1557	1667	55.9801	57.4251	56.6305	44.0335	39.8882	25.9457	36.9325	39.0038	0.000515091	-0.63213	down
gene-UQCRH	2904	2080	2530	2201	1423	1010	1597	1817	80.0541	68.0001	84.9279	73.5035	50.5505	36.6136	54.6101	60.4101	3.5394e-05	-0.631662	down
gene-PPARA	5852	5693	6967	4847	5294	2148	3571	2840	21.4108	17.674	22.3923	15.7539	17.8675	7.5186	11.6647	9.45137	0.0430396	-0.631177	down
gene-MTHFD2L	757	399	356	424	346	260	282	234	11.0937	6.81746	6.25931	7.72608	6.14673	3.80057	4.73436	3.71889	0.0302377	-0.63065	down
gene-NDUFS5	2074	1838	1550	1548	1065	570	1330	1287	99.6674	104.461	91.0351	90.7597	65.9157	36.5051	79.559	75.9565	0.00997907	-0.630579	down
gene-DBI	1840	1443	1973	1223	1021	648	945	1303	69.8057	64.7391	91.4964	56.6017	49.9029	32.7378	44.6416	60.6756	0.00238649	-0.630487	down
gene-CYC1	8902	9473	8478	7186	5509	2144	6871	6320	168.775	212.355	196.466	166.239	134.525	54.1852	162.188	147.106	0.0475291	-0.629217	down
gene-MRPL2	999	960	1073	738	690	257	687	655	22.0061	24.9911	28.883	19.8334	19.5796	7.54872	18.836	17.7025	0.0390585	-0.628543	down
gene-CDC123	2303	2142	1860	1558	1429	658	1529	1091	35.3249	38.8814	34.879	29.15	28.2206	13.4188	29.1882	20.4982	0.0261406	-0.627511	down
gene-BLM	169	115	185	110	77	82	83	104	0.736504	0.592653	0.98664	0.581741	0.432512	0.476253	0.44869	0.556301	0.00801244	-0.625615	down
gene-MEIS1	356	190	279	305	177	116	175	214	2.72169	1.76562	2.4729	2.72972	1.65242	1.05004	1.60768	1.94575	0.00698296	-0.624578	down
gene-LOC515333	573	365	416	466	338	200	297	246	1.80219	1.33213	1.57523	1.7537	1.34099	0.821621	1.14142	0.93292	0.00811607	-0.623909	down
gene-ATP5ME	558	521	497	492	276	231	358	392	43.4519	47.9443	47.2832	46.7078	27.6844	23.9559	34.6789	37.5165	4.32575e-05	-0.623895	down
gene-NACA	12556	12459	13241	11382	9827	3550	8767	8068	58.1132	65.8379	75.5005	62.3685	56.4232	105.848	55.3146	69.934	0.0337783	-0.622534	down
gene-CCDC58	359	253	308	325	271	102	203	170	11.9423	9.95309	12.5186	13.1904	11.5868	4.50634	8.38159	6.93513	0.0448461	-0.62247	down
gene-CLPB	838	707	762	478	448	322	470	423	3.36796	3.34831	4.13542	2.36764	2.40048	1.76189	2.52213	2.23961	0.00323044	-0.622318	down
gene-CAST	7970	5998	9087	5791	5132	3105	4722	4289	40.8318	36.7319	57.1873	37.0918	34.9502	21.1937	30.19	28.9491	0.00515775	-0.622274	down
gene-TRAF1	256	231	285	148	151	90	131	188	2.08542	2.2901	2.69819	1.52995	1.59346	1.13183	1.5531	1.85117	0.0195955	-0.621318	down
gene-MIIP	782	442	528	677	428	246	378	409	7.60564	5.06167	5.99583	8.71198	5.28299	3.04221	5.36578	4.8421	0.00835209	-0.621287	down
gene-ATXN10	4338	4308	3490	3566	2920	1280	2985	2315	56.8023	66.7048	55.8554	56.9713	49.2433	22.3359	48.6574	37.2206	0.0242669	-0.62111	down
gene-LOC100299845	1564	1293	1418	1195	936	735	609	1012	36.4115	35.575	40.3493	33.9377	28.0504	22.8133	17.6332	28.93	0.000684396	-0.620475	down
gene-PFDN2	1046	981	1008	898	532	511	659	675	40.9001	45.3234	48.1771	42.8275	26.7849	26.6033	32.0451	32.3946	1.67121e-07	-0.619882	down
gene-EIF3CL	7076	6783	6397	5673	4188	2658	4342	4568	56.2567	63.7154	62.1503	55.0384	42.8809	28.1659	42.9713	44.5798	0.00018392	-0.61978	down
gene-SUPT3H	249	273	271	228	140	152	128	200	2.42883	3.38933	3.95179	2.74185	1.64908	1.56584	1.22991	2.79926	0.00118948	-0.619241	down
gene-COPS9	1014	942	881	972	743	298	660	619	50.0612	54.9955	53.1521	58.5683	47.2803	19.5705	40.5953	37.5348	0.0228088	-0.618908	down
gene-TCP11L2	1252	1033	864	930	869	441	513	622	7.56528	7.37343	6.3936	6.84997	6.75936	3.54905	3.85567	4.7181	0.0149843	-0.617361	down
gene-PGGT1B	544	430	518	368	303	174	301	356	8.73312	8.15582	10.1588	7.20993	6.26464	3.7061	6.01317	7.00765	0.00323539	-0.615509	down
gene-MRPL14	2808	2547	2278	2586	1870	856	1635	1911	43.8693	46.4006	43.4429	49.4637	37.4926	17.6532	31.6607	36.382	0.00912	-0.615289	down
gene-SPRYD7	885	661	497	406	468	267	413	300	22.5248	19.8808	15.453	12.613	15.3225	9.05307	13.0713	9.36945	0.0457023	-0.615237	down
gene-MRPL1	698	584	805	481	457	240	476	377	10.4575	10.3565	14.7465	8.80119	8.82321	4.79223	8.89134	6.93477	0.0208924	-0.614362	down
gene-CCDC80	10723	6855	12626	6081	4512	5548	3691	8257	67.0954	50.6947	96.5698	46.4037	36.3305	46.1918	28.7587	63.3636	0.0437535	-0.61429	down
gene-FARSB	2967	2460	2466	2134	1842	710	1860	1714	35.8583	35.145	36.4293	31.4619	28.6646	11.4262	27.9855	25.4325	0.0321607	-0.613376	down
gene-ZC3H8	336	350	337	368	251	128	247	225	4.91067	5.96892	5.93912	6.50344	4.67267	2.46816	4.43827	4.09895	0.0105986	-0.613235	down
gene-SESTD1	1647	1425	1320	1280	887	639	809	1133	7.7181	6.23142	6.28517	6.21789	5.26826	3.69209	4.58368	6.03385	1.33259e-05	-0.613125	down
gene-METTL22	2216	1801	1736	1371	961	692	1375	1320	31.523	32.1685	26.4278	18.7713	16.8861	10.5029	19.1239	21.3003	0.00484466	-0.612726	down
gene-TMEM147	3827	2951	2510	2716	2128	1119	1862	2203	102.902	93.8557	82.504	89.1332	73.6594	40.0838	62.2608	72.7079	0.00428673	-0.61271	down
gene-FUCA2	228	279	264	147	131	115	128	189	2.85028	4.12373	4.03319	2.24507	2.09961	1.91666	1.99054	2.90081	0.0176853	-0.61257	down
gene-ANKRD52	862	1021	994	719	684	340	671	486	5.59588	7.85916	7.8541	5.69875	5.72462	2.92756	5.41807	3.87914	0.0287626	-0.611849	down
gene-ADAMTSL4	3413	3701	3855	2677	2074	1077	2945	2297	18.262	23.8186	25.5716	17.7138	14.5131	7.65377	19.8097	15.356	0.0344655	-0.611255	down
gene-ATP6V1D	1346	1208	1176	920	843	425	770	795	21.6891	23.0276	23.1695	18.0873	17.5081	9.1234	15.4577	15.7463	0.0065269	-0.611018	down
gene-UBE2E1	1488	1393	1233	1222	897	691	858	767	24.6499	27.2778	24.9429	24.6942	19.094	15.2305	17.6864	15.5815	0.000260588	-0.610397	down
gene-EDF1	5652	4935	4794	4259	3439	1891	3094	3598	144.406	149.098	149.7	132.781	113.175	64.3893	98.4175	112.864	0.00120074	-0.609158	down
gene-JTB	2228	1583	1600	1525	1020	622	1252	1366	40.2751	33.8443	35.3477	33.6452	23.7416	14.9776	28.1886	30.3138	0.00470198	-0.607968	down
gene-GTF2A2	933	750	900	724	569	373	520	549	27.8467	26.493	32.8162	26.3481	21.8737	14.8112	19.3185	20.1226	0.000150263	-0.60577	down
gene-SCFD2	673	598	750	560	538	210	421	409	4.33031	4.54524	5.89607	4.39175	4.45506	1.79458	3.37273	3.23157	0.03222	-0.605552	down
gene-GATD3A	2601	2695	2508	2397	1837	739	2113	1598	47.8754	58.6799	56.3923	53.7594	42.9745	18.1057	48.3536	36.0993	0.0439086	-0.60493	down
gene-NDUFV3	4171	3625	3474	3163	2273	1104	2813	2744	76.1584	78.9329	79.3711	69.4997	56.1921	20.9409	66.0164	64.1301	0.0195389	-0.604645	down
gene-ABCB7	789	653	968	629	527	389	432	497	7.02064	7.01181	10.8282	6.96484	6.18566	4.67378	4.88067	5.44628	0.00224457	-0.603383	down
gene-SMDT1	2978	3060	2792	2277	1570	992	2154	2189	111.673	136.79	128.358	104.312	76.01	49.9133	100.949	101.82	0.00967177	-0.602128	down
gene-ATP5MG	2631	3097	3158	2455	1896	892	2207	2069	127.526	177.488	187.078	145.207	118.376	57.6289	133.19	123.087	0.0280338	-0.60121	down
gene-NDUFAF3	1570	1368	1188	1223	851	428	987	1057	38.1811	38.4318	35.2088	42.7512	31.2828	10.5231	30.2564	26.9305	0.0148955	-0.600878	down
gene-IMMT	2912	2741	3028	2048	1825	902	1987	1908	24.7493	26.4033	31.8282	21.218	19.9557	10.2701	20.3316	20.4924	0.016733	-0.600677	down
gene-COPRS	249	217	336	185	112	136	151	210	5.3445	5.6348	8.87326	5.18876	3.07768	3.97122	4.11906	5.679	0.0179998	-0.600397	down
gene-COQ5	595	597	623	453	357	163	431	468	8.48721	10.0634	10.8654	7.87297	6.54802	3.08766	7.64951	8.18887	0.038073	-0.599306	down
gene-PREPL	1948	1601	1939	1353	1296	618	1341	899	8.43397	8.12042	10.2369	6.88808	7.15826	3.80029	7.18755	4.85147	0.0333859	-0.598992	down
gene-FAM217B	249	146	214	134	111	72	141	129	1.00571	0.741566	1.13357	0.709267	0.584741	0.381349	0.740507	0.632031	0.0262528	-0.598749	down
gene-C2H2orf76	114	122	138	93	83	44	74	88	3.91883	4.74749	5.52706	3.48188	3.50828	1.99365	2.75625	3.71372	0.0226027	-0.598657	down
gene-SIK3	3198	2482	3175	2111	1870	1135	1781	1931	12.1575	11.1441	14.6946	9.77113	9.0605	5.72502	8.40267	8.90919	0.00207783	-0.598617	down
gene-DENR	712	782	794	625	495	247	576	487	12.5632	16.3237	17.1283	13.4501	11.2334	5.81046	12.6589	10.5424	0.0217881	-0.59765	down
gene-RBM34	229	178	165	200	103	90	105	183	3.77755	3.41257	3.30196	3.94496	2.14889	1.88398	2.08343	3.54271	0.00660949	-0.597463	down
gene-GTF2H5	342	385	337	260	242	145	228	195	9.59384	12.7706	11.5448	8.87814	8.72483	5.39436	7.94424	6.70849	0.0122607	-0.597075	down
gene-SMIM4	218	239	196	261	157	69	175	172	9.57548	12.4306	10.5	14.0144	8.90437	4.02102	9.55834	9.28213	0.0474547	-0.596292	down
gene-HDAC2	2056	2019	1581	1774	1303	726	1362	1188	24.7113	28.6912	23.2332	26.0176	20.1737	11.6265	20.3908	17.5307	0.00723822	-0.595159	down
gene-SPPL2A	6775	5053	6879	4538	4130	2825	3540	3632	28.8189	24.9694	34.7405	23.285	22.552	15.0656	18.0342	18.1883	0.00175156	-0.59466	down
gene-TMEM223	1138	734	689	704	525	264	535	705	35.1746	26.8374	26.015	26.5345	20.886	10.8518	20.5949	26.7472	0.0242089	-0.594293	down
gene-PCMTD2	3027	2843	2808	2736	2037	1488	1694	1751	19.525	21.6836	22.0183	21.5823	16.9384	12.7647	13.5882	13.8872	0.000140754	-0.59423	down
gene-ISPD	1217	874	856	784	805	375	633	432	3.70615	3.10385	3.12319	2.8496	3.07969	1.48515	2.57617	1.57657	0.0471957	-0.594181	down
gene-POC1B	347	196	330	324	202	132	207	192	2.87891	1.81081	3.02479	3.19122	2.18308	1.17689	1.8117	1.86806	0.0145191	-0.593097	down
gene-DNAJC4	408	421	401	243	251	151	286	214	8.02828	9.68075	9.21049	5.74664	6.16986	3.82239	6.81887	4.97645	0.0313352	-0.592702	down
gene-RNF10	20858	17732	16347	12840	12464	5792	12253	11225	129.218	130.024	123.917	97.3708	99.2273	48.2988	94.9123	85.4991	0.0208832	-0.592087	down
gene-UFSP2	888	683	657	663	653	321	418	356	13.1957	11.9952	11.9044	12.0426	12.4876	6.30992	7.71944	6.48268	0.0374463	-0.590204	down
gene-UQCC1	936	754	1018	654	642	287	614	528	13.6312	12.9995	18.3177	11.6739	12.2525	5.60208	11.1337	9.51666	0.0317382	-0.589431	down
gene-AAK1	736	532	869	408	430	353	405	348	3.00415	2.62888	4.53466	2.09296	2.14173	1.97919	2.08758	1.7598	0.0301293	-0.589409	down
gene-SLC25A26	1088	823	808	738	686	286	551	614	12.4905	10.246	10.1285	9.24513	9.78601	3.98725	7.04841	8.56927	0.0228956	-0.589101	down
gene-STK38L	920	1127	632	767	433	565	663	434	5.05559	7.30386	4.23468	5.08128	3.05065	4.13448	4.52972	2.92452	0.0460484	-0.588986	down
gene-RSBN1	363	503	333	329	246	266	182	242	2.66047	4.35989	2.98212	2.94477	2.3216	2.59498	1.66245	2.1803	0.0304175	-0.587612	down
gene-WSB2	7117	6833	7623	6208	5319	2144	5233	4611	41.2941	46.5822	53.5649	43.3534	39.0275	16.3285	37.283	32.4358	0.0340985	-0.587204	down
gene-HSPE1	2082	1870	2072	1892	1284	698	1332	1672	100.293	106.505	121.965	111.201	79.6614	44.7609	79.858	98.8859	0.00584235	-0.586612	down
gene-DYNC1LI1	2440	2385	1757	2229	1509	1135	1311	1489	22.368	25.8519	19.6762	24.9278	17.8064	13.8637	14.9605	16.7501	0.000694748	-0.585512	down
gene-CWC15	5487	4655	4500	4577	4015	1910	3183	2688	106.63	106.987	106.936	108.552	100.531	49.5671	77.0899	64.2685	0.018024	-0.585336	down
gene-ZNF408	549	550	618	704	682	821	701	1224	4.28321	5.03686	5.86421	6.6924	6.82212	8.47601	6.82674	11.6832	0.00785869	0.585716	up
gene-MAP4K3	2188	1600	1582	1980	2456	3093	2010	2443	11.6749	10.5729	10.284	12.814	17.1631	22.1339	14.0769	16.8225	0.0149316	0.586217	up
gene-UNKL	481	384	436	466	437	771	454	786	2.60395	2.43852	3.03792	3.14651	3.27764	5.44768	3.0987	5.20825	0.0279777	0.587355	up
gene-SHC1	2332	2032	2112	1919	2075	3572	2398	3559	16.7834	17.1152	18.9512	16.8577	19.0546	32.9553	20.6766	29.6637	0.0115863	0.587979	up
gene-NCAPH2	852	761	890	798	682	1249	1033	1686	9.3861	9.90251	11.9809	10.7202	9.67421	18.3436	14.1668	22.8048	0.0221292	0.588204	up
gene-CC2D2A	74	72	96	81	99	113	113	125	0.32691	0.331985	0.457385	0.384664	0.499226	0.588121	0.566316	0.600665	0.0080437	0.58826	up
gene-BCL9L	2252	1301	1498	1714	2394	2300	2102	2485	7.81071	5.37523	6.41646	7.42965	10.6201	10.5051	9.059	10.5112	0.00165497	0.588969	up
gene-S100A16	2601	2352	3150	2528	3201	3561	3429	4714	54.7999	58.2427	81.8857	64.1473	84.2072	100.747	87.7871	120.494	0.000196322	0.589369	up
gene-BCL10	392	467	347	371	381	756	477	555	4.67976	6.59528	5.06027	5.40496	5.8629	12.0379	7.08598	8.13263	0.0497358	0.591195	up
gene-TMUB2	589	511	601	639	765	775	749	992	5.20828	5.34043	6.56639	6.90825	8.84086	9.42793	8.36768	10.9186	5.34387e-05	0.591928	up
gene-USB1	241	258	350	269	350	344	304	598	2.95273	3.75667	5.23516	4.0707	5.59047	5.70772	4.74236	9.11421	0.0147169	0.592372	up
gene-INSR	1664	1229	1459	1950	2459	2311	1718	2223	4.26017	3.75575	4.64988	6.09688	8.25469	8.34323	5.54207	6.9618	0.0139818	0.592399	up
gene-C25H7orf43	304	264	263	303	354	344	370	533	2.57079	2.63742	2.71529	3.12022	3.84951	3.87941	3.89731	5.53578	8.53358e-05	0.592448	up
gene-SPECC1L	1809	1768	1198	1867	2138	2239	1945	3036	8.34834	9.7259	6.70505	10.4656	12.6706	13.673	11.0133	15.7081	0.00535475	0.592576	up
gene-TMEM115	1220	1013	1160	1141	1511	1365	1515	1979	13.6337	13.3857	15.8467	15.5631	21.7556	20.3297	21.083	27.1598	3.37155e-09	0.592598	up
gene-TSPAN6	391	288	383	372	353	647	398	582	6.21734	5.41813	7.44318	7.22316	7.22121	13.7339	7.8793	11.3701	0.0295409	0.592806	up
gene-EDEM1	487	333	254	297	357	592	407	517	3.07862	2.48683	1.96238	2.29119	2.90014	4.98814	3.20287	4.00643	0.0339199	0.593046	up
gene-DDB2	92	81	68	89	110	115	95	142	1.20503	1.26939	1.07168	1.44149	1.8334	2.02872	1.56191	2.31728	0.00723878	0.593672	up
gene-CEBPG	984	1143	771	983	1108	1479	1218	1637	6.4127	9.11706	6.05782	7.67376	9.64124	13.3423	9.68047	13.4796	0.00662827	0.593746	up
gene-TAPBP	3466	2561	3887	3137	3257	5828	3520	5446	34.0564	29.7549	46.6837	37.6097	41.2143	76.3407	43.0674	65.7006	0.0282232	0.594274	up
gene-JRK	570	536	657	649	752	876	725	1035	1.29507	1.43912	2.00365	2.01591	2.46939	2.65655	2.0542	2.89045	0.00115953	0.595383	up
gene-DEGS1	888	711	860	705	655	1475	870	1383	14.5415	13.7573	17.2133	14.072	13.8079	32.1801	17.73	27.8004	0.0464181	0.595578	up
gene-LCAT	648	918	708	804	672	1159	1010	1563	10.758	17.7629	14.2861	15.5154	13.8322	24.6808	20.374	30.4723	0.0329732	0.597251	up
gene-ZBTB34	528	331	495	500	563	640	598	795	1.30596	0.930396	1.5984	1.54474	1.87879	2.73035	1.97854	2.9167	0.0015274	0.598361	up
gene-MPRIP	11027	10210	10869	10202	12593	12331	16277	18758	26.471	35.1824	34.5059	28.6935	39.463	49.2459	48.9495	55.847	3.99996e-07	0.598574	up
gene-LPGAT1	749	645	840	653	685	1366	727	1233	2.30952	2.22209	3.11818	2.30847	3.11489	5.27541	2.67354	4.44834	0.0431143	0.600469	up
gene-LRFN3	293	254	327	300	555	265	297	558	2.49214	2.32654	3.26375	2.89112	5.78036	3.21928	2.96953	5.56096	0.0306371	0.601131	up
gene-GRPEL2	417	334	365	379	504	483	439	685	2.72872	2.57719	2.91502	3.01963	4.24331	4.20756	3.57184	5.49942	5.17486e-05	0.601265	up
gene-MUTYH	163	124	115	156	136	216	159	278	1.92639	1.72822	1.64863	2.24606	2.05605	3.41026	2.32923	4.04981	0.0252186	0.601856	up
gene-SLC19A1	278	180	237	245	231	354	222	530	1.94343	1.75465	2.46123	2.076	2.29193	2.63928	1.67066	4.65929	0.041548	0.602774	up
gene-SSFA2	1445	1091	995	1137	1088	2172	1330	1870	6.52336	5.79372	5.499	6.25744	6.28401	13.0138	7.52574	10.3568	0.0306097	0.603448	up
gene-TXNIP	61960	51985	55717	69293	72918	84720	90563	86736	499.187	495.222	548.661	681.219	756.675	909.888	908.504	857.962	0.000716654	0.603689	up
gene-LOC112441545	215	160	169	157	167	319	238	241	4.51264	3.96939	4.32469	4.00264	4.50478	8.91802	6.20494	6.199	0.0297441	0.603778	up
gene-PLSCR3	727	449	660	672	619	1035	765	1088	8.50597	6.20852	9.44719	9.59255	9.33003	16.1511	11.1561	15.6411	0.0163966	0.604326	up
gene-INPP4B	555	371	482	397	431	852	539	659	1.71578	1.61853	1.83534	1.56332	1.85697	3.61028	2.08951	2.56531	0.0334611	0.60446	up
gene-TRADD	197	131	225	185	184	268	218	378	2.29812	2.03581	3.52603	2.80502	3.12507	4.71959	3.25825	5.79745	0.0229877	0.604527	up
gene-SYNE1	4986	4112	6739	5863	6566	8534	5660	9891	4.12712	4.03053	11.7903	5.9584	12.2873	20.2095	5.83013	10.0778	0.0175458	0.604666	up
gene-TSPAN4	935	846	663	1031	883	1422	1088	1504	14.2866	14.5355	11.9615	18.9568	16.5649	28.1198	20.056	26.6794	0.0167227	0.604697	up
gene-CCDC71	350	269	369	410	468	458	460	592	4.70722	4.27762	6.05478	6.72424	8.0949	8.21146	7.70224	9.77868	0.00108084	0.605074	up
gene-ABHD14A	285	224	343	312	315	430	348	561	3.53139	3.27249	5.17929	4.73658	5.01663	7.03665	5.31274	8.55202	0.00998534	0.606309	up
gene-BCL7C	421	492	325	409	391	661	449	852	6.74669	7.55516	6.01643	8.27364	8.35642	19.0993	6.93109	23.019	0.0349858	0.606446	up
gene-ZBTB4	1886	1445	1530	1601	2395	2479	1879	2199	7.44025	6.7408	7.37685	7.72618	12.1708	13.0405	9.23188	10.6505	0.00190995	0.606518	up
gene-AP4M1	375	263	387	355	417	477	431	628	5.33074	4.41094	6.72235	6.16464	7.63327	9.04249	7.62502	10.9638	0.000990465	0.607686	up
gene-RELA	1600	1520	1475	1432	1406	2714	1644	2719	14.6263	16.4321	16.4799	15.9799	16.5556	33.0767	18.7157	30.5196	0.0230155	0.609104	up
gene-ELOVL1	886	693	898	957	951	1355	980	1581	10.3978	10.8626	13.0808	14.4911	15.8535	22.396	16.2822	26.0683	0.00642211	0.610446	up
gene-CKS1B	116	96	129	126	109	143	178	243	3.33052	3.36027	4.58455	4.37188	3.80895	5.64284	6.24866	8.11847	0.0162676	0.610454	up
gene-CREBL2	572	489	459	503	514	959	515	837	3.64525	3.68541	3.56827	3.9073	4.21711	8.14578	4.07969	6.54479	0.0308544	0.610992	up
gene-ZNF865	665	469	467	875	1005	713	720	1102	3.56274	2.99021	3.13765	6.22766	7.57273	5.37183	5.23084	7.92087	0.0270986	0.611831	up
gene-VPS13D	1903	1483	1817	1227	1703	2643	1880	2791	2.70313	2.53414	3.33417	2.14256	3.11537	5.02394	3.32357	4.87173	0.00805354	0.612631	up
gene-CRIM1	2931	2222	1821	1790	2808	3694	3112	2388	12.3419	11.0663	9.3796	9.33625	15.2334	20.7635	16.2958	12.3433	0.0227073	0.613177	up
gene-FANCC	105	65	123	79	147	125	122	125	0.615625	0.445389	0.908182	0.572265	1.20953	0.976755	0.887728	0.897988	0.0225239	0.613509	up
gene-PAQR4	183	118	252	122	232	182	204	349	2.17484	1.66687	3.66482	1.79438	3.57502	2.88455	3.01157	5.20212	0.0385003	0.613675	up
gene-MOB3A	467	377	302	279	377	629	383	600	3.84309	3.91891	3.15855	2.74372	4.25993	6.69029	4.133	5.84239	0.02628	0.614004	up
gene-RRP8	144	120	166	137	143	164	215	297	1.99744	1.9726	2.81383	2.32288	2.55331	3.02612	3.71557	5.06053	0.00810823	0.614224	up
gene-CRTC3	1531	1328	1147	1231	1235	2624	1341	2092	6.67554	6.83605	6.1124	6.54015	6.92242	15.2631	7.27454	11.1841	0.0453503	0.614532	up
gene-SLBP	377	313	291	316	306	457	433	662	5.13419	5.04069	4.8443	5.29796	5.39758	8.33241	7.37659	11.1006	0.00522596	0.61455	up
gene-UNC50	375	286	423	385	370	666	387	647	5.81409	5.33135	7.38629	6.57958	7.29554	13.2635	7.31545	11.9987	0.0320298	0.614564	up
gene-MTMR9	545	309	441	297	373	692	400	765	6.77124	4.52548	6.68614	4.48591	5.96871	11.4268	6.15112	11.6199	0.048098	0.615845	up
gene-CCNE2	144	125	118	149	126	234	187	208	1.20756	1.23683	1.23947	1.52652	1.36079	2.61908	1.95573	2.14685	0.0242352	0.616034	up
gene-SLC39A1	1001	770	905	722	784	1556	918	1515	11.2087	10.1948	12.3959	9.72922	11.3083	23.2664	12.8287	20.8561	0.0273098	0.616834	up
gene-CIB1	146	127	167	168	180	263	187	226	3.65341	3.73908	5.10426	5.10641	5.7975	8.76029	5.8135	6.94304	0.0152352	0.617839	up
gene-RAC1	6284	6227	5882	5819	6103	10786	7868	9312	73.418	73.0447	83.2224	82.1566	77.8179	141.924	97.0508	113.093	0.00900866	0.618277	up
gene-ARF6	1709	1488	1377	1288	1225	2899	1575	2521	10.2288	10.5576	10.0578	9.24941	9.51962	22.7427	11.7713	18.7507	0.0485496	0.61842	up
gene-NCK2	1618	1147	1009	1444	1762	2077	1509	1969	15.1182	12.9569	11.6121	16.4517	21.2827	25.9438	17.6426	22.704	0.00606475	0.619065	up
gene-FNBP4	2415	2327	1964	2662	3750	1936	4844	2849	13.6186	15.5126	13.5343	18.3165	27.2372	14.5489	34.016	19.7257	0.0404229	0.619734	up
gene-ZNF740	523	510	472	548	757	708	560	913	2.7558	3.23608	3.0441	3.55774	5.13265	5.08686	3.72377	5.94939	0.000823911	0.620738	up
gene-FAAP100	180	126	166	109	114	160	269	295	1.22864	1.00602	1.38156	0.899099	0.989235	1.44211	2.27667	2.46691	0.0453552	0.621081	up
gene-MAGI1	1091	946	708	923	1040	1552	1168	1404	3.22928	3.32681	2.53649	3.3115	3.96649	6.06604	4.27348	5.0689	0.00717624	0.622081	up
gene-ZNF275	486	458	423	524	450	797	522	948	1.71069	1.91064	1.79206	2.19594	2.10134	3.73143	2.2184	4.08281	0.0213915	0.622601	up
gene-NAIF1	179	100	160	178	208	195	193	288	1.39899	0.927565	1.52634	1.70284	2.09272	2.03584	1.88453	2.77325	0.00670738	0.623416	up
gene-GABPB1	382	292	321	329	345	625	294	609	3.2305	2.87834	3.32334	3.40738	3.77874	7.02295	3.12204	6.53222	0.0406279	0.624503	up
gene-NSMCE4A	339	282	277	217	329	493	288	458	5.85029	5.75455	5.83508	4.56205	7.29786	11.331	6.18511	9.70491	0.0163063	0.624945	up
gene-KRBA2	164	221	234	167	203	318	246	365	0.751062	1.27723	1.32041	0.950457	1.23831	2.07123	1.49057	2.24864	0.0206056	0.62555	up
gene-XKR8	87	62	92	65	84	105	96	155	0.856445	0.72239	1.10797	0.777166	1.06349	1.38735	1.17668	1.87865	0.0114851	0.625812	up
gene-DNAJC17	243	151	179	163	216	237	233	370	5.61335	4.12176	5.08802	4.57793	6.47731	7.31557	6.71689	10.5607	0.00157839	0.626545	up
gene-SMURF2	860	907	912	964	884	1782	1184	1290	3.62855	4.52476	4.70248	4.96526	4.80451	10.0277	6.2245	6.68389	0.0289838	0.628048	up
gene-PPP4R1	982	859	954	920	1073	1329	1195	1756	6.06159	6.20506	7.07493	6.8974	8.48925	10.9289	9.10386	13.2625	6.38814e-05	0.628685	up
gene-GNA13	2004	1889	2183	2025	2815	3259	2474	2934	7.4122	8.25663	9.86652	9.13819	13.4078	16.0672	11.3943	13.324	0.0011156	0.629337	up
gene-CYB5R3	5136	4882	6343	5089	4880	10914	6406	8032	50.3325	55.6887	81.0407	54.4974	62.3868	112.028	65.0876	79.8294	0.0413489	0.630329	up
gene-ANO6	3433	4215	3211	5024	4713	7041	4789	6220	13.5983	19.8884	15.5828	24.3128	23.9208	37.2393	23.5084	30.0927	0.0236725	0.6311	up
gene-CRLF3	373	275	416	286	384	662	336	514	4.68562	4.09498	6.40128	4.39015	6.2271	11.1143	5.25417	7.94139	0.038555	0.633338	up
Bos_taurus_newGene_6958	187	148	212	271	272	304	235	373	0.573554	0.538165	0.796066	1.01635	1.0763	1.24679	0.898291	1.40753	0.0175858	0.633729	up
gene-HSDL1	153	112	137	166	186	263	167	183	1.09909	0.947601	1.20768	1.46037	1.70958	2.5139	1.49151	1.61425	0.029441	0.634233	up
gene-MYO1E	884	829	700	990	886	1408	939	1700	3.11551	3.455	3.01354	4.25947	4.02056	6.61756	4.121	7.35547	0.0152924	0.634718	up
gene-ZNF623	486	396	493	327	470	705	508	744	2.80117	2.69959	3.4746	2.29737	3.48679	5.4139	3.64447	5.26673	0.00601775	0.63478	up
gene-ACACA	851	729	847	670	692	1426	856	1458	2.12717	2.25847	2.58555	2.07766	2.22829	4.97692	2.70226	4.68751	0.0259881	0.635414	up
gene-BEND7	485	594	465	673	726	846	661	988	1.80004	2.24899	2.07955	2.98447	3.42035	4.27636	2.82375	4.15175	0.00727842	0.635738	up
gene-TAF4	503	580	555	577	757	825	645	980	2.55524	3.48615	3.44555	3.57598	4.95426	5.59039	4.08123	6.11755	0.000987161	0.636011	up
gene-KCTD7	153	191	254	272	313	351	222	375	0.797905	1.17958	1.61573	1.73336	2.10059	2.44389	1.4419	2.40137	0.0395089	0.636013	up
gene-PYGO2	981	793	684	820	988	1230	1013	1484	7.27897	6.95565	6.19754	7.41839	9.44441	12.169	9.35476	13.5198	0.000406655	0.636792	up
gene-ATP13A2	841	721	687	798	835	1176	974	1418	4.75607	4.82365	4.75212	5.50351	6.08765	8.86013	6.7791	9.83431	0.000856898	0.637628	up
gene-LOC100847773	205	184	140	211	182	177	326	414	1.40803	1.49559	1.1597	1.75448	1.60652	1.62015	2.79605	3.50242	0.0283664	0.637883	up
gene-ATXN7L3	767	783	839	689	759	1230	1065	1396	4.33839	5.25361	5.78609	4.75838	5.54329	9.25002	7.50201	9.70292	0.0032341	0.63862	up
gene-CEP250	326	247	333	232	367	393	341	543	1.01104	0.855227	1.2302	0.843218	1.38634	1.56878	1.24464	1.95468	0.000613612	0.639344	up
gene-MOCS1	612	428	471	596	674	736	748	875	5.24394	4.36805	4.93423	6.1837	7.42089	8.46731	7.9848	9.13827	0.000134978	0.639666	up
gene-CMTR2	153	93	155	130	184	199	159	218	0.924183	0.656218	1.13384	0.948898	1.41979	1.61962	1.18682	1.60135	0.00493472	0.6407	up
gene-DVL2	229	231	211	272	257	382	259	479	1.72904	2.05791	1.95214	2.55293	2.48711	3.84606	2.42258	4.4642	0.0135325	0.641168	up
gene-SLC39A13	1846	1803	1641	1819	2017	2361	2657	3352	18.4104	21.3384	20.0419	22.2288	26.0812	31.5094	33.1818	41.2687	2.33753e-05	0.641725	up
gene-CCDC84	164	176	137	198	224	167	283	323	3.13353	3.95992	3.19676	4.61794	5.51676	4.23581	6.73268	7.58198	0.00617378	0.642005	up
gene-SIRPA	401	310	352	311	619	345	560	445	3.69862	3.37898	3.96512	3.49644	7.35001	4.23858	6.42572	5.03981	0.00543894	0.64241	up
gene-POGK	1081	728	715	1117	1418	1333	1060	1415	6.09543	4.93879	4.94812	7.58058	10.3998	10.0546	7.0461	9.88747	0.0062424	0.645089	up
gene-SFI1	105	94	114	120	164	160	82	228	0.539545	0.569532	0.715143	0.752006	1.08451	1.09624	0.523011	1.4367	0.0442091	0.645204	up
gene-LOC789960	226	188	213	208	248	382	234	330	1.62115	1.55281	1.77492	1.51879	1.98728	3.13277	1.58726	2.62653	0.00986458	0.645749	up
gene-BTBD3	1129	612	726	835	1096	1390	863	1342	4.18013	2.7669	2.74141	3.90185	3.61087	6.32159	2.74979	6.34609	0.011251	0.64593	up
gene-LDLRAP1	539	546	643	769	947	729	653	1401	4.83832	5.63238	7.23185	7.85774	10.8235	8.33478	7.46468	15.059	0.0130328	0.65009	up
gene-SUSD6	1598	1235	1402	1294	1952	2098	1982	1871	7.16849	6.59486	7.6964	7.10836	11.2018	12.5594	11.0723	10.2144	0.000116509	0.650406	up
gene-LIX1L	396	345	441	363	373	742	463	646	3.0057	3.09954	4.09502	3.36628	3.64992	7.51945	4.38508	6.02848	0.0200846	0.652302	up
gene-ABHD14B	601	358	464	500	606	789	532	843	6.39621	5.18332	7.14856	6.42993	8.08656	13.1277	7.13643	12.6647	0.00462285	0.652575	up
gene-SS18	903	858	799	871	813	1806	806	1519	6.94275	7.91926	7.52166	8.17756	8.32627	18.6961	7.75472	14.4927	0.0479781	0.654236	up
gene-TP53INP1	1106	483	832	927	1092	1483	841	1362	4.54476	2.34342	4.16958	4.65075	5.77374	8.13907	4.30604	6.86961	0.0336525	0.65502	up
gene-RPS6KA4	691	538	647	554	584	1055	710	1188	4.89246	4.58858	5.8855	4.94339	5.50073	10.1069	6.25965	10.7388	0.00974414	0.655362	up
gene-EPB41L5	347	248	357	366	294	651	403	552	1.89619	1.65255	2.1812	2.52046	1.78385	3.14514	2.21848	2.64286	0.0367845	0.655722	up
gene-TRIM11	405	327	363	562	495	704	431	806	3.2203	3.07072	3.52913	5.44977	5.0724	7.46631	4.26235	7.86931	0.0257311	0.657868	up
gene-PTCH1	431	245	281	312	279	586	358	611	1.39507	0.844755	0.998748	1.1061	1.04212	2.27163	1.29524	2.41327	0.0345547	0.658631	up
gene-EXTL3	753	571	696	509	650	1235	738	995	2.73794	2.45702	3.05968	2.25062	3.012	5.97478	3.31171	4.40841	0.0186327	0.658697	up
gene-TRIL	333	186	233	169	290	362	244	432	1.06366	0.69958	0.907975	0.65845	1.19191	1.53915	0.968049	1.69557	0.0122655	0.658757	up
gene-PALB2	243	118	188	225	366	227	248	277	1.12863	0.645769	1.33668	1.27571	2.42894	1.46172	1.4394	1.57694	0.0215838	0.659251	up
gene-NFKBIE	162	179	163	214	190	315	181	377	2.05587	2.68023	2.53023	3.30491	3.09834	5.33117	2.86318	5.87198	0.0319893	0.659273	up
gene-PDCD10	439	504	418	508	417	902	597	815	6.09054	9.65554	8.86452	10.6011	9.46023	19.4321	11.1594	16.5915	0.0280549	0.660416	up
gene-AGPAT1	618	523	691	574	557	1228	601	1108	5.43811	5.27553	7.37043	5.80514	6.67143	14.5973	6.65891	12.3409	0.0402162	0.662706	up
gene-COMMD5	501	468	417	526	639	707	653	808	2.66263	3.02955	2.63279	3.5524	4.34138	4.89271	4.79989	5.18744	4.85033e-05	0.663732	up
gene-B3GALT6	174	131	203	167	203	180	255	374	1.06427	0.941962	1.51448	1.2456	1.5926	1.46209	1.93867	2.80662	0.00404366	0.664461	up
gene-PWWP2B-2	138	93	69	107	132	157	180	114	1.84836	1.46732	1.12329	1.75458	2.27699	2.81042	3.00671	1.87917	0.033696	0.66491	up
gene-GAK	2006	1737	1672	1919	1755	3125	2369	3543	10.5937	10.7795	10.7694	12.3401	11.6547	21.5568	15.4711	22.8971	0.00536311	0.665037	up
gene-TECPR1	628	486	546	593	642	1055	556	1031	3.02516	2.76853	3.18647	3.50043	3.96048	6.75425	3.33317	6.08476	0.0150245	0.666089	up
gene-GRINA	1170	1035	1121	1209	1210	2032	1222	2206	14.8645	15.2723	17.391	18.7998	19.8602	33.6563	19.5302	33.7327	0.00940059	0.666205	up
gene-EDC3	705	648	563	507	654	1061	749	1069	4.29724	4.69758	4.29364	3.81426	5.13718	8.71624	5.72024	8.15523	0.00423941	0.666219	up
gene-MFSD5	468	389	456	415	649	511	548	859	5.58945	4.79277	5.88979	5.2277	9.08408	7.32895	7.43248	12.2207	7.75823e-06	0.666777	up
gene-PLCB3	685	712	697	768	772	1174	897	1399	2.98981	3.67632	3.71771	4.08951	4.34148	6.83462	4.87911	7.50358	0.00275772	0.666891	up
gene-CD58	2388	2390	2411	2611	2904	4838	2611	3877	15.1623	18.421	19.5108	20.0321	23.3979	40.6893	20.7943	30.6465	0.0149094	0.666915	up
gene-ZNF274	332	209	205	300	345	477	246	447	2.89153	2.23978	2.17771	3.18216	4.03147	5.7269	2.656	4.83807	0.027154	0.666938	up
gene-ZFP41	154	70	134	124	147	187	199	161	0.963591	0.514369	1.02318	0.944472	1.18347	1.56429	1.55192	1.23716	0.0221096	0.66738	up
gene-CBX7	1184	899	759	1007	1470	1498	1201	1406	9.27331	8.20738	7.01571	9.39069	14.3339	14.5986	11.2659	12.1297	0.00133416	0.667597	up
gene-MTFR1	426	479	467	353	395	833	564	728	3.98092	5.2481	5.42101	3.86895	4.57631	10.0925	6.36525	8.38724	0.0222933	0.669434	up
gene-TBCC	1019	852	821	889	1313	1202	1285	1464	8.86599	8.76876	8.73673	9.43941	14.7236	13.9478	13.9256	15.6467	1.16433e-09	0.670211	up
gene-RIOK1	856	821	964	862	777	1498	1210	1707	2.47415	2.80599	3.40612	3.0363	2.89061	5.77182	4.35607	6.06061	0.00910524	0.671181	up
gene-LRRK2	413	445	495	345	482	832	484	671	1.19531	1.49803	1.74926	1.21011	1.78163	3.20725	1.76906	2.38867	0.0179431	0.671296	up
gene-SLC4A2	831	718	816	791	771	1485	876	1521	4.61728	4.70903	5.64997	5.36733	5.53697	11.0692	6.06517	10.3754	0.0140099	0.674876	up
gene-LRRC57	147	152	118	85	133	249	159	186	1.72026	2.11085	1.71647	1.28176	2.03725	3.96688	2.40615	2.70156	0.0384497	0.675434	up
gene-IRF3	653	545	694	594	494	1203	638	1353	9.71238	9.53858	12.6167	10.769	9.42964	23.8689	11.795	24.7542	0.0459792	0.675498	up
Bos_taurus_newGene_3813	192	118	115	128	223	113	253	230	0.977276	0.706197	0.713451	0.791809	1.46255	0.768297	1.60241	1.43714	0.0155828	0.675606	up
gene-LOC784058	161	91	104	99	125	193	105	247	5.48127	3.66473	4.30023	4.11565	5.48341	8.77132	4.42331	10.3493	0.0351049	0.676257	up
gene-PHLPP2	262	246	150	272	218	456	274	422	0.756648	0.842331	0.529182	0.959345	0.811564	1.75747	0.987482	1.49923	0.0468745	0.676722	up
gene-ATR	155	150	154	127	129	283	152	304	0.430658	0.491851	0.521479	0.430241	0.462774	1.04775	0.526434	1.03668	0.0401321	0.677088	up
gene-TIPIN	279	226	265	221	249	463	280	465	4.0193	3.80055	4.68505	3.7975	4.42613	8.51125	4.90778	7.88533	0.0131408	0.677346	up
gene-PRPSAP1	1245	1033	983	1186	1342	1746	1550	1934	14.5568	14.2845	14.0452	16.9114	20.2022	27.2066	22.5683	27.7654	7.27751e-05	0.677637	up
gene-TMEM170A	538	424	452	413	521	818	515	828	3.52807	3.51179	3.79539	3.2767	4.49957	7.46276	4.43054	6.67571	0.00393896	0.677971	up
gene-SLC12A2	2809	2213	1285	1893	3786	2347	2135	3898	9.51511	8.88299	5.31769	7.82328	16.5561	10.5978	9.00183	16.3469	0.0196768	0.678716	up
gene-GFOD1	2335	2558	1671	2876	4556	3239	3434	2599	6.28553	8.15412	5.49861	9.45075	15.8021	11.6257	11.6083	8.59267	0.0259988	0.67973	up
gene-SMCO4	314	212	186	339	329	366	353	525	6.79052	5.35583	4.893	8.90778	9.05058	10.7854	9.52788	14.197	0.00735928	0.680825	up
gene-PKDCC	927	1154	932	1189	1331	1333	1556	2167	8.6943	13.0052	10.7059	13.6528	16.1245	16.6635	18.2362	25.0056	0.000665504	0.681813	up
gene-PTPRA	757	717	843	671	713	1471	835	1396	5.45674	5.967	7.42914	5.83644	6.47793	14.2747	7.38377	11.9991	0.0195827	0.682937	up
gene-SH3GL1	1236	870	1151	1112	991	1824	1162	2598	11.2314	9.31627	12.7715	12.3058	11.5804	22.0599	13.1348	28.9457	0.0217858	0.683434	up
gene-TET3	153	93	79	78	107	190	126	161	0.311512	0.224461	0.194438	0.192066	0.280072	0.516208	0.320542	0.40158	0.0334141	0.684091	up
gene-LRRC24	395	239	370	393	405	504	352	854	3.07781	2.09567	3.06837	3.37512	3.97733	4.66118	3.32885	8.6899	0.0190967	0.684405	up
gene-SNX18	1365	947	960	1006	976	2033	1222	2078	7.12195	5.84056	6.1205	6.40668	6.55707	14.1431	7.93698	13.3148	0.0181442	0.685271	up
gene-IL17RA	572	772	561	728	782	1037	1026	1103	3.33439	5.55882	3.99831	5.35701	5.87411	8.06399	7.45207	8.02092	0.00303009	0.685651	up
gene-RNASET2	499	441	541	490	579	744	602	1044	4.74828	4.95728	6.28577	5.68932	7.08978	9.44468	7.13558	12.2036	0.000668718	0.686324	up
gene-ARL4A	589	511	443	593	600	1122	583	818	5.20985	5.18522	4.7406	6.30851	6.52551	13.3918	6.44553	9.08361	0.0248969	0.686733	up
gene-ALS2CL	1740	973	1511	2530	2594	2697	2286	2398	10.4563	5.84573	10.2521	17.1172	20.5726	23.816	16.2629	18.1326	0.0321745	0.688489	up
gene-PAPD5	770	825	655	610	1264	880	1035	1075	3.92091	4.92886	4.04488	3.73484	8.09494	5.80257	6.42377	6.58792	0.000370373	0.688523	up
gene-TMEM181	457	308	316	357	352	696	442	623	2.14804	1.7086	1.81496	2.04688	2.13215	4.36233	2.58987	3.59423	0.0144811	0.689055	up
gene-MARCH9	253	178	183	207	282	276	281	389	1.97513	1.63897	1.74042	1.96751	2.83279	2.87268	2.7261	3.72788	1.03627e-05	0.689125	up
gene-LIN7C	1763	1076	1092	1011	1411	2404	1336	2037	10.6191	7.66577	8.04192	7.42986	10.9465	19.3066	10.0226	15.0677	0.0164114	0.690335	up
gene-ERC1	992	899	881	705	942	1563	1135	1504	2.90492	3.18388	3.97773	3.11838	3.56327	6.02517	4.1574	6.29893	0.00273576	0.690626	up
gene-CEP162	109	139	123	103	102	241	172	187	0.424822	0.639374	0.585826	0.490987	0.513955	1.25455	0.837624	0.898895	0.0408397	0.690814	up
gene-GMCL1	342	369	320	309	343	605	448	605	2.13043	2.96448	2.71568	2.40398	2.76175	4.92748	3.91967	5.0225	0.00510602	0.692163	up
gene-NTN5	195	157	150	144	158	326	170	301	2.40369	2.33317	2.17394	2.198	2.57598	5.32311	2.54707	4.34258	0.0275891	0.692505	up
Bos_taurus_newGene_3743	258	166	190	214	299	351	249	319	1.00265	0.76203	0.900685	1.0141	1.4971	1.81797	1.20555	1.52437	0.00237966	0.69256	up
gene-C23H6orf47	195	182	184	196	293	251	273	319	2.73529	3.01329	3.14163	3.35853	5.28393	4.6886	4.7576	5.49225	2.42176e-06	0.693738	up
gene-AMER1	529	236	318	246	443	580	442	450	1.4908	0.777517	1.09552	0.850535	1.59794	2.17541	1.56568	1.54838	0.0195445	0.693817	up
gene-TMEM50B	806	749	642	731	846	1331	986	1182	9.05325	9.9476	8.81378	10.0254	12.2434	19.7041	13.6	16.0819	0.00188263	0.695593	up
gene-GAS8	44	49	39	60	74	83	61	68	0.309311	0.439652	0.333829	0.61851	0.738538	0.841404	0.568767	0.645404	0.0277696	0.696219	up
gene-RASGEF1B	416	631	380	446	416	892	610	915	3.27866	5.88269	3.65564	4.28627	4.21727	9.37856	5.9837	8.8546	0.0359054	0.696414	up
gene-TRAPPC6A	127	50	87	86	92	136	109	186	3.00401	1.38979	2.53755	2.49102	2.816	4.24733	3.18717	5.39364	0.0304273	0.696791	up
gene-CCS	1088	840	775	959	1116	1805	995	1484	22.1751	20.29	19.2749	23.8715	29.5415	49.3794	25.3916	37.0867	0.010015	0.697336	up
gene-ZC3H4	1204	977	1016	1216	1318	1992	1432	1822	5.29551	4.24129	5.26678	5.56894	6.34441	10.7081	6.73944	9.48608	0.00163405	0.697794	up
gene-PITPNB	748	726	774	710	654	1439	829	1529	5.84631	6.71918	7.38614	6.7678	6.59686	15.0649	8.08361	14.736	0.0216115	0.697938	up
gene-DZIP1	462	348	443	335	355	839	467	682	2.36391	2.10418	2.76381	2.10716	2.24397	5.75974	2.93518	4.30667	0.0289646	0.699775	up
gene-CDS2	1365	1011	1336	1023	1087	2711	1192	1966	7.99481	7.00076	9.56315	7.30567	8.19956	21.1667	8.69429	14.1363	0.0456379	0.702678	up
gene-CAPS	47	49	68	94	84	101	100	107	0.847916	1.04281	1.50008	2.07682	1.95812	2.44455	2.27086	2.37989	0.0339575	0.703027	up
gene-CPTP	469	380	343	317	374	751	456	660	6.11869	5.80983	5.40716	4.98715	6.2246	12.9577	7.38916	10.5083	0.0138326	0.704909	up
gene-ORMDL2	241	159	196	209	179	433	207	379	6.35182	4.8746	6.26576	6.68828	5.96088	15.1295	6.72695	12.1979	0.0441459	0.705587	up
gene-H2AFX	228	292	226	278	278	331	428	548	3.98025	6.03009	4.83568	5.93156	6.25458	7.72588	9.32363	11.7786	0.00307665	0.705888	up
gene-PTPRM	4482	3306	3899	3090	3627	8231	5031	4617	18.531	16.0301	19.7923	15.6197	19.0435	45.3888	25.5383	23.4357	0.031134	0.706233	up
gene-MMD	1428	1016	1041	1219	1372	2548	1401	1560	12.3831	10.3059	11.0174	12.769	15.277	29.1833	15.1291	16.4813	0.0213581	0.706366	up
gene-HYLS1	60	62	52	36	77	61	97	82	0.879239	1.03859	0.903047	0.628848	1.42693	1.16522	1.74137	1.46882	0.0107148	0.70647	up
gene-MIS12	155	170	184	119	205	271	167	306	1.89834	2.08366	2.39101	1.71746	3.21465	4.0637	2.53633	4.07962	0.00900079	0.706547	up
gene-ARID3B	251	154	175	164	207	276	250	392	1.41868	1.13717	1.15721	1.13637	1.55015	2.01009	1.92842	2.68744	0.00150671	0.706639	up
Bos_taurus_newGene_4129	223	257	334	289	372	406	390	517	1.25584	2.06967	2.52077	2.20357	2.82013	3.1532	2.67224	3.79437	0.000854252	0.707349	up
gene-RAB5C	1755	1778	1537	1692	1683	3464	1795	3231	25.3474	28.6274	26.7494	28.1013	29.5778	62.831	30.4824	57.8407	0.019022	0.707477	up
gene-TRIM35	332	350	365	361	334	714	309	786	1.46683	1.82554	1.97003	1.94441	1.89593	4.20048	1.69947	4.25966	0.0446781	0.707525	up
gene-EXOSC6	144	137	114	150	152	192	121	388	2.57015	2.88134	2.48634	3.2524	3.48356	4.55886	2.68615	8.49672	0.0407662	0.708719	up
gene-USP31	502	679	494	372	392	974	655	1105	1.08405	1.73663	1.30461	0.981317	1.09014	2.80678	1.76448	2.9346	0.04706	0.70973	up
gene-EAF1	1201	955	714	804	1089	1864	1209	1234	17.4492	16.4007	12.6657	14.243	20.3812	36.0953	21.8672	21.9967	0.0150962	0.710045	up
gene-KCNAB1	204	163	93	125	161	201	259	263	1.54649	1.47183	0.856668	1.23674	1.57344	2.0306	2.48942	2.45944	0.0118115	0.710235	up
gene-PGM2L1	1755	1744	1219	1432	2551	1913	2898	1857	5.75199	6.69049	4.91632	5.64878	10.486	8.28368	11.5508	7.33073	0.00443954	0.711602	up
gene-ATAT1	139	255	239	282	275	368	255	533	1.3475	3.04812	2.97866	3.29287	3.35002	4.70305	3.23412	6.91073	0.0376071	0.712221	up
gene-ZNF814	402	193	270	241	249	598	304	480	1.69109	1.00292	1.39132	1.28141	1.34471	3.40636	1.61176	2.56077	0.0475983	0.714414	up
gene-ARHGEF1	971	837	910	1008	828	1856	1048	1936	6.23618	6.49864	7.23876	8.07456	6.78733	16.2785	8.36469	15.7475	0.0212242	0.715229	up
gene-SMAP2	299	344	380	201	242	596	435	585	2.35187	3.19928	3.64967	1.93018	2.44495	6.25149	4.26341	5.64642	0.0408198	0.717667	up
gene-ADPRM	69	36	46	37	38	61	83	106	1.07596	0.6511	0.87343	0.69921	0.763258	1.2604	1.60902	2.03206	0.0443063	0.717841	up
gene-GAS2L1	559	429	489	417	361	820	555	1186	4.63588	4.45804	4.92476	4.54927	4.04978	9.39745	5.94357	11.9124	0.0294241	0.718237	up
gene-NAGA	941	671	854	641	628	1681	908	1433	6.73987	5.22088	9.05065	6.14302	5.64821	19.2952	7.98966	14.5175	0.0353084	0.71894	up
gene-PHF1	1770	1569	1355	1941	2134	3063	2009	2835	17.8429	18.6853	16.9545	23.8962	27.6801	41.4415	25.0374	33.621	0.00319418	0.71925	up
gene-SREBF2	1561	1338	2011	1400	1424	2974	1820	3437	6.93339	7.02347	10.917	7.58641	8.14581	17.6107	10.0643	18.7423	0.0204899	0.719274	up
gene-TTPAL	397	272	342	325	340	591	501	586	1.25053	1.76051	1.3091	1.24517	1.48576	3.22074	1.96754	3.04079	0.00224527	0.71998	up
gene-PTTG1IP	2281	1908	1972	1958	1985	4209	2150	3924	23.2539	22.999	24.5751	24.3527	26.0645	57.2067	27.2888	49.1154	0.0168182	0.720005	up
gene-SH3GLB2	800	737	473	901	866	1269	1133	1144	9.05655	9.84888	6.53976	12.3606	12.5971	19.2126	15.9814	15.8999	0.00921008	0.720242	up
gene-RAP1B	1617	1515	1622	1427	1378	3456	1803	2651	17.517	20.2791	21.8124	19.6553	20.2001	52.098	25.5836	36.536	0.0270689	0.722292	up
gene-LRP5	2188	1249	1724	1392	1613	3877	1756	2373	9.81028	6.61132	9.45314	7.66899	9.35649	23.2099	9.8485	13.1012	0.0452961	0.722835	up
gene-SIPA1L3	402	403	394	492	444	859	556	706	1.06773	1.25029	1.31965	1.6423	1.56444	3.13711	1.85237	2.28386	0.0116783	0.72327	up
gene-MFSD9	211	109	141	210	281	241	217	278	1.31575	0.80124	1.07088	1.59479	2.25207	2.00178	1.68181	2.12821	0.00675809	0.72389	up
gene-VAT1	2362	1910	2912	2069	2140	4937	2743	4139	20.0003	19.1205	30.1348	21.3774	23.3311	55.7189	28.9202	43.0276	0.0242535	0.724587	up
gene-NPHP1	110	96	65	59	78	122	127	182	0.554502	0.709983	0.401667	0.377751	0.61355	0.822184	0.799455	1.23991	0.0193671	0.726644	up
gene-CTDSP2	3285	3295	2504	3462	4647	5691	3591	5132	23.1715	27.6363	21.8061	29.6173	42.7007	53.1974	31.6286	43.8607	0.00288132	0.727245	up
gene-ROCK1	1732	2002	1671	1615	1726	3695	2268	2961	6.14	8.54554	7.26168	6.91416	7.80243	17.3621	9.91094	13.6012	0.0140372	0.727745	up
gene-SMARCD1	1057	541	759	701	998	1413	956	1201	5.71649	3.49602	5.06878	4.65825	6.95991	10.2188	6.56745	7.78273	0.00452355	0.728671	up
gene-LTBR	976	761	1169	898	920	1937	821	2166	10.7053	9.86725	15.6924	12.0446	12.9772	28.3012	11.2344	29.1491	0.0413406	0.728707	up
gene-SELENON	1615	1459	1993	1343	1396	3157	1690	3632	8.28413	8.849	12.4918	8.40587	9.21979	21.5861	10.7892	22.8737	0.0294808	0.729007	up
gene-YWHAB	4210	3450	3703	3221	3424	8446	4082	5893	35.962	34.84	38.6581	33.5731	37.6664	96.1775	43.4137	61.7993	0.0283813	0.7309	up
gene-P2RY2	1066	777	584	604	589	1165	1132	1816	3.00576	2.61021	2.1254	2.289	2.94819	4.80605	3.94423	6.18489	0.0227712	0.731911	up
gene-HOMEZ	323	137	263	233	321	327	404	401	2.41799	1.25012	2.35529	1.81648	2.13809	3.34755	2.83475	3.42904	0.00364189	0.731968	up
gene-CDH11	521	225	397	451	336	608	481	1070	3.2291	1.64752	3.01104	3.41475	2.68197	5.02761	3.71269	8.14702	0.0438222	0.732732	up
gene-ZNF783	233	348	274	248	263	440	335	711	1.30525	2.30029	1.88262	1.70898	1.89901	3.29129	2.32567	4.89928	0.0221851	0.733031	up
gene-SERINC3	1949	1763	1828	1831	1943	4171	2363	2574	21.1461	22.6216	24.2367	24.2429	27.1528	60.3328	31.9235	34.2898	0.0182785	0.73339	up
gene-MGAT4B	1645	1172	1377	1423	1640	2085	1962	3031	15.3462	13.1518	15.6996	16.3115	19.6934	26.0882	23.0823	35.0403	4.52394e-05	0.734163	up
gene-PRRC2B	4262	4628	4652	4890	6588	7477	6981	7286	8.80933	11.2791	11.7994	12.2903	17.5364	20.542	18.1095	18.4343	2.98536e-05	0.735573	up
gene-STX2	426	322	379	311	373	734	437	637	4.58832	3.99867	4.56675	3.84606	4.40145	8.01881	4.96942	6.59009	0.00875226	0.735805	up
gene-CYP27A1	458	362	457	420	380	1004	427	756	5.83891	5.45355	7.11522	6.53432	6.22692	17.056	6.76837	11.8267	0.0436894	0.736038	up
gene-CFAP53	59	52	66	47	76	116	65	81	0.39306	0.408145	0.542862	0.379375	0.655906	1.0369	0.539452	0.667249	0.0245049	0.736223	up
gene-CYFIP1	2241	1804	2015	2278	1986	5049	2284	3222	11.549	10.9898	12.6917	14.3221	13.1777	34.6846	14.6533	20.386	0.0378935	0.737247	up
gene-ENDOV	216	160	249	157	202	314	299	394	2.35412	2.31908	3.51601	2.30102	3.17027	4.84183	4.36217	5.88232	0.00324365	0.738509	up
gene-GPR27	130	106	122	117	172	231	123	197	1.16204	1.11872	1.32733	1.27916	1.97967	2.75514	1.37049	2.16211	0.00800016	0.73887	up
gene-SMIM15	156	176	248	153	224	241	263	431	2.07824	2.77631	4.05296	2.4978	3.85161	4.2932	4.3841	7.07941	0.00448548	0.738883	up
gene-CASTOR1	873	880	901	856	988	1746	976	1697	12.9753	15.4202	16.3378	15.4931	18.8909	34.6973	18.0503	31.0537	0.00609821	0.739614	up
gene-LLGL2	118	148	165	109	101	277	175	286	0.7665	1.10902	1.27228	0.839996	0.823078	2.33424	1.37474	2.22445	0.0489118	0.740062	up
gene-ARMC7	320	221	315	352	366	497	414	596	3.77493	2.95484	4.61449	5.25848	5.60784	8.0653	5.92887	8.85381	0.00115668	0.740203	up
gene-VCPKMT	60	43	39	34	60	78	42	90	0.745035	0.685143	0.59479	0.519237	0.972767	1.33325	0.83051	1.51859	0.0272153	0.74024	up
gene-ITPK1	524	334	334	341	325	761	470	789	4.32391	2.87046	3.32078	3.37753	3.29709	7.80092	4.92416	7.57273	0.0215317	0.740464	up
gene-NUS1	500	482	418	416	368	1024	619	751	3.10861	3.53742	3.17089	3.15573	2.93999	8.48863	4.78849	5.72963	0.0301884	0.74187	up
gene-DGCR8	1347	1023	1156	1126	1378	1853	1631	2354	9.27247	8.32338	9.72212	9.45963	12.2164	17.0072	13.9809	19.8931	1.40032e-05	0.741873	up
gene-GLMP	285	224	253	256	327	474	260	509	2.80891	2.98455	3.17817	3.28327	4.11187	5.65653	3.34938	5.45127	0.00453353	0.742399	up
gene-PRKCE	427	333	505	417	485	1037	460	530	1.64514	1.58134	2.44916	2.00808	2.53769	5.43038	2.30662	2.50822	0.0460847	0.742717	up
gene-CD59	2274	2569	2098	2200	2305	4259	4049	3439	28.0714	37.493	31.6488	33.1368	36.6424	70.0905	62.2298	52.1186	0.00513346	0.744796	up
gene-TMBIM6	15479	13267	12207	16324	30251	16103	22496	19546	128.7	130.42	124.046	165.615	323.979	178.476	232.904	199.531	0.00336099	0.745483	up
gene-PAG1	464	274	296	345	285	630	392	843	0.956367	0.666035	0.744645	0.866348	0.754979	1.73232	1.00683	2.13585	0.028217	0.746145	up
gene-PVR	1489	1325	1831	2459	2188	2589	3024	3397	10.8513	11.3975	16.2811	21.8282	20.5308	25.1882	27.4249	30.3797	0.00446144	0.746356	up
gene-PDGFA	1016	724	626	1133	1560	939	1412	1566	8.32755	7.40388	7.34565	11.2492	16.4826	10.1401	14.4677	16.9126	0.00351124	0.74639	up
gene-MINDY2	1375	1034	1027	1123	1067	2789	1214	1812	2.33178	1.95411	2.13374	2.02176	2.25265	5.7464	2.44006	3.38695	0.0380797	0.747946	up
gene-SMIM15-2	578	397	356	358	474	973	518	557	5.23849	4.25539	3.94811	3.9582	5.53996	11.7709	5.85277	6.19844	0.0278064	0.747997	up
gene-G6PD	509	369	587	427	371	1015	493	1063	4.52031	3.87855	6.56974	4.81781	4.29862	12.0406	5.60264	11.5783	0.0449476	0.752305	up
gene-TMEM265	103	106	103	97	88	106	198	270	2.81053	3.41158	3.43438	3.22296	3.10709	3.85473	6.75181	9.09224	0.0242347	0.752409	up
gene-DUSP11	237	199	291	366	363	458	356	544	3.95948	3.98417	5.99029	7.44891	7.9743	10.3793	7.4972	11.3172	0.00619257	0.753388	up
gene-DCBLD2	869	737	856	760	1002	1542	859	1600	3.57956	3.67878	4.38012	3.94978	5.33678	8.88579	4.49846	8.61159	0.00288873	0.75343	up
gene-TIRAP	326	209	334	396	345	686	376	538	1.81945	1.39452	2.28069	2.76297	2.56186	5.25835	2.59226	3.7251	0.0260284	0.753609	up
gene-GAREM1	255	206	172	193	206	388	205	499	0.794431	0.760152	0.652272	0.731374	0.825581	1.61547	0.793071	1.91227	0.0208981	0.755383	up
gene-GNB1	5302	6197	5204	5291	5217	12330	6598	9920	41.4491	56.2979	48.776	49.8451	51.8704	126.466	63.2897	93.7039	0.0191325	0.755774	up
gene-USP27X	41	34	41	15	49	48	48	58	0.321492	0.310605	0.3893	0.141597	0.489229	0.502839	0.466876	0.552631	0.0334742	0.756008	up
gene-CHPF2	277	414	335	426	412	581	585	736	2.45378	4.34075	3.63225	4.61502	4.70421	6.87373	6.46205	8.02112	0.00410557	0.756262	up
gene-GRK2	2075	1390	1937	1575	1925	3297	2014	3606	15.5461	12.0133	17.5261	13.9614	18.5756	31.7072	17.838	32.8068	0.00390012	0.756858	up
gene-ZNF354A	369	186	232	214	358	454	315	396	3.2838	1.95209	2.60156	2.36169	4.33092	5.48328	3.49492	4.48979	0.00404124	0.757335	up
gene-DFFA	271	158	182	135	222	417	199	286	3.22943	2.22602	2.64491	1.96318	3.40447	6.62662	2.9554	4.17954	0.0301087	0.757665	up
gene-DBNL	993	809	799	907	1004	1994	799	1600	10.2535	9.92593	10.1507	11.5117	13.4169	27.5074	10.377	20.146	0.0237093	0.757851	up
gene-TLN1	7709	7266	8218	7202	7617	15893	8513	15392	21.2329	23.6641	27.6667	24.2061	27.0253	58.36	29.1979	52.0545	0.0103055	0.758843	up
gene-SERTAD3	715	999	408	577	794	1396	846	1159	9.35892	17.8342	7.06687	9.97021	15.4128	28.5744	16.1901	22.1573	0.0343616	0.759233	up
gene-BANP	521	508	459	362	663	626	635	1009	5.14383	6.00118	5.66953	4.37384	8.4335	8.35839	7.72259	12.793	1.30162e-05	0.760868	up
gene-CORO7	292	318	258	321	256	585	332	721	1.90023	2.43869	2.05431	2.55054	2.18411	5.07289	2.7035	5.76558	0.0264562	0.762214	up
gene-CHST12	354	179	285	258	322	595	322	393	4.14502	2.59537	4.38473	3.82182	5.05418	9.63652	4.90051	5.99658	0.0210752	0.762738	up
gene-PCSK7	1009	879	976	1008	1020	1956	1274	1797	6.44482	6.64149	7.68959	7.86524	8.38478	16.6673	10.1394	14.0972	0.00341658	0.764735	up
gene-JADE1	1096	525	500	699	1005	1129	1115	1078	5.06564	2.71287	2.68423	3.78137	5.53056	6.77334	6.02729	5.76788	0.00385093	0.765473	up
gene-APC2	154	117	181	126	241	191	187	296	0.386235	0.346741	0.554717	0.38485	0.778836	0.640535	0.584096	0.913514	0.000305342	0.766388	up
gene-NXF1	930	729	730	847	1057	936	1349	1854	9.70029	8.98318	9.30436	10.7758	14.1928	13.0126	17.5213	23.7327	1.97446e-05	0.766431	up
gene-NOP53	2345	1896	2442	2015	2200	4677	2062	4686	35.6312	34.0744	45.3751	37.3648	43.1483	94.7582	39.0144	87.6724	0.0206375	0.766864	up
gene-PTEN	2616	2197	2268	1974	2116	5129	2408	4414	12.3524	13.2645	10.8294	11.6692	12.5532	32.5986	11.0454	19.2422	0.0206799	0.76798	up
gene-LOC531038	145	155	144	108	141	232	224	277	0.646432	0.820211	0.785537	0.588589	0.808003	1.38141	1.24596	1.52185	0.00242415	0.76846	up
gene-C7H19orf24	168	121	154	149	232	196	151	371	4.61706	2.6485	5.4721	4.80003	7.22859	6.82593	4.93492	12.3957	0.00365469	0.768924	up
gene-RHBDF2	393	261	345	313	327	681	377	663	2.39409	1.91137	2.57342	2.3424	2.5671	5.54108	2.85948	4.93437	0.0116065	0.76919	up
gene-VIPR1	367	308	217	526	482	753	348	641	3.12236	3.10169	2.25561	5.47443	5.28629	8.55501	3.68815	6.70729	0.0440307	0.770573	up
gene-TSNARE1	142	129	153	128	165	285	177	234	1.18653	1.37215	1.7702	1.28271	2.04193	3.30565	1.84642	2.31823	0.00492568	0.771912	up
gene-ABHD16B	60	78	50	80	84	71	135	146	0.817524	1.25206	0.826505	1.33223	1.47126	1.29025	2.29097	2.45177	0.0144028	0.771946	up
gene-PIAS3	513	419	479	465	518	918	637	870	4.04509	3.99323	4.5811	4.44996	5.23449	9.80544	6.35487	8.65251	0.0013842	0.772696	up
gene-KCTD11	174	130	105	223	233	233	251	287	1.45502	1.27929	1.06407	2.26753	2.50315	2.58859	2.60541	2.9464	0.00557303	0.772932	up
gene-CEP164	211	185	111	197	188	308	218	412	0.8135	0.842417	0.520662	0.93399	0.931595	1.58624	1.05959	1.96771	0.0143353	0.774063	up
gene-SWSAP1	108	92	110	108	236	89	140	206	2.26854	2.28672	2.8299	2.77076	6.37595	2.47104	3.66599	5.30252	0.0128617	0.774617	up
gene-DUSP8	2021	1895	1215	1790	2601	1840	3426	3225	6.4832	6.75651	5.34169	7.74578	12.948	8.98419	14.0008	12.6732	0.00100003	0.774912	up
gene-B4GALT3	300	221	225	236	355	480	237	463	3.30899	2.98114	3.12646	3.3036	5.24624	7.1095	3.3585	6.48843	0.00561471	0.775173	up
gene-ITGB1	10039	8995	10445	9235	9262	20754	11338	19675	61.4774	65.3272	87.6133	68.3522	79.306	179.973	92.695	167.378	0.0104241	0.776255	up
gene-TUBB2A	714	703	1198	1019	1039	1812	1137	1788	9.98836	11.6306	20.4848	17.3971	18.7355	33.8186	19.8161	30.7309	0.0133514	0.776923	up
gene-GNAI3	620	594	609	631	488	1470	694	1202	6.5081	7.37217	7.80709	8.08032	6.59991	20.5809	9.07028	15.4913	0.0360492	0.776956	up
Bos_taurus_newGene_5267	66	45	50	66	92	95	69	102	0.431303	0.34782	0.398567	0.526165	0.772289	0.824383	0.554878	0.817181	0.00385761	0.777135	up
gene-LOC534155	136	64	98	99	108	205	94	215	2.24683	1.2449	1.97324	1.98987	2.30301	4.52719	1.92656	4.39015	0.0354835	0.777598	up
gene-CCDC146	91	133	114	126	221	114	209	207	0.609459	1.05865	0.932944	1.03237	1.91548	1.04084	1.75259	1.75405	0.00632427	0.779024	up
gene-ZNF226	295	290	362	320	285	798	337	559	2.54661	3.05678	3.72732	3.5098	3.21736	9.5539	3.69988	6.2802	0.0421069	0.779832	up
gene-PIP5K1A	1130	1080	1080	1158	1304	2043	1505	2236	7.10094	8.0897	8.24351	8.89901	10.4075	16.8292	11.5767	16.9642	0.000309614	0.78072	up
gene-PICALM	4312	4769	4420	4201	4393	10173	5809	7367	24.5595	31.9566	31.3552	29.7139	32.7418	79.0076	42.0361	51.2775	0.0125765	0.781687	up
gene-G2E3	336	276	272	420	427	708	376	534	1.17205	1.40325	1.19561	1.78956	1.91954	3.2987	1.63368	2.28988	0.0134939	0.781899	up
gene-HIP1	1653	1582	1849	1403	1412	3304	2113	3506	5.77926	6.53528	7.89995	5.97885	6.35884	15.3982	9.1884	15.0522	0.0108267	0.782332	up
gene-WSB1	1624	1521	1008	1684	1354	3407	1684	2749	14.7761	16.3593	11.2062	18.7006	15.8723	41.3305	19.0811	30.7194	0.0309543	0.783131	up
gene-ST5	1284	1573	1251	1320	1375	2823	1813	2631	6.85541	9.92831	8.16671	8.60201	9.45542	20.0526	12.0479	17.1715	0.00676207	0.783606	up
Bos_taurus_newGene_3554	158	93	157	139	131	292	181	255	0.813812	0.521896	0.94922	0.818647	0.830067	2.12341	1.15584	1.58259	0.0188024	0.78368	up
gene-FAM13B	715	618	533	582	706	1224	844	1080	3.25052	3.31434	2.77189	3.00237	4.13768	6.78832	4.80048	5.56395	0.00133597	0.784564	up
gene-CASP6	151	134	192	207	194	400	214	264	2.7299	2.87642	4.25901	4.5826	4.53371	9.68701	4.82876	5.86864	0.0261933	0.785051	up
gene-SIRT6	125	66	95	98	132	126	130	231	1.72322	1.07765	1.59192	1.64746	2.32825	2.30087	2.23409	3.91821	0.00180005	0.785115	up
gene-VGLL3	323	161	305	145	270	424	221	565	0.712638	0.417175	0.810694	0.384107	0.794651	1.29576	0.594251	1.53414	0.0352509	0.785557	up
gene-LRRC8A	1426	2257	1756	1456	1829	3682	2529	2909	7.31664	16.0324	12.6002	10.6446	13.4654	27.5018	19.1751	20.8485	0.0131117	0.786456	up
gene-KLF13	127	141	120	82	145	232	144	224	2.46384	3.22742	2.83772	1.92389	3.62786	5.99155	3.47289	5.32672	0.00803109	0.786547	up
gene-PLEKHJ1	549	288	364	390	426	897	356	809	9.96556	6.18064	8.06759	8.6462	9.96917	21.712	8.03547	18.0371	0.0318613	0.786603	up
gene-FCER1G	70	56	66	58	74	107	76	145	2.45257	2.24967	2.89298	2.61097	3.3827	4.95107	3.1395	6.35193	0.00409091	0.78672	up
gene-CXCL14	423	332	194	313	373	482	553	605	5.93889	5.50615	3.31786	5.36004	6.73769	9.01862	9.65952	10.4239	0.00275951	0.786965	up
gene-ARL10	532	682	507	524	932	482	1113	1153	3.38764	5.36891	3.72945	4.58721	7.55635	4.75526	8.68685	8.14389	0.00368592	0.787196	up
gene-SYT2	51	93	78	64	66	78	171	158	0.245693	0.640227	0.506667	0.555291	0.410408	0.586841	1.02455	1.06998	0.0436345	0.787439	up
gene-IFNGR1	2108	1868	1976	1716	1746	4634	2113	3537	21.1258	22.1406	24.1724	20.904	22.5317	61.9252	26.393	43.5632	0.0238231	0.788004	up
gene-CCDC150	70	32	55	49	55	95	66	111	0.435834	0.231961	0.433215	0.374014	0.436306	0.785849	0.509474	0.91556	0.0198961	0.7885	up
gene-GPATCH3	176	142	186	197	277	229	237	396	1.92226	1.84387	2.49877	2.63342	3.91728	3.35087	3.24451	5.3283	0.000109938	0.789024	up
gene-RTN3	1791	1127	1473	1314	1697	2875	1800	2590	13.8787	10.3303	13.9532	12.4272	16.9451	29.7151	17.3696	24.6473	0.00189427	0.789324	up
gene-SCO1	1061	964	1126	1162	1088	2415	1537	1757	6.45201	6.92798	8.36935	8.62168	8.51538	19.5721	11.6391	13.1192	0.00895797	0.79021	up
gene-KCNC4	137	256	236	223	480	221	427	242	0.512946	1.24047	1.21895	0.949719	2.15115	1.05432	2.34611	1.10502	0.0402806	0.790654	up
gene-CACNA1G	98	80	68	51	65	127	122	162	0.283917	0.275072	0.223589	0.166848	0.241315	0.497444	0.407545	0.581807	0.0153496	0.791664	up
gene-ITM2C	710	495	909	617	615	1354	574	1894	7.94238	6.54094	12.4257	8.41398	8.85224	20.1886	7.9855	26.0214	0.0493785	0.79204	up
gene-PXN	3164	3865	3250	4777	5267	6363	6223	6421	19.3104	27.8541	24.1602	35.5324	41.3613	51.812	47.3003	47.9279	0.000773852	0.79307	up
gene-RGMA	1227	979	599	1091	1121	2131	1208	1678	8.52317	8.0442	5.08072	9.24821	10.0338	19.7366	10.4491	14.3106	0.0168002	0.79386	up
gene-CROCC	601	622	579	716	584	1342	676	1475	2.03794	2.54243	2.47347	3.05729	2.5902	6.19221	2.88847	6.22727	0.0204214	0.794347	up
gene-SERTM1	169	145	239	231	316	249	218	513	1.16416	1.17308	2.08898	1.93107	2.82681	2.26317	1.83845	4.64345	0.00880147	0.794626	up
gene-ARHGAP39	167	145	140	238	168	296	250	417	0.923204	0.800733	1.00965	1.36144	1.01289	1.82946	1.45198	2.40115	0.0137551	0.795083	up
gene-FAM76B	275	266	185	311	302	648	239	446	1.80079	2.09241	2.2539	2.45972	2.55244	5.76016	1.93457	3.59045	0.0430425	0.795563	up
gene-CREB3	463	464	437	510	614	805	639	976	6.77577	8.35946	8.21432	9.33123	11.814	16.4393	12.222	18.3308	5.80427e-05	0.796189	up
gene-MBD6	767	519	633	726	987	1009	883	1390	4.25018	3.40001	4.28775	4.90453	7.04549	7.44861	6.08972	9.45524	7.15181e-06	0.796837	up
gene-GPR161	99	85	97	66	78	174	126	177	1.26749	1.27855	1.47457	1.05001	1.23286	3.11205	2.04658	2.72964	0.0133301	0.797236	up
gene-SPATA2L	135	110	85	43	87	145	190	172	1.77999	1.71141	1.37293	0.687005	1.48613	2.55797	3.13869	2.78777	0.039297	0.797623	up
gene-TMEM165	252	210	356	231	271	585	330	479	2.95865	2.90971	5.10874	3.30888	4.09327	9.1617	4.82924	6.90358	0.0173893	0.797948	up
gene-AHNAK2	214	97	226	141	227	333	195	315	0.274648	0.146776	0.353732	0.220216	0.374279	0.570003	0.311169	0.495715	0.0165265	0.799576	up
gene-EPN2	2656	2232	2146	2616	3425	4430	3253	4340	14.3226	14.5599	14.0909	17.2874	23.6881	31.6381	21.6985	28.7332	4.57269e-05	0.800906	up
gene-CDK20	222	159	196	197	151	405	209	492	2.44425	2.0619	2.63019	2.64394	2.14236	5.95411	2.86869	6.65947	0.0332055	0.802032	up
gene-DOCK11	450	399	290	381	459	930	471	514	1.3274	1.47151	0.929642	1.29708	1.70091	2.96725	1.53655	1.74584	0.0212594	0.802697	up
gene-MFSD14B	731	595	747	655	710	1628	768	1217	5.22343	5.01696	6.47751	5.68975	6.53502	15.5311	6.84732	10.6621	0.0147582	0.804135	up
gene-MALT1	519	411	633	633	880	1022	632	994	2.48369	2.32227	3.71487	3.70553	5.42796	6.51532	3.76287	5.83489	0.00235555	0.804305	up
gene-SSH3	880	642	610	751	756	1510	872	1483	7.4279	6.34647	6.31928	7.64342	8.18276	17.1447	9.1702	15.3777	0.00571713	0.804447	up
gene-NUDT7	333	315	312	287	307	598	365	766	1.79241	1.99805	2.11063	2.37236	2.11185	4.17175	2.36589	5.04493	0.00688642	0.804459	up
gene-NADK	1604	1256	1452	1421	1479	2930	1901	2900	11.5093	10.7561	12.7162	12.1871	15.5486	28.7802	16.3876	25.9108	0.00236064	0.804489	up
gene-IQGAP1	3784	3698	4257	3682	2807	10178	4680	6770	11.9894	13.8551	16.4876	14.2373	11.4545	42.9964	18.4671	26.3407	0.0451295	0.805313	up
gene-LOC112445044	247	112	161	111	159	279	192	383	4.93043	2.66542	3.92817	2.70144	4.09683	7.43888	4.76971	9.39957	0.0190598	0.805482	up
gene-ARHGDIA	3661	3347	3770	3229	3156	8069	3913	7380	43.9199	47.5492	56.2901	47.6742	49.5732	131.196	58.5769	110.002	0.0169498	0.806968	up
gene-EMP2	3315	3585	3017	3666	5075	5812	5578	5435	19.7354	24.4294	21.7417	27.4391	39.3935	45.2765	40.0337	39.2182	1.79575e-05	0.807396	up
gene-KLHL25	885	815	611	885	1721	1023	1174	1237	5.76326	6.4421	4.83544	6.99573	14.8456	8.79464	10.1499	10.0492	0.00106874	0.807584	up
gene-HAUS7	309	331	310	368	377	726	342	692	1.57383	1.8215	1.90542	2.40984	2.33306	4.72033	2.51263	4.23194	0.0123682	0.809147	up
gene-CASP9	161	56	164	114	124	257	160	247	1.07547	0.433767	1.32799	0.937011	1.04625	2.25715	1.30604	2.17701	0.0429246	0.809305	up
gene-IRF2BPL	1300	392	438	603	948	1183	994	1146	8.08272	2.88022	3.32323	4.57392	7.59302	9.80529	7.69365	8.75014	0.0262201	0.810444	up
gene-PRDM1	103	65	78	98	91	213	81	162	0.46902	0.299097	0.432968	0.533847	0.53297	1.29363	0.40109	0.899145	0.0439921	0.810515	up
Bos_taurus_newGene_2868	94	77	93	84	126	108	137	203	0.8636	0.762414	1.11956	1.15436	1.3571	1.35725	1.60355	2.27224	5.73494e-05	0.811663	up
gene-ACD	134	66	126	119	128	230	107	254	1.7904	1.03769	2.26907	1.96185	2.21436	4.27797	1.78422	4.50779	0.0285913	0.812073	up
gene-PLEKHB1	215	284	125	247	163	392	365	531	2.66604	4.12341	1.90606	3.67704	2.60703	6.26764	5.65125	8.01724	0.0412979	0.81465	up
gene-EIF4EBP3	88	70	62	116	108	133	152	157	2.86803	2.69949	2.45808	4.62997	4.55711	5.81879	6.22381	6.32859	0.00422324	0.814754	up
gene-SLIT3	573	425	649	414	333	1132	596	1303	1.44169	1.26339	1.99651	1.27189	1.07851	3.79842	1.86906	4.02658	0.0481098	0.81513	up
gene-PLEKHH2	149	97	119	104	162	246	170	164	0.517183	0.397433	0.501442	0.439456	0.722976	1.13908	0.733255	0.697736	0.00426412	0.816491	up
gene-TCF7L2	316	351	282	270	327	618	371	678	2.52864	3.43009	2.38024	2.63992	4.14311	7.42656	3.17046	7.77431	0.00505294	0.816638	up
gene-TPRN	429	339	421	398	467	527	577	1089	3.79247	3.53752	4.55062	4.29275	5.31424	6.2129	6.35372	11.8336	0.000554459	0.817399	up
gene-QSOX2	1014	1161	760	1163	1118	2033	1471	2097	6.13638	8.30851	5.61797	8.58368	8.70907	16.4017	11.08	15.5775	0.00407553	0.818237	up
gene-ATXN3	332	150	243	240	234	582	305	402	1.45123	0.769263	1.30994	1.27088	1.30976	3.41954	1.68146	2.18088	0.0289988	0.818361	up
gene-ADAMTS10	1751	1222	1317	1698	1588	3226	1625	3288	9.45767	8.1262	8.97905	11.2026	10.8947	23.0135	11.1146	21.9459	0.00992837	0.818453	up
gene-CYBA	250	229	155	165	195	508	222	345	8.07229	8.75719	6.09323	6.47779	8.1098	21.8992	8.91707	13.6848	0.0349181	0.818808	up
gene-JAM3	1182	1029	1082	1230	1247	2246	1198	2762	7.93264	8.165	8.87307	10.0703	10.7739	20.0862	10.0071	22.7528	0.00610869	0.819324	up
gene-SIPA1L1	297	323	309	188	165	618	438	598	1.06819	1.23372	1.20578	0.846989	0.622353	2.57771	1.61635	2.54264	0.0494226	0.819656	up
gene-RASD1	813	1228	1407	1004	2446	1197	2136	1534	12.4496	22.2381	26.346	18.7686	48.2539	24.428	40.7417	28.8469	0.0104884	0.821335	up
gene-RETREG3	1558	1123	996	1253	1762	2295	1890	1988	11.06	9.42422	8.64331	10.8583	16.1096	21.7269	16.7057	17.3294	0.000100894	0.824264	up
gene-REEP4	223	115	169	122	154	354	213	281	2.9974	1.89017	2.87459	1.98719	2.62539	6.41232	3.60214	4.69437	0.0175261	0.825136	up
gene-PHLPP1	517	457	549	651	697	1064	672	1146	2.1656	2.26266	2.80974	3.32644	3.75684	5.94237	3.50531	5.8908	0.0016112	0.826109	up
gene-COX8A	758	518	593	470	544	1208	618	1462	34.7272	28.0676	33.2444	26.2929	32.1397	73.8546	35.2753	82.3301	0.0154007	0.826166	up
gene-CAMK1	120	76	116	112	83	201	147	274	1.93983	1.44866	2.28265	2.20872	1.7137	4.33481	2.94966	5.43262	0.0221779	0.82921	up
gene-CRELD2	194	201	240	236	133	388	290	675	3.27945	4.01561	4.97885	4.87117	2.89563	8.76909	6.1242	14.0605	0.0473148	0.829486	up
Bos_taurus_newGene_2756	612	498	468	577	685	1244	665	872	3.82852	3.68098	3.58048	4.40402	5.51527	10.3731	5.17807	6.6955	0.005197	0.829723	up
gene-ZNF10	181	74	92	89	185	145	197	174	0.780852	0.347941	0.447953	0.43683	0.972303	0.999765	1.15878	0.870853	0.00469903	0.829847	up
gene-MEX3D	1074	770	770	1158	956	1982	1140	2140	9.13445	7.74074	8.00598	12.0167	10.4794	22.4853	12.0719	22.353	0.00956503	0.831484	up
gene-VCL	8286	8379	9307	9047	12357	16315	9911	19491	36.2417	43.6776	50.3717	48.5395	69.3742	95.5811	54.0872	104.522	0.000474079	0.831678	up
gene-IMPA2	326	171	333	322	313	650	425	466	5.18004	3.20457	6.461	6.25063	6.40702	13.7823	8.41909	9.09831	0.0148736	0.832193	up
gene-RAB11FIP5	573	624	759	622	900	1095	800	1517	2.91164	3.46644	4.28349	3.4929	5.80034	6.99747	4.98098	8.44703	0.000290091	0.83327	up
gene-BCL3	301	326	309	432	253	760	354	937	3.85672	4.93675	4.83262	6.74213	4.1658	12.9706	5.64473	14.7415	0.0483922	0.833726	up
gene-RAB8A	560	389	533	461	522	1027	604	1029	8.43653	6.93527	9.82156	8.47371	10.1434	20.6526	11.3438	19.056	0.00354822	0.835064	up
gene-WIPF3	2417	1961	2849	3224	2918	6255	2938	4964	13.5617	12.9518	19.323	22.3446	21.0559	46.7136	20.3674	33.9297	0.0161732	0.835349	up
gene-ESYT1	2011	1623	1439	1684	2030	3865	2171	2852	10.6313	10.1485	9.2955	10.8615	13.8277	27.2478	14.2931	18.514	0.00358008	0.835688	up
gene-SAP30	29	46	27	22	51	33	66	58	0.745125	1.42976	0.866883	0.705421	1.72045	1.13824	2.15173	1.88778	0.0252575	0.836916	up
gene-TICAM2	225	208	251	277	307	413	350	538	1.89675	2.08318	2.55977	2.85649	3.30897	4.66861	3.68665	5.58945	0.000169929	0.837671	up
gene-DDX58	262	226	270	207	249	667	259	367	1.19567	1.21919	1.50574	1.15172	1.47727	4.06105	1.49722	2.05959	0.0346956	0.838668	up
gene-AKAP11	875	684	739	727	706	1858	929	1420	2.10842	1.94739	2.1938	2.12087	2.20728	5.98262	2.81026	4.16944	0.0134437	0.839576	up
gene-BET1L	576	432	543	541	694	1004	628	1135	4.87344	4.2928	5.53597	5.50632	7.50553	11.002	6.39834	11.4255	0.000419192	0.839754	up
gene-REXO5	96	118	129	79	118	187	170	230	0.73991	1.08987	1.25219	0.774612	1.19341	1.99124	1.66854	2.28937	0.00274249	0.839971	up
gene-CFLAR	987	662	847	603	666	2061	801	1455	4.52136	4.67578	5.81867	4.21278	4.15092	15.147	5.64707	8.1631	0.0366884	0.841081	up
gene-CALM1	22837	37278	13366	23603	38717	32959	51809	39097	222.264	468.854	171.604	315.74	536.999	430.396	677.276	526.925	0.0144339	0.841833	up
gene-ZBTB8A	73	45	72	66	54	159	70	136	0.882035	0.640356	1.06438	0.96887	0.841605	2.5728	1.0567	2.03144	0.0468254	0.84215	up
gene-SUV39H1	101	80	91	74	76	172	115	214	0.826693	0.771839	0.912497	0.741963	0.8007	1.88983	1.17304	2.16366	0.0120733	0.84251	up
gene-ZDHHC9	428	367	514	411	448	893	575	942	3.40294	3.54344	4.93145	3.9101	4.53215	10.3438	5.58392	9.54285	0.00326709	0.844545	up
gene-GNA11	723	783	778	682	750	1815	1013	1267	11.0159	14.1075	14.5022	12.6811	14.7203	36.8876	19.2297	23.7215	0.00970998	0.844818	up
gene-PTPRS	2548	2124	2644	2530	2970	4546	2820	6234	8.53747	8.14121	10.228	9.80758	12.9091	19.8256	11.2047	24.6819	0.00133778	0.845105	up
gene-CNNM2	191	149	197	183	234	404	210	332	0.458198	0.42207	0.625241	0.540316	0.738809	1.34477	0.627574	1.00536	0.00434206	0.84603	up
Bos_taurus_newGene_5456	60	40	35	49	75	79	64	86	0.66701	0.423055	0.439124	0.653948	0.878721	1.16733	0.582808	1.10936	0.00175805	0.847136	up
gene-CASP2	195	138	178	123	179	357	164	342	2.31132	2.02062	2.52197	1.73091	2.77126	5.47649	2.53577	4.81864	0.0125715	0.848543	up
gene-DCLK2	96	103	114	112	102	174	112	350	0.591004	0.651324	0.760114	0.753849	0.59015	1.3344	0.728519	2.01268	0.0265779	0.849506	up
gene-PROSER3	136	92	97	94	165	63	290	190	0.928684	0.738562	0.796978	0.785711	1.45262	0.570446	2.45408	1.57568	0.0364375	0.85217	up
gene-LOC107131134	126	61	103	64	104	220	81	167	0.917195	0.527622	0.922342	0.569572	0.981038	2.14549	0.731688	1.49921	0.0416681	0.853091	up
gene-HPCAL1	828	845	855	773	675	1738	825	2391	10.7551	13.0481	13.7543	12.2487	11.4253	30.1208	13.5333	38.1513	0.0262253	0.853622	up
gene-STAC2	63	48	19	48	56	69	54	124	0.474332	0.426158	0.168591	0.441503	0.540441	0.68748	0.505313	1.15391	0.0436217	0.854522	up
gene-AACS	227	190	226	159	169	460	232	476	1.66832	1.65109	2.03786	1.42045	1.60119	4.52261	2.13168	4.30865	0.0207476	0.854708	up
gene-KCNA3	96	40	41	32	51	100	68	125	0.240552	0.116953	0.124485	0.096588	0.165037	0.334924	0.210788	0.38521	0.0443989	0.856766	up
gene-SPHK1	93	71	88	85	119	183	101	154	0.921779	0.84031	1.23955	1.24975	1.66746	2.75849	1.41122	2.11199	0.00324266	0.857454	up
gene-NR1H3	1463	1375	1110	1297	1710	2654	1857	2511	21.1217	23.0075	18.9247	22.4273	30.8409	50.2431	32.7862	42.6436	0.000152184	0.857977	up
gene-SGSH	259	183	266	229	248	665	206	404	2.57339	2.09758	3.34139	2.74458	3.19811	8.84661	2.52618	4.96289	0.0429545	0.859571	up
gene-DENND2A	671	596	768	482	421	1463	633	1741	3.3927	3.56385	5.39281	3.65928	3.37819	12.2257	4.93894	12.9064	0.0482353	0.859825	up
gene-GAPDHS	34	23	43	42	60	53	55	72	0.444357	0.358668	0.691923	0.667908	1.02144	0.934368	0.903239	1.16678	0.00417247	0.861443	up
gene-ZNF132	115	102	114	90	171	157	178	204	0.740175	0.782893	0.898621	0.704867	1.41765	1.36929	1.44872	1.61189	1.15839e-07	0.864373	up
gene-PRDM16	180	117	111	79	129	245	183	250	0.563861	0.369247	0.349655	0.341505	0.417983	0.970664	0.790345	0.76506	0.00678271	0.865066	up
gene-MFSD12	372	311	362	383	387	661	552	827	4.0828	4.26595	4.65015	5.55134	5.3209	9.99961	7.33211	11.3779	0.000343951	0.865119	up
gene-DGKQ	426	362	361	456	381	792	600	960	2.44176	2.89344	2.50456	3.15602	2.79072	6.0806	4.25635	6.76019	0.00292694	0.866559	up
gene-TMCC2	121	123	127	118	197	187	170	281	0.769224	0.932102	1.01162	0.922779	1.62412	1.59591	1.34766	2.20038	4.40751e-06	0.867196	up
gene-ANKRD13D	412	275	298	431	318	796	366	923	4.08996	3.33422	3.72795	5.34714	4.21242	11.0304	4.4785	11.4144	0.0249482	0.867334	up
gene-RASSF1	1564	1072	930	1333	1461	2585	1551	2601	19.6547	16.3298	14.0782	20.4906	23.914	45.3772	24.554	41.5683	0.00228641	0.86757	up
gene-DENND3	1269	792	1180	1142	1228	2958	1223	1742	5.36871	3.96402	6.06458	5.87921	6.68966	16.655	6.42702	9.04482	0.0202479	0.868076	up
gene-ZNF852	84	33	65	94	129	134	76	119	0.549988	0.252145	0.517081	0.751264	1.08853	1.17372	0.62008	0.959963	0.0278506	0.868798	up
gene-FLNB	8136	8252	8509	8965	12222	16690	14933	12650	19.884	23.8635	25.4444	26.8182	38.3914	54.6142	45.5129	37.8973	0.000108131	0.869264	up
Bos_taurus_newGene_5768	522	305	291	646	1010	679	547	718	2.08219	1.41807	1.9436	4.55952	5.28089	3.47693	2.62377	3.89099	0.0141505	0.870278	up
gene-TRAM2	513	221	608	432	406	1070	451	1038	2.27533	1.24444	3.6515	2.49427	2.166	5.56334	2.31832	5.06889	0.0455432	0.870665	up
gene-WNT11	536	374	502	603	741	906	650	1133	4.81938	3.73072	4.62228	5.76597	8.35435	8.1741	7.40317	12.7193	0.000230898	0.87261	up
gene-TNFSF12	806	462	538	445	599	1353	566	1210	14.1591	9.54907	11.5274	9.49699	13.5097	31.7753	12.3673	26.0887	0.016088	0.873685	up
gene-ZEB2	79	52	84	48	66	140	71	169	1.07536	0.82844	1.39728	0.802701	1.15844	2.55151	1.19566	2.84135	0.0245333	0.875371	up
gene-CSNK1E	1286	1176	1107	1363	1528	2453	1609	2830	11.8751	12.3773	12.5694	15.0709	18.203	29.551	18.2153	31.517	0.000378791	0.875903	up
gene-SLC29A1	8983	8295	10796	9729	10578	20165	9936	24134	96.4859	105.329	141.812	127.656	146.455	288.623	132.763	318.316	0.0062029	0.87617	up
gene-OSTF1	554	535	731	667	760	1424	665	1371	9.66323	10.9902	15.8002	14.3771	17.2391	34.702	14.7476	29.5555	0.00706921	0.876291	up
gene-ARHGAP26	295	206	245	166	252	616	253	370	0.819505	0.652688	0.860169	0.582833	0.866791	2.64496	0.8962	1.21844	0.0230336	0.877183	up
gene-PIM3	1149	965	765	1150	1099	2569	1053	2040	12.4731	12.387	10.1432	15.2371	15.3642	37.1818	14.2262	27.1869	0.015897	0.879981	up
gene-ZBTB39	371	308	469	329	608	603	625	672	1.33108	1.31196	2.06454	1.44187	2.81629	2.89451	2.80055	2.97227	1.52404e-06	0.882031	up
gene-MME	882	691	765	328	820	491	1231	2192	5.66181	5.24	5.99991	2.56774	6.754	4.20509	9.80024	17.2375	0.0346289	0.882092	up
gene-LOC101906676	134	100	129	123	70	243	187	344	0.467981	0.409628	0.54732	0.520185	0.311167	1.12752	0.81276	1.47226	0.03557	0.883407	up
gene-TMEM35B	80	54	55	40	46	136	86	115	1.01854	0.817434	0.849705	0.613482	0.756517	2.3306	1.37443	1.81523	0.0288723	0.884059	up
gene-INAFM2	353	274	230	298	382	566	399	619	2.4866	2.28084	1.98139	2.55749	3.46501	5.31713	3.5026	5.3618	0.000183227	0.884968	up
gene-ERRFI1	481	635	490	690	526	1208	788	1486	3.63054	5.66707	4.51708	6.35113	5.10781	12.157	7.40371	13.7792	0.0110595	0.885607	up
gene-VPS37B	422	530	507	583	585	980	744	1248	3.74918	5.57164	5.45857	6.29394	6.70033	11.5706	8.17956	13.6262	0.00123873	0.886183	up
gene-SLC49A3	508	513	374	544	439	1091	632	1179	3.5637	4.3986	2.71712	4.65089	3.66993	10.5688	5.17992	9.57583	0.0106217	0.887316	up
gene-AK4	354	528	332	333	357	764	656	910	1.56596	2.22108	1.87759	1.56453	1.51526	3.60793	2.82434	3.88818	0.00704882	0.887393	up
gene-PKMYT1	111	103	171	136	279	229	118	266	1.2684	1.14325	2.00262	1.7131	3.35555	3.15853	1.65162	3.69594	0.0108494	0.887431	up
gene-SHMT1	181	136	132	123	233	325	139	259	1.63504	1.45033	1.45255	1.3516	2.70777	3.92159	1.56191	2.8746	0.0062691	0.88754	up
gene-MYADM	5778	4640	5502	5093	3922	12583	6750	12642	62.0138	58.9809	72.1846	66.2582	54.1064	175.876	88.6817	163.629	0.0166646	0.887705	up
gene-SFXN5	99	98	139	79	115	259	202	111	0.550493	0.648459	0.952437	0.539081	0.829048	1.93109	1.42235	0.757455	0.0318096	0.891197	up
gene-FRAT2	103	86	83	71	143	142	134	168	0.669994	0.661193	0.659029	0.564725	1.20029	1.24004	1.08648	1.34661	2.12149e-06	0.892439	up
gene-BAHCC1	380	194	182	233	364	530	314	442	0.866571	0.522557	0.507035	0.647637	1.06835	1.61203	0.892215	1.23725	0.00377977	0.892836	up
gene-COLGALT1	1091	707	1132	818	894	2027	1298	2190	7.81887	5.98034	9.91756	7.10336	8.41483	19.3642	11.5999	19.3001	0.00470552	0.893277	up
gene-SASH1	1133	939	938	840	898	2597	1093	1876	3.62433	3.56791	3.60812	3.29103	3.71734	10.9539	4.36935	7.38217	0.0167833	0.893326	up
gene-SCML2	105	84	107	114	86	176	144	322	0.599496	0.566382	0.748334	0.796535	0.63278	1.34367	1.02622	2.27068	0.0145621	0.895345	up
gene-CYP2D14	309	484	386	285	329	719	514	1022	2.66983	5.90744	5.20774	3.32925	3.8322	8.11737	6.24732	12.1965	0.013031	0.895378	up
gene-PYGL	838	937	1195	810	671	2448	1350	1989	5.05597	6.95322	9.34922	5.67121	5.26695	18.9796	10.1362	13.8601	0.0271828	0.895686	up
gene-NSDHL	123	92	112	92	87	224	150	262	1.28383	1.13072	1.43909	1.16504	1.16593	3.13231	1.91298	3.33321	0.0103799	0.896109	up
gene-CACNB3	430	591	416	553	531	1191	700	1006	3.36558	5.67719	4.12294	4.95907	5.29038	13.292	6.56081	9.54386	0.00744337	0.897308	up
gene-RIPOR1	4270	3491	4456	5783	4982	10569	5744	9655	17.0611	17.938	25.774	32.2187	27.0028	64.6961	29.122	52.849	0.00629978	0.897404	up
gene-MTA2	1045	1092	954	998	927	2551	1351	2168	8.78359	10.859	9.78689	10.0898	10.033	28.6361	14.1688	22.4185	0.00925451	0.897561	up
gene-MXRA7	2157	1605	2115	1519	1661	4632	1936	4387	27.0997	23.8746	32.5445	23.308	27.0358	77.9326	30.508	68.1703	0.0176045	0.897947	up
gene-BCORL1	372	253	304	207	338	600	412	578	1.16077	0.930885	1.15803	0.783827	1.35641	2.49105	1.60553	2.21877	0.000967473	0.898694	up
gene-BCAR1	1231	1255	1333	1757	1633	2804	1774	3579	9.13002	10.9591	12.0335	15.8918	15.5844	27.7227	16.4261	32.5792	0.00264688	0.898838	up
gene-NECTIN3	426	379	407	409	470	1112	418	733	1.52556	1.64833	1.88791	1.74279	1.71851	4.05992	1.54217	2.7797	0.014892	0.900358	up
gene-PISD	413	461	541	606	529	978	866	1171	3.89194	5.09537	6.15237	6.94008	6.47858	12.4153	10.2067	13.5915	0.00168342	0.900485	up
gene-ZC3HAV1L	468	254	299	391	455	835	388	712	1.62169	1.04037	1.26787	1.65412	2.03389	3.86304	1.67483	3.03204	0.00724884	0.901024	up
gene-ASPN	1080	597	1114	628	684	1730	910	2652	10.5012	6.86488	13.2395	7.45173	8.55908	22.4287	11.0165	31.6698	0.0306242	0.901326	up
gene-RIT1	877	1018	1092	956	986	2724	1391	1555	6.27105	8.60008	9.54641	8.33615	8.98133	25.9045	12.3415	13.6434	0.0152337	0.901631	up
gene-TNRC18	2358	1757	2283	2253	3187	4224	2981	4500	4.88281	4.0005	5.77808	5.5945	8.39254	11.5845	7.64169	11.4064	9.20651e-06	0.902359	up
gene-LAPTM5	715	682	783	701	816	1691	854	1604	7.6011	8.57059	10.1784	9.09785	11.1814	23.982	11.308	20.9505	0.00331949	0.903045	up
gene-SLC2A9	132	73	138	100	159	308	128	135	0.540002	0.345072	0.697864	0.546379	0.857602	1.65732	0.644505	0.67107	0.033044	0.903809	up
Bos_taurus_newGene_2150	340	92	209	247	237	548	221	491	1.0071	0.322295	0.756867	0.893439	0.904939	2.16605	0.815583	1.78746	0.0483804	0.903982	up
gene-CCSAP	342	216	204	323	331	581	334	625	1.6911	1.26372	1.27445	2.16113	2.12586	3.85458	2.05378	3.93327	0.00395292	0.90437	up
gene-TBKBP1	973	748	639	631	845	1355	1286	1690	6.09128	5.53677	4.89172	4.8182	6.81377	11.31	10.0284	12.9969	8.21359e-05	0.904641	up
gene-CMTM7	139	113	121	139	134	329	127	289	2.7465	2.67173	2.92149	3.44227	3.4141	8.77281	3.28557	7.09381	0.0190743	0.904736	up
gene-MGAT1	2338	2137	1912	1919	2140	5326	2617	4052	19.3144	21.1484	19.5149	19.5318	22.8708	60.3363	26.9821	42.0716	0.00648399	0.904931	up
gene-ASB6	325	246	368	324	488	521	435	768	3.59933	3.21299	4.96765	4.36965	6.97219	7.70318	5.99608	10.4459	1.42594e-05	0.90562	up
gene-ST3GAL4	662	644	684	660	696	1624	734	1526	8.46712	9.73151	10.6799	10.2907	11.481	27.7014	11.6995	23.9588	0.00756446	0.906305	up
gene-LOC112444847	122	203	145	107	100	272	260	397	2.26101	4.52822	3.35706	2.42844	2.39823	6.73906	6.11734	9.1502	0.0286483	0.906993	up
gene-PRSS53	146	164	148	151	246	163	288	391	0.80323	1.12673	0.964742	1.26475	1.63491	1.16292	1.79605	2.7437	0.000120928	0.907357	up
gene-DIP2A	820	542	657	617	807	1753	743	1125	2.10526	1.64146	2.08982	1.96178	2.67416	6.03978	2.37892	3.54575	0.00889625	0.908172	up
gene-HSD17B1	78	89	74	103	193	107	138	166	1.15724	1.55352	1.34069	1.85779	3.70322	2.10987	2.55712	3.03152	0.000878214	0.908439	up
gene-UNC93B1	192	143	249	221	182	527	222	457	1.93405	1.70161	3.06993	2.70668	2.36189	7.08435	2.78242	5.66351	0.0272065	0.908939	up
gene-ANKRD13B	273	163	248	211	240	390	362	576	3.32284	2.3404	3.69662	3.13742	3.77044	6.33188	5.50003	8.62198	0.000656406	0.909454	up
gene-ING2	203	283	227	192	443	223	491	445	2.0183	3.35588	2.76052	2.34893	5.73591	2.97917	6.14346	5.48984	0.00132386	0.90957	up
gene-BLOC1S4	81	63	67	76	82	143	110	165	1.25148	1.15103	1.25897	1.42734	1.61766	2.94285	2.10951	3.13592	0.000972249	0.909611	up
gene-HID1	744	350	491	425	682	1363	491	796	5.13737	2.82538	4.11794	3.54919	6.01959	12.4548	4.20907	6.6987	0.0214721	0.910666	up
gene-RASAL2	477	393	542	458	359	1394	556	859	1.07101	0.957641	1.36776	1.15691	0.955042	3.83752	1.4303	2.18303	0.0360207	0.911227	up
gene-LMOD1	4200	4119	1619	4326	8627	3378	6533	6558	38.8515	45.0526	18.3047	48.8317	102.804	41.658	75.253	74.488	0.0186686	0.912396	up
gene-ZNF436	383	254	300	257	490	650	342	550	1.96561	1.53808	1.87522	1.569	3.19371	4.447	2.11172	3.46389	0.000867809	0.912567	up
gene-NEDD4	1140	840	715	1065	1478	2187	1394	1292	3.79621	3.10439	3.44318	4.66787	6.72393	11.7466	6.7429	6.29858	0.00273885	0.913091	up
gene-FBXL14	475	216	268	234	377	653	415	571	3.59506	1.99351	2.27795	2.196	3.55717	5.65146	3.71304	4.83564	0.00365755	0.913213	up
gene-CHST7	310	215	144	240	297	566	265	415	3.24221	2.47859	1.78758	2.90652	3.88611	7.56688	3.39301	5.47429	0.0114438	0.913361	up
gene-KIF13B	539	624	806	554	548	1548	885	1413	1.2548	1.68948	2.46321	1.57765	1.6107	4.76553	2.72755	3.98242	0.0125511	0.914171	up
gene-CORO1A	127	81	106	149	110	325	126	231	1.85438	1.40227	1.87499	2.66072	2.05053	6.31781	2.29691	4.10429	0.0355234	0.914447	up
gene-HSD17B11	169	132	209	134	145	372	244	355	2.36155	2.13512	3.51393	2.22775	2.60784	6.81046	4.1513	6.00166	0.00877199	0.915532	up
gene-EFNA5	87	83	56	44	84	185	77	110	0.408124	0.422066	0.311212	0.250428	0.460394	1.11301	0.408625	0.613221	0.0309889	0.917975	up
gene-TSPO	266	238	365	345	314	859	347	564	7.44296	7.87624	12.5203	11.7971	11.3207	32.1359	12.1029	19.4249	0.0230203	0.918981	up
gene-CD1D	56	35	55	77	51	134	80	125	0.740429	0.546504	0.88673	1.24097	0.862391	2.36932	1.31628	2.03759	0.0282201	0.920967	up
gene-OSBPL5	550	539	482	261	474	1063	565	1082	3.70818	4.22822	3.77588	2.04086	4.08883	9.40028	4.50416	8.51256	0.0119256	0.920976	up
gene-PTBP1	2508	3016	2485	3155	2427	6745	3746	6807	18.8163	26.8294	22.5515	28.9543	23.3457	66.0527	34.0238	62.8316	0.010712	0.921601	up
gene-GNG2	684	424	595	395	410	1418	499	1285	7.72669	6.02528	7.93961	5.48569	5.55448	17.5083	6.84256	18.9515	0.0369351	0.921763	up
gene-CORO1C	684	802	737	756	749	2047	994	1344	6.72135	9.30995	8.84316	9.05903	9.47084	26.81	12.1617	16.2059	0.0112894	0.921981	up
gene-PTPRU	551	383	430	473	423	1258	375	1127	2.29065	1.88072	2.18808	2.38905	2.2579	6.98107	1.94278	5.75475	0.0333878	0.922643	up
gene-PTK7	160	74	93	102	96	299	117	216	0.872324	0.475726	0.61614	0.678344	0.674685	2.18199	0.797802	1.44654	0.0368829	0.92356	up
gene-IP6K1	884	559	757	654	752	1880	750	1519	6.18304	4.38524	7.17961	4.95477	5.59264	14.7978	6.41257	10.9737	0.0119543	0.923753	up
gene-C10H15orf62	162	86	194	180	143	443	242	226	1.13589	0.712595	1.65687	1.5381	1.29232	4.13751	2.10984	1.94161	0.0391998	0.923757	up
gene-CDC42BPB	2319	3150	2403	3009	2720	6989	3801	5534	8.56542	13.7274	10.813	13.5063	12.9615	34.369	17.5018	25.0964	0.00883412	0.924543	up
gene-GABBR1	391	438	454	517	434	1097	531	1126	2.16325	2.86971	3.08422	3.49507	3.1051	8.13097	3.66874	7.67793	0.0111774	0.925282	up
gene-APBB2	2604	1698	1854	2385	3021	5057	2834	3747	10.6163	8.52742	9.24838	12.3295	16.636	25.7462	14.0536	17.6668	0.00127056	0.925423	up
gene-TNS1	14579	13628	14394	14603	18211	36530	19162	24600	32.8091	35.9559	39.2307	39.8044	52.5256	109.217	53.408	67.3522	0.00215174	0.926689	up
gene-LOC617648	331	343	320	243	314	828	408	582	1.09323	1.33845	1.28955	0.976892	1.33648	3.64605	1.67732	2.35857	0.00999777	0.927295	up
gene-TSKU	934	901	1069	1374	1391	2369	966	2924	8.21078	9.40854	11.6672	15.1598	16.1437	28.5522	10.7197	31.3427	0.0116546	0.927837	up
gene-ADAR	1066	777	803	789	1101	1934	1298	1601	3.9902	3.49926	3.6796	3.49096	5.14938	9.58442	6.06961	7.39071	0.000189376	0.928657	up
gene-OCIAD2	220	161	252	134	171	591	256	271	3.09193	2.57477	4.32816	2.21364	3.09515	11.0083	4.43862	4.62958	0.0419254	0.928896	up
gene-YRDC	165	131	149	210	154	321	296	397	2.18172	2.04426	2.41111	3.39735	2.62564	5.67975	4.89822	6.46356	0.00373198	0.929136	up
gene-FADS2	479	335	469	275	329	916	505	977	3.73138	3.08746	4.46414	2.61795	3.29848	9.51323	4.89718	9.35328	0.0130915	0.929984	up
gene-CLP1	233	211	171	250	377	263	390	527	2.78056	3.13297	2.54377	3.6848	5.79445	4.25682	5.32342	7.64911	1.43669e-05	0.930399	up
gene-MAP3K6	334	330	341	301	287	548	423	1138	1.32955	1.54944	1.66267	1.45855	1.47421	2.93222	2.09416	5.60204	0.0100055	0.930871	up
gene-ZXDC	548	486	529	768	799	960	970	1471	3.79483	3.97671	4.48242	6.49852	7.1436	8.87162	8.37585	12.5268	0.000102652	0.931372	up
gene-LGALS3BP	382	254	410	295	449	849	335	686	3.62796	2.9716	4.79956	3.55598	5.53165	11.0053	4.08333	8.20805	0.00822789	0.933083	up
gene-HIC1	397	550	272	462	390	1018	397	1224	1.66996	2.68385	1.46626	2.35679	2.08783	5.64543	2.09606	6.52343	0.0354612	0.933291	up
gene-CREB5	1070	803	739	1003	922	2675	837	1788	3.47443	3.10521	2.93734	3.88292	3.53325	10.7217	3.33382	6.8717	0.0270178	0.933427	up
gene-PARVA	1489	1183	1758	1329	1008	4303	1529	3144	12.2056	11.2716	16.9819	13.0917	10.164	47.1864	15.322	30.9359	0.0403652	0.934139	up
gene-GNA12	1227	906	1173	1132	1198	2990	1348	2142	5.06524	4.77555	6.48851	5.65452	6.10988	15.8636	6.49578	10.4463	0.00730613	0.934891	up
gene-HMG20B	850	820	646	739	893	1993	987	1427	10.97	12.525	10.1921	11.9974	14.8588	35.6334	16.3771	22.6257	0.00424167	0.935177	up
gene-C1QTNF5	211	174	208	200	172	560	151	511	3.68953	3.6035	4.44546	4.26118	3.85075	13.0786	3.29635	10.9976	0.044672	0.93543	up
gene-LONRF1	236	306	272	120	281	468	451	442	1.51023	2.31944	2.13422	0.940582	2.31893	4.00733	3.60342	3.48548	0.00628338	0.93559	up
gene-KLHL36	621	532	463	572	554	1452	648	1164	2.3319	2.7079	2.97454	2.38417	2.43831	6.61717	2.75813	5.30919	0.00912125	0.935978	up
gene-RAPGEF5	269	193	136	176	147	604	217	350	0.898121	0.761297	0.553001	0.717041	0.63264	2.76998	0.905889	1.43991	0.0497725	0.936068	up
gene-LPCAT4	436	246	250	301	318	699	330	826	4.3802	2.92873	3.28555	2.9965	3.84826	9.41052	3.98073	10.1253	0.010617	0.936098	up
gene-MARCH8	574	340	311	518	555	1121	600	715	2.54756	1.75062	1.63916	3.3105	3.76049	7.73247	3.83421	3.86308	0.0081129	0.936147	up
gene-SKI	2499	1935	2258	2300	2609	5009	2639	5696	11.1064	10.1689	12.2686	12.474	14.94	29.6845	14.6037	31.09	0.00160982	0.936581	up
gene-CD46	3643	3461	3402	3551	3731	9663	5371	5515	23.0563	25.5933	25.8239	27.3072	29.9701	80.7942	42.4029	42.6847	0.00650366	0.940164	up
gene-LOC534742	518	463	501	580	411	1488	734	960	3.38705	3.5801	4.00706	4.62985	3.45838	12.9799	5.9748	7.71014	0.02025	0.942399	up
gene-CMTM6	1969	2142	1729	1969	1986	5200	2459	4105	15.8239	20.3518	16.9787	19.3054	20.5514	55.7057	24.5984	40.5035	0.00719257	0.943387	up
gene-PHACTR2	838	959	822	670	804	2450	1108	1312	2.25834	3.06033	2.70756	2.20917	2.7197	8.81302	3.67842	4.34221	0.0182313	0.943585	up
gene-AHSA2	107	48	86	96	79	221	86	206	1.44258	0.8569	1.46683	1.6928	1.32625	3.82188	1.40733	3.24319	0.0355223	0.943853	up
gene-MGC127055	50	66	39	36	41	121	64	114	0.691637	1.08244	0.663277	0.605412	0.725997	2.24329	1.10765	1.94213	0.0323156	0.945014	up
gene-PPP1R15B	2084	2151	1576	1610	1973	4789	2785	3427	9.28246	11.3303	8.58267	8.74928	11.3202	28.4461	15.4488	18.7445	0.00402092	0.945808	up
gene-FBXO15	61	72	121	80	139	122	129	220	0.766584	0.80371	1.82182	1.20882	2.37553	2.11813	2.07997	3.39269	0.00175356	0.94606	up
gene-STXBP1	382	236	382	254	339	845	306	696	2.35117	1.799	2.7973	1.94262	2.50853	6.87917	2.30551	4.98775	0.017337	0.94606	up
gene-C29H11orf95	970	734	671	778	832	2058	898	1750	4.13277	3.70092	3.49728	4.05173	4.56345	11.6954	4.75069	9.15723	0.00712401	0.947255	up
gene-PDGFC	277	286	438	396	195	654	500	1262	2.08228	2.54015	4.04189	3.63638	1.89687	6.57604	4.69223	11.6949	0.0446274	0.947406	up
gene-FAM171A1	447	343	434	292	290	1244	379	688	2.42069	2.19832	2.87294	1.97341	2.14036	9.08484	2.73684	4.77727	0.0485529	0.948445	up
gene-CD320	535	444	600	434	468	1228	715	1159	10.7945	10.576	14.7888	10.6862	12.1435	33.0354	17.9694	28.7089	0.00488238	0.948866	up
gene-ATG16L2	144	266	403	394	376	617	492	722	1.77843	1.27097	1.92129	1.90755	1.87044	4.0751	2.3733	3.31461	0.016204	0.949164	up
gene-STAT6	748	629	959	799	714	2087	842	1939	4.56424	5.08582	7.31596	6.25382	5.79385	17.0181	6.34444	14.4596	0.0173978	0.949744	up
gene-HYAL1	784	684	788	761	760	1632	1186	1842	5.88724	6.54557	8.41514	6.51712	6.98809	22.4714	12.4659	21.3941	0.00073287	0.950705	up
gene-RYR3	294	200	391	307	429	740	410	503	0.441154	0.353894	0.715785	0.561881	0.827881	1.4798	0.765735	0.924972	0.0043622	0.950749	up
gene-ADGRL3	181	149	134	125	124	470	153	269	0.334832	0.325297	0.302848	0.280748	0.294686	1.16049	0.353276	0.612626	0.0407011	0.950862	up
gene-SGSM2	378	239	401	299	300	785	566	668	1.83161	1.35061	2.39259	1.79171	1.85234	5.1325	3.41177	3.95429	0.00515423	0.950937	up
gene-MOG	46	123	98	105	122	116	146	326	0.168654	0.552396	0.449394	0.477597	0.58488	0.58593	0.708208	1.51181	0.0270667	0.952131	up
gene-EEF1AKMT3	49	19	30	37	52	40	72	79	0.508205	0.23296	0.376722	0.460573	0.701531	0.545218	0.939032	1.00482	0.00651347	0.952376	up
gene-CTDSP1	1733	1621	1660	1619	1969	3836	2222	3833	14.8327	16.3323	19.5439	16.9633	22.6448	44.9192	25.3074	39.6168	0.000517458	0.953956	up
gene-PTGDS	859	644	828	390	417	1589	792	2110	24.613	22.1699	28.8941	13.6194	15.2058	61.6437	28.4819	71.9378	0.0424806	0.953982	up
gene-EHD1	2596	2119	1907	2602	2915	5482	3573	4316	32.4113	31.2764	29.0907	39.636	46.8768	91.237	55.5419	66.1577	0.000554562	0.954008	up
gene-DOCK9	2848	2346	2528	2442	2613	7660	2956	4403	8.61099	8.43411	9.43426	8.97103	10.1107	30.5954	11.0116	16.0411	0.014512	0.954382	up
gene-PDE10A	185	193	143	134	98	458	209	401	0.473527	0.585583	0.448219	0.418796	0.322304	1.5678	0.667498	1.2633	0.0418266	0.954681	up
gene-CD151	5482	4533	7157	5230	5390	13704	6858	14233	72.618	73.0112	119.574	86.4655	94.2422	239.475	117.892	239.633	0.00751831	0.954818	up
gene-CATSPERG	125	121	136	127	139	376	120	261	0.650449	0.785524	0.933954	0.91541	0.960266	2.83529	0.736976	1.81189	0.0237392	0.955707	up
gene-GSPT2	96	58	97	97	119	247	93	146	0.917669	0.651554	1.12765	1.13186	1.46332	3.14639	1.10513	1.71287	0.0199965	0.956109	up
gene-ZBED8	93	118	136	96	112	312	97	272	0.733711	1.10799	1.31163	0.90345	1.11033	3.24194	0.951869	2.62037	0.0340556	0.956906	up
Bos_taurus_newGene_800	141	81	97	101	143	246	127	226	6.25645	4.22733	5.22789	5.46131	8.19967	14.5978	7.00821	12.3294	0.00243959	0.958527	up
gene-SPARCL1	15255	10951	9619	9824	10967	30094	12630	27048	134.757	114.387	103.852	105.89	124.783	354.382	138.921	293.352	0.0106248	0.958756	up
gene-PIK3C2A	1271	1468	1091	1337	1285	3667	1733	2453	3.54954	4.84856	3.72245	4.55753	4.6225	13.6542	6.02553	8.41108	0.0104321	0.958968	up
gene-DENND5A	2169	1685	2121	2018	2286	5654	2203	3892	10.5347	9.677	12.5919	11.985	14.3045	36.6281	13.3256	23.2175	0.00848176	0.958994	up
gene-ITGA5	1706	2012	2542	2402	1598	5041	2625	6737	8.85189	12.3337	16.1225	15.2077	10.6732	34.8415	16.9584	42.9069	0.0229789	0.959573	up
gene-RALB	1716	1600	1387	1211	1395	4837	1811	2122	13.0931	15.4664	15.301	12.8663	15.2748	59.0164	18.4111	23.7568	0.0294546	0.959669	up
gene-HK1	854	539	715	699	532	2160	773	1441	5.45372	4.07098	5.58205	5.44839	4.37987	18.4054	6.14914	11.3099	0.0320978	0.959831	up
gene-SYT17	39	42	69	38	39	89	90	127	0.516237	0.365198	0.62926	0.347206	0.373647	1.22117	0.833702	1.16776	0.0179936	0.961306	up
gene-KCNMB1	175	49	54	73	80	213	130	185	1.82907	0.604807	0.691286	0.924459	1.07321	2.97429	1.68588	2.37898	0.0454434	0.96324	up
gene-SEPT2	3959	3582	4110	3909	3807	10725	4552	8659	31.2703	33.451	39.6764	37.6716	38.7303	112.93	44.7706	83.9769	0.00868662	0.963713	up
gene-ZNF581	78	52	47	54	97	115	62	141	2.31859	1.82738	1.70169	1.96303	3.72808	4.55951	2.28407	5.15545	0.00240576	0.963826	up
gene-TJP1	4600	4101	3692	4085	4869	12341	5402	6028	12.2491	12.9022	12.0146	13.2706	16.7131	44.0469	18.1431	19.9599	0.0104542	0.964417	up
gene-GDI1	2603	2308	2317	2669	2547	6349	3154	5710	26.9131	28.2223	29.2795	33.6839	33.9288	87.5245	40.6112	72.5035	0.00388578	0.96442	up
gene-SMIM3	276	315	165	241	233	678	434	418	3.99426	5.46343	2.94633	4.32148	4.4005	13.1989	7.87366	7.51093	0.0158636	0.965109	up
gene-CD34	2328	1858	2150	1976	2001	7129	1812	3433	21.9093	20.6751	24.7315	22.6957	24.2549	89.458	21.2361	39.6694	0.0409224	0.965665	up
gene-MAP3K7CL	106	71	142	148	244	188	168	249	1.15701	1.02244	2.03495	2.23334	3.85217	2.79162	2.52797	3.85973	0.00139054	0.967164	up
gene-SLC44A2	3852	5276	4348	4384	6317	10455	7470	7771	24.85	39.6015	35.2997	34.5486	51.4218	95.0316	59.8656	61.3552	0.000398782	0.967475	up
Bos_taurus_newGene_2183	101	90	89	71	71	217	164	174	0.818054	0.856207	0.879252	0.69596	0.738796	2.34308	1.6509	1.72328	0.0101695	0.96758	up
gene-TMCC3	81	150	52	114	68	216	172	286	0.715873	1.55824	0.540132	1.21936	0.750873	2.54562	1.8701	3.10512	0.049909	0.968759	up
gene-BCAR3	332	306	327	351	392	951	397	586	2.25973	2.52894	2.52992	2.90037	3.7176	8.69167	3.40645	4.82717	0.00830759	0.969463	up
gene-RILPL2	231	163	153	181	239	494	237	308	3.82846	3.09646	3.12013	3.66793	5.10464	10.9743	4.93126	6.45213	0.00488581	0.970144	up
Bos_taurus_newGene_3424	89	31	43	61	88	98	93	122	2.12026	0.729758	1.24171	1.76681	2.72271	2.68782	2.76316	2.97299	0.00341648	0.970354	up
gene-MTCP1	44	22	27	32	40	61	30	98	1.20734	0.688749	0.876677	1.04414	1.39042	2.23393	1.02002	3.29904	0.023648	0.970849	up
gene-PNKD	1323	1254	1344	1264	1652	3066	1966	2627	29.6818	36.1286	32.2368	35.8121	37.2551	37.5939	38.6568	40.2197	0.000153485	0.970929	up
gene-JADE2	797	737	650	720	863	1889	967	1470	2.75949	3.02777	2.74707	3.05519	4.05492	8.71015	4.98792	6.25469	0.00187122	0.971896	up
gene-STOX2	275	191	240	225	193	714	302	427	0.602953	0.463817	0.491947	0.529906	0.386615	1.90661	0.872229	0.85233	0.0225825	0.972454	up
gene-C7H19orf71	46	62	68	42	39	115	112	135	1.63924	2.60445	2.92624	1.82653	1.77892	5.46938	4.94623	5.90597	0.0207206	0.973151	up
gene-PHGDH	179	158	120	116	100	277	148	555	2.23276	2.3399	1.82716	1.77476	1.5993	4.61579	2.30311	8.54372	0.0392007	0.974303	up
gene-ABTB1	2209	1433	1459	2829	2782	4156	2582	4999	23.8461	18.0483	19.4514	37.198	38.271	60.5051	35.4883	64.6314	0.00261404	0.97502	up
gene-CD9	1493	1288	2127	1589	1110	5061	1787	3675	28.7231	29.3077	50.013	37.3022	27.5133	129.82	42.8067	86.8252	0.0399805	0.975848	up
gene-CYP4V2	257	247	230	237	265	497	425	592	1.40967	1.60931	1.60819	1.5757	1.8631	3.68052	2.90806	3.98192	0.000136788	0.975913	up
gene-SEMA4C	896	773	557	970	812	2513	864	1469	5.93091	6.28615	4.4868	7.60999	6.70743	22.2597	7.1389	11.7793	0.0256531	0.976748	up
gene-LOC790312	134	112	203	99	104	351	202	336	2.9542	2.92636	5.48245	2.67632	2.96312	10.3437	5.57283	9.13609	0.0238751	0.977692	up
gene-SPTBN1	23214	17930	25099	18796	19218	66446	27617	36145	63.2619	57.8008	83.8479	62.5197	68.829	241.265	93.7016	120.476	0.0181991	0.977753	up
gene-FAM117A	339	244	227	307	225	782	277	739	3.30377	2.47239	2.29584	3.26906	2.4423	7.90825	2.9485	8.55016	0.0275166	0.978682	up
gene-MXD4	470	281	385	317	600	808	453	735	10.1193	7.14631	10.1213	8.33218	16.6412	23.1995	12.1401	19.4388	0.000226663	0.979296	up
gene-ARMCX1	280	166	239	153	157	633	197	502	2.94419	2.018	3.01435	1.88778	2.08745	8.67831	2.50616	6.67023	0.0428271	0.979807	up
gene-ZFP57	504	360	571	368	473	1293	423	1036	1.74063	1.46864	2.40944	1.54979	2.10376	5.95399	1.81844	4.39401	0.0188365	0.980288	up
Bos_taurus_newGene_3028	135	129	85	175	282	150	258	283	2.04993	2.06219	1.65685	2.98705	4.73295	2.78378	4.31871	4.77644	0.00135784	0.980353	up
gene-RGS6	215	231	289	225	244	624	293	591	0.816669	1.07747	1.42928	1.13079	1.27954	3.25112	1.54675	3.22369	0.00765167	0.980724	up
gene-CTIF	423	442	462	351	707	819	789	717	1.63823	2.03142	2.23796	1.6475	3.55749	4.22167	3.8399	3.40804	9.32913e-07	0.981601	up
Bos_taurus_newGene_6127	30	23	52	22	45	67	36	85	0.447364	0.290588	0.83202	0.287685	0.793285	1.15423	0.553059	1.36204	0.0229423	0.981932	up
gene-WEE1	268	518	342	306	303	1014	671	602	1.89488	4.3464	2.96274	2.65698	2.76261	9.59451	5.9279	5.25015	0.0245462	0.982194	up
gene-ACP5	120	95	79	168	205	336	112	164	1.73933	1.614	1.199	2.98164	3.82966	6.5105	1.75663	2.93146	0.0326959	0.982285	up
gene-ADCY3	217	181	187	136	139	405	276	506	1.28643	1.23707	1.32703	1.00251	1.03795	3.37189	2.0589	3.75773	0.00891691	0.983111	up
gene-RAP1GDS1	173	126	163	150	154	339	269	354	1.09352	0.923226	1.32529	1.13885	1.23072	2.8906	2.15045	3.10472	0.00088887	0.983292	up
gene-PDP2	78	120	134	97	148	250	97	303	0.364765	0.665813	0.768407	0.552449	0.891953	1.5632	0.5647	1.74876	0.0153699	0.983948	up
gene-LDB2	267	175	193	194	222	684	211	331	2.37165	1.86256	1.99999	2.09487	2.56605	8.03345	2.30746	3.67099	0.0289108	0.985218	up
gene-GPR155	970	701	880	713	818	2058	1127	1907	5.06289	4.35666	5.4427	4.51053	5.55082	14.1127	7.36517	12.173	0.00261585	0.98594	up
gene-EBF3	626	467	477	472	527	1682	426	970	2.94548	2.6211	2.73998	2.72525	3.18919	10.6034	2.51993	5.58573	0.0316659	0.986915	up
gene-MACF1	5180	3882	6745	4217	4373	13040	6476	12614	5.0603	4.49849	8.01554	5.06933	5.47251	16.8752	7.84883	15.158	0.010707	0.987543	up
gene-MAPK7	370	357	340	348	336	890	500	867	2.63056	3.18132	2.98716	3.1851	3.13756	8.81683	4.54637	7.99698	0.003514	0.987781	up
gene-TGFB1	424	249	379	415	317	958	444	961	4.90169	3.18342	5.31487	5.34779	4.89539	15.412	6.13855	14.0131	0.0140192	0.987869	up
gene-RASL11B	23	38	28	29	32	68	47	72	0.27479	0.532681	0.402983	0.423641	0.490021	1.07612	0.691499	1.0577	0.0126273	0.988313	up
gene-SLC12A9	322	343	341	270	220	774	459	916	2.25872	2.83945	2.91776	2.30944	1.98111	7.23697	4.00468	7.89351	0.0150455	0.988534	up
gene-LRCH1	513	311	422	391	377	1294	538	672	2.55594	1.6476	2.58939	2.35352	2.30647	8.32782	3.2554	3.96423	0.0199446	0.9891	up
gene-MICAL1	190	159	206	186	163	523	240	418	1.21948	1.21123	1.62183	1.44711	1.31084	4.50809	1.92056	3.30836	0.0124256	0.989237	up
gene-LZTS2	1742	1028	1200	1166	1353	3850	1292	2625	14.9484	10.0196	12.0863	11.6857	14.3491	44.1907	13.6243	27.0888	0.0155044	0.989759	up
gene-OSMR	917	691	882	1053	859	2507	1029	2044	3.99839	3.56617	4.70129	5.60408	4.82598	14.5844	5.59264	10.9543	0.0116297	0.989921	up
gene-ST3GAL1	175	160	194	92	94	371	200	489	0.639056	0.683687	0.855921	0.40188	0.433462	1.86105	0.898648	2.17993	0.0387878	0.990117	up
gene-RCE1	143	116	169	223	195	277	325	428	2.33644	2.19576	3.36239	4.40159	4.08311	5.99994	6.62132	8.54786	0.00117593	0.991164	up
gene-ACTG1	19720	22178	18381	25492	17002	64761	28850	45556	232.625	309.343	265.019	366.947	258.329	1018.41	423.753	659.796	0.0192977	0.992677	up
gene-OMD	36	34	28	36	37	78	70	59	0.13818	0.134131	0.110954	0.155514	0.156216	0.346761	0.293045	0.30618	0.0064096	0.992869	up
gene-ENPP1	3634	2791	4699	3732	3437	8302	3756	12508	14.8232	13.5073	24.8944	18.6391	17.4929	44.6642	18.9311	60.2313	0.0150509	0.993429	up
gene-ASS1	1175	1473	947	1365	1381	3510	1961	2123	18.0859	26.818	17.8135	25.6478	27.3914	72.056	37.5987	40.1383	0.00687604	0.99406	up
gene-FBXO48	30	40	43	29	59	76	58	68	0.219582	0.348634	0.491963	0.258166	0.558289	0.747222	0.576087	0.653609	0.00156998	0.996719	up
gene-PTPN9	552	566	718	554	428	1378	753	1965	3.47918	4.21461	5.52679	4.26066	3.4733	11.5835	5.90823	15.2082	0.0173231	0.99789	up
Bos_taurus_newGene_6374	51	50	13	43	41	88	81	78	0.580176	0.653112	0.147072	0.510828	0.627196	1.58481	1.09591	1.01606	0.040625	0.998112	up
gene-S1PR2	194	162	244	172	186	494	183	573	1.65406	1.64079	2.55101	1.79114	2.04296	5.64146	1.94563	6.0213	0.0182442	0.998331	up
gene-OSBPL8	1845	1867	1943	1739	1871	6087	2288	2933	6.47064	7.75409	8.32191	7.44046	8.45138	28.411	9.98293	12.6292	0.0178061	0.998798	up
gene-NCR3LG1	32	60	34	51	61	127	58	78	0.408663	0.912426	0.526858	0.77958	0.999914	2.18495	0.929601	1.22104	0.0258522	0.998989	up
gene-TNFRSF21	351	425	656	479	486	1346	544	1152	2.27432	3.25768	5.19713	3.78727	4.05882	11.6346	4.39011	9.17529	0.0166412	0.999101	up
gene-COLGALT2	353	450	358	388	293	1094	650	804	4.32656	6.51551	5.35801	5.80126	4.62479	17.8807	9.91684	12.1051	0.0141061	0.999403	up
gene-CALD1	6795	6327	6189	5075	5007	16845	7568	15448	36.2029	38.0149	38.4953	30.3705	32.2938	113.558	47.7644	92.4406	0.0107821	1.00263	up
gene-NRBP2	353	145	311	441	350	797	390	767	2.19428	1.05674	2.40064	3.44694	2.91422	6.83142	3.10694	6.07625	0.0183396	1.00376	up
gene-MGAT4A	547	510	423	466	649	1406	800	618	1.38285	1.52627	1.45501	1.5659	2.11813	5.01261	2.78876	2.05255	0.00594169	1.00499	up
gene-ADAMTS9	985	1542	1168	1018	999	2746	1564	3675	3.47298	6.3391	4.83724	4.29394	4.19559	12.3441	6.57938	15.1754	0.0115458	1.00597	up
gene-KALRN	657	529	433	514	669	1503	633	1060	1.66785	1.30985	1.35055	1.41654	2.28497	5.86556	1.83598	2.63704	0.00421842	1.00621	up
gene-SCUBE2	661	310	679	723	639	1581	523	1655	2.29335	1.26477	2.90231	3.05246	2.88246	7.3604	2.28244	7.07522	0.0259849	1.00659	up
gene-HEBP1	336	320	392	309	314	1081	334	742	7.4749	8.41675	10.6662	8.38746	8.98016	32.0741	9.23744	20.2831	0.023441	1.00734	up
gene-CTBP2	1394	1320	1352	1125	2292	1990	3022	2331	11.1263	12.3654	13.1184	10.9246	21.2925	21.1855	30.225	22.7983	1.39983e-08	1.00872	up
Bos_taurus_newGene_6040	43	45	41	75	75	113	63	135	0.754559	0.911244	0.80802	1.47621	1.63112	2.53735	1.34099	2.88608	0.00786454	1.01033	up
gene-UNC119B	289	236	222	215	225	682	278	583	3.91329	3.77521	3.67678	3.55057	3.92774	12.325	4.69667	9.70599	0.0105232	1.0105	up
gene-CFAP126	150	61	102	64	123	190	108	278	1.41677	0.598266	1.0871	1.00699	1.33316	2.12348	1.13937	3.285	0.00852315	1.01155	up
gene-VANGL1	594	303	532	400	369	1562	501	823	1.66711	0.923203	1.83245	1.40836	1.26419	5.63876	1.84612	2.83361	0.0374758	1.01187	up
gene-TRIM56	664	633	757	537	546	1955	826	1417	2.00386	2.2591	2.72922	1.98475	2.11479	7.79659	3.08756	5.20133	0.0142216	1.01192	up
gene-CBFA2T3	4432	4643	3977	6329	8420	8269	9650	10211	25.982	32.4815	28.6377	45.467	63.2513	64.1754	72.3886	72.6611	2.53825e-06	1.01232	up
gene-UTRN	2183	1624	1870	1575	1396	6476	2146	2871	4.27646	3.67485	4.35865	3.51504	3.31937	16.165	5.10139	6.4625	0.035766	1.01302	up
gene-TESC	48	28	15	16	39	60	36	60	1.13563	0.731793	0.391616	0.438503	1.18371	1.87621	1.06433	1.62756	0.0268453	1.01345	up
gene-IFNAR1	322	267	405	227	256	815	451	736	2.25617	2.20481	3.46549	1.93483	2.31018	7.61196	3.93485	6.32562	0.0101164	1.01375	up
gene-B2M	16365	10021	9595	14137	12282	47167	13958	14296	356.213	257.927	255.274	375.498	344.348	1369.11	378.327	382.184	0.0495554	1.01384	up
gene-PDE8B	727	556	505	678	731	1747	852	1165	2.87322	2.61231	2.43069	3.24486	3.65536	9.04801	4.11984	5.55875	0.00341484	1.01431	up
gene-STARD13	519	644	396	750	679	1750	721	1104	2.35387	2.97868	2.01257	3.63162	3.4626	9.38995	3.54981	5.33154	0.0144708	1.01487	up
gene-TACC1	3923	7193	5186	5820	5842	12567	8613	15350	12.5349	27.1163	20.4818	22.9615	23.9634	53.7022	34.5608	60.1381	0.00390244	1.01488	up
gene-NEMP1	87	59	75	88	109	225	102	123	0.560308	0.445696	0.588027	0.688965	0.89989	1.9276	0.81644	0.969299	0.00879716	1.01488	up
gene-PLCG1	1618	1652	1695	1643	1482	4551	2232	4045	8.63995	10.4265	11.0606	10.7015	10.1932	32.396	14.8397	26.5156	0.00600083	1.01542	up
gene-MGAT2	249	208	225	267	300	652	253	552	2.2162	2.1807	2.44034	2.8937	3.43954	7.72994	2.79979	6.03289	0.00514805	1.01573	up
gene-XDH	5918	5564	8070	6085	7310	14206	7932	19319	29.5715	32.8771	49.2905	37.1047	47.0535	94.6399	49.3564	118.54	0.00199618	1.01597	up
gene-TPCN2	271	294	283	313	353	744	406	664	2.50133	2.52964	3.18141	3.15236	3.36991	8.63358	4.19256	6.49928	0.001111	1.01658	up
gene-PIEZO1	3668	2583	3941	3084	2866	9641	4396	7498	10.4297	8.69829	13.7132	10.7166	10.5417	36.6735	15.5826	26.2527	0.0100059	1.01716	up
gene-CAMSAP2	1543	1668	1983	1862	1872	3380	2802	5563	5.07304	6.46931	7.96717	7.47084	7.92519	14.8194	11.4743	22.4627	0.000759245	1.01761	up
gene-LSR	106	130	81	95	91	303	173	191	1.20094	1.57775	1.01352	1.18538	1.20616	4.24361	2.51315	2.52033	0.0156938	1.01887	up
gene-EML3	603	568	581	654	642	1687	649	1517	4.12415	4.45097	4.9115	5.46073	5.70431	15.6215	5.31998	12.3542	0.00726551	1.02028	up
gene-ENKD1	53	50	62	68	75	146	35	189	0.886677	0.974855	1.2422	1.42882	1.71285	3.3746	0.754716	3.96865	0.0410204	1.02033	up
gene-IMPDH1	230	226	182	130	239	487	378	298	2.09174	2.42358	2.01756	1.44156	2.79469	5.91853	4.28392	3.33502	0.00270921	1.02208	up
gene-PTPRJ	279	293	288	199	241	703	406	625	0.833404	1.0351	1.05399	0.726256	0.929934	2.80856	1.51366	2.29911	0.00524913	1.02268	up
gene-CPEB1	49	50	59	55	146	75	94	83	0.341868	0.397424	0.50174	0.448344	1.30009	0.671885	0.780013	0.684471	0.00185446	1.02268	up
gene-FRYL	1092	931	1046	906	1144	3146	1108	1836	2.29271	2.21518	2.56907	2.21687	2.95815	8.4347	2.77955	4.62538	0.00963431	1.02315	up
gene-MYEF2	616	478	577	550	552	1785	729	969	1.46404	1.25929	1.67385	1.48771	1.56551	5.81182	2.1693	4.60811	0.0118848	1.02401	up
gene-PRICKLE1	256	238	131	171	189	627	241	397	1.34764	1.48302	0.840749	1.09385	1.27874	4.39996	1.5818	2.56649	0.0225538	1.02417	up
gene-ST6GALNAC2	1792	1604	949	1431	1620	4282	2092	2554	17.08	17.3954	10.943	16.8959	19.7568	50.4127	25.6503	27.3479	0.00776792	1.02469	up
gene-SYNE3	588	419	466	480	867	966	829	978	1.35982	1.14124	1.35912	1.36282	2.90906	3.15394	2.3531	3.09403	3.39687e-10	1.02633	up
gene-DRAM1	83	67	70	105	64	265	83	192	0.720108	0.688405	0.747858	1.11833	0.713295	3.09886	0.896499	2.06754	0.0419486	1.02663	up
gene-HAUS3	316	341	259	278	396	809	345	677	2.72641	3.46551	2.65005	3.01698	4.68481	9.55084	3.678	6.92089	0.00269094	1.02673	up
gene-PDLIM2	27	64	88	44	48	136	80	168	0.403466	1.14737	1.64661	0.818888	0.945024	2.76493	1.5112	3.14254	0.0454101	1.0287	up
gene-CERS4	62	64	42	84	104	158	73	139	0.875409	1.06618	0.652843	1.43954	1.8558	2.8396	1.28745	2.41403	0.00692211	1.02892	up
gene-WWTR1	1150	814	1114	879	735	3568	1080	1768	5.64102	4.9534	6.67886	5.33534	4.67225	24.2678	6.58531	11.2196	0.037167	1.02983	up
gene-LUZP1	446	608	435	429	331	1530	694	1016	1.31826	2.29547	2.29805	1.58929	1.32705	7.80142	2.69681	4.00462	0.0254996	1.03026	up
gene-HSD11B1	39	40	32	23	59	20	48	142	0.555049	0.974209	0.565261	0.410226	1.41326	0.387048	1.22514	3.63553	0.0480135	1.03071	up
gene-TAOK2	1654	1608	1723	1718	1916	4408	2287	4007	8.57089	9.71838	10.9261	10.9971	12.9181	30.3201	14.6156	25.8154	0.00111475	1.03121	up
gene-ARHGEF7	2209	1762	1777	1865	2498	4832	2623	4268	11.4223	10.8863	11.3713	12.0787	16.6274	33.3477	17.1264	27.1348	0.000228972	1.03216	up
gene-C21H15orf39	196	173	132	139	160	445	183	413	1.03302	1.08042	0.852243	0.893206	1.08344	3.12776	1.1994	2.6752	0.00938404	1.03375	up
gene-HDGFL3	389	353	263	356	258	1079	493	688	4.11799	4.42387	3.40657	4.59804	3.51192	15.2482	6.50028	8.95871	0.0190556	1.034	up
gene-TBC1D9	182	128	185	191	209	454	250	371	0.807136	0.671816	1.00174	1.03588	1.19359	2.68997	1.38565	2.02312	0.00165649	1.03585	up
gene-TRPM4	348	224	447	320	263	791	391	1142	2.06942	1.62082	3.10505	2.33892	2.56006	5.98708	2.73377	7.97547	0.0190388	1.03609	up
gene-MYO1C	5342	5134	7191	5813	5881	18559	7497	11606	27.1017	30.7649	44.6938	35.9329	38.6189	126.407	47.5925	72.3822	0.0104034	1.03628	up
gene-VASH1	476	365	689	238	314	1133	578	1335	1.91582	1.69067	3.35078	1.14817	1.53171	6.12278	2.90006	6.43421	0.0308445	1.03641	up
gene-DNM3	94	95	80	119	125	281	114	209	0.316321	0.381482	0.340657	0.460016	0.534843	1.6301	0.465534	0.893783	0.00780316	1.03876	up
Bos_taurus_newGene_1789	881	383	170	594	661	1053	822	1270	4.74171	2.26851	1.07077	3.91259	4.31684	7.07137	5.1656	8.38758	0.020198	1.03935	up
gene-ANKRD44	128	177	206	207	214	542	264	325	0.401171	0.713745	0.90035	0.789035	0.944179	2.40031	1.11081	1.33928	0.00942521	1.03938	up
gene-CLIC4	1948	2231	2186	1469	1366	6155	3125	3931	27.8984	37.775	38.2552	25.6681	25.1894	117.511	55.7292	69.1256	0.0192386	1.03987	up
gene-PRRX2	136	68	94	76	88	321	84	186	2.33376	1.37131	1.97906	1.59784	1.94356	7.37955	1.78386	3.93422	0.0410187	1.03998	up
gene-LDLR	225	213	353	139	194	734	249	560	1.18781	1.32765	2.276	0.895023	1.33429	5.1765	1.63524	3.63679	0.0352653	1.04099	up
gene-PSPH	99	45	56	35	81	52	121	204	1.67733	0.834395	1.10852	0.6963	1.56965	1.11182	2.41201	4.10457	0.0165546	1.04113	up
gene-TES	309	380	395	211	215	987	366	888	4.62668	6.79619	7.1117	3.89501	4.19073	19.9399	6.89419	16.5222	0.0352663	1.04118	up
gene-S100B	2272	1432	1945	1400	1732	6556	1594	2792	36.654	27.3117	38.3556	27.5544	35.9855	141.007	32.0143	55.2954	0.0370903	1.04201	up
gene-PTPN13-2	123	128	102	138	105	259	145	463	1.33275	1.63657	1.34882	1.81979	1.46096	3.74197	1.95131	6.17231	0.0152171	1.0428	up
gene-MANSC1	132	155	174	83	102	464	183	256	1.61581	2.25598	2.60688	1.23599	1.60592	7.61007	2.80703	3.862	0.0386346	1.04315	up
gene-TMEM246	360	157	196	198	186	704	443	308	1.61196	0.841357	1.0295	1.08053	1.03401	4.18683	2.40518	1.67994	0.0260652	1.04329	up
gene-MRAS	925	636	676	522	554	2103	1069	1358	5.10924	4.17962	4.59123	3.51173	3.97132	15.6581	7.45961	9.36066	0.01187	1.04343	up
gene-PTMA-2	2316	2106	2249	2045	1806	7375	2237	4793	39.678	42.5277	47.0284	42.6312	39.8273	167.895	47.7287	100.372	0.0225724	1.04371	up
gene-RASSF3	669	663	391	360	748	1559	870	605	9.85563	11.5378	7.03536	6.47044	14.1954	30.6125	15.9553	10.9363	0.0128612	1.04373	up
gene-ARHGEF10	857	578	1067	753	909	2275	915	2036	3.67793	2.95894	5.63248	3.95851	5.03164	13.1671	4.91232	10.7574	0.00691882	1.04393	up
gene-GIT1	1412	1300	1280	1481	1642	3601	2058	3064	9.04336	9.84005	10.0259	11.5787	13.5527	30.7624	16.4189	24.1138	0.000479049	1.04572	up
gene-CYR61	6775	4639	7652	10738	4621	25880	9227	16146	77.8108	62.9909	107.415	150.486	68.3582	396.238	131.951	227.677	0.047775	1.04659	up
gene-PTMA	84	73	61	65	65	248	54	159	1.8563	1.90747	1.63234	1.75128	1.83833	7.3205	1.48273	4.31072	0.0475372	1.04816	up
gene-DPYSL2	3287	2503	2669	2297	2540	8837	3027	5502	16.2052	14.5776	16.0871	13.8158	16.1258	57.4696	18.5346	33.281	0.0135545	1.04854	up
gene-MASP2	217	95	115	202	335	250	313	291	1.62732	0.837459	1.05052	1.84419	3.23367	2.50022	2.92151	2.68274	0.000671906	1.04886	up
gene-JSP.1	3535	5188	2480	2717	2684	11369	6862	4861	57.2772	88.6996	44.813	50.7381	54.3524	243.54	125.462	83.2921	0.0323059	1.04895	up
gene-TCF4	1474	873	1016	810	889	3758	1211	1696	6.04118	4.30258	5.33985	3.67085	4.64921	19.1319	6.24954	7.73068	0.0299731	1.05015	up
gene-ITGB7	99	61	57	76	66	235	87	158	0.834692	0.567736	0.573997	0.732782	0.69963	2.74796	0.857604	1.67232	0.023585	1.05324	up
gene-PLD2	464	326	409	486	469	1145	442	1175	3.0996	2.57786	3.34249	3.96854	4.04193	10.212	3.68215	9.64923	0.00648465	1.05325	up
Bos_taurus_newGene_167	25	30	32	48	35	87	40	103	0.208054	0.548184	0.337566	0.725245	0.305589	1.13256	0.472641	1.21325	0.0259752	1.05514	up
gene-WASF2	1955	2484	2325	2229	2210	6036	3213	5927	8.59461	13.9612	13.535	12.3325	13.105	37.0471	18.3297	31.892	0.00309267	1.05525	up
gene-AQP1	3092	4683	3302	5591	4174	13915	5842	7644	26.6925	47.8082	34.8479	58.9121	46.4235	160.176	62.8138	81.0391	0.0194167	1.05624	up
gene-S100A11	711	643	1116	741	617	2279	995	2314	28.3591	30.3109	54.4499	36.0673	31.7195	121.254	49.4109	113.396	0.017308	1.05791	up
gene-CCDC157	34	35	15	36	47	71	31	84	0.322053	0.385207	0.168569	0.415255	0.581835	0.885404	0.361299	0.969574	0.020207	1.05837	up
gene-CNTFR	846	926	755	1000	2272	553	1854	2366	9.52969	12.3092	10.3811	13.7654	32.9188	8.28845	26.3545	32.6646	0.00660992	1.05914	up
gene-GIPC1	264	218	231	219	234	591	320	655	2.87955	2.79707	3.20862	2.94988	3.4545	8.81015	4.32902	8.86667	0.00206537	1.05926	up
gene-PRDM11	102	104	64	57	52	248	122	199	0.171662	0.268073	0.132396	0.115962	0.1479	0.560536	0.256386	0.542307	0.0332287	1.05958	up
gene-CDKN1A	2343	3934	1681	2896	2538	6418	6350	5790	22.2431	43.8518	19.7122	33.1556	31.6808	83.8532	76.7375	68.7509	0.00789384	1.05962	up
gene-TMOD3	1436	1134	1227	980	1234	3840	1794	1995	7.8468	7.41894	8.22059	6.61358	8.81806	28.4883	12.2599	13.3535	0.00694702	1.06168	up
gene-FMNL1	256	331	269	446	318	1046	470	653	1.51481	2.3085	1.89028	3.14817	2.39304	8.1454	3.37388	4.69397	0.0156218	1.06222	up
gene-HDAC7	2753	3019	2419	3805	5464	5788	5577	6507	14.8262	19.1865	15.5687	24.9025	37.6596	40.9396	36.8876	43.362	9.39182e-07	1.06226	up
gene-SPTAN1	4719	3968	5246	4183	4363	14213	5271	10518	13.8968	13.8375	19.0243	15.131	16.5751	56.0815	19.498	38.3157	0.008858	1.06329	up
gene-CLCN2	82	80	84	115	241	92	230	138	0.592635	0.632213	0.687484	0.973627	2.21562	0.82271	2.04597	1.14647	0.00495698	1.06338	up
gene-TRIM3	819	798	840	843	1023	2060	1361	1914	6.76118	7.79712	8.47624	8.55429	10.8894	22.7387	14.0286	19.4975	8.27228e-05	1.06372	up
gene-MFSD4A	235	132	193	163	172	542	196	460	1.33021	0.879032	1.33165	1.12621	1.25848	4.09292	1.54087	3.19805	0.0132933	1.06383	up
gene-KCNS3	139	111	173	83	135	396	136	287	1.37047	1.3137	2.05389	0.988634	1.71227	5.1841	1.66467	3.52367	0.0180847	1.06389	up
gene-ARHGAP42	224	198	259	225	168	622	312	660	0.619881	0.648804	0.878359	0.759301	0.597695	2.29898	1.07803	2.24811	0.0117372	1.06437	up
gene-SRI	283	247	273	239	223	856	324	565	3.36564	3.57062	4.07239	3.31826	3.17123	11.8651	4.92755	8.36618	0.0142862	1.06495	up
gene-CSPG4	1178	981	1275	1161	1603	1749	3140	2487	3.38339	3.33119	4.47559	4.06912	5.92945	6.69935	11.2338	8.77088	5.70124e-06	1.06644	up
gene-USP35	47	41	57	49	90	45	134	115	0.248948	0.256604	0.368911	0.312761	0.617536	0.317643	0.88721	0.747557	0.00222052	1.0674	up
gene-TOR2A	130	40	90	55	119	126	129	236	1.9912	0.717214	1.83589	1.07496	2.39423	2.62636	2.4678	4.62827	0.00397007	1.06812	up
gene-LATS2	900	678	820	790	886	2241	1089	1882	4.11068	3.62983	4.5081	4.35899	5.12694	13.4993	6.13425	11.6678	0.00155485	1.06831	up
gene-SERTAD1	541	825	464	562	701	1392	1192	1390	10.62	19.1533	11.1283	13.4435	17.7116	36.422	29.1424	33.5062	0.000772671	1.06886	up
gene-PLEKHG2	235	83	160	280	235	509	200	520	1.10782	0.426336	0.86966	1.52802	1.31866	2.9607	1.08767	2.8794	0.0227503	1.07039	up
gene-CDC42BPA	2212	1725	1991	1885	2298	5644	2866	4035	4.92763	4.47824	5.30063	4.9675	6.58438	16.1675	7.68801	10.5121	0.00107676	1.07043	up
gene-KPNA5	298	183	148	214	238	631	231	500	1.24363	0.899758	0.752214	1.09035	1.27817	3.51053	1.19753	2.56252	0.00993792	1.07212	up
gene-GRAMD4	525	385	379	442	570	1099	604	1073	3.19735	2.78593	2.94842	3.27843	4.3879	8.8595	4.71144	7.96638	0.000220391	1.07558	up
gene-PTPRCAP	128	52	123	131	128	238	140	352	3.22143	1.55634	3.79158	4.0447	4.14388	8.00598	4.39679	10.9168	0.00861695	1.07763	up
gene-LHFPL6	979	707	887	873	1105	2478	908	2151	10.4108	8.92305	11.6687	11.3485	15.1323	35.1647	12.027	28.0936	0.0030248	1.07894	up
gene-VIPR2	133	99	127	151	207	364	134	276	1.1911	1.05341	1.39631	1.6594	2.39438	4.36668	1.49473	3.05178	0.00382031	1.08112	up
gene-SDC3	611	453	549	431	398	1579	908	1000	6.16833	5.40076	6.77134	5.30877	5.17485	21.261	11.4209	12.3974	0.00859717	1.08133	up
Bos_taurus_newGene_1171	131	103	83	144	184	292	129	295	0.806939	0.739729	0.59681	0.976323	1.35743	2.37805	0.8885	2.25466	0.00237109	1.08172	up
gene-TRIM4	509	443	379	415	417	1376	564	995	2.32614	2.39269	2.11507	2.31282	2.45276	8.38696	3.21052	5.58811	0.00701749	1.08307	up
gene-RNF215	438	315	395	470	477	1174	587	883	5.13114	4.3651	5.66257	6.72621	7.20087	18.3463	8.56753	12.7149	0.0018464	1.0845	up
gene-FBXO46	148	93	184	132	169	383	183	345	0.56623	0.399421	0.840855	0.601623	0.787289	1.83998	0.839592	1.55652	0.00371522	1.08474	up
gene-AHNAK	25002	21465	35961	24316	33114	75726	35203	62920	31.714	32.2207	55.9324	37.6359	54.3136	127.591	55.4255	98.0422	0.00204541	1.08481	up
gene-PRR3	120	64	92	93	166	194	104	260	1.58641	0.854841	1.42694	1.45656	2.69923	3.37406	1.39921	3.98613	0.000614393	1.08592	up
gene-JAG2	2504	1421	1645	2174	2293	5772	2490	4288	13.0272	8.75361	10.5069	13.7819	15.3289	39.5756	16.1527	27.4279	0.00342208	1.08721	up
gene-ATP2B4	1270	1133	1379	1080	945	4400	1807	2031	3.33793	3.49997	4.4145	3.42853	3.17084	15.4707	5.94037	6.55635	0.0197091	1.08828	up
gene-ZNF331	129	82	75	101	133	247	141	230	1.37363	1.02879	0.974813	1.30371	1.81586	3.50855	1.86239	3.00226	0.00065523	1.08867	up
gene-EFHD2	472	387	717	391	374	1358	406	1805	4.49918	4.3642	8.36177	4.54375	4.58741	17.2707	4.8182	21.1468	0.034677	1.09146	up
gene-CREB3L1	589	380	604	382	343	1546	458	1466	7.70216	5.86965	9.65453	6.08653	5.76644	26.9704	7.45587	23.5501	0.0297278	1.09242	up
gene-SPAAR	234	208	282	335	534	138	560	988	3.38801	3.54969	4.98334	5.91882	9.95398	2.66013	10.0928	17.5706	0.0178664	1.0928	up
gene-LOC101901895	41	23	16	62	63	83	50	84	0.13745	0.089371	0.062664	0.252847	0.269139	0.369604	0.208633	0.344225	0.0235572	1.0932	up
gene-ZC3H12A	288	361	240	439	385	662	789	838	2.54375	3.76688	2.58102	4.72994	4.3699	7.7869	8.60586	9.08518	0.000694909	1.0933	up
gene-CHD5	39	62	48	39	79	116	81	93	0.093606	0.174931	0.141049	0.114065	0.246175	0.372517	0.243395	0.276697	0.000978492	1.09372	up
gene-RAB27A	123	123	146	91	96	468	161	184	0.973856	1.10728	1.43087	0.845588	0.898974	4.70408	1.60094	1.64159	0.0371848	1.09403	up
gene-BBS7	49	34	77	101	126	159	60	175	0.333433	0.270785	0.647331	0.841414	1.11337	1.46176	0.507277	1.47829	0.0215812	1.09445	up
gene-RAP1GAP2	134	57	152	59	106	318	138	200	0.458659	0.228311	0.636123	0.245982	0.469763	1.45707	0.588827	0.843972	0.0248636	1.09707	up
gene-PDCL	326	318	280	274	292	939	501	582	2.74294	3.25215	2.86863	2.85963	3.11781	10.0914	4.96341	5.79881	0.00422481	1.09784	up
gene-KLF7	1048	815	878	984	890	3305	1044	1900	3.42975	3.2014	3.71788	3.92238	3.65339	14.0006	4.11511	7.51668	0.0141469	1.09794	up
gene-MTCL1	207	116	268	220	364	383	350	516	0.762639	0.500784	1.20756	0.988794	1.72488	1.87847	1.6122	2.3535	6.32353e-05	1.09844	up
gene-TBC1D1	1791	926	1189	1312	1252	4296	1439	3031	7.48233	4.94735	6.54015	7.25441	7.33298	27.234	10.0577	15.4226	0.0124805	1.0993	up
gene-PQLC1	301	294	290	266	366	585	480	893	2.95956	3.53796	3.50813	3.15635	4.60304	7.69171	6.06413	10.897	1.58702e-05	1.09936	up
gene-LBH	401	357	171	326	259	1003	437	743	3.14692	3.31238	1.64091	3.11489	2.61683	10.5005	4.26714	7.165	0.0187078	1.0996	up
gene-TBC1D30	46	36	24	48	33	129	47	91	0.177812	0.170541	0.111944	0.230068	0.166006	0.69235	0.231631	0.446485	0.0346652	1.10075	up
gene-CCDC120	154	92	110	121	191	322	110	311	0.87506	0.571444	0.688019	0.654958	1.39769	2.40457	0.655995	2.37532	0.00394291	1.10215	up
gene-SPTLC2	345	264	314	231	233	994	528	434	3.89127	3.52073	4.3285	3.18333	3.38829	14.9614	7.41686	6.01556	0.0159996	1.10225	up
gene-PIDD1	77	51	98	85	129	149	123	225	0.446934	0.385915	0.695942	0.602266	1.0531	1.20518	0.997634	1.78199	0.000114587	1.10323	up
gene-ZNFX1	776	747	788	756	750	2320	1187	1756	2.5366	2.88446	3.1797	3.04278	3.24083	10.2027	4.84818	7.06625	0.00256557	1.10327	up
gene-UBA7	254	147	199	209	243	680	161	479	1.84153	1.25866	1.76426	1.85128	2.26328	6.57993	1.45143	4.26785	0.0186655	1.10471	up
gene-NAT1	146	117	121	97	139	354	199	240	1.20892	1.21504	1.23543	1.06918	1.57161	4.04971	2.12918	2.40592	0.00177057	1.10477	up
gene-C16H1orf112	49	40	47	45	99	79	83	99	0.330182	0.333241	0.371418	0.372592	0.828683	0.694771	0.669686	0.817295	1.21026e-06	1.10509	up
gene-EFNA1	457	333	292	521	736	1166	348	880	6.8201	5.86541	5.31943	9.47874	14.146	23.2129	6.45371	16.1339	0.00732597	1.10567	up
gene-KHNYN	750	602	624	460	625	1967	797	1318	4.52363	4.28444	4.51128	2.78853	4.4428	15.3049	5.92287	9.40487	0.00573916	1.10579	up
Bos_taurus_newGene_4216	12	31	25	70	77	52	56	104	0.201215	0.27847	0.229462	0.647368	0.750511	0.582595	0.525988	1.03043	0.0478112	1.10608	up
gene-ECE1	3740	2964	4599	3334	4542	10224	4692	9440	19.9215	18.6258	29.5604	21.4378	30.7526	72.358	30.842	61.2352	0.00119871	1.10612	up
gene-UAP1L1	319	280	429	305	332	940	359	1042	2.60906	2.71237	4.29535	3.0471	3.49817	10.2679	3.65697	10.4809	0.00831624	1.10781	up
gene-TSHZ2	809	720	824	647	550	2666	1011	1576	2.51518	3.02641	3.3832	2.69209	2.42319	12.3695	4.37222	6.84838	0.0175323	1.10789	up
gene-RHBDF1	1058	1127	953	1067	1463	2363	1867	2758	6.75573	9.10874	6.96813	9.04279	10.5266	15.6628	9.08078	21.523	9.8815e-07	1.10855	up
gene-APOD	1175	1697	527	2163	3331	1449	3525	3147	13.9351	29.7069	11.2684	35.9233	68.0605	29.8717	63.0666	73.8537	0.0157872	1.10892	up
gene-PIK3C2B	685	402	663	619	706	1826	711	1381	2.13085	1.50853	2.83065	2.44971	3.35223	8.36596	2.85603	6.18885	0.00423906	1.10959	up
gene-MYL3	13197	13890	15029	14495	22691	13567	57356	20319	328.465	408.79	457.236	440.257	727.474	450.172	1777.64	620.953	0.00903204	1.11009	up
gene-SH2B3	770	684	493	579	553	1835	869	1763	3.39666	3.54939	2.65183	3.10193	3.13899	10.735	4.72967	9.43036	0.00559801	1.11126	up
gene-PAFAH1B3	91	74	108	85	118	192	195	211	2.56172	2.47266	3.7005	2.92724	4.28043	7.20608	6.84883	7.30765	1.81295e-05	1.11202	up
gene-NDRG1	1066	1476	1150	1297	1148	4083	2165	2411	7.80704	12.7881	10.2931	11.5913	10.8331	40.0754	19.7463	22.4893	0.00714715	1.11214	up
gene-NRM	104	97	106	52	76	351	78	183	1.54668	1.7134	1.93142	0.940984	1.45124	7.0152	1.44913	3.35634	0.0493982	1.1132	up
gene-CABLES1	114	38	81	48	46	185	80	249	0.885392	0.34457	0.765875	0.452517	0.456634	1.90955	0.76926	2.37308	0.0428356	1.11487	up
gene-PGM5	3301	2630	3057	2584	2231	9577	3070	7997	24.5018	23.0819	27.7358	23.4071	21.3278	94.7797	28.3722	72.8899	0.0157298	1.11574	up
Bos_taurus_newGene_3056	12	20	13	40	58	25	43	50	0.189602	0.39343	0.248475	0.981491	1.25719	0.506628	0.956552	1.3793	0.0355326	1.11611	up
gene-SPRED2	655	470	506	661	817	1747	712	1217	3.29626	2.79704	3.11098	4.06354	5.22472	11.7276	4.46548	7.52028	0.00169355	1.11702	up
gene-CASP7	233	197	174	289	274	773	323	363	2.02241	2.02289	1.85195	3.06885	3.06904	8.96828	3.49591	3.88011	0.0095617	1.11843	up
gene-SLITRK2	42	17	20	65	62	85	55	87	0.122529	0.057169	0.070714	0.243015	0.240271	0.345069	0.207798	0.311758	0.0229118	1.11974	up
gene-LAYN	197	249	231	122	140	625	281	552	3.03142	4.34343	4.32329	2.35229	2.692	12.7769	5.24859	10.2402	0.0206353	1.11979	up
gene-H3F3B	3263	3093	3336	3673	3694	10573	4142	8142	44.5142	49.8952	55.6238	61.1564	64.9238	192.319	70.3617	136.391	0.00349601	1.11989	up
gene-CACNA1C	318	268	326	303	282	797	344	1061	0.831418	0.852732	1.03505	0.975551	0.940933	2.8816	1.17464	3.50436	0.00648443	1.12038	up
gene-ID2	358	261	286	316	209	1285	332	504	6.42835	5.43364	6.23455	6.82341	4.65243	31.7351	7.23431	11.1779	0.0436013	1.1217	up
Bos_taurus_newGene_3313	69	64	75	22	82	135	86	158	1.01545	0.954782	1.18681	0.324332	1.49419	2.36069	1.47719	2.55464	0.00745227	1.12307	up
gene-ARPC5	1116	941	1308	993	954	3681	1266	2721	13.5646	13.531	19.4453	14.7273	14.9319	59.6704	19.171	40.6215	0.011293	1.12331	up
gene-TMEM150C	398	255	181	291	281	1119	284	457	3.06965	2.36988	1.8012	2.81325	2.95578	12.0832	2.78021	4.36823	0.0334168	1.12357	up
gene-CDR2	194	211	178	168	130	588	245	550	1.62014	2.08178	1.81449	1.71099	1.4012	6.5681	2.55075	5.65325	0.015897	1.12375	up
gene-SLC8A1	344	218	238	245	191	826	305	761	1.28026	0.983731	1.08331	1.11032	0.917126	4.11485	1.43451	3.48767	0.0159467	1.1261	up
gene-DAB2IP	2871	2453	2410	2748	3886	7062	3745	6281	11.7688	12.8582	13.4724	13.717	20.863	36.1228	18.285	30.3407	4.9575e-05	1.12728	up
gene-NBDY	134	153	172	111	132	482	168	352	0.695831	0.965475	1.09281	0.744208	0.882408	3.39582	1.13349	2.24764	0.0139506	1.12736	up
gene-NAIP	42	25	36	12	60	72	27	67	0.151822	0.098759	0.146698	0.049321	0.265701	0.330877	0.115327	0.28513	0.0214258	1.12741	up
gene-LOC511229	197	82	93	143	164	358	144	357	1.3479	0.663442	0.777827	1.19856	1.44767	3.27022	1.22599	3.00637	0.00772792	1.12745	up
gene-SHB	203	115	78	155	82	493	164	343	1.9995	1.33922	0.934619	1.86778	1.03575	6.48564	2.00961	4.15616	0.0442767	1.12916	up
gene-QRICH2	25	47	22	46	55	124	43	55	0.066482	0.14943	0.072627	0.152196	0.192001	0.464332	0.142719	0.181816	0.0359796	1.12924	up
gene-GPR173	121	87	96	60	66	272	133	256	0.682018	0.669843	0.654014	0.346516	0.361336	1.7761	0.795558	1.51108	0.0149137	1.1303	up
gene-TRIM47	406	326	524	375	436	1170	475	1224	3.84512	3.69651	6.09958	4.45906	5.27977	15.3872	5.83593	14.0651	0.00452385	1.13072	up
gene-AFDN	2890	2022	2503	2623	2705	7770	3357	6150	9.36522	7.75983	9.92899	10.2292	11.26	33.5058	13.561	24.1947	0.00233285	1.13078	up
gene-TRPC6	34	19	42	31	34	82	34	108	0.170779	0.114928	0.263007	0.194415	0.220828	0.567404	0.216817	0.713838	0.0198315	1.1322	up
gene-UNC13B	461	812	514	583	773	1896	1292	711	1.65901	3.42733	2.27617	2.56327	3.58759	9.1115	5.7765	3.14266	0.00944759	1.13269	up
gene-NPDC1	1193	735	1041	1626	2050	3390	1109	2633	19.4292	14.1432	20.6796	32.3508	42.9473	73.8689	22.4916	52.8301	0.00577969	1.13376	up
gene-PARP9	190	104	144	117	99	527	162	289	1.33419	0.856024	1.24011	0.999934	0.886495	5.00576	1.43265	2.48027	0.0307655	1.13472	up
gene-DOK1	138	102	81	115	104	369	130	262	1.69383	1.54223	1.23896	1.76108	1.7177	6.05268	1.99341	4.05599	0.0130672	1.13481	up
gene-BMP4	497	325	252	436	577	1053	529	849	5.80444	4.47353	3.54842	5.94589	8.50247	16.3386	7.55829	12.7354	0.000794799	1.13574	up
gene-RAPH1	1070	1044	855	971	980	2779	1142	3179	2.90601	3.30532	2.75473	3.02536	3.14945	9.26732	3.56936	9.90521	0.00420304	1.13654	up
gene-EBF4	579	410	548	626	403	1396	623	2091	4.86185	3.93661	5.5075	6.25502	4.22329	15.2264	6.8514	21.0269	0.0137771	1.13677	up
gene-PPP1R9B	968	680	892	874	1208	2505	1201	1887	4.99379	4.14627	5.62224	5.50461	8.02663	17.2372	7.71314	11.959	0.000347467	1.137	up
gene-PNP	5644	4633	5721	4459	4491	16972	6641	12713	94.6381	91.8542	117.245	91.2337	96.989	379.377	138.658	261.724	0.00681965	1.13723	up
gene-CPT1A	1353	1195	1365	1108	1242	4217	1789	2706	6.98285	7.28174	8.63262	6.94527	8.24278	28.9703	11.4659	17.0805	0.00435885	1.13741	up
gene-TRAF5	414	379	383	418	395	1248	446	1147	2.71545	3.02175	3.04942	3.2786	3.37795	10.8112	3.60733	9.34601	0.00623494	1.13917	up
gene-ITPR1	1004	728	717	597	894	2376	1041	1722	2.4322	2.08486	2.12227	1.76479	2.78934	7.67258	3.13986	5.12246	0.00188626	1.13961	up
gene-ZYX	3479	4130	3743	3608	4081	10784	4663	11179	35.6109	49.7344	39.1422	44.7249	52.2032	146.957	59.5443	140.421	0.00221979	1.14052	up
gene-INPP5D	138	86	102	52	70	302	110	272	0.640105	0.471419	0.579325	0.294472	0.41672	1.87437	0.633656	1.55546	0.0267672	1.14082	up
gene-NFKBIA	2188	2688	2028	2740	4300	6665	3837	4608	32.0258	46.5275	36.2778	48.9388	81.0799	130.067	69.9329	82.8304	0.00012814	1.14093	up
gene-LOC509006	1369	637	650	1107	1292	3422	888	1695	8.1214	4.48435	4.75065	8.01253	9.91441	27.2813	6.61337	12.4774	0.018402	1.14184	up
gene-GNAI2	2345	1792	2517	2202	2203	7510	2997	4927	24.9446	22.534	32.7163	28.5761	30.1817	106.492	39.6948	64.343	0.00517933	1.14255	up
gene-HIF3A	129	60	105	67	73	250	140	265	0.522523	0.284181	0.621545	0.330144	0.477329	1.55202	0.707083	1.45251	0.010205	1.14323	up
gene-EZR	2156	2792	3153	2767	2418	8012	4584	7284	18.2875	28.0946	32.7496	28.642	26.4338	90.6975	48.5382	75.9808	0.00337048	1.14369	up
gene-SGK1	660	959	1060	1502	915	3792	1198	2614	6.39765	11.0312	12.6252	17.8317	11.4223	48.5394	14.4761	31.1694	0.0251157	1.14379	up
gene-CD247	136	104	58	72	157	269	122	184	1.80252	1.6181	0.932255	1.14612	2.66424	4.76163	2.01852	2.96136	0.00357495	1.1451	up
gene-CTNND1	1712	1903	2102	1715	1984	6523	2598	3705	7.4284	9.7129	11.0818	9.06007	11.0575	37.6363	13.9687	19.5857	0.00541019	1.14551	up
gene-C25H16orf54	37	39	15	9	42	50	63	46	0.350538	0.436587	0.198325	0.103819	0.508394	0.627423	0.733639	0.626564	0.0243189	1.14644	up
gene-CDC42SE1	966	1056	922	1165	1020	3185	1527	2654	7.66122	9.9039	8.94396	11.2734	10.4051	33.675	15.076	25.8496	0.00279459	1.14706	up
gene-TONSL	159	122	154	120	124	430	161	415	0.867418	0.787796	1.02944	0.800191	0.874016	3.13964	1.09176	2.78733	0.00907431	1.14771	up
gene-BAG5	1540	1785	1203	1649	1770	5227	2385	2984	8.22895	10.9108	7.80746	10.7145	11.8039	37.2143	15.6691	18.906	0.00379291	1.14818	up
gene-ADAP2	245	95	91	162	182	530	148	296	3.43087	1.56869	1.54976	2.76788	3.28992	9.91094	2.58118	5.1014	0.0248095	1.14992	up
gene-TRIP6	201	168	212	166	146	557	223	615	2.74636	2.72444	3.55443	2.76882	2.5747	10.1841	3.79748	10.3503	0.0110035	1.15064	up
gene-L1CAM	150	148	247	200	166	477	258	670	0.660298	0.824976	1.41422	1.07893	0.939746	2.88482	1.448	3.74807	0.00762725	1.15174	up
gene-WFDC1	995	463	536	541	742	1899	967	1424	17.2888	9.51625	11.4349	11.3753	16.7008	44.4186	21.1609	30.6099	0.00205609	1.15281	up
gene-NXPE4	21	19	54	41	46	119	44	62	0.136336	0.145583	0.426227	0.320704	0.37771	1.03058	0.351192	0.491827	0.0376857	1.15287	up
gene-GDA	328	303	338	328	196	1367	422	571	1.32694	1.37263	1.65326	1.74327	1.04492	7.30624	2.10344	2.74916	0.0366658	1.15483	up
gene-TMEM184B	1340	1121	1349	1169	1320	3992	1929	2805	8.77495	8.66973	10.7865	9.37999	11.0089	35.0589	15.7475	22.5564	0.00161162	1.15568	up
gene-RNASE1-2	18	34	96	34	101	69	115	95	0.478334	1.06584	3.16223	1.11741	3.51953	2.31693	3.86148	3.09047	0.0278055	1.15574	up
gene-PACSIN2	2834	2717	3062	3085	3255	8735	3739	8386	20.3495	23.0186	26.8053	26.9118	29.8413	82.7615	32.9951	72.9243	0.00167697	1.15623	up
gene-APOLD1	2020	2340	1589	5460	1617	9599	4815	7778	11.4752	15.1034	10.5722	37.4753	11.3371	69.6666	33.0247	56.3731	0.0485658	1.15668	up
gene-PARM1	126	102	101	101	130	417	130	168	2.14345	2.05416	2.09911	2.09717	2.85925	9.48644	2.74564	3.51825	0.0148294	1.15891	up
gene-IRF8	67	20	53	31	40	156	61	76	0.680829	0.233353	0.666239	0.383718	0.525562	2.15057	0.776221	0.958455	0.0388847	1.15897	up
gene-LOC783680	8718	5425	6449	7412	6913	30119	6643	10831	207.16	152.408	187.299	214.918	211.573	954.108	196.536	315.999	0.0294859	1.16127	up
gene-TAGLN2	2759	2491	2646	2586	2119	8546	3464	7402	48.278	51.5453	56.6001	55.1859	47.7533	199.091	75.4848	158.916	0.00676053	1.16138	up
gene-TGIF2	68	149	122	98	126	334	194	251	0.415055	1.27136	1.07429	0.831585	1.18824	3.26054	1.87169	2.2323	0.00598423	1.1623	up
gene-FUT4	90	39	96	100	92	304	99	151	1.46929	0.747851	1.91347	1.98715	1.94192	6.62481	2.02049	3.04009	0.0250401	1.16274	up
gene-SIPA1	1225	1022	957	1143	1321	2995	1529	3159	7.96384	7.94003	7.77511	9.09667	11.3106	26.084	12.6535	25.7839	0.000344085	1.16276	up
gene-RASIP1	2576	2086	1801	2472	2457	6947	3498	5307	18.5039	17.7211	15.8121	21.6712	22.7361	66.5403	31.2947	46.8202	0.00123226	1.16289	up
gene-GPR63	229	145	100	120	113	433	162	519	0.918724	0.689425	0.488903	0.585406	0.582578	2.32233	0.812364	2.56631	0.0204507	1.16326	up
gene-CSRP2	288	206	211	136	188	531	280	757	7.36734	6.26017	6.56898	4.30198	6.19326	18.3964	9.00624	23.9819	0.00594898	1.16341	up
gene-ABCB1	53	76	104	59	53	135	130	321	0.271518	0.459452	0.657415	0.372304	0.349191	0.925032	0.831444	2.03259	0.0182935	1.16362	up
gene-LOC618733	319	138	322	368	335	1054	263	652	2.06281	1.05541	2.52209	2.9828	2.7777	9.10226	2.10257	5.16408	0.0239804	1.16455	up
gene-DAPK3	1780	1490	1844	1792	2078	5362	2697	3942	13.1037	12.8359	16.5271	15.1356	19.3529	52.3001	23.8379	35.1309	0.000595147	1.16483	up
gene-LTBP4	9959	8479	10081	6959	9058	28115	11597	23750	46.1398	46.4309	56.7926	39.3348	54.0574	173.578	66.9036	134.946	0.00285573	1.16499	up
gene-PDE1C	312	297	388	507	422	1178	433	1103	1.15173	1.4615	1.83607	2.48358	1.89943	6.02431	2.24828	5.41911	0.00687628	1.16578	up
gene-TSPOAP1	85	60	103	105	133	210	106	296	0.252492	0.209936	0.375965	0.384648	0.512553	0.838252	0.393733	1.09227	0.00162788	1.16649	up
gene-MYZAP	379	223	279	300	258	1238	275	558	3.39082	2.36477	3.12474	3.14672	3.12034	15.8188	3.19155	6.47509	0.0303559	1.16799	up
gene-BCAM	8016	5935	7771	6721	8135	24886	9326	14875	78.3027	68.5477	92.7871	80.115	102.357	324.076	113.437	178.403	0.00346037	1.168	up
gene-CBX6	463	115	220	320	390	732	403	746	2.04307	0.97313	1.92953	1.49221	2.16024	4.26884	2.13393	4.02824	0.00632409	1.16871	up
gene-CRIP1	229	149	326	160	122	773	271	595	12.3248	9.49187	21.5247	10.506	8.45555	55.6386	18.2052	39.4168	0.0348031	1.16931	up
gene-COBLL1	477	533	496	413	409	1238	666	1782	2.24755	2.96997	2.85911	2.37494	2.48394	7.77966	3.9073	10.3188	0.00423214	1.17139	up
gene-CAMK2N1	202	159	235	198	188	718	174	549	2.99139	2.77366	4.24958	3.56417	3.58476	14.1838	3.19983	9.98182	0.0186111	1.17303	up
[truncated: 1,033 more rows]
