# Supplementary material for: Integrated multi-omics analysis reveals variation in intramuscular fat among muscle locations of Qinchuan cattle
Source: BMC Genomics. 2023 Jul 1;24:367. doi: 10.1186/s12864-023-09452-9 (PMC10314489; doi:10.1186/s12864-023-09452-9)
Supplement: Supplementary file 2 — Additional file 2. [file 12864_2023_9452_MOESM2_ESM.zip › Supplementary2/Table S5. Differentially expressed gene results for S and W.xlsx]

## Sheet: Sheet1
Table S5. Differentially expressed gene results for S and W
#ID	S3_Count	S2_Count	S4_Count	S1_Count	W3_Count	W1_Count	W4_Count	S3_FPKM	S2_FPKM	S4_FPKM	S1_FPKM	W3_FPKM	W1_FPKM	W4_FPKM	Pvalue	log2FC	regulated
Bos_taurus_newGene_6422	509	340	364	444	125	248	339	5.38659	4.25485	4.67583	5.73739	1.64354	2.60518	3.76718	0.0329391	-0.589108	down
gene-SCAI	541	292	344	356	203	186	213	1.17764	0.770069	0.874083	0.904599	0.529216	0.397617	0.505735	0.00600033	-0.6516	down
gene-DCLK2	96	103	114	112	47	31	62	0.591004	0.651324	0.760114	0.753849	0.254456	0.116331	0.356993	0.00698461	-0.944518	down
gene-DCLK1	803	547	830	482	96	119	183	2.78469	2.22093	3.45667	2.01033	0.378338	0.404656	0.686592	1.36953e-16	-2.08618	down
gene-C5H12orf4	194	130	155	103	54	74	104	2.44796	1.85584	2.25796	1.49996	0.693945	0.925221	1.4901	0.0273309	-0.667868	down
Bos_taurus_newGene_3324	134	81	80	94	22	52	61	2.91386	2.18827	2.14435	2.29282	0.532625	1.06753	1.52316	0.0215691	-0.884267	down
gene-LPL	8620	14465	20826	8611	2589	4870	5830	55.5684	110.263	164.103	67.7357	20.9656	32.2019	39.4273	4.2299e-05	-1.36487	down
gene-PHKB	7416	7571	6991	8397	12293	18588	15869	41.6749	50.3055	48.0147	57.5781	86.7767	107.14	93.549	1.92159e-13	1.27973	up
gene-APLNR	303	131	217	156	62	103	128	1.95751	1.00115	1.71188	1.22879	0.503112	0.678332	0.867966	0.0149095	-0.79642	down
gene-F13A1	236	323	460	242	29	51	189	1.397	2.25919	3.3263	1.74582	0.208498	0.306101	1.17049	0.000837015	-1.67117	down
gene-POLE4	485	667	474	194	140	122	233	16.5335	26.889	19.7433	8.07675	5.98883	4.26211	8.32935	0.00131132	-1.22952	down
gene-CRIP1	229	149	326	160	59	71	114	12.3248	9.49187	21.5247	10.506	3.94175	3.9079	6.43412	0.000687114	-1.17354	down
gene-MAST2	9898	8476	9136	7205	4130	4266	5237	41.5442	40.3701	46.2708	35.5326	21.1257	17.9	22.1908	2.76265e-07	-0.6758	down
gene-NAV2	474	444	548	560	152	285	331	0.94707	1.04918	1.33612	1.36474	0.380514	0.583981	0.694288	0.00164913	-0.769988	down
gene-SECISBP2	1665	1422	1262	1354	1602	2143	1738	11.6388	11.7474	11.0037	11.6793	14.0847	15.4394	13.0775	0.000214234	0.622388	up
gene-HOXA9	3	2	4	0	744	491	724	0.032632	0.026489	0.052755	0	10.4625	5.63888	8.50347	9.04133e-51	8.46122	up
gene-HOXA3	1945	1443	359	692	150	134	184	17.2794	15.1844	3.89548	7.48644	1.71446	1.24008	1.65593	6.20673e-09	-2.54839	down
gene-HOXA4	557	354	208	355	134	239	128	7.71829	5.79956	3.51282	5.99122	2.33315	3.39156	1.85365	0.0149987	-0.860281	down
gene-HOXA6	86	71	158	86	240	214	375	0.277185	0.271291	0.62752	0.338448	0.981654	0.713228	1.28241	5.08618e-07	1.70011	up
gene-HOXA7	41	46	55	29	283	328	347	0.414772	0.551358	0.681063	0.354984	3.60817	3.4115	3.70133	3.11651e-30	3.155	up
gene-LIN7A	100	86	81	44	18	16	57	0.503905	0.579266	0.466072	0.299697	0.095805	0.065714	0.411016	0.0244762	-1.15102	down
gene-FABP3	18697	16729	13201	7480	3029	2488	3544	630.695	667.282	544.304	307.886	128.313	86.0566	125.409	6.89914e-13	-1.94183	down
gene-FBXL18	786	922	670	854	1160	1217	1067	2.86416	3.97282	2.98443	3.79862	5.31076	4.55014	4.07865	0.000321092	0.770306	up
gene-EBF2	264	240	195	234	67	87	115	2.29816	2.46411	2.0724	2.48059	0.728913	0.768392	1.04198	2.38925e-06	-1.14329	down
gene-EBF1	1027	916	1067	1043	368	432	630	5.87295	6.22425	7.60642	7.58747	2.66999	2.63498	3.81688	8.88573e-07	-0.857204	down
gene-EBF4	579	410	548	626	263	211	443	4.86185	3.93661	5.5075	6.25502	2.92444	1.7451	3.77542	0.024047	-0.589887	down
gene-KBTBD12	3758	3531	3340	2981	2885	4313	6194	30.9883	34.8683	34.3245	30.2096	30.349	36.8293	54.6972	0.00115941	0.610589	up
gene-THAP6	182	107	161	180	143	294	199	1.18774	0.836603	1.24552	1.44984	1.15502	1.89701	1.34513	0.0273927	0.679297	up
gene-PYGM	206610	217569	140510	166168	246916	370032	263130	1672.75	2082.8	1390.45	1641.64	2511.12	3072.95	2234.84	1.65653e-05	0.942833	up
gene-SCD	5043	3520	3603	2484	4623	4265	5374	22.828	18.8402	19.9312	13.7196	26.2857	19.8009	25.5211	0.00136455	0.653282	up
gene-CNN1	2570	2271	1131	2045	989	1105	1186	40.531	42.3375	21.7944	39.3488	19.5812	17.8647	19.611	0.0164675	-0.614816	down
gene-PI15	811	1927	2045	811	242	127	503	2.68028	7.54358	8.23859	3.25557	0.998836	0.499014	1.74601	3.6863e-06	-2.07239	down
gene-C5AR1	75	143	107	69	47	19	43	0.620111	1.39969	1.08074	0.700936	0.482381	0.162116	0.367689	0.0145737	-1.17735	down
gene-LURAP1L	54	23	77	67	7	30	14	0.706991	0.352937	1.24211	1.07225	0.100989	0.401203	0.192445	0.0197618	-1.46437	down
gene-ADD3	1443	995	1484	993	442	621	701	7.68677	6.23916	9.97257	6.5653	2.87596	3.43568	3.82841	1.98757e-05	-0.815274	down
gene-PRKCA	918	697	753	727	1350	1035	1379	2.65252	2.31781	4.55488	2.9699	4.76767	3.22131	4.09136	1.84425e-07	0.972368	up
gene-PRKCH	466	478	539	482	603	489	781	3.53432	4.32095	5.02672	4.54825	5.94646	3.85943	6.44443	0.00385298	0.592477	up
gene-PPARGC1A	1801	1635	3819	2504	1142	695	1438	6.57475	7.10779	18.143	11.0359	5.23398	2.57797	5.88476	0.00603178	-0.91375	down
gene-PPARGC1B	1556	1322	1006	982	1625	1569	2916	3.37347	3.38902	2.66541	2.52764	4.42648	3.48656	6.63371	1.34468e-05	0.980015	up
gene-TANC2	830	437	765	726	587	1209	829	1.56895	0.967086	1.77254	1.68644	1.40494	2.34964	1.65693	0.0273342	0.597969	up
gene-TMEM45A	138	131	175	91	25	36	74	2.22425	2.47478	3.4174	1.77564	0.480009	0.587267	1.22443	0.000571062	-1.36406	down
gene-NOTCH2	1085	785	1046	657	296	289	588	2.29345	1.96168	2.70338	1.69508	0.783853	0.6249	1.30216	0.000151009	-0.958674	down
gene-KLHDC8B	645	611	514	1112	358	248	321	6.78839	8.08064	5.81215	14.8024	2.56742	2.71848	3.79303	0.00326688	-0.959011	down
gene-ASPHD2	118	69	184	82	47	56	58	0.846921	0.587575	1.61844	0.721884	0.42462	0.412471	0.437932	0.044063	-0.813877	down
gene-GREB1L	671	312	740	563	219	275	379	1.41433	0.924339	2.49656	1.53999	0.755779	0.805543	1.07368	0.0102935	-0.729734	down
gene-ZNF503	2284	1090	610	1661	289	804	585	13.8426	7.81094	4.51736	12.2807	2.19396	4.99536	3.71538	0.0057021	-1.08802	down
gene-DGAT2	1745	2017	1578	1189	423	831	905	16.2124	22.1552	17.9154	13.4782	4.93315	7.91761	8.81833	0.000109812	-0.962143	down
gene-CLMP	252	138	175	105	69	39	75	2.74356	1.77623	2.31595	1.38979	0.943442	0.434863	0.847606	0.00185181	-1.16744	down
gene-EFNA5	87	83	56	44	26	22	45	0.408124	0.422066	0.311212	0.250428	0.137146	0.093301	0.210489	0.0443847	-0.880496	down
gene-PRICKLE2	283	248	225	253	88	80	121	0.756128	0.777478	0.731466	0.820768	0.293246	0.219237	0.33637	8.66871e-07	-1.14049	down
gene-ALPK1	62	35	97	52	15	24	37	0.292441	0.195794	0.562741	0.297402	0.084053	0.113536	0.197041	0.0342456	-1.05595	down
gene-SLC43A1	679	458	481	471	596	589	838	5.44057	4.28528	4.67625	4.56972	6.12735	4.8441	7.00428	0.000459929	0.625819	up
gene-TCAF1	2238	1259	1935	1583	703	1019	1094	9.12057	6.08132	9.6471	7.83936	3.59468	4.26147	4.67377	0.000719263	-0.64869	down
Bos_taurus_newGene_6045	52	59	65	43	8	16	32	1.8767	2.54211	2.8864	1.88603	0.325577	0.568157	1.21401	0.00780922	-1.35899	down
gene-PRR32	1837	2823	900	742	137	53	37	37.1986	67.6176	22.2738	18.3313	3.4744	1.08941	0.779235	7.47823e-08	-4.02572	down
gene-ENAH	1677	1221	2126	1760	872	2751	3824	5.33766	4.47428	8.15217	6.81645	3.39765	8.76497	12.4823	0.0349182	0.732731	up
gene-C1R	1905	2394	2932	1437	861	720	1215	17.4676	26.2344	33.7599	16.1215	9.89028	7.03415	11.6264	0.000263103	-0.976348	down
gene-C1S	2076	1785	2788	1612	703	684	1278	17.1059	17.3846	28.0733	16.2004	7.26826	5.7748	11.0475	5.06922e-05	-0.986957	down
gene-OSBP2	2871	2427	617	1349	597	312	143	19.7438	18.4384	4.86926	9.91139	4.47766	1.8289	0.869489	0.00731257	-1.99962	down
gene-EFCC1	85	54	56	52	21	19	46	0.651072	0.492643	0.529495	0.48643	0.197961	0.147412	0.372277	0.0462524	-0.872267	down
gene-CSDC2	416	212	140	189	60	90	118	3.72362	2.13519	1.57539	2.16831	0.708667	0.813028	1.05287	0.0015159	-1.16464	down
gene-FOLH1B	405	402	569	286	162	153	270	2.58206	3.03008	4.44416	2.2247	1.29689	0.996435	1.81116	0.00257062	-0.855644	down
gene-KCND3	166	188	125	219	28	40	68	0.515609	0.714682	0.475733	0.830056	0.108982	0.127488	0.226346	1.632e-06	-1.74047	down
gene-KCND1	104	63	77	103	34	35	44	0.909696	0.660526	0.767162	1.19803	0.279347	0.23057	0.428602	0.00768693	-0.947939	down
gene-LOC790255	55	165	30	59	23	12	2	0.506889	1.71636	0.202576	0.612944	0.201977	0.109991	0.015586	0.00425219	-2.31603	down
gene-PTGFRN	2111	2162	2730	1791	917	752	1458	7.92814	9.60087	12.535	8.20704	4.32385	2.89686	5.74362	0.000263216	-0.841921	down
gene-GMIP	123	122	104	104	34	23	89	0.801571	0.956717	0.819354	0.858759	0.261555	0.142042	0.605938	0.0191506	-1.01617	down
gene-HSPB8	23732	30871	23606	38206	39834	46190	44763	287.296	441.889	349.295	564.388	605.752	573.564	568.473	0.000433464	0.823729	up
gene-HSPB6	91144	49228	77623	50856	81759	80192	111702	1489.06	951.338	1552.21	1014.53	1675.38	1345.1	1909.85	0.000603057	0.708502	up
Bos_taurus_newGene_584	146	148	167	115	82	53	95	0.585092	0.701748	0.820934	0.560508	0.412057	0.217469	0.397426	0.0391926	-0.650611	down
Bos_taurus_newGene_580	212	819	124	428	1835	1046	611	0.663844	3.03287	0.472984	1.63258	7.21754	3.35915	2.00752	0.0280236	1.8511	up
gene-CPEB3	2243	1664	1736	1759	1466	2640	3113	6.55022	5.66882	6.07332	6.19044	5.23558	7.75206	9.38794	0.00187331	0.605681	up
gene-ITGB6	4133	2612	3455	2171	1212	1730	2019	19.3874	14.4711	20.5879	12.369	7.149	8.30368	10.0618	0.00145337	-0.65081	down
gene-ITGB2	100	90	116	58	45	18	20	0.812145	0.867574	1.15376	0.57913	0.453249	0.148314	0.169971	0.00535888	-1.39074	down
gene-ABCA2	412	465	648	570	298	235	249	1.07506	1.44153	2.1377	1.91094	0.976293	0.629617	0.683203	0.00704247	-0.737812	down
Bos_taurus_newGene_6661	203	155	149	145	164	296	212	5.13937	4.61918	4.61505	4.45726	5.21614	7.69063	5.62238	0.0056711	0.716049	up
gene-RPH3AL	221	158	187	282	304	305	326	2.5109	2.12054	2.5894	3.90556	4.34452	3.55886	3.88848	0.00188769	0.815533	up
gene-EPHA3	153	104	49	57	20	31	49	1.15374	0.93422	0.438793	0.514171	0.186599	0.23267	0.385761	0.0138567	-1.20406	down
gene-ZNF281	1018	1771	1507	1973	2548	3576	3126	3.4964	7.19303	6.3276	8.27117	10.9956	12.6006	11.2652	8.06902e-06	1.20382	up
gene-NPM3	172	130	140	151	63	60	110	4.40153	3.92698	4.38336	4.70377	2.02601	1.56244	2.9472	0.0142325	-0.695637	down
gene-ARHGAP4	179	108	108	104	65	37	34	1.17285	0.806141	0.83236	0.79789	0.509491	0.237977	0.223578	0.00516082	-1.13532	down
gene-ADORA2B	334	451	343	262	135	150	193	4.24592	6.63801	5.33651	4.02972	2.1363	1.9575	2.55228	0.000584142	-0.886982	down
gene-EEF2KMT	215	163	211	148	74	107	122	3.69031	3.58668	4.71756	3.18461	1.80495	2.13859	2.452	0.0130294	-0.621888	down
gene-COLQ	127	58	48	49	18	14	35	0.884242	0.477929	0.40032	0.414275	0.156616	0.096036	0.252276	0.00653432	-1.39719	down
gene-GPI	10971	16957	10637	10703	21340	24188	26793	124.641	227.779	147.696	148.372	304.541	281.867	319.317	5.60395e-08	1.20784	up
gene-KLK10	33	116	61	72	223	65	111	0.322879	1.43527	0.798956	0.897516	2.89568	0.661224	1.27021	0.0332499	1.20883	up
Bos_taurus_newGene_2976	87	104	91	43	179	43	263	0.840733	0.719927	0.948477	0.288351	1.49171	0.292475	1.56245	0.0209221	1.2376	up
Bos_taurus_newGene_2970	270	375	136	161	328	355	401	3.90359	6.77219	2.44541	2.88646	6.26944	5.50193	6.42944	0.0137954	0.868117	up
gene-FSTL1	8932	6975	15430	6142	2395	2011	4954	57.4645	53.0492	121.318	48.2151	19.3462	13.2593	33.4322	4.63579e-05	-1.36416	down
gene-ATP1A2	31624	18520	22952	20457	7589	11521	14094	143.218	99.1691	127.047	113.049	43.172	53.5158	66.9555	6.77124e-06	-0.835827	down
gene-SLC25A30	1772	1265	1042	1070	1635	1700	1487	20.3156	17.1418	14.5987	14.965	23.5474	19.9874	17.882	0.00399952	0.60827	up
gene-SLC25A35	43	64	74	41	23	23	15	0.533374	0.903846	1.0828	0.591404	0.33743	0.273632	0.18653	0.0179566	-1.1749	down
gene-LXN	80	60	144	55	27	27	42	1.44926	1.27337	3.20064	1.21988	0.596339	0.499305	0.785049	0.0117449	-1.1591	down
gene-CREB3L1	589	380	604	382	175	223	380	7.70216	5.86965	9.65453	6.08653	2.86962	2.9839	5.20822	0.00914316	-0.684351	down
gene-MCU	3401	2345	4677	2918	1379	2102	1921	27.1557	24.1525	47.0698	28.4782	13.7542	17.2412	16.2107	0.00627523	-0.638804	down
gene-CR2	72	72	127	17	17	28	28	0.314288	0.371476	0.682498	0.089148	0.090333	0.126463	0.12916	0.0320372	-1.31748	down
gene-PAG1	464	274	296	345	129	101	263	0.956367	0.666035	0.744645	0.866348	0.332414	0.210959	0.567205	0.00742941	-0.836428	down
gene-DLD	5542	4718	5292	4400	5134	7594	7418	55.8352	56.2086	65.1691	54.0978	64.9715	78.4823	78.4019	8.41322e-07	0.675687	up
gene-BDH1	2421	1126	919	441	10	31	30	33.938	18.5529	15.7328	7.5318	0.160488	0.405249	0.402849	1.6337e-30	-5.43128	down
gene-SIRPA	401	310	352	311	661	799	413	3.69862	3.37898	3.96512	3.49644	7.65716	7.55711	3.99363	3.7071e-05	1.15891	up
gene-LRP1	8201	6505	8324	5871	3245	3048	4861	12.6614	11.8751	15.708	11.0598	6.29123	4.82542	7.87211	5.67977e-05	-0.710694	down
gene-SHOX2	200	131	144	101	53	42	63	1.5018	1.17274	1.36201	0.938219	0.502397	0.320156	0.492477	0.000263204	-1.1774	down
Bos_taurus_newGene_3438	150	89	197	49	20	26	36	1.06373	0.744462	1.70404	0.419326	0.178004	0.188334	0.271203	0.000120841	-1.89538	down
gene-ADCY9	3371	2543	2433	2108	3752	4095	3498	5.94792	5.15818	5.13672	4.51695	8.15141	7.58833	6.32658	9.19128e-06	0.816272	up
gene-SLC36A1	207	98	228	185	82	68	114	0.828994	0.458211	1.10521	0.890577	0.406455	0.278141	0.525036	0.0245438	-0.77171	down
gene-ADCY3	217	181	187	136	68	68	89	1.28643	1.23707	1.32703	1.00251	0.492217	0.400285	0.566346	0.000109419	-1.00708	down
gene-ADCY1	31	43	8	26	64	66	53	0.178647	0.289495	0.054861	0.178415	0.46411	0.389173	0.317351	0.0110434	1.44548	up
gene-ADCY6	2013	1274	1541	1710	689	716	1286	7.89799	5.91965	7.36142	8.19331	3.38402	2.89295	5.306	0.00287453	-0.631632	down
gene-MAMSTR	790	566	695	694	264	366	471	8.51881	7.81508	10.2354	10.0851	4.06778	4.4452	5.93888	0.00024348	-0.666775	down
gene-DOK1	138	102	81	115	48	53	72	1.69383	1.54223	1.23896	1.76108	0.735517	0.674843	0.955561	0.0326042	-0.670086	down
gene-MRPS18A	2118	1536	2108	1097	770	873	1045	40.8012	30.0227	38.2138	19.2085	18.5044	15.949	17.3362	0.00205864	-0.674431	down
gene-PDGFRA	3771	3317	2557	3374	1260	1080	1163	12.936	13.3843	10.6227	13.9906	5.26942	3.76547	4.12928	1.35122e-09	-1.20348	down
gene-SCARF2	626	344	368	524	261	186	325	4.36173	2.838	3.14199	4.46844	2.29086	1.32052	2.37381	0.0322817	-0.588446	down
gene-CEP89	419	274	346	323	153	143	193	1.74166	1.35187	1.76135	1.65293	0.799304	0.60571	0.849176	0.000121053	-0.801062	down
gene-SETMAR	250	394	277	348	572	430	589	1.36419	2.54584	1.84887	2.31896	3.92938	2.41065	3.38032	0.000320008	0.991015	up
Bos_taurus_newGene_6912	2581	2359	1771	1751	2457	3014	2673	80.5676	87.062	67.5807	66.6768	96.3636	96.5156	87.536	0.000681514	0.62658	up
gene-LRRC1	112	125	127	123	41	54	87	0.898383	1.18022	1.24546	1.2066	0.406462	0.440692	0.726542	0.0121243	-0.788832	down
gene-ASB16	3571	4013	2530	5047	5631	8212	4600	31.5194	41.8826	27.2932	54.3572	62.4283	74.3491	42.5922	0.00123146	0.958601	up
Bos_taurus_newGene_4211	138	46	112	148	31	25	63	1.07234	0.414557	1.06268	1.40132	0.301493	0.193467	0.508228	0.00921726	-1.25302	down
gene-VSTM4	614	266	360	429	204	201	254	6.21329	3.1875	4.44541	5.32278	2.57727	2.08337	2.69778	0.014819	-0.651273	down
gene-JOSD1	1654	2939	2090	1845	3689	3849	2756	11.4671	24.168	17.9256	15.7573	32.4801	27.4926	20.1194	0.00067839	0.953698	up
Bos_taurus_newGene_2588	183	89	135	288	60	82	86	1.3685	0.605668	0.87016	2.32433	0.470285	0.499365	0.678258	0.0210876	-0.953766	down
gene-TPPP	817	519	931	611	217	257	526	4.82646	3.61711	6.7016	4.39806	1.58301	1.55203	3.22144	0.0018166	-0.891761	down
gene-HR	1578	1852	1596	598	431	225	938	7.66547	10.4333	9.51439	3.64849	2.56924	1.11476	4.76351	0.00529314	-1.18817	down
gene-ZC2HC1C	74	34	62	35	7	15	23	0.69235	0.378477	0.708718	0.393652	0.0795	0.143296	0.224407	0.00449219	-1.53958	down
gene-H4	38	22	12	18	46	60	67	0.5637	0.375673	0.20462	0.327784	0.862519	0.921128	1.04718	0.000704458	1.62381	up
gene-TIA1	1736	1102	1583	1489	654	575	1004	9.78819	6.87763	10.6598	9.77327	4.69952	3.42956	5.80107	0.000343311	-0.742112	down
gene-HINT2	715	332	460	326	111	236	275	25.7657	14.1416	20.2074	14.3264	4.99559	8.72289	10.293	0.00428077	-0.901685	down
gene-TUFT1	34	113	74	112	93	191	202	0.278251	1.1504	0.770243	1.15453	1.00053	1.67468	1.80955	0.014536	1.14145	up
gene-HCN2	327	284	313	385	501	634	454	2.26629	2.32388	2.64914	3.25522	4.35858	4.50404	3.30204	4.66741e-05	0.960984	up
gene-LRRC17	78	46	182	42	3	14	38	0.907498	0.630375	2.59771	0.586768	0.040334	0.162435	0.455187	0.00437959	-2.08552	down
gene-LOC529284	107	53	21	80	6	7	6	0.405165	0.237839	0.095715	0.371069	0.028605	0.02341	0.020537	3.72879e-06	-3.08472	down
gene-SBK3	922	713	337	517	7	32	13	11.9595	10.9523	5.33107	8.18466	0.092645	0.42038	0.172355	9.87422e-28	-4.9115	down
gene-FMNL2	474	347	679	349	223	221	333	1.61077	1.33875	3.08056	1.53834	0.9711	0.803404	1.24291	0.0341863	-0.587579	down
gene-SLC17A9	67	56	91	62	15	8	33	0.699705	0.691094	1.16194	0.766387	0.180473	0.083542	0.34398	0.00115053	-1.66795	down
gene-FBLN5	2569	1287	2059	1222	719	655	1295	23.634	14.0529	23.1747	13.7156	8.35368	6.19268	12.5128	0.00597555	-0.751202	down
gene-FBLN7	159	53	144	28	14	24	65	1.64713	0.639352	1.81693	0.348735	0.169587	0.24864	0.699862	0.0495081	-1.26438	down
gene-FBLN1	8573	5289	4150	4907	2475	2853	2123	82.8201	60.3151	48.9986	57.8094	29.9545	28.3646	21.484	0.000193077	-0.910041	down
gene-FBLN2	8786	7751	11361	6251	4002	3403	5934	48.3633	50.232	76.4411	41.9822	27.7155	19.1402	34.1377	0.00238576	-0.69532	down
gene-MAPKAPK3	1052	1105	1312	1627	1316	1783	2092	9.17797	11.4507	14.0334	17.3103	14.3944	15.9352	19.2557	0.00270489	0.664989	up
gene-ULK1	3421	4070	3288	4042	4575	4922	4706	17.2665	23.1781	21.3897	22.4479	29.1131	24.2439	23.2041	0.0011421	0.608423	up
gene-TCAP	139542	152100	124577	97084	62580	72600	68405	6426.76	8282.99	7012.83	5456.13	3620.44	3429.73	3304.96	0.000342881	-0.65732	down
gene-ATCAY	168	63	149	27	13	29	40	0.949736	0.441682	0.966938	0.149821	0.076493	0.140359	0.193655	0.00661285	-1.64837	down
gene-SCN2B	1002	499	755	444	114	94	102	5.69347	3.17285	5.20375	2.99053	0.831363	0.563402	0.579208	2.14669e-16	-2.4067	down
Bos_taurus_newGene_3285	301	1303	744	844	1498	938	2055	1.69654	6.39771	4.18215	4.71598	8.6823	4.59458	11.7978	0.00948004	1.11315	up
gene-PPP2R3B	1839	1375	1516	2430	2265	2737	1790	20.1604	17.9443	19.8898	32.4137	31.3791	31.1148	20.8221	0.0223246	0.613127	up
gene-IFRD2	2090	2196	2006	1850	2597	2458	3329	25.829	31.8638	30.2706	27.8235	40.1629	30.6374	42.3006	4.29715e-06	0.706374	up
gene-HILPDA	264	111	308	133	66	80	85	5.0509	2.50661	7.2214	3.0936	1.58374	1.56615	1.69715	0.00295774	-1.1318	down
gene-ZNF25	929	522	658	717	299	281	338	4.24404	2.84439	3.69572	4.04671	1.72164	1.33298	1.6247	7.07925e-06	-0.934469	down
gene-NTN5	195	157	150	144	66	64	97	2.40369	2.33317	2.17394	2.198	1.03366	0.84552	1.2669	0.00107217	-0.844026	down
gene-NTN4	569	478	428	358	168	129	272	3.58967	3.55417	3.33177	2.80813	1.32436	0.844453	1.83713	8.30988e-05	-1.02812	down
gene-NTN1	538	351	488	268	132	115	350	2.77008	3.21887	4.48603	1.89027	1.33938	0.821642	2.73042	0.0210387	-0.829773	down
gene-NBEA	744	531	717	555	151	221	312	1.5948	1.3437	1.8823	1.45172	0.406044	0.486313	0.700352	7.03248e-09	-1.2506	down
gene-KIAA2013	2488	4052	2277	5128	5091	6986	4853	25.7839	49.657	28.8384	64.8627	66.2865	74.2704	52.7665	0.00396836	0.934671	up
gene-NECAB2	150	107	49	69	41	11	26	2.23392	1.90223	0.896933	1.29049	0.807173	0.141815	0.356728	0.00708144	-1.52304	down
gene-NECAB3	129	101	116	193	57	20	77	1.5547	1.44348	1.70045	2.83988	0.864773	0.250138	1.00445	0.0139371	-1.15188	down
gene-MKX	109	158	50	58	13	6	51	0.721321	1.49445	0.355015	0.484982	0.089577	0.032514	0.310702	0.006186	-1.83773	down
gene-DSEL	339	259	380	197	106	94	138	0.8577	0.744596	1.06551	0.685446	0.325322	0.206977	0.329224	6.09986e-05	-1.12136	down
gene-DDC	148	104	95	159	101	246	200	1.58973	1.32321	1.26787	2.16034	1.37828	2.74175	2.26626	0.0262152	0.755751	up
Bos_taurus_newGene_1891	127	70	143	80	156	147	222	1.19666	0.666674	1.21799	0.717316	1.60865	1.10847	2.22182	0.00154228	0.99609	up
gene-RECQL	314	205	342	297	113	167	202	2.63112	2.03839	3.58435	2.83113	1.10878	1.45385	1.78321	0.0143282	-0.613321	down
gene-RAPGEF4	118	117	135	103	36	57	51	0.631415	0.732303	0.871946	0.663215	0.240879	0.304261	0.276067	0.000532002	-1.05614	down
gene-MEOX1	486	108	101	60	36	41	74	3.73008	0.969298	0.939827	0.547705	0.333021	0.316099	0.588088	0.0080078	-1.60474	down
gene-GPER1	41	25	59	63	40	112	82	0.451307	0.324714	0.792909	0.84154	0.544211	1.26509	0.948509	0.0477746	0.951832	up
gene-ALDH2	7698	7059	7445	5915	16924	19171	11296	86.9828	94.3107	102.815	81.5587	240.211	222.197	133.9	9.30793e-10	1.46063	up
gene-ACSF2	1375	595	695	479	415	340	456	15.7689	8.05882	9.73428	6.70197	5.97469	3.99939	5.4845	0.0327985	-0.659761	down
Bos_taurus_newGene_5986	1707	1181	572	1297	2101	1743	1345	18.6112	15.2181	7.61257	17.2496	28.7676	19.4902	15.3831	0.0120663	0.84965	up
gene-ANTXR1	312	401	321	193	141	124	230	3.54247	5.39145	4.45205	2.67644	2.00486	1.43719	2.74238	0.0330292	-0.661508	down
gene-ANTXR2	1454	1357	1628	1143	550	650	852	9.52915	10.5181	13.0382	9.13841	4.52448	4.36745	5.85995	3.51951e-06	-0.787998	down
gene-KCNT2	40	60	80	47	16	14	26	0.144071	0.256089	0.353109	0.205434	0.071552	0.050815	0.096793	0.00509544	-1.37852	down
gene-CELF2	40	67	43	35	69	62	104	1.04503	2.09078	1.36623	1.11326	2.2822	1.6887	2.89196	0.0139621	0.989706	up
gene-SOX6	1219	1549	734	1197	1717	2211	1951	4.07529	5.01741	2.809	3.74146	6.8935	6.85122	6.9698	0.000148711	0.987016	up
gene-SOX4	223	97	177	191	49	53	139	1.2342	0.654678	1.2044	1.28087	0.342079	0.319977	0.805068	0.0278752	-0.885101	down
gene-UBE3C	4359	4112	4048	4228	4914	6362	5876	19.4804	21.4685	22.0736	22.8772	27.6065	29.2578	26.719	2.2581e-07	0.702293	up
gene-WFS1	513	394	359	319	162	217	220	3.11473	2.82203	2.66386	2.36058	1.22778	1.34667	1.39923	0.000359513	-0.73047	down
Bos_taurus_newGene_34	0	2	12	0	242	405	409	0	0.022756	0.165976	0	3.8933	4.16517	4.42993	1.84914e-06	6.87232	up
gene-B4GALNT1	110	95	103	87	51	22	38	0.963346	0.980992	1.10566	0.925294	0.564029	0.193065	0.346388	0.00526475	-1.1247	down
gene-RPS6KA6	203	103	148	70	32	39	84	1.15348	0.653529	1.03038	0.607245	0.2473	0.283111	0.556489	0.0103751	-1.10492	down
gene-GPR1	85	61	166	18	0	7	19	0.303938	0.47179	1.55925	0.059967	0	0.019723	0.053111	0.000492851	-3.09517	down
gene-ACTA1	3063155	1535662	1510042	2016632	2581201	3044321	2892583	47594.6	28213.1	28677.5	38234.9	50378.5	48518.9	47148.2	0.00059305	0.764303	up
gene-RASL12	445	311	208	336	175	135	143	4.02819	3.32117	2.30112	3.70544	1.98009	1.24595	1.35671	0.00717016	-0.814177	down
gene-RBMX2	426	473	387	624	272	195	329	5.63305	7.39815	6.26393	10.0852	4.5157	2.63796	4.57085	0.0311001	-0.604936	down
Bos_taurus_newGene_4014	122	65	39	44	3	0	0	0.775076	0.48609	0.303102	0.334791	0.015983	0	0	2.13898e-08	-5.73864	down
Bos_taurus_newGene_4015	113	65	56	70	0	0	0	4.42991	2.68712	1.90509	2.85462	0	0	0	3.19832e-11	-8.41333	down
gene-LYVE1	474	291	495	327	32	67	131	6.41444	4.66258	8.20227	5.39547	0.53439	0.919557	1.86128	2.71576e-09	-2.17199	down
gene-PQLC1	301	294	290	266	370	322	397	2.95956	3.53796	3.50813	3.15635	4.51363	3.27089	4.09601	0.0022334	0.597611	up
gene-LUM	6980	4426	8410	6035	927	1315	1705	88.872	66.5962	130.963	93.7607	14.8303	17.1762	22.7866	1.0682e-20	-2.06197	down
gene-FGB	64	30	41	46	7	12	28	0.466656	0.256733	0.358024	0.407814	0.055173	0.088855	0.211085	0.0188737	-1.31858	down
gene-MYOF	1041	857	1329	782	279	288	625	3.43406	3.33596	5.48109	3.14459	1.15132	0.970625	2.15908	5.57371e-05	-1.11742	down
gene-IFFO2	199	345	250	207	569	196	315	0.779345	1.59917	1.18782	0.984059	2.7872	0.786076	1.28583	0.0461979	0.829434	up
gene-ASIP	1982	539	500	664	314	348	299	60.4726	19.4309	18.6527	24.7289	12.0218	10.8758	9.56282	0.00308471	-1.19753	down
gene-NEIL2	192	83	111	89	12	38	15	2.39039	1.21085	1.70904	1.33908	0.187178	0.483669	0.193264	9.18555e-06	-2.17426	down
gene-HOXD1	125	115	96	143	193	255	138	1.53318	1.66773	1.43739	2.1456	2.9807	3.21868	1.77829	0.00293003	0.98269	up
gene-HOXD9	66	99	348	183	1178	1018	1163	0.320391	0.567162	2.06275	1.0824	7.18739	5.07128	5.92816	1.95294e-10	2.9362	up
gene-HOXD8	603	1041	1004	1005	1778	2511	2205	5.86014	11.9835	11.9493	11.9355	21.7428	25.0806	22.5158	9.1868e-09	1.47549	up
gene-FEZ2	1567	1026	1046	947	520	643	478	17.725	13.8132	14.5348	13.1484	7.38288	7.43214	5.61654	0.000283506	-0.781523	down
gene-C1QTNF1	1461	1217	1918	1197	399	441	1011	11.1374	10.9221	15.9855	10.243	3.4174	3.03271	7.79683	0.000334932	-1.02426	down
gene-C1QTNF6	764	284	693	568	67	128	187	6.50553	2.86382	7.20976	5.91098	0.716628	1.11221	1.66473	2.34142e-08	-1.95547	down
gene-FIGNL2	64	74	65	59	71	133	106	0.215334	0.426009	0.265735	0.519722	0.701891	0.689739	0.541684	0.00584027	0.895329	up
Bos_taurus_newGene_4315	249	238	271	414	151	129	214	1.22492	1.37536	1.72174	2.65587	1.01338	0.68694	0.960687	0.0489313	-0.600098	down
gene-GCNT3	73	76	58	44	27	11	31	0.460734	0.575065	0.439322	0.3308	0.205979	0.06989	0.199163	0.0157203	-1.18434	down
gene-GCNT4	151	115	225	100	8	50	82	0.418328	0.37572	0.761348	0.337248	0.027	0.140331	0.238566	0.00780758	-1.49262	down
gene-CCDC6	4036	7782	2680	4189	6397	5759	8448	15.4513	35.2268	12.5363	19.5664	30.7634	22.6142	33.9255	0.0170552	0.78474	up
gene-THBS3	371	265	843	287	54	63	178	2.70937	2.28327	7.53259	2.55772	0.49223	0.469209	1.35962	2.37974e-05	-1.97395	down
gene-THBS4	17972	4927	13932	4681	2107	2723	3142	128.782	41.7401	122.021	40.9268	18.9636	20.0093	23.6151	1.00036e-05	-1.67681	down
gene-MAML3	43	21	27	35	48	38	59	0.127778	0.110247	0.096549	0.131593	0.179642	0.116019	0.18809	0.0424055	0.884954	up
gene-MAML2	449	369	567	461	123	210	174	1.54136	1.45907	2.36717	1.82744	0.494395	0.738833	0.579873	6.80495e-07	-1.20544	down
gene-ANKRD1	10952	5893	6210	23552	24412	40364	45532	144.316	91.8205	100.008	378.708	404.092	545.584	629.435	0.00451244	1.86796	up
gene-NFKBIL1	1048	973	1013	827	1157	1273	1404	17.0265	18.6385	20.0335	16.3379	23.5346	21.2218	23.8892	1.97128e-06	0.661653	up
gene-RAB11FIP3	2088	1360	1552	1847	2016	2241	2643	14.9067	11.4799	13.5414	16.0862	18.0742	16.4047	19.7897	2.07001e-05	0.683122	up
gene-NEK8	113	78	82	109	32	45	45	0.966597	0.770305	0.934649	1.15453	0.326689	0.375355	0.380438	0.00312238	-0.981799	down
gene-NEK7	4087	4638	4394	3494	5212	5737	4581	23.4534	31.4511	31.3015	24.4511	37.6185	33.7511	27.5931	0.00297198	0.58888	up
gene-TOM1L1	148	103	99	109	223	211	117	1.75047	1.38132	1.38085	1.48928	3.19431	2.43225	1.41347	0.00456888	0.991099	up
gene-CTIF	423	442	462	351	561	662	568	1.63823	2.03142	2.23796	1.6475	2.73049	2.63627	2.30769	9.02991e-05	0.772855	up
gene-KIAA1958	602	428	431	471	188	204	432	1.19592	1.02466	1.02792	1.12869	0.471036	0.433306	0.896734	0.0237466	-0.593901	down
gene-DOLPP1	192	112	147	225	76	52	111	2.03246	1.38773	1.89618	2.90393	1.01345	0.562038	1.27611	0.0195446	-0.840207	down
gene-FGFR2	45	87	38	57	0	8	14	0.214956	0.497593	0.218041	0.330069	0	0.039422	0.071391	0.000209797	-2.81056	down
gene-LOC783497	100	116	87	109	204	239	105	2.18654	3.00811	2.33679	2.90268	5.63934	5.39049	2.41266	0.00312852	1.11709	up
gene-STOML1	163	110	198	117	49	71	102	0.660251	0.394226	1.34661	0.439879	0.172373	0.241696	0.356475	0.0206457	-0.757866	down
gene-TRABD2B	430	251	260	236	114	172	184	1.38552	0.974785	1.02247	0.925034	0.460047	0.568288	0.620616	0.0097229	-0.6516	down
gene-CD209	66	97	141	90	2	3	13	1.93665	3.38325	5.08087	3.23557	0.071842	0.066351	0.39888	3.63243e-10	-3.85952	down
gene-ARHGDIB	894	556	1002	818	398	376	502	17.4982	12.391	24.0192	19.6125	9.93582	7.81294	10.4384	0.00206742	-0.683777	down
gene-C5H12orf10	396	395	322	336	437	488	435	7.84971	9.24398	7.79021	8.10429	10.8773	9.92179	9.03472	0.00281456	0.589342	up
gene-PLXNB1	447	297	275	436	146	154	255	1.41854	1.11507	1.06661	1.68906	0.576247	0.474253	0.843735	0.00551755	-0.739445	down
Bos_taurus_newGene_2218	2286	1461	1580	1402	392	382	590	14.4878	11.5913	12.5931	11.5748	5.53523	4.40864	6.96327	1.99067e-17	-1.63061	down
gene-GHR	3071	2569	1936	1603	2120	3827	3344	35.5681	35.1743	27.4067	22.6548	30.836	45.4602	40.6271	0.0035944	0.682992	up
gene-TMTC1	195	198	266	220	469	368	465	1.09627	1.3152	1.8302	1.51377	3.3204	2.12819	2.75287	3.07593e-07	1.24599	up
gene-TMTC2	983	559	315	568	224	347	342	4.24519	2.85098	1.6614	2.98967	1.21128	1.53672	1.54816	0.0217496	-0.731177	down
gene-GALNT14	284	150	161	162	56	111	135	3.04912	1.96458	2.16913	2.14628	0.777742	1.26025	1.52706	0.0374686	-0.672483	down
gene-C7H19orf44	162	56	103	118	24	41	77	1.18867	0.48679	0.925673	1.05443	0.219958	0.299758	0.593931	0.0272988	-0.992204	down
gene-SLC1A2	96	585	256	126	68	46	54	0.151642	1.34544	0.476458	0.2298	0.132955	0.075663	0.112004	0.000589432	-2.00384	down
gene-AQP4	2126	872	804	368	100	87	377	8.5889	3.9892	3.96883	1.69362	0.50721	0.358641	1.59716	0.00160713	-2.24441	down
gene-SLC2A1	254	233	159	109	79	51	60	2.31021	2.50696	1.7721	1.21198	0.897078	0.468307	0.573642	0.000778376	-1.27665	down
gene-EPB41L4B	327	105	201	72	37	68	58	1.42795	0.538979	1.07403	0.412354	0.181333	0.347169	0.303773	0.00300681	-1.40896	down
gene-MISP3	258	261	355	218	453	422	257	4.27447	5.10695	7.19885	4.40298	9.43023	7.18384	4.47437	0.0158362	0.766158	up
gene-CDKN2D	367	399	263	375	430	554	362	6.3117	7.87677	5.36873	7.62808	9.41657	9.79392	6.54244	0.019974	0.622597	up
gene-AXIN1	2103	2417	1865	2258	3195	2666	2731	15.2842	19.7305	16.1967	18.3874	28.7214	19.1039	20.7003	0.00139488	0.678195	up
gene-LOC614522	905	695	298	395	1586	1139	1136	3.09443	2.80337	1.24419	1.64531	6.80751	3.99398	4.07189	3.08678e-05	1.48088	up
Bos_taurus_newGene_618	33	146	273	114	24	11	68	0.186848	1.04251	2.19908	0.848202	0.148592	0.055491	0.841924	0.00651403	-1.88187	down
gene-TNNT3	282108	319749	165405	309980	360272	408158	486316	6336.78	8456.81	4531.41	8549.2	10095.9	9408.15	11375	0.000266567	0.873692	up
gene-TNNT1	361219	155601	273666	123813	132177	102270	105185	8792.11	4506.77	8204.73	3709.39	4048.52	2559.36	2694.45	0.027107	-0.692366	down
gene-CCDC71L	938	1029	967	1205	1191	2648	1869	4.28925	5.56149	5.40338	6.71949	6.83759	12.4199	8.96318	1.26726e-05	1.10606	up
gene-VWA7	716	420	551	794	572	1110	1245	4.9865	3.47475	4.7139	6.76153	4.97286	7.91199	9.03907	0.00125304	0.875188	up
gene-BMF	231	156	198	232	77	113	113	1.11602	0.896016	1.20828	1.39445	0.496073	0.547056	0.56352	0.00255986	-0.769492	down
gene-KCNA6	43	49	35	16	3	15	11	0.166377	0.24347	0.165387	0.083882	0.009792	0.06694	0.044078	0.0155389	-1.66462	down
gene-TBRG1	677	583	668	610	744	947	942	9.60506	9.67515	11.7017	10.521	13.3459	13.6391	14.1858	3.80232e-07	0.720631	up
gene-GGT5	640	451	489	446	112	93	118	4.06435	3.09496	3.77497	3.45584	0.844993	0.550085	0.719237	2.76317e-20	-1.96134	down
gene-GGT1	226	122	245	149	17	39	39	2.19154	1.39645	2.90904	1.75731	0.205271	0.384202	0.39205	7.07942e-10	-2.3102	down
gene-PAFAH1B3	91	74	108	85	175	124	234	2.56172	2.47266	3.7005	2.92724	6.19637	3.5773	6.91539	4.04613e-05	1.23985	up
gene-CDC42BPG	82	76	44	67	20	34	27	0.266923	0.295763	0.175728	0.307168	0.089058	0.131279	0.091797	0.0113815	-1.06685	down
gene-ASAP3	158	113	162	92	38	31	37	1.59641	1.35032	2.00965	1.13108	0.474615	0.315087	0.390475	3.1101e-06	-1.61556	down
Bos_taurus_newGene_3048	289	169	430	350	63	79	218	0.999334	0.863732	2.57221	1.68464	0.2467	0.404506	0.963243	0.0049919	-1.18127	down
Bos_taurus_newGene_3045	4938	3932	7989	5095	1009	890	3210	6.42239	6.3202	14.8857	10.7649	2.09303	1.23859	4.50743	4.66917e-05	-1.50518	down
gene-RNF24	466	404	284	277	181	159	131	1.78303	1.82755	1.35578	1.29148	0.869437	0.622875	0.525532	0.00203703	-0.892403	down
gene-RFTN2	479	445	836	413	205	256	408	4.71204	4.48826	7.78786	4.08379	2.8162	2.0749	3.46183	0.0222722	-0.685183	down
Bos_taurus_newGene_2392	74	67	49	165	2	11	0	1.21062	0.767588	0.637569	1.70838	0.015021	0.071924	0	7.50595e-07	-4.1071	down
Bos_taurus_newGene_2027	713	341	552	454	190	225	183	5.63782	3.1828	5.33089	4.38161	1.88565	1.81817	1.51622	2.6097e-05	-1.08211	down
Bos_taurus_newGene_2029	98	47	56	69	58	54	309	0.226924	0.126925	0.158557	0.193682	0.169471	0.127737	0.754251	0.0278548	1.22683	up
Bos_taurus_newGene_2028	45	41	51	56	58	66	105	0.34734	0.372578	0.483192	0.536073	0.56481	0.531643	0.864242	0.0124268	0.886659	up
gene-TMEM208	153	187	143	119	209	213	232	4.65766	6.74396	5.30496	4.4227	7.99193	6.66461	7.40788	0.00177893	0.791344	up
gene-CAMK4	453	515	491	475	233	138	388	1.1265	1.6692	1.74224	1.78205	0.770455	0.459906	0.944574	0.0199432	-0.708987	down
gene-CALML4	60	33	76	31	88	74	75	1.76457	1.0572	2.77533	0.998471	3.19737	2.29578	2.21393	0.0261533	0.954265	up
gene-PTPN3	761	314	946	261	57	199	311	2.71364	1.32883	4.2479	1.13342	0.251907	0.725723	1.16294	0.00502506	-1.39022	down
gene-PPP1R3D	429	212	174	328	357	388	527	2.85371	1.66752	1.41288	2.65488	2.97564	2.64682	3.67323	0.00535235	0.82882	up
gene-COTL1	832	671	717	708	279	317	309	9.6235	9.11393	10.4322	10.3436	4.09287	3.82997	4.02106	9.44115e-11	-1.01637	down
gene-PREX1	341	298	307	367	116	149	143	1.15721	1.19536	1.27241	1.52189	0.494106	0.519229	0.507618	1.45537e-06	-1.02126	down
gene-STARD10	75	17	39	64	63	201	62	1.36267	0.3169	0.757811	1.43283	1.43393	3.77577	1.19226	0.0137866	1.4366	up
gene-ZKSCAN7	115	65	216	115	29	41	79	0.781519	0.491435	1.70899	1.03645	0.217988	0.252903	0.490435	0.0138314	-1.15362	down
gene-BLOC1S4	81	63	67	76	96	75	126	1.25148	1.15103	1.25897	1.42734	1.86395	1.18128	2.04445	0.020198	0.717109	up
gene-ANXA7	5968	3855	5042	4106	4542	6970	6398	24.4215	18.766	25.2591	20.4743	23.7058	29.3159	27.428	0.000443884	0.589128	up
gene-ANXA5	6063	5077	6763	4907	2620	2836	3760	64.0179	63.139	87.9554	63.37	34.3403	30.087	41.4359	2.65069e-05	-0.645226	down
gene-PPP1R14C	1028	1027	491	1300	1749	2020	612	11.1845	13.2047	6.53106	17.2581	23.9008	22.5445	6.98359	0.0344663	0.908647	up
gene-TGFBI	1744	991	2484	1582	381	858	762	14.8624	9.9853	25.8735	16.4499	4.07085	7.50032	6.81342	0.000293169	-1.11821	down
gene-TGFB3	669	519	379	356	197	192	330	5.26914	4.49012	3.52921	3.20082	2.12067	1.54861	2.67422	0.00414511	-0.75602	down
gene-RNF217	752	601	1339	872	809	1300	2057	1.52929	1.44583	3.3319	2.16602	2.0669	2.71456	4.39149	0.00631552	0.843542	up
gene-KERA	583	825	123	207	18	17	129	6.41302	10.6914	1.62731	2.77595	0.24108	0.185377	1.46738	0.00304395	-2.85431	down
Bos_taurus_newGene_3238	156	158	221	186	38	118	49	1.0868	0.983671	1.27174	0.995651	0.201546	0.515474	0.356718	0.00489881	-1.15882	down
Bos_taurus_newGene_3236	161	173	220	79	71	79	85	2.29356	2.84094	3.72211	1.39506	1.22822	1.18351	1.20056	0.0406322	-0.754879	down
gene-OGFRL1	1566	1347	1818	1359	537	741	1118	4.65595	4.73292	6.60472	4.92995	1.9991	2.26032	3.48532	0.000540386	-0.709682	down
gene-ATP1B3	512	499	513	461	263	179	333	7.96896	9.17057	9.60123	8.61534	5.05419	2.80747	5.40004	0.00329546	-0.689962	down
gene-PLEKHA5	287	302	297	268	131	120	183	1.53185	1.85536	1.92419	1.66303	0.807705	0.599187	0.953197	0.000662903	-0.753089	down
gene-PLEKHA2	1322	869	1377	993	437	496	791	6.18886	4.8203	9.57402	5.62967	2.60403	2.48899	3.87983	0.00042395	-0.7507	down
gene-DGKA	326	395	512	628	145	172	271	2.76829	3.86225	5.28646	6.40663	1.43656	1.42618	2.34255	0.000707834	-1.03974	down
gene-PGM1	50339	60901	35517	41981	71615	107605	87651	484.268	694.493	419.954	489.548	867.478	1050.48	887.492	2.11652e-07	1.16239	up
gene-LOC526769	1008	2738	1648	3693	730	918	1048	8.29998	26.8977	16.835	37.7943	7.56788	7.91482	9.27001	0.00353018	-1.13686	down
gene-GAS7	752	1023	1587	918	514	566	392	2.2255	3.57074	5.80092	3.33098	1.92955	1.70663	1.20524	0.00568251	-0.854397	down
gene-GAS1	791	364	596	485	90	188	233	7.60668	4.13333	7.00539	5.68439	1.0802	1.85325	2.3503	8.50681e-07	-1.48126	down
gene-AHI1	321	187	201	187	54	150	153	1.51991	1.05114	1.05383	0.973269	0.288549	0.658219	0.688509	0.0449277	-0.683134	down
Bos_taurus_newGene_1189	1735	3026	1185	1589	1015	627	1287	5.26292	10.7342	3.99324	5.86146	3.93544	1.95567	3.98924	0.0388383	-0.710675	down
gene-IFNLR1	44	27	31	57	28	71	111	0.230545	0.170075	0.196306	0.365751	0.184669	0.386762	0.621945	0.0456599	1.00404	up
gene-CCL2	69	122	67	241	22	28	37	2.04211	4.31667	2.4213	8.78306	0.822104	0.836475	1.14847	0.000434024	-1.90829	down
gene-DNASE2	290	250	243	188	127	133	118	4.90515	4.87312	5.00087	3.85847	2.64329	2.27262	2.01317	0.00611406	-0.670094	down
gene-KPNA3	9280	7075	5540	7291	7775	11651	10865	52.3238	46.8933	38.1795	50.5605	54.8863	67.0517	64.3203	8.09292e-05	0.720889	up
gene-KPNA5	298	183	148	214	92	83	97	1.24363	0.899758	0.752214	1.09035	0.478297	0.353898	0.422854	0.0013774	-0.939792	down
gene-PTX3	115	497	506	414	102	81	129	1.43027	7.34434	7.73054	6.32374	1.60036	1.03773	1.68693	0.000373192	-1.66635	down
Bos_taurus_newGene_3742	894	916	1148	1244	469	445	763	1.28859	1.61066	1.94953	2.08132	0.810313	0.638879	1.18331	0.00338068	-0.685879	down
gene-CARD11	171	228	199	214	104	78	134	0.895743	1.41842	1.32827	1.382	0.679192	0.379346	0.609805	0.0152758	-0.707859	down
gene-DUSP10	800	520	557	1036	211	506	333	7.15926	5.50203	6.09349	11.3047	2.3635	4.64173	3.12129	0.0121033	-0.821574	down
gene-GAS2L1	559	429	489	417	212	243	295	4.63588	4.45804	4.92476	4.54927	2.23311	2.22486	2.61256	5.89639e-05	-0.668279	down
gene-RMND5A	9359	10216	8577	7479	11963	15394	11461	37.4775	48.2605	41.9783	35.6773	60.1919	62.9566	51.5298	3.54243e-05	0.805002	up
gene-MYH7B	22767	10214	17644	11027	3788	1998	3878	85.6413	45.4278	81.1212	50.6156	17.8977	7.70858	15.3017	8.58687e-11	-1.95891	down
Bos_taurus_newGene_5741	164	77	84	66	52	27	46	2.07237	1.29047	1.32666	0.788073	0.979138	0.353952	0.653181	0.0359192	-0.92037	down
gene-MLF1	10413	9576	4312	8812	11806	12727	9184	112.198	119.877	55.9727	114.245	159.339	134.175	104.587	0.0147117	0.725108	up
gene-MRC2	5599	3673	5502	3204	1309	1521	2326	21.8527	16.8838	26.463	15.2838	6.29887	5.99373	9.47327	1.37857e-07	-1.14267	down
gene-TBKBP1	973	748	639	631	1079	991	1085	6.09128	5.53677	4.89172	4.8182	8.49059	6.36468	7.12995	5.76581e-05	0.770853	up
gene-ZBTB25	88	64	74	99	109	95	125	1.26836	0.63074	1.18737	0.881824	0.928151	0.85174	1.10174	0.0230827	0.691018	up
gene-MTUS2	236	265	373	227	33	48	154	0.965059	1.07463	1.417	0.858654	0.12848	0.168048	0.49771	0.000164856	-1.64749	down
gene-MTUS1	10873	11956	9417	7381	12573	13726	10563	67.7699	82.0277	76.2086	60.0594	89.3155	77.5757	70.502	0.00799091	0.589152	up
gene-NUSAP1	195	79	203	77	20	10	75	1.83083	0.935588	2.47124	0.9008	0.233889	0.087688	0.789697	0.00327933	-1.78047	down
gene-SYNPO2	17286	9618	11299	11473	8902	24416	19670	57.2864	47.2461	54.4223	55.018	48.8815	79.2019	73.2427	0.00606254	0.746119	up
gene-UST	489	353	416	249	93	53	191	5.24128	4.61552	6.07482	3.33604	1.26962	0.63407	2.1531	4.99711e-05	-1.5131	down
gene-FAM71E1	59	46	42	49	125	55	82	1.56174	1.38451	1.48575	1.60973	4.02791	1.48969	2.18953	0.0075272	1.141	up
gene-CYB561	188	90	79	62	36	43	50	1.63982	0.91865	0.805956	0.644954	0.367389	0.362056	0.432417	0.0172875	-1.00161	down
gene-FADD	376	262	312	197	127	161	177	10.2304	8.41456	10.3846	6.53878	4.31337	4.48582	5.04256	0.00986395	-0.626194	down
gene-ZAP70	87	59	44	87	34	33	23	0.505562	0.4041	0.308729	0.614953	0.246053	0.197602	0.135574	0.0411084	-0.918991	down
gene-TUBA1C	405	283	401	282	165	159	197	5.77609	4.74062	6.63933	4.95371	2.57278	2.36743	2.56758	0.00101136	-0.715598	down
gene-TUBA1A	2995	1656	4777	1868	1215	1143	1751	36.1694	23.4776	70.4311	27.5154	18.4169	14.1634	22.0983	0.0149641	-0.786655	down
gene-TMEM120A	2415	1942	2744	1227	745	534	1014	42.8068	40.7043	59.4598	26.5217	16.586	9.69582	18.8198	2.23082e-05	-1.18565	down
gene-PHF19	202	124	338	189	50	52	163	1.04972	0.759863	2.29875	1.19138	0.319419	0.274995	0.883714	0.0166474	-1.07879	down
gene-STMN2	58	29	17	31	82	79	66	0.599559	0.353146	0.211873	0.392173	1.06578	0.841982	0.722338	0.00161859	1.46984	up
Bos_taurus_newGene_4265	110008	68683	77739	156105	39154	33538	59898	768.492	567.328	663.777	1330.71	343.575	240.318	438.959	0.000703289	-0.988312	down
gene-PCDHGA2	1508	1266	1343	1340	577	779	727	7.20242	7.03217	7.82392	7.72531	3.4825	3.77604	3.57999	3.02544e-07	-0.720989	down
gene-ABCF2	3457	3677	2621	3014	4702	4885	4938	31.7301	39.4872	29.2486	33.9936	53.2263	45.4886	46.8547	1.32915e-06	0.86285	up
gene-ACTN3	148525	188359	114829	168184	199541	286887	239578	1183.25	1773.88	1117.97	1634.85	1996.2	2343.59	2002	6.83394e-05	0.8853	up
Bos_taurus_newGene_724	109	113	92	36	18	3	37	1.23357	1.52033	1.28232	0.488072	0.245021	0.034389	0.439712	0.00361266	-1.95123	down
gene-UNC80	29	191	56	65	6	36	0	0.048569	0.379357	0.113163	0.131522	0.011864	0.061186	0	0.0171838	-2.38149	down
gene-RBMS3	434	365	588	430	155	156	373	1.05841	1.03129	1.74415	1.25306	0.492367	0.456193	1.1653	0.0103834	-0.787136	down
gene-PSAT1	161	127	273	150	37	82	121	1.64884	1.53921	3.41598	1.8765	0.467896	0.863368	1.29436	0.0176364	-0.951283	down
gene-PANX2	236	197	162	351	491	758	260	1.89312	1.83129	1.5786	3.49665	4.91712	6.44342	2.18038	0.0007351	1.37068	up
gene-ECM2	3441	2789	3480	2086	838	764	1294	16.4908	16.6225	21.0192	12.2756	5.46094	3.94622	6.73882	1.6771e-10	-1.36295	down
gene-ECM1	498	491	1121	533	171	207	285	5.39091	6.24469	14.8335	7.02771	2.28448	2.28739	3.23375	4.22161e-05	-1.3506	down
gene-MLXIPL	340	250	116	79	55	18	99	2.44511	2.04065	0.9409	0.68497	0.469609	0.111079	0.685099	0.00805512	-1.51837	down
gene-AKAP13	2528	2365	3433	2716	1067	1526	1735	4.49631	5.46812	8.82859	7.47522	2.77297	3.02694	3.48751	0.00021278	-0.70471	down
gene-EPB41L3	811	569	982	494	295	284	489	3.78987	3.96722	7.03604	3.50737	2.05592	1.34684	2.37837	0.0045536	-0.758614	down
gene-CDC7	214	117	170	146	51	72	122	1.32281	0.852888	1.33671	1.16147	0.392579	0.452271	0.78707	0.0179149	-0.755698	down
gene-USP50	51	38	42	50	67	46	99	0.480198	0.364629	0.417016	0.503081	0.73567	0.386764	0.898408	0.0217054	0.887687	up
gene-MAP3K7CL	106	71	142	148	199	211	395	1.15701	1.02244	2.03495	2.23334	2.77641	2.60593	5.16011	2.70575e-05	1.41755	up
gene-DUSP3	8703	5724	6949	6579	7118	10278	9553	46.4802	36.4329	46.4617	43.9281	48.1341	56.7237	54.8614	4.09882e-05	0.620212	up
gene-DUSP8	2021	1895	1215	1790	2597	1817	2849	6.4832	6.75651	5.34169	7.74578	10.7175	7.11122	13.018	0.00170115	0.749043	up
gene-FAM151A	40	74	73	55	11	12	14	0.468599	1.02262	1.03187	0.782024	0.157686	0.137182	0.165964	4.12249e-05	-2.06193	down
Bos_taurus_newGene_723	54	74	133	78	3	33	11	0.883737	1.14331	2.32389	1.2464	0.026745	0.399836	0.112937	0.000853304	-2.22555	down
Bos_taurus_newGene_729	769	469	392	389	224	284	321	5.17716	3.73061	3.22671	3.18886	1.88712	1.95587	2.26772	0.0140819	-0.603005	down
gene-CHIC1	115	93	99	105	18	42	49	0.351511	0.301121	0.360919	0.403333	0.056956	0.125003	0.148853	0.000396087	-1.28406	down
gene-GBX1	217	162	123	321	313	283	285	1.48032	1.30476	1.02562	2.669	2.67656	1.9816	2.03991	0.0264806	0.779492	up
gene-SGPL1	723	1066	965	652	458	306	568	4.06053	7.0718	6.53853	4.45955	3.19087	1.73601	3.30113	0.0131754	-0.694586	down
gene-GRO1	75	94	66	157	9	12	32	1.58297	2.34355	1.69976	4.03857	0.229715	0.238633	0.694893	2.13289e-05	-2.29915	down
Bos_taurus_newGene_6777	217	90	250	34	22	34	14	0.745873	0.324793	0.957946	0.126934	0.084737	0.104868	0.044021	0.000179648	-2.34357	down
gene-MAN1A1	617	559	574	481	199	253	250	2.83067	3.03391	3.21718	2.69084	1.14396	1.19097	1.20239	3.50031e-09	-0.998704	down
gene-MAN1A2	411	376	351	216	203	184	152	3.99744	4.24307	4.08584	2.56732	2.51639	1.82757	1.79883	0.0329483	-0.620278	down
gene-TLX1	4	4	0	0	45	46	53	0.08958	0.107545	0	0	1.26903	1.06709	1.26056	1.04403e-08	4.85938	up
gene-RNF157	7062	7166	4731	4625	7100	8222	7069	43.5827	52.937	33.1558	36.03	53.8693	42.4744	46.1185	0.0040407	0.610883	up
gene-PLOD3	982	714	1177	853	452	391	693	7.83997	6.73486	11.4854	8.30505	4.53059	3.20036	5.80059	0.00712659	-0.619592	down
gene-PLOD2	690	441	844	441	261	177	293	4.07557	3.10415	6.16239	3.18078	1.9367	1.06831	1.82233	0.000389103	-1.0351	down
gene-SULT1C4-2	263	120	108	158	32	68	34	1.98047	1.10763	0.990189	1.46975	0.299883	0.522339	0.265123	0.000161548	-1.57813	down
gene-ARL10	532	682	507	524	680	514	1065	3.38764	5.36891	3.72945	4.58721	5.22111	3.31103	6.66648	0.0108308	0.652544	up
gene-HIF1AN	5295	5246	3829	4744	6632	8764	7733	91.5722	107.281	80.9479	100.117	144.095	155.487	140.317	6.56661e-08	0.944911	up
gene-POSTN	82	34	1308	222	10	9	59	0.517107	0.249242	11.0747	1.87799	0.077547	0.053179	0.388171	0.00362577	-3.84646	down
gene-CASP4	200	94	160	135	59	81	102	2.2814	1.22288	2.2366	1.91026	0.817537	0.952901	1.21634	0.0467808	-0.616361	down
gene-PADI2	35	51	128	35	3149	718	6647	0.161077	0.275702	0.766708	0.19623	18.7645	3.47468	32.9085	5.82693e-13	6.016	up
gene-ITGBL1	452	414	482	488	114	202	250	5.07081	5.48437	6.60918	6.6795	1.60489	2.31874	2.93337	5.92723e-06	-1.06566	down
Bos_taurus_newGene_5128	83	60	281	212	30	81	60	0.794219	0.682995	3.31109	2.5479	0.35964	0.791704	0.604675	0.0238956	-1.26903	down
gene-TBCC	1019	852	821	889	980	1260	1351	8.86599	8.76876	8.73673	9.43941	10.714	11.2529	12.3361	5.93563e-07	0.667861	up
gene-FHL2	1412	1976	594	2194	48	477	92	22.1563	36.7516	11.2534	42.3383	0.937919	7.6924	1.51699	0.00309651	-2.69515	down
gene-MAMLD1	85	108	161	64	283	343	494	0.376734	0.572908	0.88125	0.348044	1.60255	1.59401	2.34446	5.48375e-10	2.06375	up
gene-PHKA1	7240	11099	9898	9604	15987	26236	31711	38.4977	70.1274	65.0021	62.8323	106.821	143.848	178.176	8.41276e-12	1.58687	up
gene-MYPOP	269	217	197	216	281	418	333	2.18814	2.09413	1.9616	2.14718	2.87835	3.49665	2.85107	4.43887e-05	0.873551	up
gene-APOBEC2	46538	54376	77555	25869	20626	17247	15119	955.359	1319.87	1945.97	648.008	531.861	363.158	325.59	0.000144717	-1.24116	down
gene-GMFG	64	26	69	41	9	4	8	2.52706	1.22632	3.33636	1.97665	0.433381	0.169168	0.298757	4.03032e-05	-2.54777	down
gene-MYLK2	47238	44028	48623	37373	51444	63952	60973	375.33	413.046	472.635	362.64	513.194	520.474	507.266	1.71899e-06	0.665412	up
gene-MYLK4	375	1206	311	749	73	116	165	4.16476	14.2425	4.61379	10.5448	0.908729	1.43087	1.84198	5.49829e-07	-2.30892	down
gene-KLHL42	355	183	239	195	130	77	161	1.48505	0.788492	1.15296	0.866003	0.642666	0.288381	0.696487	0.0278564	-0.708588	down
gene-KCNQ5	2474	1603	925	2648	901	1317	553	9.37471	7.17736	4.28083	12.2622	4.28507	5.11609	2.19327	0.0481863	-0.759035	down
gene-SEMA3B	939	1062	1262	1164	569	451	559	6.70889	9.03558	11.0234	11.0155	5.37439	3.564	4.1294	0.000258927	-0.811824	down
gene-ICOSLG	3077	1476	1297	1691	816	1044	939	16.1127	9.06581	8.20655	10.7572	5.37786	5.57555	5.14689	0.00488703	-0.729774	down
gene-MAOA	486	582	464	444	242	254	335	5.42271	7.67976	6.32597	6.04176	3.39593	2.91031	3.92178	0.0034384	-0.594115	down
gene-HERC3	578	834	554	674	901	1312	1085	2.81929	4.77574	3.29088	3.96914	5.48312	6.50348	5.54568	3.45638e-05	0.975668	up
gene-TMEM62	254	237	242	257	262	395	301	2.50876	2.7465	2.95205	3.09747	3.262	4.0893	3.08583	0.00442883	0.621276	up
Bos_taurus_newGene_6948	101	68	156	56	24	39	45	1.15371	0.917309	2.18222	0.781249	0.33431	0.450696	0.540743	0.00949908	-1.16162	down
gene-MRPL35	933	1011	979	1006	1103	1461	1472	27.8074	36.1325	35.7002	37.2267	42.2348	45.8268	46.795	1.05732e-05	0.695196	up
gene-AXL	1293	864	1867	934	532	478	794	6.36142	5.0189	11.2227	5.61148	3.28324	2.40712	4.0959	0.00436449	-0.793612	down
gene-HS3ST1	165	86	97	87	37	41	56	2.11442	1.24595	1.6205	1.17395	0.447449	0.474908	0.732611	0.0031461	-1.01915	down
Bos_taurus_newGene_3663	101	48	112	62	149	119	116	2.42925	1.35614	3.30515	1.80453	4.52669	2.94624	2.93827	0.0102106	0.966315	up
gene-SCNM1	325	228	232	283	314	397	330	8.3552	6.97761	7.55501	9.09536	10.4295	11.0337	9.12948	0.00260716	0.646232	up
gene-RCHY1	1062	1091	980	970	1844	1753	1882	14.2661	17.3314	16.095	15.9055	31.1146	24.1632	26.522	2.08334e-11	1.09654	up
Bos_taurus_newGene_5622	0	14	0	33	127	523	52	0	0.129686	0	0.282178	1.23503	3.94567	0.426209	0.0223674	4.50866	up
Bos_taurus_newGene_4979	43	42	19	22	107	166	152	0.776449	1.4534	0.421477	0.643577	3.16997	3.20611	3.26103	4.58907e-10	2.42159	up
gene-TPGS1	1119	788	924	1089	1114	1522	1265	20.2446	16.8463	20.4273	24.0322	25.3026	28.2451	24.0081	0.000308873	0.669034	up
gene-BPGM	509	632	329	376	1032	1131	1077	8.52443	12.5025	6.72959	7.68043	21.709	19.4346	18.9184	6.93495e-09	1.48745	up
gene-FAM102B	519	403	792	473	190	195	420	2.3089	2.11902	4.30283	2.56606	1.05706	0.886382	1.95814	0.00908816	-0.811077	down
Bos_taurus_newGene_5089	52	49	76	122	17	27	24	0.328734	0.509569	0.632351	1.10376	0.133668	0.170359	0.180863	0.00281923	-1.4962	down
gene-CC2D2A	74	72	96	81	29	28	40	0.32691	0.331985	0.457385	0.384664	0.142584	0.11048	0.166477	0.00265091	-1.07782	down
Bos_taurus_newGene_635	64	62	77	20	14	25	11	0.59266	0.779245	1.23333	0.462183	0.159618	0.237423	0.159465	0.0146529	-1.46066	down
gene-LOC100848495	93	111	42	123	31	36	32	1.34214	1.89741	0.741547	2.17631	0.563515	0.527975	0.472236	0.00803789	-1.23426	down
Bos_taurus_newGene_3340	3659	1569	3135	2533	313	835	1643	31.2101	15.8229	32.6825	26.3586	3.34898	7.29815	14.699	0.000414527	-1.3614	down
gene-NT5C2	2313	980	1947	1339	536	922	1091	17.9169	8.89212	18.3367	12.4371	5.00014	7.26008	8.71484	0.0091636	-0.706759	down
gene-TMEM100	1032	1016	463	1064	423	298	487	16.1492	18.8266	8.81601	20.2602	8.30378	4.78793	7.9961	0.00481326	-0.894268	down
gene-CACNA2D2	0	51	45	10	580	415	975	0	0.244616	0.224782	0.049876	3.03854	1.86784	4.22849	0.000274974	4.81421	up
gene-NFATC3	2653	2261	1604	2174	2419	3401	2709	11.9831	11.9925	8.88831	11.8561	13.4788	15.6041	12.7275	0.00137254	0.649949	up
gene-PANK1	1895	2376	2465	1448	933	735	919	11.6589	17.46	18.8181	11.0556	7.29312	4.66357	5.98491	5.61847e-05	-0.979987	down
gene-SYT4	1138	1107	959	2028	378	502	396	6.7622	7.77921	6.96942	14.7111	2.82085	3.05632	2.4695	5.09787e-06	-1.37517	down
gene-ADGRG2	63	43	73	14	0	6	7	0.280042	0.221369	0.395249	0.075113	0	0.026308	0.03285	0.000110155	-3.26796	down
gene-RELN	351	105	335	142	65	29	54	0.69241	0.244956	0.809809	0.341837	0.159606	0.056888	0.111436	5.57063e-05	-1.92155	down
gene-PSTPIP2	4165	4748	3031	2649	4654	5377	5001	36.5387	49.2467	32.4802	28.3513	51.2798	48.3522	46.0017	0.00131096	0.721035	up
gene-PDE1A	431	342	509	346	117	158	311	2.66702	2.3336	3.96014	2.61153	0.777884	0.745586	2.03984	0.0035046	-0.849968	down
gene-PDE1B	202	100	141	196	208	363	278	1.84891	1.07747	1.52601	2.61477	1.98407	3.03811	2.74258	0.00035224	1.08145	up
gene-PDE1C	312	297	388	507	126	218	294	1.15173	1.4615	1.83607	2.48358	0.513792	0.763969	1.05724	0.0420435	-0.620272	down
gene-LOC112441483	20	32	19	13	86	294	68	0.623473	1.1876	0.713195	0.470166	3.35851	9.4438	2.23001	1.0261e-07	3.08557	up
gene-CXCL3	319	222	303	854	136	59	243	7.04758	5.79286	8.19292	23.0744	3.78068	1.33013	5.63248	0.00983364	-1.33769	down
gene-SMO	611	292	411	479	156	182	218	4.05188	2.29508	3.5214	4.03179	1.29389	1.29435	1.56897	4.46505e-05	-1.01281	down
Bos_taurus_newGene_2188	234	336	170	232	9	10	16	1.99721	3.36058	1.89275	2.38022	0.092108	0.086139	0.138731	1.00901e-23	-4.15424	down
gene-IER3	1027	339	335	506	205	235	139	20.2114	7.88004	8.05051	12.1325	5.0642	4.73064	2.85445	0.0022235	-1.18844	down
gene-ZNF74	1442	1362	1287	2067	921	594	1027	6.0032	6.87399	6.22418	11.3331	4.72891	2.87563	4.34976	0.0238371	-0.608897	down
gene-HPGD	738	643	980	861	161	142	297	7.03348	7.24479	11.4197	10.0203	1.9247	1.38651	2.96941	1.83887e-11	-1.78761	down
gene-SAT1	2326	1597	1948	1995	874	857	1288	51.048	41.4312	52.2489	53.4331	24.0979	19.296	29.661	1.662e-05	-0.717754	down
Bos_taurus_newGene_4290	243	102	246	167	284	412	407	1.36848	0.587648	1.62231	1.42133	1.65223	1.97127	1.91743	4.20952e-05	1.21788	up
gene-NPTXR	98	159	458	163	72	46	122	0.343952	0.659946	1.97714	0.700686	0.3165	0.165637	0.450696	0.0188222	-1.23943	down
gene-NPTX1	130	317	95	215	42	75	62	1.46951	4.25812	1.31882	2.97966	0.590165	0.869966	0.734726	0.00172208	-1.45498	down
gene-MAGED4B	441	394	313	501	225	148	280	3.89029	4.14495	3.41214	5.474	2.42647	1.32918	2.52824	0.0172688	-0.671194	down
gene-NUDT16L1	525	322	537	506	205	216	268	2.18054	1.96075	2.59922	2.65993	1.01856	1.07056	1.17602	0.000502932	-0.785486	down
gene-FAM19A5	43	19	19	19	67	73	40	0.366923	0.193763	0.309586	0.193588	0.722751	0.646211	0.358734	0.00173905	1.58459	up
gene-AIF1	55	35	59	45	15	16	28	1.84492	1.37452	2.39321	1.81489	0.572013	0.485435	0.93876	0.0203786	-1.06334	down
gene-SNX10	180	196	243	156	75	69	119	1.65723	2.25929	2.86487	1.78671	0.890962	0.630509	1.15309	0.00185937	-0.90883	down
gene-LOC786512	111	101	112	86	40	31	68	0.465942	0.504968	0.574713	0.440695	0.210076	0.131098	0.298502	0.00903168	-0.908629	down
gene-PARP8	116	44	66	69	13	21	44	0.358365	0.158822	0.249366	0.258289	0.050182	0.065539	0.141038	0.00953966	-1.27879	down
gene-PRRX2	136	68	94	76	12	27	55	2.33376	1.37131	1.97906	1.59784	0.259422	0.476075	0.986271	0.00378931	-1.36876	down
gene-PRRX1	2818	1329	2460	2326	519	1028	1507	13.2138	7.48177	14.3156	13.3557	3.07164	4.96514	7.53991	0.00173954	-0.919079	down
gene-DEAF1	1021	1091	808	815	1294	1317	1136	11.2292	14.1998	10.8716	10.9369	17.891	14.867	13.1133	0.00091172	0.694094	up
gene-GPR146	703	965	680	679	863	694	1357	5.38619	7.74268	6.46415	6.78871	7.31849	5.03585	9.74957	0.0203014	0.587065	up
Bos_taurus_newGene_5797	339	521	314	336	150	86	234	1.72132	3.12921	1.94432	2.0768	0.956384	0.447305	1.24472	0.00282237	-1.04427	down
gene-COL14A1	1784	1866	5147	722	248	142	1032	5.95823	7.43738	21.3717	3.00741	0.976337	0.454992	3.59542	0.0136821	-2.16274	down
gene-CLDN1	142	104	118	200	90	43	25	2.65917	2.30353	2.69949	4.58052	2.10759	0.816302	0.476364	0.0343287	-1.08243	down
gene-FAT4	616	356	605	271	143	233	302	0.794052	0.543966	0.95078	0.423871	0.229024	0.30765	0.405284	0.0107743	-0.789323	down
gene-COL23A1	399	283	102	353	98	92	58	3.14807	2.63813	0.98316	3.39466	0.962741	0.739291	0.479919	0.00106584	-1.47844	down
gene-HEBP2	734	101	158	127	44	84	104	11.8747	1.91821	3.11048	2.48857	0.887156	1.38737	1.74577	0.00789291	-1.55569	down
gene-WDR27	136	128	128	167	50	76	71	0.818307	0.912042	0.95626	1.31821	0.319368	0.505726	0.438526	0.00368782	-0.850792	down
gene-COL4A4	66	29	57	28	66	68	113	0.248244	0.131002	0.264474	0.130338	0.316377	0.266327	0.447899	0.00675575	1.12978	up
gene-SLC47A1	46	55	34	35	14	17	9	0.482514	0.687592	0.428567	0.459378	0.175022	0.176834	0.094079	0.00928095	-1.3964	down
gene-ICMT	1205	1376	959	1096	1290	1335	1793	6.81853	9.21249	6.63064	7.56972	9.17533	7.74884	10.6491	0.00173619	0.586442	up
gene-HAS2	220	182	64	212	37	37	42	1.04714	1.02	0.372352	1.22784	0.219233	0.179997	0.207969	2.60493e-05	-1.87269	down
gene-KCNN2	110	123	111	200	30	91	28	0.814929	1.16364	0.738788	1.82596	0.201663	0.683686	0.158196	0.0146476	-1.21262	down
Bos_taurus_newGene_5005	163	122	179	99	10	13	38	3.49726	3.08018	4.67154	2.58217	0.260276	0.268458	0.851522	1.03111e-08	-2.58495	down
gene-CHODL	654	321	371	391	145	175	219	6.00918	3.48021	4.16745	4.38568	1.66744	1.64698	2.10794	5.17336e-05	-1.00954	down
gene-CNTN1	581	497	461	289	170	83	211	2.29057	2.34121	2.15167	1.38567	0.858179	0.337319	0.85844	0.000122285	-1.29521	down
gene-KRBA1	609	250	237	370	105	96	144	2.15073	1.03029	1.0042	1.56567	0.467841	0.340729	0.526709	2.73342e-05	-1.3969	down
gene-IDH1	1026	924	815	656	334	497	400	10.2527	10.9211	9.95892	7.89304	4.10878	5.09841	4.1967	0.000102454	-0.798872	down
gene-KIF21B	65	69	40	27	24	17	7	0.172628	0.21622	0.127706	0.085279	0.078011	0.046186	0.019125	0.0341482	-1.31925	down
gene-METTL11B	48	66	16	25	200	69	236	0.472967	0.766712	0.185985	0.293508	2.6462	0.838245	2.5569	1.94613e-05	2.37898	up
gene-RCAN2	2315	1155	703	678	331	239	334	15.8999	9.37298	5.90894	5.66795	2.85225	1.67508	2.40116	5.25279e-06	-1.69671	down
gene-NCALD	1861	1092	1360	1393	592	698	701	13.026	9.02478	11.5868	12.0021	5.19382	5.01714	5.13405	1.94766e-06	-0.835026	down
gene-LOC112442408	4936	4979	2494	5850	5925	7434	6613	97.0953	115.796	59.9584	140.407	146.4	149.982	136.454	0.00393886	0.795512	up
gene-CCDC85C	178	126	182	421	348	434	405	0.993701	0.833228	1.23258	2.8858	2.45901	2.48994	2.39335	0.00893574	1.04016	up
gene-ROR1	134	123	72	85	29	16	26	0.472687	0.513973	0.310429	0.364717	0.125742	0.057679	0.09539	1.28926e-05	-1.8493	down
gene-MAMDC4	221	177	179	199	107	79	137	1.15259	1.19109	1.13755	1.29437	0.833352	0.41955	0.769691	0.0234605	-0.594968	down
gene-RXFP2	845	712	213	649	31	52	46	6.10823	6.08805	1.87704	5.72291	0.27709	0.380786	0.341873	8.36391e-18	-3.56488	down
gene-COL18A1	3062	2163	3024	2056	866	959	1490	14.6311	12.3608	17.8233	11.6283	5.72366	5.1442	7.94527	3.51861e-07	-0.979182	down
gene-RAB7B	259	213	196	149	134	100	86	2.18273	2.11732	2.03209	1.53594	1.4123	0.863987	0.762235	0.0479499	-0.63223	down
gene-ABHD18	1443	789	1712	1058	421	597	517	11.73	7.60088	15.3218	9.31432	4.51377	6.5572	3.92191	6.08327e-05	-1.02368	down
gene-LYRM4	288	314	320	242	494	309	289	6.86311	8.86009	9.34402	7.04588	14.8252	7.56075	7.22732	0.0420127	0.626945	up
Bos_taurus_newGene_3260	61	67	44	73	123	104	81	0.328721	0.381377	0.30568	0.644771	1.06956	0.591	0.49355	0.00704487	1.02897	up
gene-SREBF1	9807	8075	6306	5601	11668	5865	12595	54.5602	54.8912	43.25	38.149	82.0826	34.1374	74.1256	0.0112752	0.710919	up
gene-LOC513508	331	131	241	236	103	75	122	2.80273	1.22408	2.47167	2.39625	1.04732	0.627147	1.05042	0.00394587	-0.953206	down
gene-FNBP1	636	575	639	555	306	235	385	2.96979	3.17021	3.64327	3.14915	1.70314	1.06382	1.82877	0.000516408	-0.707903	down
gene-CALM1	22837	37278	13366	23603	49840	35002	31265	222.264	468.854	171.604	315.74	676.269	423.989	391.088	0.00591154	0.958539	up
gene-PPIC	505	483	762	402	222	200	359	8.80338	9.96481	16.2453	8.55352	4.85296	3.58028	6.56879	0.00341436	-0.810861	down
gene-FAM13C	748	240	340	507	142	245	139	5.11034	1.95794	2.83967	4.26969	1.21823	1.74329	1.00595	0.00318913	-1.09575	down
gene-TRDN	4534	3161	3479	2243	2966	5293	5313	135.335	111.555	126.901	81.696	111.193	162.058	166.363	0.00239039	0.67917	up
gene-TRPC1	220	189	149	156	87	75	119	1.24602	1.22687	1.00142	1.0454	0.605709	0.416533	0.731674	0.0118164	-0.676783	down
gene-MYC	1361	2279	1382	2470	671	879	952	13.9921	27.7711	17.5475	31.001	8.79209	9.41804	10.2731	0.000776803	-0.948491	down
gene-MYO5A	309	262	396	232	162	133	194	0.749057	0.609238	0.941779	0.549466	0.394206	0.271879	0.469604	0.0184629	-0.618478	down
gene-PTHLH	76	38	69	74	17	2	17	1.39283	0.776297	1.54636	1.51187	0.222632	0.011218	0.150091	0.000835474	-2.14087	down
gene-CCDC80	10723	6855	12626	6081	2442	2887	4327	67.0954	50.6947	96.5698	46.4037	19.2034	18.5297	28.4012	4.98207e-07	-1.25091	down
gene-PACSIN3	11028	10447	8277	12088	12610	14359	14493	131.521	130.317	125.349	148.144	194.638	165.771	162.962	0.000231877	0.655223	up
gene-PCOLCE	4487	2974	6289	3429	1210	1243	2527	66.8276	52.3678	114.489	62.3218	22.6375	18.9801	39.4874	5.23422e-05	-1.14669	down
gene-ZNF729	58	74	83	42	14	33	23	0.476679	0.722857	0.832681	0.418	0.144748	0.279222	0.192126	0.00955902	-1.22569	down
gene-CD55	359	511	517	290	177	96	359	2.66072	4.56317	4.98018	2.64628	1.9083	0.913462	2.82149	0.0449471	-0.784159	down
gene-ZBTB7C	182	218	94	147	254	278	230	0.913677	1.29334	0.572957	0.899954	1.5998	1.42927	1.21337	0.00447499	0.932916	up
Bos_taurus_newGene_1578	371	188	296	341	107	62	131	3.13332	1.89084	2.7492	2.24021	0.820281	0.674182	1.37608	6.65388e-05	-1.31425	down
gene-UHMK1	326	457	367	222	331	590	566	5.86637	9.7202	8.06648	4.86202	7.49353	10.9091	10.7016	0.0079124	0.758751	up
gene-TNNI1	167681	109636	145879	70527	78012	60366	57533	4095.22	3181.53	4357.19	2120.55	2231.77	1406.94	1482.97	0.0291258	-0.606382	down
gene-TNNI2	151765	215519	99067	192880	264858	278354	307225	4863.68	8166.76	3880.5	7542.74	10662.2	9150.11	10328.7	0.000140391	1.02369	up
gene-FUT10	65	49	76	67	15	37	39	1.06849	0.951187	1.53649	1.35002	0.297629	0.623995	0.667316	0.0438015	-0.863673	down
gene-LOC787891	94	93	88	20	22	13	7	0.26663	0.313486	0.30442	0.069507	0.076214	0.037971	0.017952	0.00187366	-2.05679	down
gene-UTP15	774	614	642	789	660	1078	1006	4.40012	4.12974	4.46479	5.47777	4.71373	6.28819	6.00458	0.00111939	0.616199	up
gene-TPM1	159982	156966	69177	154428	288104	314104	316508	3199.55	3719.27	1681.44	3785.13	7325.61	6528.84	6708.31	1.81875e-07	1.43872	up
gene-SLC4A7	2101	3388	3346	1644	679	415	1335	6.02862	11.2322	10.7288	6.08835	2.44261	1.22711	4.18436	3.93877e-05	-1.48569	down
gene-CSRP2	288	206	211	136	110	82	148	7.36734	6.26017	6.56898	4.30198	3.58076	2.16257	4.03285	0.0412916	-0.625534	down
gene-PDZRN3	6635	5171	5598	7692	10400	11954	9710	37.3108	34.3807	38.476	52.7835	73.4663	68.9548	57.2803	4.48036e-07	1.03685	up
Bos_taurus_newGene_1255	483	647	408	509	557	839	595	13.967	22.604	14.7256	18.2463	20.6478	25.62	18.4158	0.0143514	0.62419	up
gene-PCDHA13	452	234	250	372	117	197	168	1.66499	1.02138	1.1375	1.64086	0.530221	0.729375	0.683212	0.00716241	-0.767668	down
gene-ABCC5	16602	15197	16485	13977	6409	4283	5935	49.8771	56.153	58.1704	52.4981	27.0647	14.9286	19.0663	2.39171e-09	-1.21146	down
gene-ABCC8	155	92	130	147	183	106	275	0.719758	0.515943	0.743589	0.854407	1.08466	0.509111	1.39104	0.0260916	0.768506	up
Bos_taurus_newGene_3691	177	195	320	245	320	400	405	1.6935	2.68767	4.64578	3.6406	4.73604	4.14872	5.03095	0.0006746	0.920029	up
gene-CCNYL1	1405	1638	749	891	1776	1624	1776	9.01438	12.4279	5.871	6.97094	14.3169	10.6862	11.9529	0.00316466	0.828806	up
gene-WHAMM	670	695	631	817	932	927	836	4.57528	5.61297	5.26616	6.81715	8.00084	6.49783	5.99592	0.0036676	0.619068	up
gene-UNC5A	99	72	42	115	299	504	211	0.590904	0.503703	0.301316	0.8327	2.26807	3.12137	1.33158	2.88906e-08	2.32102	up
gene-FCER1G	70	56	66	58	22	39	27	2.45257	2.24967	2.89298	2.61097	0.924502	1.44583	0.952051	0.0319279	-0.83564	down
gene-OLFML2B	820	799	1226	761	314	222	448	6.3556	7.48509	11.6328	7.12882	3.16361	1.74691	3.55865	7.23852e-06	-1.21617	down
gene-DZIP3	410	321	546	263	164	122	166	1.70307	1.57398	2.75023	1.32231	0.88003	0.51328	0.719974	0.000295497	-1.07737	down
gene-SEPT5	391	200	232	231	148	85	138	3.85062	2.41515	2.78612	2.77426	1.82375	0.852594	1.42561	0.0125812	-0.794241	down
gene-GLT8D2	497	341	398	354	130	120	206	7.89024	6.39046	7.71398	6.85395	2.57513	1.94223	3.43328	3.5305e-07	-1.13819	down
gene-SFXN5	99	98	139	79	125	110	183	0.550493	0.648459	0.952437	0.539081	0.87625	0.629613	1.08718	0.0305703	0.668513	up
gene-AGTR1	504	387	937	486	190	162	462	3.83513	3.49007	8.73927	4.51242	1.81039	1.26162	3.68648	0.0192194	-0.886482	down
gene-AGTR2	91	66	53	44	24	21	18	0.653257	0.558125	0.461107	0.386601	0.204159	0.145372	0.134907	0.00385729	-1.30177	down
gene-IGFBP6	5080	3989	7506	5267	2314	2062	3868	120.365	110.66	218.86	153.799	68.9591	49.1647	95.3066	0.00241933	-0.758677	down
gene-LOC784007	2105	1329	2504	1647	698	818	1301	3.37309	2.5174	5.1634	3.35538	1.40499	1.34417	2.32741	0.000930546	-0.779061	down
gene-ADGRL3	181	149	134	125	26	68	113	0.334832	0.325297	0.302848	0.280748	0.058562	0.127602	0.218533	0.0233901	-0.898752	down
gene-EVC2	467	328	353	275	175	119	293	2.48208	2.05407	2.2358	1.79324	1.13804	0.641174	1.59194	0.0364512	-0.615491	down
gene-PDZD2	1430	1073	1717	848	406	460	796	2.90798	2.52837	4.20348	2.05616	1.01333	0.937992	1.65912	0.000252039	-0.960352	down
gene-VASH1	476	365	689	238	130	132	370	1.91582	1.69067	3.35078	1.14817	0.622181	0.503877	1.50306	0.0318401	-0.862129	down
gene-TSPAN15	379	174	210	237	41	163	121	5.34446	2.95044	3.49121	4.06068	0.587696	2.38533	1.81126	0.0164871	-0.970775	down
gene-RASSF2	192	167	181	222	96	83	126	0.768362	0.791977	0.888965	1.08812	0.480549	0.339626	0.530702	0.012076	-0.659928	down
gene-RASSF3	669	663	391	360	653	717	755	9.85563	11.5378	7.03536	6.47044	12.0757	10.8247	11.6671	0.00555417	0.709412	up
gene-BICC1	533	665	674	562	226	243	426	2.24079	3.306	3.47393	2.89743	1.17308	1.03043	1.87322	0.00065996	-0.811557	down
gene-HTR2A	52	31	38	46	5	4	8	0.333603	0.234878	0.29356	0.361509	0.032648	0.026527	0.054259	1.06952e-05	-2.63146	down
gene-MYL3	13197	13890	15029	14495	30509	27549	21311	328.465	408.79	457.236	440.257	953.892	703.375	556.472	1.29058e-07	1.18711	up
gene-MYL1	165696	127928	84183	143779	169316	177879	228979	3010.92	3223.59	2157.62	3631.56	4669.27	4008.2	5247.05	0.000160987	0.811425	up
gene-FRMD6	1613	1797	1530	1709	698	951	1111	7.65041	10.1196	8.89008	9.90831	4.18554	4.63956	5.5381	0.00022233	-0.623546	down
gene-AGL	17471	15849	16119	14571	15975	23076	27336	54.9286	57.9288	60.7621	54.0521	61.9279	74.4661	90.7971	3.66383e-07	0.701128	up
gene-SH3PXD2B	620	538	475	401	226	250	323	1.84752	1.89538	1.72783	1.45825	0.844525	0.76411	1.00884	0.000403759	-0.681213	down
gene-PELI3	292	320	278	361	393	664	408	1.55476	2.03321	1.8179	2.35234	2.75605	4.01375	2.41709	0.000768426	0.894003	up
gene-FHOD3	4505	2876	3563	2791	1030	1680	2331	14.5198	11.0829	13.8853	11.1412	5.03456	5.5379	7.80645	0.000200388	-0.801046	down
gene-ARL4D	80	179	142	186	58	47	60	1.363	3.56904	2.85104	3.64893	1.23578	0.813749	0.996358	0.00395222	-1.18081	down
Bos_taurus_newGene_1489	118	36	32	49	8	27	4	1.83494	1.0397	0.619045	1.60744	0.188952	0.447231	0.04825	0.0108811	-1.85828	down
gene-GCHFR	82	56	94	30	21	28	28	2.39075	1.90071	3.37831	1.06433	0.763888	0.416665	0.850874	0.0249975	-1.08473	down
gene-MAL	135	149	157	203	221	225	289	3.02653	3.93354	4.30742	5.55559	6.21006	5.18192	6.7987	0.00118776	0.843339	up
gene-RGS1	425	561	243	611	163	101	199	7.43018	11.5757	5.17894	13.0145	3.61129	1.81836	3.63467	0.000321562	-1.33701	down
gene-MAZ	5660	5932	4563	5995	6261	9327	6457	57.3415	71.094	56.47	73.4759	79.7062	96.9445	69.1438	0.00166337	0.66448	up
gene-KNTC1	109	75	84	56	34	28	56	0.299862	0.242555	0.280331	0.186721	0.116044	0.078865	0.163416	0.0402697	-0.790069	down
Bos_taurus_newGene_4466	4539	2649	4900	3774	2094	1223	3082	7.80864	6.66137	9.19529	9.76065	5.05649	2.47481	5.83946	0.025064	-0.642898	down
gene-ENO3	147570	201908	122985	131609	203577	241637	267332	2361.3	3820.01	2405.05	2569.09	4092.68	3966.25	4489.09	2.0201e-05	0.89335	up
gene-LOC112447739	986	559	759	464	421	339	335	77.6278	52.0463	73.056	44.5494	41.5632	27.3289	27.6616	0.0242137	-0.615924	down
gene-ADAM33	1615	1141	1819	1562	432	457	870	8.2504	6.89628	11.3627	9.73846	2.77161	2.39176	4.6615	9.19228e-07	-1.16461	down
gene-HSDL1	153	112	137	166	146	208	217	1.09909	0.947601	1.20768	1.46037	1.31898	1.5348	1.62843	0.00670607	0.664969	up
gene-UCP3	6056	22242	9379	23421	23498	36771	31709	67.3168	289.461	125.958	306.869	323.689	415.359	364.818	0.00430015	1.20452	up
gene-HSPH1	3923	3267	2181	2430	1763	1175	1935	25.2947	24.8725	17.1837	19.0871	14.2473	7.73358	13.045	0.0183976	-0.585985	down
gene-SEMA4D	14037	15885	11082	12870	18556	21941	12505	81.1083	108.557	78.3284	90.6689	135.191	130.471	75.9853	0.00886867	0.674565	up
gene-SEMA4F	193	154	116	206	56	67	71	1.06587	1.00244	0.779375	1.41931	0.383307	0.376409	0.411175	0.000284204	-1.1204	down
gene-RBM38	4143	5304	2812	4622	6688	7388	5597	44.0693	66.8478	36.5854	59.994	89.4927	80.8929	62.6598	0.000601366	0.901736	up
gene-EMP3	518	436	526	574	251	161	298	12.5051	12.4688	15.4761	16.9267	7.58766	4.01231	7.55134	0.000690848	-0.86226	down
gene-CSMD2	189	186	325	199	70	56	66	0.326845	0.379915	0.686159	0.419678	0.150749	0.099116	0.119658	2.61802e-06	-1.5465	down
gene-STC1	157	291	124	206	291	361	355	1.45221	3.19791	1.40283	2.33515	3.39913	3.43993	3.45669	0.00215654	1.01942	up
gene-FAM184A	178	65	10	85	232	369	142	1.0166	0.348044	0.047395	0.428466	1.77585	2.27225	0.671512	0.00356235	1.88125	up
gene-C1QB	274	480	377	341	82	55	132	6.63548	13.7784	11.1757	10.0985	2.48432	1.35614	3.3557	9.80995e-08	-1.81928	down
gene-C1QC	215	324	241	172	70	34	86	4.61421	8.22336	6.35154	4.51427	1.88647	0.735159	1.93014	1.29753e-05	-1.66356	down
gene-C1QA	451	655	543	316	101	77	214	10.7604	17.6581	15.9082	9.2426	2.87799	1.79636	5.11109	1.97192e-06	-1.70159	down
gene-LITAF	373	469	358	436	502	444	612	4.35778	6.58197	5.24064	6.20181	7.50045	5.33564	7.64435	0.00780246	0.588758	up
gene-KIFC1	64	48	125	42	8	11	53	0.602433	0.4214	1.48841	0.469461	0.056721	0.062065	0.505263	0.0388403	-1.3781	down
gene-KIFC2	227	123	154	128	62	24	87	1.74973	1.12308	1.47875	1.15929	0.573942	0.172253	0.671539	0.0049017	-1.1869	down
gene-GPX8	585	420	612	429	166	315	308	13.0939	11.5766	16.7088	12.0905	4.92058	7.48761	7.56551	0.00219998	-0.721617	down
gene-GPX7	254	149	443	187	69	70	159	4.76478	3.28687	10.1599	4.27026	1.60794	1.33355	3.12924	0.00535023	-1.15739	down
gene-PI16	3170	2163	3917	1598	652	493	1027	28.033	22.4244	41.5722	16.6455	7.19825	3.67855	8.94104	4.72246e-08	-1.65321	down
gene-VEGFA	3182	3234	2144	2817	1185	1224	2107	26.7238	32.1978	22.0282	28.8147	12.4692	10.4892	18.5865	0.00149079	-0.691433	down
Bos_taurus_newGene_6495	24	43	31	34	80	36	53	0.197925	0.508466	0.322489	0.379502	0.96055	0.316754	0.492352	0.0367986	1.05384	up
gene-TPRN	429	339	421	398	665	366	726	3.79247	3.53752	4.55062	4.29275	7.3892	3.32254	6.74014	0.00183595	0.829747	up
gene-CHEK2	85	117	127	73	24	47	57	0.41615	0.681457	0.846097	0.43781	0.144084	0.237779	0.332902	0.00961932	-1.02399	down
gene-FAM101A	2759	1050	1856	544	242	287	391	33.6872	14.568	28.2607	7.61753	3.44764	3.74074	4.67848	1.85524e-07	-2.05669	down
gene-PRIM2	107	95	105	99	165	125	136	1.21806	1.28213	1.46294	1.36834	2.36388	1.45389	1.62658	0.00744316	0.764801	up
gene-PGGHG	547	467	753	509	185	252	358	1.48951	1.48694	2.49911	1.7484	0.8168	0.661022	1.47643	0.000296264	-0.876815	down
gene-LRRC30	639	730	369	1080	1229	2291	963	5.21925	7.04755	3.68282	10.7594	12.6058	19.1953	8.25429	0.000620849	1.33881	up
gene-LRRC39	8781	6841	5251	5605	8504	9329	8800	134.847	124.561	99.2075	102.315	164.845	149.612	141.632	0.000181955	0.699971	up
gene-RNLS	528	443	409	381	548	619	490	7.47642	7.47042	7.04372	6.70066	9.71194	9.06638	7.24989	0.00312037	0.605984	up
gene-REPS2	185	158	93	109	70	50	63	0.485293	0.492939	0.298932	0.350599	0.227825	0.132807	0.174069	0.0144451	-0.875033	down
gene-ESRRG	653	500	866	178	122	131	113	2.85173	2.6246	4.70368	0.945655	0.667427	0.586881	0.517163	7.66425e-06	-1.88068	down
gene-ARID3A	88	43	64	88	84	91	156	0.681852	0.384294	0.601206	0.818425	0.813405	0.722755	1.26584	0.0150485	0.876382	up
gene-EYA4	4188	5617	3186	3549	5854	4364	7048	17.8093	28.4771	16.555	18.691	31.5233	19.0509	31.2074	0.00380918	0.726236	up
gene-MTSS1L	1633	1019	927	1155	660	534	558	8.0216	5.91995	5.52585	6.92069	4.07071	2.68826	2.87438	0.00194659	-0.724556	down
gene-SESN3	6083	3526	3625	3111	2028	2382	1804	14.7955	10.1409	10.777	9.2336	6.1954	5.94238	4.59957	0.00301543	-0.683763	down
gene-SESN2	106	47	45	43	24	13	36	0.693782	0.357406	0.352065	0.339648	0.187047	0.08641	0.241625	0.047584	-1.03229	down
gene-KDELC1	189	156	225	186	61	71	144	2.18367	2.12313	3.17906	2.62566	0.885636	0.832103	1.7461	0.00831603	-0.825142	down
gene-KDELC2	896	656	1028	601	266	323	433	4.97636	4.33014	7.03072	4.09589	1.86665	1.84742	2.53682	1.01102e-05	-0.977859	down
gene-CYP1B1	69	44	137	71	4	6	11	0.701435	0.531119	1.71906	0.885535	0.049732	0.058588	0.110754	3.65419e-08	-3.29682	down
gene-TMEM159	2715	1080	2539	1316	649	1385	652	48.9399	23.0833	55.8929	28.8002	14.7364	25.6292	12.3214	0.0226461	-0.806597	down
gene-LOC112445044	247	112	161	111	41	69	94	4.93043	2.66542	3.92817	2.70144	1.00963	1.38779	1.96962	0.00713995	-0.966602	down
gene-AKR1C4	593	385	311	331	142	226	73	10.5208	8.12237	6.85117	7.10015	3.10069	4.14978	1.42189	0.0030119	-1.15245	down
gene-CIB2	37	86	160	20	665	187	363	0.614193	1.71166	3.19275	0.3535	13.6388	3.21443	6.26294	0.00168098	2.73228	up
gene-DDR2	1693	1512	2449	1216	633	630	1197	4.26553	4.45372	7.89912	3.68958	2.06376	1.72897	3.1679	0.0018276	-0.838918	down
gene-SLC9C2	417	281	153	204	416	347	336	0.990667	0.789352	0.442089	0.590071	1.24104	0.84538	0.8358	0.0189504	0.778565	up
gene-ADGRD1	223	171	401	332	62	77	94	0.959086	0.867467	2.11481	1.74723	0.333662	0.337115	0.421253	3.04785e-06	-1.62563	down
gene-EMILIN2	816	551	802	450	58	130	151	4.63252	3.69498	5.56518	3.11476	0.406499	0.747961	0.899411	7.10122e-15	-2.30605	down
gene-GPCPD1	5982	4396	3369	6921	1562	2783	2330	25.0866	21.8847	17.5941	35.3188	8.30191	12.4344	10.1715	0.000239793	-0.976281	down
gene-SBK2	504	3201	906	2263	3	18	7	6.82412	51.3559	15.0522	37.4309	0.050067	0.238534	0.086849	4.7015e-16	-7.35009	down
gene-LNX2	648	1029	1078	1020	872	1431	1549	3.40163	6.39425	6.92609	6.54141	5.7541	7.71206	8.53745	0.0107868	0.654788	up
gene-RASA2	218	295	209	257	89	159	150	0.891546	1.57559	1.07801	1.29804	0.45349	0.669072	0.643644	0.0186599	-0.660739	down
gene-SHE	175	137	166	196	179	172	369	1.38609	1.28159	1.60446	1.8941	1.77117	1.39051	3.06447	0.0133158	0.727381	up
gene-OPTN	13109	8536	9032	8330	14501	18709	15092	137.501	108.405	113.854	113.372	197.338	203.437	169.202	2.30183e-08	1.00201	up
Bos_taurus_newGene_6262	893	1188	1021	881	407	383	792	3.13446	4.64723	4.45382	3.83707	1.81644	1.43319	3.49455	0.00574634	-0.704677	down
gene-BCHE	311	292	297	179	59	46	119	2.93092	3.24951	3.41484	2.0445	0.67979	0.43503	1.16856	1.67404e-06	-1.62471	down
gene-S100A2	146	205	611	180	267	725	506	7.62007	12.6669	39.1187	11.5048	17.5377	38.9825	27.8313	0.0342273	1.0252	up
gene-S100A4	532	820	1734	787	277	290	644	25.5188	46.5102	101.659	46.0612	16.6382	14.2277	32.3591	0.00729116	-1.0679	down
gene-OSR2	280	37	107	129	250	467	278	3.72808	0.597165	1.7595	2.12559	4.22958	6.45845	3.91908	0.00154729	1.57157	up
gene-MIIP	782	442	528	677	356	317	319	7.60564	5.06167	5.99583	8.71198	4.41156	3.47904	3.36338	0.0140173	-0.591657	down
gene-HDHD3	519	569	409	622	763	1042	409	7.39057	9.57629	7.11489	10.8136	13.6551	15.2282	6.11302	0.0255713	0.763307	up
gene-EFCAB7	201	107	106	138	54	52	106	2.13527	1.33697	1.45947	1.75999	0.711968	0.558538	1.16038	0.0386379	-0.723563	down
gene-PTMA	84	73	61	65	33	38	40	1.8563	1.90747	1.63234	1.75128	0.916864	0.845275	0.930934	0.0480727	-0.677846	down
gene-CLU	5720	5366	4618	4873	2681	2707	3146	79.8075	89.0182	78.883	82.9301	46.8426	38.8439	46.4244	1.47856e-05	-0.596689	down
gene-MYBPH	981	2545	2212	567	8417	1927	6392	9.53412	33.0807	31.814	7.27759	114.679	19.419	69.4032	0.00359218	2.10671	up
gene-GALNT16	1479	1047	1466	976	464	527	739	8.98641	7.53257	10.8717	7.20904	3.54618	3.26121	4.71524	6.3314e-06	-0.858958	down
gene-MSX1	192	117	59	139	56	67	48	2.35549	1.69394	0.880433	2.07501	0.854332	0.84296	0.612872	0.0411123	-0.864958	down
gene-NID2	2440	1761	4052	2284	996	696	1596	12.096	10.3253	24.5557	13.8159	6.19958	3.53839	8.29997	0.000961194	-1.02713	down
gene-PPM1K	1184	519	1020	797	214	441	486	4.86011	2.67834	5.47932	4.02536	1.1967	2.04481	2.17985	0.000786321	-0.973085	down
gene-PPM1A	5321	4139	3888	3606	5206	7354	6315	56.777	45.5049	50.1758	46.8222	61.0277	69.8134	61.6499	2.01335e-07	0.833092	up
gene-ALKBH5	9285	8477	6395	7408	10787	12377	11023	81.6092	88.1	68.7062	79.4524	119.106	111.593	101.638	4.35061e-06	0.798382	up
gene-HOXC10	4	0	3	0	1817	1562	2329	0.045349	0	0.049173	0	31.9261	22.3736	34.1199	2.73352e-69	10.3471	up
gene-NRK	281	261	484	206	63	32	182	0.78219	0.860759	1.64969	0.700758	0.218784	0.087765	0.529309	0.001461	-1.54592	down
gene-ABI3BP	2323	1636	2189	1519	624	484	1293	8.98252	7.47817	10.344	7.16348	3.02874	1.91947	5.24399	0.000196843	-1.0325	down
gene-ABLIM2	6265	5145	6392	4317	2285	3288	3648	38.5848	37.6302	48.0243	32.4489	17.1014	20.5528	23.7515	0.000276774	-0.603592	down
gene-COL3A1	86063	59238	194897	71996	12666	14195	45264	366.659	298.413	1014.89	374.284	67.7813	62.0322	202.299	0.004852	-1.91753	down
gene-MEST	1312	687	724	938	123	114	296	13.321	8.49464	9.09705	11.5504	1.49688	1.15441	3.24923	9.96291e-12	-2.13941	down
gene-FAM49A	253	191	207	159	97	86	129	3.93034	3.5012	3.97191	3.00404	1.86648	1.36322	2.08146	0.00509664	-0.701758	down
gene-CSRNP3	964	183	505	134	71	63	117	1.88413	0.4032	1.21838	0.325329	0.165773	0.118866	0.227566	7.63287e-05	-2.11234	down
gene-EMX2	130	72	506	151	37	17	31	1.38424	1.14999	6.59756	1.98122	0.616938	0.213654	0.373427	2.00856e-05	-2.63829	down
gene-HRAS	1291	2048	1415	1680	2138	2354	1789	29.3641	52.6551	38.1578	46.4167	60.0932	54.6507	42.2307	0.0125614	0.639874	up
gene-TEC	126	148	169	298	13	39	31	0.953773	1.52169	1.78706	3.16038	0.118262	0.29894	0.235921	3.35308e-08	-2.54323	down
gene-ACE	487	500	385	277	197	125	249	2.85594	3.39604	2.69115	1.92061	1.46117	0.713448	1.45434	0.00423122	-0.856116	down
gene-FBXO3	1816	1643	1470	1530	1809	2166	2310	18.2682	19.5422	18.0745	18.7834	22.8559	22.3494	24.3779	7.94205e-07	0.628423	up
gene-PMP22	1936	2373	3220	2236	3700	2969	4895	25.046	36.7338	50.8584	35.3065	60.1028	39.3138	66.1013	0.000166999	0.899108	up
gene-UCHL1	63	31	37	139	54	666	61	1.27339	0.745085	0.891773	3.41021	1.36498	13.932	1.2856	0.0424482	2.17526	up
Bos_taurus_newGene_2561	29	27	15	40	66	67	50	0.833082	0.954733	0.536803	1.43938	2.51544	2.11396	1.54964	0.00357276	1.40986	up
gene-GMPR	5891	6174	4018	6331	8274	9183	5723	96.2325	119.067	79.9858	126.17	170.28	154.184	98.1303	0.00486868	0.744924	up
gene-PLTP	161	200	242	127	68	17	88	1.8251	2.66878	3.35809	1.75479	0.951424	0.193086	1.07879	0.00391876	-1.41329	down
gene-KCNK2	56	69	41	37	25	14	24	0.234978	0.336734	0.203935	0.188427	0.128068	0.056751	0.104027	0.0419616	-1.00498	down
gene-ACTC1	958	142	875	1251	98	215	276	15.8833	2.78116	17.7324	25.3196	2.03773	3.65337	4.79837	0.0111825	-1.82534	down
Bos_taurus_newGene_4925	699	386	435	202	123	62	93	8.14794	5.31568	6.19792	2.86796	1.79994	0.739713	1.13414	2.05412e-06	-1.89136	down
gene-TMEM184A	125	48	50	56	122	270	98	1.49404	0.672305	0.667058	0.81138	1.83891	3.33193	1.22629	0.00101068	1.53197	up
gene-RND3	1062	866	779	887	447	364	665	8.93216	8.6122	8.00214	9.1037	4.71634	3.14046	5.86218	0.00281221	-0.623252	down
gene-TTLL11	68	76	56	95	88	85	198	0.135528	0.178151	0.136209	0.230612	0.219417	0.174067	0.41529	0.0137319	0.946743	up
Bos_taurus_newGene_3313	69	64	75	22	14	20	21	1.01545	0.954782	1.18681	0.324332	0.194457	0.267926	0.339385	0.00918692	-1.39354	down
gene-STBD1	4805	5163	4103	3145	8481	6372	5391	50.8086	64.5549	53.0194	40.5757	112.644	69.1118	59.8004	0.0003441	0.950748	up
gene-RASL11A	376	544	93	433	118	128	147	8.22781	14.0879	2.48876	11.5766	3.23935	2.86626	3.36428	0.00970689	-1.22794	down
gene-OLFML1	703	578	807	529	307	168	396	6.17325	5.9979	8.6552	5.6612	3.38126	1.51174	3.64467	0.00158119	-0.914408	down
gene-STK26	110	78	102	70	99	161	168	0.78787	0.655615	0.893547	0.611939	0.892431	1.18318	1.26088	0.00116204	0.909915	up
gene-HOXB4	375	244	67	248	47	41	76	4.31199	3.31834	0.94268	3.48701	0.667655	0.477856	0.912237	0.000149318	-1.84107	down
gene-HOXB3	503	234	106	376	102	74	91	3.81886	2.07556	0.976949	3.31761	0.885531	0.521759	0.723213	0.00105912	-1.47701	down
gene-HOXB2	412	298	71	329	49	37	74	6.36443	5.4327	1.32578	6.19105	0.932498	0.575557	1.18798	2.08681e-05	-2.12896	down
gene-CCDC88C	1721	3340	2031	3330	4009	4763	4005	12.0096	27.5651	17.325	28.3668	35.1551	34.1027	29.3323	0.0013673	0.946947	up
gene-CCDC88A	570	321	658	318	188	232	327	1.43257	0.930047	2.34547	0.956034	0.571777	0.603418	0.840986	0.0236724	-0.657869	down
gene-RECK	466	382	392	404	114	108	172	2.47212	2.49925	2.63289	2.54638	0.942622	0.72808	1.18236	7.87002e-12	-1.40124	down
gene-LOC530102	472	406	1049	456	115	66	395	1.25206	1.27398	3.40434	1.4754	0.382632	0.178371	1.10036	0.00352646	-1.4586	down
gene-HTATIP2	215	154	192	275	314	417	252	2.95705	2.5238	3.22588	4.66955	5.41788	5.91703	3.60686	0.00254608	0.921667	up
gene-PDE4A	3718	2721	2539	3208	3769	4642	3922	19.3596	16.8193	16.1256	20.6416	25.1715	24.5795	21.3821	6.66707e-05	0.701907	up
gene-SMYD2	4452	3234	1959	2811	3580	5067	3083	60.1815	51.7731	32.4126	46.4727	60.8157	70.3945	43.8691	0.0261726	0.615367	up
Bos_taurus_newGene_2683	322	292	205	254	95	170	130	6.8399	7.22934	5.20979	6.59757	2.53196	3.62913	2.8135	0.00390611	-0.777179	down
gene-CKMT2	21409	27958	24573	18735	29684	35944	42174	335.809	518.532	471.126	358.603	584.882	578.321	693.979	2.53555e-06	0.869802	up
Bos_taurus_newGene_5482	181	157	146	185	32	42	17	1.10489	1.15954	1.09005	1.53155	0.241515	0.256056	0.103532	1.45529e-08	-2.17891	down
Bos_taurus_newGene_5484	0	0	13	0	75	66	88	0	0	0.172628	0	1.14614	0.791558	1.08623	0.0212752	4.80926	up
gene-SYCE1L	168	126	204	144	80	63	91	1.889	1.66177	2.8049	1.90669	1.05604	0.686285	1.04641	0.00847574	-0.778089	down
Bos_taurus_newGene_1901	384	229	181	198	139	91	141	1.85787	1.30851	1.06721	1.16836	0.846563	0.448384	0.715745	0.0266866	-0.712661	down
gene-IFI16	348	250	305	235	117	76	218	1.84778	1.57116	1.98439	1.52298	0.781345	0.411323	1.21554	0.0111105	-0.818729	down
gene-SAA3	217	301	36	217	16	65	49	9.14598	15.0045	1.84094	11.1422	0.816802	2.77456	2.16405	0.00167098	-1.95518	down
gene-MSRB1	12620	16327	10715	11745	19928	21655	24020	215.541	329.711	223.671	244.766	427.519	379.358	430.357	1.65396e-07	1.01366	up
gene-LOC104974057	59	31	47	46	10	18	12	0.966294	0.592284	0.940097	0.925988	0.203327	0.301575	0.199167	0.00265894	-1.51373	down
gene-FAM212A	132	121	76	85	179	139	165	2.97275	3.21254	2.08718	2.33211	5.06674	3.21771	3.89049	0.00317387	0.917902	up
gene-FAM98C	273	307	260	301	459	403	312	4.80926	6.46104	5.59671	6.47739	10.3755	7.54786	5.85583	0.00612395	0.739959	up
gene-WWP1	7806	8613	4404	6131	12770	16445	13389	36.8357	52.0575	24.921	36.948	78.39	81.3816	65.9902	4.12441e-08	1.33682	up
gene-CCDC86	383	574	347	539	625	681	757	4.64986	8.24357	5.14505	7.97716	9.53002	8.48032	9.63765	0.00155155	0.814297	up
gene-FNDC1	1126	422	1951	386	43	68	286	3.94545	1.63876	8.3715	1.5378	0.138475	0.244158	1.03113	0.00119785	-2.70437	down
Bos_taurus_newGene_5388	13	6	11	42	51	363	3	0.216165	0.121395	0.228917	0.847594	1.08534	6.4208	0.051857	0.0208419	3.19142	up
gene-PDLIM7	22814	20682	12670	21849	33743	44858	33432	395.928	439.658	272.082	480.11	785.709	814.311	639.217	4.21361e-07	1.20213	up
gene-DBNDD2	6434	7047	5420	6110	8167	10496	8274	122.26	158.379	128.007	143.04	198.696	208.596	165.781	2.66549e-05	0.782022	up
Bos_taurus_newGene_5724	277	277	350	173	228	426	444	1.97895	2.10658	2.8408	1.23196	1.66316	2.5929	3.28361	0.0183043	0.672285	up
gene-P3H2	188	159	128	206	87	50	94	1.32507	1.32083	1.10151	1.76863	0.767663	0.355261	0.692196	0.00937772	-0.883037	down
Bos_taurus_newGene_2493	224	162	148	102	232	160	403	2.0896	1.93581	1.46866	1.09081	2.70798	1.56188	3.6776	0.00368844	0.984671	up
gene-PTGIS	1097	740	1927	790	246	521	607	11.5911	9.25309	24.9208	10.1732	3.255	5.64411	6.73543	0.00171466	-1.09399	down
gene-MMP19	158	48	175	181	33	35	56	1.62164	0.584596	2.20661	2.33638	0.439209	0.371163	0.64501	0.00118711	-1.52295	down
gene-MMP16	276	319	443	256	57	88	126	2.00783	2.74517	3.94467	2.2738	0.516317	0.655924	0.959695	1.09198e-07	-1.62565	down
gene-MMP14	333	268	463	257	61	108	196	4.25294	4.04043	7.22912	4.00064	0.975865	1.41405	2.61871	0.000346291	-1.23967	down
gene-SIX2	2052	1479	3105	2638	615	1592	784	26.2544	22.6063	49.7766	40.4746	9.80213	20.6303	10.4716	0.00409836	-0.973283	down
gene-SIX5	187	119	248	141	77	63	110	1.50347	1.13057	2.43317	1.38088	0.777668	0.51992	0.921744	0.016604	-0.806619	down
gene-VCAN	2244	1670	2887	3194	565	1027	1187	5.75655	5.00697	8.78287	9.79079	1.74087	2.58501	3.10086	6.54513e-06	-1.21814	down
gene-AK1	15220	17486	7690	14957	24546	23411	23657	316.973	388.155	189.786	368.057	607.109	510.064	498.826	0.000121799	1.05052	up
gene-AK3	5420	5181	6300	2732	2561	3023	2211	34.5437	39.067	49.1793	21.2882	20.5325	19.8192	14.8391	0.0203454	-0.634664	down
gene-ZFYVE19	173	72	104	107	55	43	49	2.31397	1.11944	1.70506	1.77468	0.932412	0.585939	0.686361	0.0134528	-0.921206	down
gene-CUTC	2515	1802	1886	2667	1741	3096	3745	43.5364	36.9258	39.7617	56.3024	37.7152	54.5048	67.7123	0.00955083	0.586768	up
gene-KCNC4	137	256	236	223	347	232	358	0.512946	1.24047	1.21895	0.949719	1.6481	1.15068	1.40551	0.0140761	0.798887	up
gene-CENPBD1	77	53	86	39	51	110	124	0.590745	0.48588	0.815222	0.360852	0.493252	0.870443	1.00493	0.0438658	0.804951	up
Bos_taurus_newGene_624	38	121	71	127	199	385	252	0.203353	0.775662	0.4712	0.837527	1.35704	2.14253	1.43335	3.9203e-05	1.85282	up
gene-NIPSNAP3A	371	143	261	263	79	92	186	5.32104	2.42786	4.57182	4.6043	1.41277	1.35406	2.80071	0.0109018	-0.891614	down
gene-JAZF1	185	181	186	90	65	45	65	4.46117	5.15561	5.48922	2.64602	1.95437	1.09194	1.64011	0.00102623	-1.18461	down
gene-FCGRT	8299	6859	7161	5240	4042	3427	3190	119.523	116.488	125.217	91.3837	73.0184	49.3437	48.3786	0.00167537	-0.661507	down
gene-CLIP1	10757	8012	7471	9117	9144	14630	11424	40.5739	35.7842	34.6325	41.916	43.4099	56.6906	45.2531	0.000280767	0.66571	up
gene-CLIP2	356	203	327	287	92	158	133	1.5005	0.994109	1.68338	1.66859	0.477099	0.669359	0.575336	0.000322307	-0.94529	down
gene-HEY1	222	158	100	156	283	233	285	3.92928	3.29005	2.14686	3.36925	6.2856	4.22258	5.28925	0.00044216	1.02769	up
gene-QPCT	763	685	823	403	151	110	402	8.43128	8.94369	11.1069	5.43249	2.08231	1.23683	4.66025	0.000236876	-1.39057	down
gene-PORCN	253	210	72	221	67	66	80	2.64821	2.71415	1.06737	2.79865	0.807276	0.775131	0.801628	0.00576737	-1.15305	down
gene-IRX5	222	216	128	337	0	6	6	2.54874	2.93171	1.79593	4.71639	0	0.070005	0.071918	1.7463e-20	-5.61639	down
gene-PBX3	123	84	105	100	47	37	50	1.08613	1.01118	1.32538	1.31702	0.502522	0.304793	0.400511	0.00327784	-0.936618	down
gene-HRH2	257	88	331	239	318	626	2035	1.34889	0.526015	2.12649	1.46127	1.99113	3.33357	11.1495	5.05997e-06	2.28074	up
gene-EPHB1	57	40	52	89	12	34	18	0.304704	0.249044	0.340406	0.579859	0.077988	0.188096	0.096997	0.0187469	-1.245	down
gene-PPP1R1A	33995	23061	20174	22302	31388	33104	28780	1023.12	819.44	744.622	822.068	1186.78	1021.84	911.387	0.00180257	0.608595	up
gene-PAPLN	482	366	322	377	169	134	291	1.70796	1.54075	1.39396	1.63253	0.763634	0.487319	1.08309	0.00599169	-0.727408	down
gene-PPP1R10	871	1433	849	884	1546	1338	1158	4.97543	8.5265	5.97424	6.37833	9.76613	7.69061	6.7899	0.0153626	0.689054	up
gene-TECR	3447	2756	3365	2594	4246	4039	4109	69.875	66.074	83.3835	64.1607	108.127	83.9839	87.3979	1.15672e-05	0.719041	up
gene-FAM114A1	1132	744	1063	700	387	442	612	5.89743	4.60826	6.77395	4.4549	2.50705	2.35564	3.36405	0.000878133	-0.670149	down
gene-LOC615514	3271	2922	1835	4178	4767	8127	2802	41.4629	43.8019	28.4258	64.6566	75.9366	105.688	37.2617	0.00429114	1.05629	up
gene-ENOX2	403	384	194	307	448	680	263	2.58322	3.07591	1.53719	2.37603	3.71388	4.59004	1.8855	0.0282445	0.817281	up
gene-ENOX1	314	247	367	208	113	116	194	2.10906	2.02754	3.13858	1.71416	0.9795	0.828071	1.36519	0.00468719	-0.769616	down
gene-KCNIP2	779	571	194	340	118	100	105	7.17959	5.11928	2.09121	3.93901	1.42645	0.818872	0.668439	6.91069e-06	-1.83053	down
gene-RASD2	82	98	112	149	99	318	174	0.609636	0.863648	1.01385	1.35071	0.922187	2.42956	1.35689	0.0105815	1.05356	up
gene-CYBA	250	229	155	165	85	104	111	8.07229	8.75719	6.09323	6.47779	3.44073	3.42793	3.75989	0.00541179	-0.742491	down
gene-MCHR1	6088	1358	2953	1992	1038	1263	2011	62.0716	16.3615	36.7991	24.7838	13.2881	13.2001	21.5087	0.0268086	-0.830946	down
gene-MUM1L1	385	206	306	225	48	153	179	1.75728	1.11405	1.72721	1.25411	0.274634	0.716405	0.867817	0.0120638	-0.930627	down
gene-LOC112445823	26	0	23	18	139	88	251	0.164003	0	0.172557	0.151779	1.12066	0.592833	1.69403	7.66402e-07	3.50865	up
Bos_taurus_newGene_1985	140	5	66	251	4	45	36	0.461064	0.019503	0.266154	1.00918	0.016619	0.152155	0.124592	0.0457094	-1.84315	down
Bos_taurus_newGene_4137	563	454	161	353	32	49	56	3.86337	4.18343	1.51786	3.65624	0.322227	0.332187	0.434176	1.11085e-12	-2.82132	down
Bos_taurus_newGene_2984	249	174	183	229	72	69	104	1.569	1.27567	1.38326	1.73131	0.556834	0.43332	0.682731	2.01308e-05	-1.10488	down
gene-KLC2	1315	1280	1067	1310	1779	2082	1910	10.7222	12.4356	10.3219	12.4524	17.5407	17.4503	15.5768	1.26214e-07	0.888886	up
gene-TGIF1	186	164	194	172	62	106	92	2.46294	2.61353	3.25175	2.63934	0.961128	1.38055	1.27379	0.00178067	-0.803155	down
gene-DCUN1D2	2300	2312	1893	2519	5386	4181	5231	29.3136	34.8403	29.4817	39.1764	86.2383	54.6636	69.9548	7.15629e-12	1.39498	up
gene-SLC25A27	144	115	150	84	61	36	69	0.714264	0.76508	0.939049	0.50206	0.342758	0.150432	0.365382	0.0144763	-0.885116	down
gene-SLC25A21	156	163	142	170	71	92	80	1.15703	1.48687	1.50332	1.88653	0.647264	0.685577	0.608754	0.00779385	-0.710525	down
gene-CARNMT1	1156	1024	836	951	1117	1612	1169	6.65839	6.97076	5.88293	6.68644	8.07858	9.52549	7.06249	0.00100947	0.654251	up
gene-COL12A1	1050	993	2317	908	373	468	862	2.63167	2.2814	7.50302	2.16938	0.915658	0.942056	2.264	0.00429032	-1.00394	down
Bos_taurus_newGene_4021	50	46	71	33	14	20	18	0.717112	0.74415	1.36875	0.547814	0.24215	0.343432	0.309289	0.00842648	-1.27422	down
gene-MMRN2	1022	1555	1171	1172	1876	1102	1727	3.09223	5.56461	4.33132	4.32743	7.13228	3.41964	5.48458	0.0256981	0.614156	up
gene-C23H6orf106	15156	14033	9604	12469	15824	20300	14660	62.6504	67.9328	48.5943	62.1958	81.4253	85.0066	63.0287	0.00162503	0.673457	up
gene-ZNF33B	520	389	417	311	210	162	230	1.19168	1.05557	1.05757	0.977647	0.606998	0.379035	0.529154	0.00118318	-0.753877	down
gene-TLR4	268	104	206	140	50	91	61	1.66086	0.768359	1.56253	1.05631	0.383444	0.605713	0.430853	0.00219168	-1.13499	down
gene-CITED1	81	65	45	108	30	22	31	2.15593	2.08058	1.43619	3.49963	0.917483	0.600172	0.804015	0.0102	-1.17576	down
gene-SNTB1	2180	5940	2037	2326	9130	7160	5265	13.3591	43.0379	15.2552	17.3921	70.2857	45.0057	33.8466	0.000285423	1.47861	up
gene-B3GALNT1	317	305	356	299	129	163	214	3.06523	3.48007	4.21112	3.53048	1.55743	1.61764	2.16675	0.000874726	-0.686106	down
gene-TNFSF13	56	45	56	56	20	19	25	0.722858	0.685032	0.873132	0.88159	0.309292	0.243042	0.336862	0.00933702	-1.06735	down
gene-FKBP7	189	145	358	159	46	67	114	4.77206	4.31506	11.0695	4.85883	1.41634	1.7102	2.98144	0.00136939	-1.27731	down
gene-DRP2	20	70	23	39	155	102	23	0.091744	0.380817	0.127662	0.220718	0.905269	0.486358	0.111915	0.0209134	1.61711	up
gene-ANGPTL4	4578	1355	2962	1951	1089	818	645	55.3047	19.3553	43.7279	28.751	16.5147	10.1314	8.172	0.000211569	-1.32891	down
gene-ANGPTL5	81	66	77	76	0	5	21	1.11985	1.07604	1.29875	1.27337	0	0.031762	0.13999	4.31684e-05	-2.97374	down
gene-ANGPTL1	1305	908	1389	691	274	266	552	9.73375	7.23856	12.3053	5.99588	2.58529	2.06553	4.92382	3.19281e-06	-1.32536	down
gene-ANGPTL2	1554	1279	4095	1584	596	821	1416	9.44193	9.14502	30.1913	11.7522	4.55359	5.10885	9.01089	0.0123399	-0.964009	down
gene-DSE	236	291	400	257	124	125	231	1.39033	2.06645	2.86135	1.89395	0.940828	0.762272	1.46024	0.0257337	-0.669576	down
gene-PGP	3437	3612	3058	4233	4934	6536	5771	28.7616	35.7395	31.2768	43.2218	51.8685	56.1079	50.6609	9.83218e-07	0.927668	up
gene-DSP	198	100	293	69	10	22	24	0.485843	0.288495	0.893758	0.206291	0.030846	0.055	0.061392	4.85284e-08	-2.89928	down
gene-PGF	550	496	466	548	187	229	263	8.2385	8.77774	8.49907	10.0249	3.53387	3.48297	4.17171	8.82355e-08	-0.942191	down
Bos_taurus_newGene_1827	2428	2260	2199	1738	913	716	1273	5.11427	5.10407	5.87291	4.67789	2.25307	1.84918	2.78003	7.03635e-06	-0.906462	down
gene-PDCD2L	114	107	121	129	176	189	215	2.19583	2.4519	2.85919	3.05275	4.28542	3.75079	4.35665	3.23561e-05	0.965303	up
gene-PRUNE2	2216	623	1821	956	161	626	479	4.04774	1.34496	4.06462	2.12969	0.367487	1.17309	0.917731	0.000478872	-1.48787	down
gene-GFPT2	965	1644	1962	888	206	212	441	7.64527	15.4053	19.008	8.58622	2.04737	1.71803	3.66036	1.79569e-09	-2.05001	down
gene-MCRIP1	1300	1044	1106	1052	439	516	523	9.67129	10.0052	13.6491	8.73715	3.71554	4.99469	4.8127	7.79032e-12	-0.932166	down
gene-WDFY2	1138	994	1182	988	465	642	710	3.12091	3.22312	3.98828	3.30622	1.71526	1.80324	2.14299	9.00331e-05	-0.586726	down
gene-LCP2	69	69	43	61	15	18	43	0.52071	0.61134	0.388188	0.560547	0.137061	0.134921	0.338265	0.0264335	-1.05136	down
gene-LCP1	269	258	222	168	108	97	146	1.593	2.08408	1.58641	1.24074	0.777602	0.56591	0.872146	0.00579301	-0.716975	down
gene-UBXN1	3473	3813	2960	2810	4137	4746	4642	73.2175	95.6392	76.9813	72.8373	110.239	102.911	102.193	1.73014e-05	0.72349	up
gene-ACSS1	4652	3728	2721	1284	354	548	453	34.9932	32.7493	25.2344	12.0606	3.31254	4.31512	3.52076	9.60624e-14	-2.5035	down
gene-ACSS3	782	525	675	705	223	378	305	4.75538	3.64334	4.88725	4.99512	1.65893	2.35766	1.86048	2.17774e-05	-0.9012	down
gene-COL5A3	4800	3454	8999	4592	1955	1642	3026	17.8345	15.1671	40.6884	20.8415	9.06458	6.24291	11.8681	0.00056534	-1.06654	down
gene-COL5A1	7014	5199	15250	5017	1363	1530	4166	19.285	16.9023	51.2545	16.8315	4.70221	4.31443	12.0159	9.39428e-05	-1.59207	down
gene-IQCA1L	815	277	490	764	180	246	439	6.51818	2.61313	4.79049	7.45932	1.8016	2.0139	3.68325	0.0265329	-0.79965	down
gene-KLHL29	260	461	243	448	511	560	702	1.16033	2.45751	1.33206	2.46343	2.92124	2.6113	3.32426	0.0016525	0.964985	up
gene-KLHL21	4905	7430	5465	8419	10034	9370	10247	14.2959	25.3427	20.6486	30.6957	36.6738	29.4797	30.8757	0.000946473	0.837615	up
gene-TMEM8B	740	450	539	538	214	366	268	4.27941	3.24171	4.18267	3.65317	1.5513	2.08952	1.71286	0.00126309	-0.739694	down
gene-HOGA1	69	49	91	96	25	13	32	0.720444	0.594235	1.16963	1.23845	0.323608	0.134175	0.343278	0.00207055	-1.4615	down
gene-CTSL	16	20	2	26	37	47	48	0.253002	0.369131	0.039528	0.510761	0.733514	0.817081	0.801209	0.0164369	1.6912	up
gene-SDK1	339	297	519	259	118	134	170	1.05955	1.09495	1.98411	0.987074	0.463164	0.427261	0.554992	0.000133352	-1.08267	down
Bos_taurus_newGene_1775	38	10	27	29	36	113	43	0.509419	0.151146	0.60456	0.577253	0.585806	1.61733	0.698028	0.0076571	1.57192	up
gene-OAS1Y	152	60	172	140	180	157	225	2.08087	0.977219	2.89322	2.33915	3.10264	2.21246	3.24343	0.0283911	0.781161	up
gene-DDAH1	139	145	186	78	75	68	57	0.825062	1.01364	1.34903	0.564624	0.553819	0.412464	0.349336	0.0464218	-0.753429	down
gene-TXNDC5	1617	1380	2476	1589	556	799	1116	13.4582	13.5777	25.182	16.1366	5.80674	6.81659	9.74209	0.00035174	-0.878978	down
gene-CDK14	483	379	610	359	175	213	322	2.27046	2.10514	3.48315	2.04447	1.02357	1.00006	1.59339	0.00409848	-0.717689	down
Bos_taurus_newGene_5645	691	471	351	497	206	240	316	2.38383	1.92283	1.47799	2.09177	0.893343	0.84666	1.14117	0.00197998	-0.732526	down
gene-SH3BGRL	783	704	825	741	396	303	459	10.9589	11.653	14.1173	12.4038	6.94794	4.17838	6.7283	0.000248689	-0.725296	down
gene-FBXO32-2	4640	1154	1658	1857	2707	5092	2347	69.3724	20.3897	30.2886	33.8752	50.8417	78.0994	36.8127	0.0310612	0.858464	up
gene-TPBG	194	56	68	87	2	25	35	1.74953	0.623204	0.65098	0.907034	0.019866	0.210179	0.288292	0.00202898	-2.08406	down
gene-GK	233	176	227	161	63	142	79	1.48556	1.6605	1.90673	1.6399	0.483322	0.840958	0.481093	0.0122685	-0.815159	down
gene-LEPR	35	67	12	21	92	49	99	0.153769	0.349245	0.064414	0.110309	0.509898	0.219825	0.459806	0.0130181	1.49824	up
gene-FANCD2	176	125	146	66	20	52	53	0.802922	0.669163	0.814046	0.368109	0.107623	0.237517	0.253091	0.00113972	-1.38598	down
gene-NFKBIZ	380	285	332	857	144	126	381	2.49599	2.21706	2.66624	6.88477	1.18554	0.848847	2.62755	0.0424459	-0.916213	down
gene-ECT2	138	160	189	193	70	90	105	0.773697	1.062	1.30947	1.32536	0.493036	0.517173	0.620952	0.0115287	-0.714271	down
gene-VIPR2	133	99	127	151	54	64	88	1.1911	1.05341	1.39631	1.6594	0.604663	0.587957	0.822742	0.0268906	-0.656369	down
Bos_taurus_newGene_6718	274	103	84	97	4	26	13	6.64177	2.9998	2.6148	3.05158	0.106413	0.867008	0.322771	2.92221e-07	-3.01502	down
gene-WNT4	127	196	93	113	244	162	303	0.812858	1.48117	0.72776	0.877328	1.95849	1.07915	2.04402	0.00217766	1.08101	up
gene-CSF1	602	569	1016	409	183	275	524	3.47296	3.87874	7.16668	2.90558	1.32226	1.62479	3.20176	0.0246673	-0.785724	down
gene-LOC530929	244	138	94	110	53	86	54	1.67683	1.12132	0.791646	0.918528	0.451257	0.607234	0.389309	0.02188	-0.898612	down
gene-NEPN	0	2	0	2	129	43	41	0	0.018344	0	0.021625	1.44532	0.39055	0.378143	2.06166e-10	6.47898	up
gene-IL1RAP	73	77	98	112	29	50	52	0.345937	0.456045	0.569751	0.737582	0.169667	0.243879	0.259394	0.0271705	-0.82179	down
gene-TANGO2	453	281	412	210	134	144	155	6.50444	4.77162	7.26437	3.68354	2.4982	2.19559	2.41709	0.000602073	-0.954829	down
gene-GTSE1	169	150	231	87	14	27	24	1.36302	1.4313	2.27881	0.850701	0.136079	0.211692	0.201137	4.07376e-10	-2.63157	down
gene-PARK7	5782	5042	4523	4502	5508	7051	6857	131.514	143.021	130.512	131.522	166.724	173.756	171.159	1.09413e-06	0.63978	up
gene-CKB	252	119	92	50	30	45	37	4.13929	2.30921	1.85293	1.00049	0.606465	0.744415	0.638574	0.00311695	-1.48115	down
gene-IRX3	244	340	149	380	43	23	92	2.53656	4.47037	1.75561	5.30637	0.636868	0.187375	1.21422	2.30952e-06	-2.20722	down
gene-UBE2G1	13438	12671	7025	13760	15632	19502	11036	110.753	123.136	71.458	137.048	157.125	166.134	93.4216	0.02222	0.674105	up
gene-CX3CL1	282	264	461	318	55	89	194	1.78383	1.94785	3.53294	2.54156	0.425923	0.566825	1.27185	0.000219495	-1.37154	down
gene-FAM174B	380	186	233	291	509	584	428	6.24357	3.60275	4.6742	5.84079	10.5025	9.85008	7.38751	1.24748e-05	1.18811	up
gene-CD86	112	58	181	76	26	20	36	0.878314	0.532348	1.78691	0.748437	0.2447	0.159932	0.287433	0.000345448	-1.70622	down
gene-PCOLCE2	952	897	1901	630	250	370	912	11.4614	12.7784	27.9838	9.25771	3.77408	4.56729	11.5244	0.0250265	-0.916162	down
gene-ADAMTS6	133	55	64	91	26	22	25	0.410296	0.197579	0.239746	0.343141	0.097636	0.067023	0.078949	0.000448148	-1.52821	down
gene-ADAMTS4	892	2048	191	1338	113	311	265	5.56257	15.1086	1.45044	10.1846	0.878235	1.99075	1.72905	0.0087728	-2.09822	down
gene-RTN4RL1	142	186	108	282	316	332	362	0.917719	1.42644	0.85168	2.23705	2.57594	2.20933	2.46681	0.00119455	1.14298	up
gene-FAM210B	6186	4937	4289	3613	5796	7775	5610	49.3681	46.5836	41.8334	35.1803	58.1087	63.6487	46.9709	0.000725528	0.70593	up
gene-PODXL	3278	5184	5735	5768	7789	5646	11273	13.3907	25.0604	28.6666	28.7682	39.9996	23.6789	48.3099	0.000828696	0.944441	up
Bos_taurus_newGene_3482	14	13	46	7	100	24	180	0.066807	0.074688	0.272484	0.041562	0.614642	0.116623	0.926447	0.000496273	2.56942	up
gene-CHD5	39	62	48	39	14	7	5	0.093606	0.174931	0.141049	0.114065	0.042423	0.017313	0.011227	0.000468993	-2.14087	down
gene-LOXL1	1279	714	1744	599	198	247	593	15.3601	10.145	25.6054	8.77499	2.986	3.03575	7.47504	0.000222151	-1.43527	down
gene-ANKRD12	4366	4292	4221	4368	1903	1879	2351	11.3786	13.5317	13.65	13.9554	6.22375	5.08597	6.61347	2.17493e-09	-0.826245	down
gene-FBXW4	1924	1625	1583	1389	1971	2379	1915	24.4903	24.8734	24.2021	21.3139	31.1601	31.7894	25.5756	0.000260797	0.631146	up
gene-CEP78	122	88	75	81	25	45	58	1.02066	0.872066	0.765292	0.828199	0.255834	0.385752	0.503033	0.0156982	-0.868168	down
gene-CSF1R	379	414	675	351	146	73	228	2.28308	2.95304	4.97824	2.57914	1.1037	0.451763	1.44323	0.000238522	-1.37625	down
gene-FAM20A	118	148	141	95	15	39	48	1.26709	1.85311	1.80492	1.12818	0.214242	0.375392	0.641334	2.66782e-05	-1.67962	down
gene-SIM2	0	13	0	0	84	114	159	0	0.14354	0	0	1.03232	1.3099	1.90699	0.011966	5.34181	up
gene-LOX	901	589	1521	434	250	131	538	4.11345	3.16147	8.62381	2.39765	1.47928	0.612665	2.57846	0.00514636	-1.26588	down
gene-GPS2	2338	2235	1687	2348	2955	2989	2331	42.0497	47.046	38.4763	53.6982	69.0158	56.8773	44.7487	0.00425584	0.637226	up
Bos_taurus_newGene_441	102	105	156	165	63	42	63	0.616054	1.15497	0.960611	1.71018	0.546256	0.252029	0.294318	0.00804531	-0.981883	down
gene-MPEG1	162	122	223	97	52	19	84	0.909095	0.806198	1.5278	0.663271	0.367056	0.109062	0.494737	0.0064955	-1.3024	down
gene-LRRC69	59	42	75	54	80	66	111	0.211102	0.179515	0.328679	0.238856	0.362852	0.245512	0.418807	0.0197596	0.825192	up
gene-COL27A1	218	149	112	193	60	115	75	0.636584	0.517253	0.391343	0.692249	0.217356	0.348437	0.230413	0.0282291	-0.754009	down
gene-ADAMTS15	195	248	110	181	39	106	114	1.48519	2.22634	1.02243	1.67847	0.370123	0.82171	0.910359	0.0268855	-0.887787	down
gene-ADAMTS16	133	104	244	100	44	26	69	0.627215	0.578318	1.40225	0.571992	0.259799	0.122268	0.33911	0.00172933	-1.40579	down
gene-ADAMTS17	325	161	277	119	72	37	138	1.1986	0.700627	1.24659	0.531705	0.329472	0.136573	0.531305	0.00885486	-1.17016	down
gene-NANOS1	776	508	362	995	965	1151	1242	7.47609	5.777	4.26086	11.6894	11.6727	11.374	12.5511	0.00129965	1.00982	up
gene-LENG8	7315	6229	5461	8832	3490	2613	4335	34.2165	34.1213	35.0366	53.4658	22.5776	12.8031	21.1894	0.00125155	-0.750455	down
gene-RTN4R	15	38	66	54	131	43	144	0.18226	0.54241	0.978711	0.790571	1.98765	0.529279	1.82523	0.0095893	1.5309	up
gene-LPCAT1	249	220	330	276	138	102	216	1.63	1.705	2.63316	2.20584	1.13385	0.680747	1.47797	0.044587	-0.587607	down
gene-NDUFAF7	287	131	220	202	216	356	270	4.02198	2.16386	3.76679	3.45805	3.79389	5.11991	3.96364	0.0148207	0.687689	up
gene-BEND5	399	184	238	151	68	110	188	5.47333	2.93868	3.92804	2.46929	1.15563	1.52305	2.65649	0.0397289	-0.756642	down
gene-FERMT3	90	69	142	46	24	36	46	0.822351	0.742137	1.58731	0.512103	0.274118	0.333927	0.433376	0.0216923	-1.05686	down
gene-GAPDH	385094	392399	252823	276413	488895	485737	421121	7040.98	8483.3	5650.03	6167.01	11228.5	9109.67	8077.32	0.000314544	0.789741	up
Bos_taurus_newGene_4327	51	26	20	22	97	57	16	0.517428	0.296847	0.23425	0.394995	1.80893	0.561729	0.354365	0.0485862	1.31795	up
gene-PDE7B	1758	1493	1401	1391	455	680	643	6.02491	7.62376	7.70604	6.80162	1.83258	2.83935	2.3901	8.14352e-13	-1.10108	down
gene-PDE7A	426	431	833	585	666	1306	638	3.14989	3.76457	7.59482	5.30813	6.19996	9.95711	5.01891	0.01084	0.867146	up
gene-FBP2	7431	9661	7037	7659	17764	15353	27047	133.846	205.748	154.922	168.326	401.935	283.663	511.082	3.56952e-13	1.56453	up
gene-HIST1H1C	244	70	245	374	281	1083	1049	3.39341	1.15354	4.16006	6.35192	4.91305	15.4768	15.337	5.49649e-05	1.9823	up
gene-HIST1H1E	69	25	44	120	74	192	204	0.982212	0.416824	0.763953	2.08328	1.31959	2.80997	3.05719	0.0047205	1.48298	up
gene-HIST1H1D	667	401	903	964	687	1254	1317	4.20558	2.9854	6.95759	7.41762	5.44175	8.10755	8.71165	0.0108511	0.786987	up
gene-GBP5	64	45	39	47	24	14	22	0.59563	0.495993	0.438638	0.538188	0.273403	0.134131	0.211262	0.0307647	-1.00486	down
gene-RCOR2	111	35	50	46	20	22	26	1.15463	0.422725	0.631336	0.577442	0.260261	0.223343	0.282679	0.0237733	-1.12653	down
gene-ZNF624	206	96	180	157	72	99	82	0.777121	0.427791	0.828221	0.720953	0.338247	0.382506	0.324709	0.0394704	-0.64998	down
gene-ZNF628	452	606	316	572	930	1027	452	3.07171	4.89904	2.63556	4.75376	7.96072	7.58864	3.22562	0.00565868	1.0121	up
gene-SPATA2	1357	1056	1145	1255	1519	1714	1754	7.84572	6.98299	7.8316	8.84908	10.7954	9.613	10.0949	2.30028e-07	0.726687	up
gene-DCN	19496	20657	23918	20428	10472	9091	13596	218.493	274.96	345.721	295.357	149.209	104.701	160.196	9.33795e-05	-0.689299	down
gene-PARVB	14306	9329	15183	10135	10718	16924	23182	98.6781	77.6493	128.582	84.3767	94.2618	121.3	166.905	0.00148685	0.696985	up
gene-FGF2	632	451	480	424	119	205	365	2.21006	1.86586	2.04873	1.81023	0.521837	0.732616	1.33984	0.00166317	-0.903762	down
gene-FGF7	85	42	90	36	28	6	18	0.912282	0.513376	1.16789	0.444933	0.373587	0.063682	0.19546	0.0133453	-1.53896	down
gene-ITGB8	1559	1001	326	805	241	180	250	4.71209	3.54893	1.32642	2.9502	0.90396	0.581502	0.761134	1.16695e-05	-1.75286	down
gene-ITGB3	258	264	406	213	77	82	155	1.04411	1.06719	1.70014	1.03305	0.331517	0.287454	0.556985	0.000126892	-1.22513	down
gene-DOCK5	159	107	158	191	78	61	96	0.353017	0.279058	0.427655	0.517423	0.217469	0.136763	0.223356	0.0238296	-0.719675	down
gene-LOC786948	136	98	91	117	37	28	50	2.95609	2.51355	2.40936	3.10457	1.00064	0.621883	1.12762	0.00018649	-1.27332	down
Bos_taurus_newGene_3158	104	49	110	91	31	15	40	0.794578	0.433547	1.0179	0.830802	0.283024	0.113832	0.310168	0.00332366	-1.36358	down
gene-PAPPA2	190	323	36	108	0	0	11	0.450298	0.906911	0.103861	0.312519	0	0	0.024965	0.000475198	-5.40648	down
gene-CHL1	155	96	25	132	38	41	12	0.480726	0.352702	0.092655	0.506832	0.146139	0.127815	0.038935	0.0275421	-1.42278	down
gene-COL1A2	31982	23281	65412	19509	4620	5127	19955	159.591	137.363	398.961	118.79	28.9571	26.2402	104.46	0.0243635	-1.65048	down
gene-COL1A1	27717	21983	76735	19519	3730	4467	18422	114.705	110.255	389.28	97.0165	20.6509	18.9013	78.9641	0.0275269	-1.87887	down
Bos_taurus_newGene_2208	453	41	4	75	12	17	9	3.17942	0.333065	0.027908	0.638301	0.105949	0.118256	0.066349	0.00141865	-3.11294	down
gene-STAB1	1823	1125	1944	1327	549	490	1022	5.32027	3.90754	6.9516	4.77226	2.01221	1.46074	3.08664	0.000219064	-0.942026	down
gene-IVNS1ABP	20409	26419	18535	16314	26596	23448	29693	125.751	192.646	140.166	122.791	205.819	148.313	191.85	0.00252122	0.636113	up
gene-FAM198A	49	43	48	20	4	8	3	0.453556	0.473208	0.547685	0.225941	0.047181	0.075634	0.029304	6.87067e-05	-2.72338	down
gene-TCTN2	184	117	139	113	50	68	67	1.68677	1.24769	1.6079	1.23928	0.565312	0.625594	0.627106	0.0014659	-0.902082	down
gene-SEC24D	674	685	1022	732	241	349	678	3.97022	4.95679	7.35429	5.13978	1.7515	2.1343	4.26115	0.0199808	-0.68672	down
gene-LOC100297676	130	83	100	75	19	51	53	0.843174	0.636662	0.79396	0.594923	0.153842	0.338604	0.357963	0.0102301	-1.01147	down
Bos_taurus_newGene_5267	66	45	50	66	15	16	16	0.431303	0.34782	0.398567	0.526165	0.115653	0.101338	0.108636	0.000316463	-1.59526	down
gene-ARSJ	130	81	120	108	33	34	86	0.584016	0.427227	0.656837	0.591115	0.183525	0.154086	0.402816	0.0216662	-0.889726	down
gene-ARSB	573	264	483	305	166	187	275	3.10885	1.69271	3.20283	2.01596	1.12951	1.03625	1.56398	0.0125394	-0.698056	down
gene-PTGDS	859	644	828	390	278	198	515	24.613	22.1699	28.8941	13.6194	10.2379	5.71094	15.8335	0.0141162	-0.801589	down
gene-GNG2	684	424	595	395	241	223	396	7.72669	6.02528	7.93961	5.48569	3.60123	2.44778	4.46642	0.0112915	-0.620338	down
gene-ZNF789	60	33	40	41	8	22	20	0.801673	0.508959	0.69455	0.709854	0.129636	0.304051	0.272427	0.024572	-1.14493	down
gene-ASB18	632	344	222	295	112	242	150	6.66838	4.66953	3.27246	3.9546	1.48713	2.78918	1.72647	0.0160965	-0.875972	down
gene-ASB15	2782	2122	1244	1271	2466	2379	2203	13.107	15.6203	9.84	9.2721	18.9218	13.9461	14.3755	0.0219044	0.635809	up
gene-ASB14	1318	816	793	1149	1037	1787	1555	12.0801	8.29186	9.20089	13.2872	12.8522	18.2132	14.6689	0.000643769	0.768124	up
gene-ASB12	6590	6536	2448	5484	11890	12443	6825	119.606	140.68	53.8547	121.42	272.071	232.458	130.137	0.000303076	1.27906	up
gene-ASB11	2024	1422	1632	2101	2086	3536	2394	32.295	26.8198	31.9324	40.8985	41.7928	57.9994	40.1769	0.000220592	0.831715	up
gene-MMP23	147	109	269	91	19	35	67	2.49307	2.21465	6.02551	2.01412	0.378929	0.607693	1.20651	0.000331565	-1.73047	down
gene-CAMK2D	7012	5100	3948	5686	5683	8320	8350	42.4259	36.6297	29.0187	41.8119	42.7248	51.7434	55.4002	0.000262957	0.704331	up
Bos_taurus_newGene_1009	10	51	89	38	3	19	20	0.056155	0.370152	0.671073	0.283124	0.021199	0.116594	0.124708	0.0491273	-1.59167	down
gene-GLCCI1	313	578	423	526	107	154	322	1.68387	3.68391	2.79304	3.46262	0.714594	0.847486	1.81946	0.00277246	-1.07151	down
gene-ACYP1	159	188	154	165	72	100	99	5.78847	8.23618	6.74047	7.47107	3.36002	3.73314	3.86187	0.013533	-0.642641	down
gene-PRG4	97	56	175	382	39	26	27	0.439332	0.284506	0.944907	2.35634	0.227569	0.125517	0.125596	0.000215585	-2.27122	down
gene-SRGN	297	242	238	320	136	121	173	5.87448	5.65446	5.75346	7.70797	3.35948	2.44813	3.57884	0.00412684	-0.685624	down
gene-ANKRD13B	273	163	248	211	345	274	450	3.32284	2.3404	3.69662	3.13742	5.29035	3.42272	5.75917	0.000127232	0.932956	up
gene-ANKRD13D	412	275	298	431	143	162	260	4.08996	3.33422	3.72795	5.34714	1.74478	1.71561	2.8346	0.00864174	-0.678846	down
gene-TNFAIP8L3	102	71	51	54	22	42	22	1.31833	1.08426	0.795932	0.855423	0.351515	0.555854	0.295744	0.0270006	-1.0005	down
gene-YPEL3	4974	4994	3306	5649	7092	9171	3894	116.972	138.885	95.0424	162.127	209.53	221.262	96.0831	0.0131541	0.794691	up
gene-GLI3	237	158	212	151	91	65	108	0.665031	0.522656	0.727375	0.516616	0.319129	0.185517	0.316156	0.00351679	-0.837338	down
gene-FN3K	139	75	115	75	135	125	138	2.80392	1.78762	2.83662	1.83	3.42669	2.57794	2.9207	0.0252792	0.678239	up
Bos_taurus_newGene_4083	293	163	225	129	73	148	61	1.46781	0.856595	1.22666	0.822735	0.37872	0.628044	0.521579	0.038995	-0.815036	down
gene-TRIM55	1440	1711	3776	2450	357	1091	594	12.2753	17.3562	39.8836	26.1219	3.80968	9.51676	5.31669	6.26596e-05	-1.56304	down
gene-EML6	471	687	312	520	140	98	156	1.2021	2.07226	0.971459	1.61989	0.447937	0.255002	0.415519	3.1069e-07	-1.67402	down
gene-BTBD11	488	519	204	600	707	880	1067	2.42617	2.85099	1.0713	3.52294	4.12429	4.09896	5.55778	0.0002938	1.19635	up
gene-ANKRD28	2119	1561	1557	2758	2074	4500	2307	6.64066	7.08988	6.53594	10.2622	9.00303	14.8552	7.95423	0.00823264	0.817372	up
gene-ANKRD23	67557	39833	32708	43564	50882	44980	80800	542.761	380.591	323.864	430.809	516.712	375.85	688.924	0.00964798	0.613806	up
gene-PIGU	341	280	490	182	158	125	156	4.7041	4.57606	8.28182	3.0622	2.74171	1.76214	2.25709	0.0105596	-0.864356	down
gene-PIGB	139	81	104	78	100	158	162	1.68568	1.1604	1.54197	1.15565	1.51723	1.96406	2.06278	0.0103885	0.732887	up
gene-FN1	11010	9124	17356	9016	2383	2053	4247	32.47	31.2378	62.2421	31.9166	8.89341	6.20355	12.8165	1.40551e-10	-1.77575	down
gene-AOC1	117	241	157	165	6	18	30	0.81949	2.07684	1.40116	1.31189	0.048185	0.120225	0.201932	1.57479e-10	-3.06814	down
gene-SLC7A6	806	630	459	512	671	457	1468	2.92977	2.72024	2.04826	2.27546	3.08928	1.71766	5.63395	0.0229519	0.746258	up
gene-SLC7A8	267	1771	705	627	4813	3805	4065	1.5642	12.3784	4.91328	4.40227	36.0848	23.1453	25.5694	0.000321729	2.56084	up
gene-ASPN	1080	597	1114	628	148	163	515	10.5012	6.86488	13.2395	7.45173	1.80635	1.62486	5.24981	0.000133115	-1.43456	down
gene-CERS4	62	64	42	84	20	37	24	0.875409	1.06618	0.652843	1.43954	0.31342	0.487535	0.319936	0.03271	-0.980226	down
gene-CCL21	289	42	132	203	8	40	64	7.76723	1.31562	4.32401	6.62887	0.259891	1.09936	1.79541	0.00223322	-1.95309	down
gene-LOC788334	70	38	44	56	80	109	102	0.627749	0.399464	0.477178	0.609919	0.895649	1.01092	0.955754	0.000453511	1.16188	up
gene-TIMP1	309	355	607	381	126	200	306	8.49162	11.6131	20.7635	12.8351	4.32843	5.81888	8.95486	0.0168896	-0.769216	down
gene-TIMP4	546	695	673	654	1236	745	1222	10.3276	15.5383	15.567	15.0928	29.3864	14.4517	24.2582	0.000115435	0.995086	up
gene-RNASE4	1860	1916	2328	1767	901	852	1312	30.9327	37.6807	47.3262	35.8561	18.8138	14.5357	22.8902	0.000148797	-0.706331	down
gene-RNASE6	114	112	210	116	31	44	63	2.39857	2.78001	5.44424	2.98722	0.806924	0.935584	1.39748	0.000316672	-1.36313	down
gene-TENM4	332	222	310	229	63	79	189	0.551816	0.434517	0.629026	0.463854	0.130792	0.134296	0.329467	0.00105886	-1.09978	down
gene-TENM3	159	136	132	101	48	73	58	0.333969	0.33699	0.338236	0.259997	0.125868	0.15744	0.128026	0.00298151	-0.88513	down
gene-RAB15	63	65	349	77	29	31	53	0.445982	0.53866	3.03247	0.662736	0.257719	0.218908	0.395251	0.00902153	-1.65618	down
gene-RAB12	8380	6384	5020	6225	9327	10925	6877	104.395	94.0399	76.4332	94.6386	145.958	139.609	89.8755	0.00130386	0.768366	up
gene-MAGED1	1261	1208	1573	1043	454	487	781	10.6243	11.9002	16.2335	10.7166	4.79612	4.20212	6.89268	1.04617e-05	-0.915295	down
Bos_taurus_newGene_4168	409	299	623	386	823	1116	1284	1.73421	1.4967	3.2296	1.99678	4.3833	4.85534	5.71636	4.50756e-10	1.56399	up
Bos_taurus_newGene_4164	33	73	20	90	111	130	71	1.71735	4.53979	1.2337	5.80325	7.34199	7.01487	3.8909	0.0346195	1.19813	up
gene-NUPR1	276	346	408	244	169	126	212	11.0753	16.4384	20.0229	11.9326	8.49767	5.16328	8.91165	0.0204804	-0.666749	down
gene-HSPA1A	351517	126269	281951	445787	78147	62009	178279	3278.47	1392.5	3214.16	5073.44	915.535	593.216	1744.29	0.000761026	-1.2927	down
gene-SRPX	405	315	479	521	68	122	164	5.31571	4.8372	7.53247	8.24878	1.0765	1.62245	2.22166	1.48417e-08	-1.65505	down
gene-EEF1AKMT1	2405	1666	1806	1714	860	1019	1123	25.431	22.5546	24.6676	21.673	12.0951	12.2998	13.0276	1.86861e-06	-0.662769	down
gene-SLCO3A1	517	414	358	537	553	928	571	4.62493	4.40128	4.08267	5.89892	6.1938	8.57616	5.49958	0.00116257	0.844254	up
gene-VIM	19184	14194	26009	14955	9076	8169	12823	239.396	209.439	396.705	227.721	142.265	104.563	167.867	0.00509489	-0.639894	down
gene-COL4A1	30129	26813	53442	37849	16216	13890	32062	120.484	126.783	261.212	184.69	81.4545	56.9722	134.504	0.0348096	-0.625324	down
gene-SGCA	7061	6588	5865	5554	8623	8785	7552	118.11	119.888	110.909	110.74	163.942	142.163	131.771	0.000106348	0.687217	up
gene-SGCE	593	517	656	442	176	212	340	7.43349	7.36109	9.95134	6.71085	2.87862	2.71067	4.46129	2.20435e-05	-0.956241	down
gene-MEDAG	1180	1251	2315	1132	471	481	800	12.7508	15.9815	30.5754	14.9238	6.38898	5.32514	9.06362	0.000146225	-1.10352	down
gene-MGP	2104	2055	3237	1493	792	417	1622	84.6886	97.8397	159.323	73.3368	40.0306	17.1877	68.4979	0.00598279	-1.01882	down
Bos_taurus_newGene_6853	108	83	53	102	29	53	23	1.87344	1.54485	0.932709	1.86606	0.546111	0.918633	0.349983	0.0236586	-1.03268	down
gene-NOV	2351	1281	2436	1708	304	386	1049	23.0159	14.8281	29.1494	20.4038	3.72812	3.87308	10.7676	5.3124e-06	-1.54875	down
gene-PEG3	427	345	1136	436	186	189	410	0.888168	0.84848	2.89259	1.10885	0.486644	0.403953	0.895047	0.023083	-0.951202	down
gene-MXRA7	2157	1605	2115	1519	931	822	1199	27.0997	23.8746	32.5445	23.308	14.7165	10.6094	15.836	0.000284381	-0.649658	down
gene-MXRA5	955	389	2256	921	206	184	532	2.17293	1.04587	6.27916	2.5574	0.58787	0.428437	1.26933	0.000523584	-1.67157	down
gene-DPT	3360	2694	3861	2083	558	782	1264	46.5306	44.1184	65.3485	35.1908	9.69697	11.1073	18.3635	2.50888e-10	-1.56654	down
gene-MPPE1	645	288	523	429	286	218	255	6.88381	3.63377	6.84604	5.65595	3.90632	2.40465	2.83625	0.0329723	-0.60054	down
gene-LAMA4	3438	2503	4110	2330	1226	1053	2459	13.0102	11.0777	18.9301	10.8194	5.7389	4.02124	9.66004	0.00653897	-0.742811	down
gene-AKT1S1	2199	1673	1748	1897	2204	2814	2206	25.8698	15.5893	12.103	28.038	33.9379	36.8916	26.9066	0.000260475	0.628002	up
gene-FAM117B	106	260	123	96	64	61	78	0.442014	1.28946	0.62615	0.490862	0.337229	0.259305	0.341438	0.0425708	-0.880202	down
gene-CD37	58	46	52	36	21	10	20	1.05358	0.984878	1.14347	0.7901	0.473431	0.162143	0.377725	0.013494	-1.21889	down
gene-FAM46A	321	216	437	230	65	38	176	1.3099	1.03982	2.17736	1.14386	0.331564	0.156192	0.753349	0.000771547	-1.48934	down
gene-CTHRC1	74	54	181	44	29	4	44	1.18851	1.03361	3.57581	0.869325	0.583632	0.055964	0.732934	0.0323077	-1.53439	down
gene-VSTM2L	69	98	86	73	179	209	240	0.80425	1.36268	1.23204	1.04777	2.64321	2.52071	2.96458	2.37302e-09	1.5996	up
gene-SLC25A22	75	54	52	96	31	15	30	0.674733	0.565919	0.575727	1.05753	0.313474	0.117165	0.29729	0.0127775	-1.18376	down
gene-WDR86	152	66	42	54	27	26	34	1.5434	0.685765	0.527458	0.675467	0.331087	0.238509	0.280007	0.0219966	-1.14363	down
gene-KCNAB2	50	51	65	33	14	12	18	0.260142	0.315637	0.412741	0.209845	0.08761	0.062363	0.096077	0.00204083	-1.50927	down
gene-MTURN	1854	837	1451	564	357	430	537	7.42185	3.96093	7.09626	2.75176	1.79218	1.76238	2.25322	0.000437041	-1.1386	down
gene-MTAP	455	271	317	279	115	182	229	4.84195	3.41233	4.129	3.62789	1.53084	1.98461	2.55792	0.00614593	-0.672161	down
gene-ANG	223	260	276	238	101	65	103	7.09017	9.79272	10.7245	9.25475	4.01833	2.1153	3.42675	2.2286e-05	-1.21578	down
gene-IGFBP5	37327	38376	18389	32951	12525	13911	8067	139.258	169.757	84.4152	147.98	58.2659	53.4752	31.4672	0.000117155	-1.17589	down
gene-IGFBP4	2509	2108	957	2132	485	469	553	27.7321	27.5572	12.9205	28.7599	6.72211	5.3181	6.4024	9.46218e-09	-1.67591	down
gene-SLC22A3	185	168	166	150	83	103	50	1.31453	1.4103	1.43559	1.29799	0.736632	0.746653	0.367728	0.0186102	-0.798734	down
gene-IGF1	1475	1137	915	1027	278	213	608	4.93231	4.46873	3.69003	4.30316	1.50414	0.899116	2.19888	2.01899e-06	-1.41393	down
gene-PITX2	1507	756	434	782	274	344	283	19.2453	11.1246	6.79852	12.1244	4.32166	4.36176	3.6873	0.000228052	-1.24057	down
gene-CACNA1A	220	194	203	223	108	83	133	0.582662	0.609	0.659252	0.725433	0.355652	0.22645	0.370213	0.00514564	-0.70676	down
gene-CACNA1G	98	80	68	51	26	18	49	0.283917	0.275072	0.223589	0.166848	0.086346	0.048431	0.150709	0.0206319	-1.02061	down
gene-PTGS1	245	209	506	207	38	108	144	2.11996	2.17828	5.43579	2.21112	0.412741	0.971809	0.912702	0.00135232	-1.3991	down
gene-MAFA	432	599	165	485	1086	684	562	3.20537	5.25756	1.49532	4.39562	10.1327	5.21062	4.37524	0.00537505	1.18777	up
gene-MAFB	2038	975	996	2318	284	640	617	14.086	7.96224	8.41063	19.5517	2.46238	4.5327	4.47347	5.56859e-05	-1.39666	down
gene-ARL14EPL	106	65	121	156	24	23	93	1.74291	0.94112	1.66027	2.33236	0.326239	0.25874	1.09208	0.0367426	-1.0902	down
gene-GSTM3	278	863	1085	719	1447	1623	2001	7.92184	29.1486	37.9103	25.0678	51.97	47.5824	59.9997	0.00020505	1.41389	up
gene-RCN3	888	618	1386	848	313	214	597	13.5439	11.1466	26.0667	15.7984	5.98522	3.1149	9.54353	0.001266	-1.09448	down
gene-RCN1	2861	2273	4335	2517	989	961	1465	31.1014	28.8268	57.6141	33.3185	13.4286	10.5611	16.6457	1.76406e-06	-1.15245	down
Bos_taurus_newGene_675	273	184	216	167	79	106	123	3.10563	2.24993	2.91395	2.48105	1.13823	1.23478	2.07355	0.00135145	-0.778827	down
gene-NAMPT	1859	3569	2645	3415	2671	6113	3217	8.52384	19.432	14.8989	19.1241	15.3815	28.8599	15.5778	0.0340144	0.702779	up
gene-CSGALNACT2	1450	1386	1909	1206	2099	1528	2470	7.09802	8.00655	11.027	7.08093	12.4772	7.45873	12.3811	0.00173578	0.709212	up
Bos_taurus_newGene_2365	440	141	55	267	0	18	0	6.04241	2.28552	0.916039	4.47043	0	0.247199	0	0.00382331	-4.9537	down
gene-AIMP2	1344	1274	1433	1649	1506	1973	2860	26.2909	29.4728	34.2672	39.3586	37.0107	39.5883	58.7127	6.98587e-05	0.786018	up
gene-PLIN5	3042	2117	3076	1589	940	1298	1449	37.2929	30.6845	46.0882	23.7644	14.4626	16.3176	18.6267	0.000820938	-0.744581	down
gene-CD163	401	636	994	464	121	63	301	2.44785	4.60486	7.43181	3.46726	0.95428	0.388496	1.92918	0.000109287	-1.76103	down
gene-C10H15orf62	162	86	194	180	71	73	94	1.13589	0.712595	1.65687	1.5381	0.619986	0.523406	0.687851	0.0352052	-0.718185	down
gene-MMRN1	616	146	606	228	19	39	107	3.01121	0.839424	3.61762	1.35441	0.111639	0.191049	0.54453	1.12852e-06	-2.65415	down
gene-LOC788915	1204	536	787	951	321	489	397	9.56102	4.76932	7.27384	8.61816	3.24377	3.75441	3.15831	0.00115006	-0.842608	down
gene-AHNAK2	214	97	226	141	74	75	107	0.274648	0.146776	0.353732	0.220216	0.118524	0.098611	0.14307	0.0310645	-0.728686	down
gene-USP43	108	59	86	26	12	15	17	0.470515	0.300953	0.455662	0.134161	0.064495	0.062876	0.076377	0.000323662	-1.97226	down
gene-PDLIM1	19416	10816	7788	8619	4953	4067	4814	311.534	205.199	152.74	168.751	99.8314	66.9227	81.0215	0.000162663	-1.03693	down
gene-PDLIM4	499	276	380	420	114	265	167	10.1918	6.59715	9.40332	10.301	2.89586	5.4647	3.50645	0.00426965	-0.859779	down
gene-TESK1	3646	2968	2533	3224	3841	4991	3656	32.9649	31.7268	27.9882	35.5625	43.6134	46.2871	34.6698	0.000351832	0.700037	up
gene-ZNF385A	2529	1463	846	706	191	202	216	24.5075	16.5894	10.0102	8.66568	2.23344	2.00709	2.19191	4.99293e-12	-2.47432	down
gene-ZNF385B	2111	870	1827	1066	274	477	716	18.3176	8.89541	19.4635	11.4032	3.02886	4.39481	6.60784	1.5858e-05	-1.35288	down
gene-ZNF385D	551	466	815	586	322	318	359	2.91423	3.19558	5.78181	4.15047	2.13925	1.81285	1.99015	0.0115106	-0.601894	down
gene-MAP2K2	6660	6486	5927	4810	8622	9996	6562	82.6006	96.1315	94.1456	75.801	138.25	136.632	85.1157	0.000471261	0.776313	up
gene-CNTN3	105	99	158	85	63	27	59	0.442743	0.493933	0.813416	0.438372	0.330567	0.111255	0.261005	0.0353532	-0.893567	down
Bos_taurus_newGene_2937	874043	921989	433104	819371	1482934	2117301	1660513	5526.4	7822.06	3867.55	6888.45	12901.8	15644	15796.7	4.08534e-08	1.45643	up
gene-PCDHGC3	2565	1651	1432	1600	794	797	1410	12.8377	9.79188	8.5919	9.58788	4.89318	4.01488	7.26054	0.00662716	-0.611879	down
gene-RAD23B	13823	12978	9641	11461	13270	19603	14828	112.028	124.363	95.5031	113.34	135.089	162.959	126.067	0.000493221	0.668327	up
Bos_taurus_newGene_4428	143	184	266	160	96	70	117	0.865381	1.31709	1.96753	1.18135	0.731243	0.432897	0.742674	0.0263806	-0.750862	down
gene-MAPK6	9109	12460	6530	8563	9719	11896	13887	51.2534	82.8929	44.9111	58.7915	68.5752	68.6622	81.8827	0.00924641	0.601991	up
gene-GRIA3	410	304	201	261	106	91	192	1.85184	1.59412	1.10162	1.43837	0.584421	0.407663	0.883845	0.00256588	-0.940031	down
gene-HECTD2	238	162	166	125	71	59	109	1.16897	0.936706	0.991496	0.748277	0.435826	0.293738	0.557435	0.00491975	-0.85981	down
gene-GDF10	48	59	29	47	11	4	27	0.438519	0.643914	0.319588	0.528798	0.126826	0.036656	0.25529	0.0192476	-1.50879	down
gene-GDF11	1920	687	684	371	375	355	315	22.3579	9.44803	9.73098	5.26134	5.47685	4.2342	3.8384	0.0110536	-1.05738	down
gene-ZNF365	196	78	74	59	31	17	23	1.50836	0.705578	0.694078	0.548027	0.298551	0.13335	0.183618	0.000522243	-1.77303	down
gene-ZNF366	113	207	108	223	334	332	341	0.822385	1.79615	0.928975	1.95106	2.97533	2.41725	2.52305	0.000243381	1.28353	up
gene-RNF123	4501	4052	4050	4595	4516	4994	7628	23.6814	25.3052	26.1764	30.155	30.667	27.0891	42.6165	7.99253e-05	0.639846	up
gene-CDADC1	3423	2541	1990	2424	2665	3952	3143	18.3478	16.164	13.6004	16.1846	18.0786	22.0168	17.7563	0.00309558	0.59183	up
gene-CAPZA2	5030	5157	5481	5053	4575	7493	8198	73.0846	88.6009	97.3264	89.5805	83.4917	111.675	124.95	0.000344676	0.607829	up
gene-S100A10	1467	1184	2851	1447	571	627	798	56.0369	53.4386	133.118	67.4169	27.3682	24.5559	31.9806	9.45391e-05	-1.13945	down
gene-S100A11	711	643	1116	741	385	289	443	28.3591	30.3109	54.4499	36.0673	19.3016	11.8097	18.5428	0.00110946	-0.851185	down
gene-PAK3	164	98	179	130	56	84	70	0.388206	0.279922	0.528555	0.374954	0.16413	0.204127	0.173316	0.0139404	-0.767224	down
gene-CDK5RAP1	1003	597	649	576	808	970	867	10.4582	7.07386	8.25165	7.40609	10.6667	10.5105	9.61721	0.0030455	0.600909	up
gene-UBE2D4	5330	3540	3211	3998	4495	6166	4715	80.8501	57.5837	56.9313	69.9553	84.3709	95.6588	71.5634	0.00169349	0.624381	up
gene-CASQ2	7196	1636	6233	2533	1076	1683	1105	62.891	16.9058	66.5825	27.0057	11.8113	15.0822	10.1288	0.000272147	-1.46645	down
gene-CASQ1	114258	93461	63521	83717	100255	109958	139950	1406.08	1359.96	955.455	1257.15	1549.77	1387.99	1806.72	0.000562011	0.648321	up
gene-LOC507581	145	91	184	101	58	36	82	1.3784	0.981765	2.16049	1.14184	0.655843	0.331821	0.782413	0.0211939	-0.894607	down
gene-PTP4A2	25007	25848	22032	19787	30367	35328	35504	161.512	179.62	173.39	141.684	223.563	244.304	236.685	5.52364e-08	0.798688	up
gene-LOC504773	132	218	275	172	30	30	93	3.54793	6.94315	9.0643	5.6486	0.98694	0.826396	2.62952	5.32171e-05	-1.7879	down
gene-LOC112444916	228	335	229	265	113	55	177	1.77206	3.08836	2.17941	2.52021	1.10635	0.437527	1.44712	0.00959777	-0.977304	down
gene-PRRG3	390	216	299	266	55	64	84	1.45718	0.937163	1.4125	1.21835	0.199693	0.212133	0.254729	4.19649e-13	-1.85603	down
gene-MARVELD2	71	47	37	80	101	66	166	0.434795	0.339526	0.274882	0.599512	0.778713	0.407765	1.07452	0.00657706	1.15324	up
gene-SLC37A4	1350	2706	1532	2459	5087	4104	6756	11.4195	28.3724	15.4054	26.1943	56.1623	37.8963	64.1761	8.41623e-08	1.62317	up
gene-SLC22A17	468	342	329	323	170	198	114	4.4691	3.8659	3.8338	3.73896	2.0198	1.91636	1.13249	0.00166124	-0.889957	down
gene-TNNC2	262517	294758	137059	300291	271679	365191	316370	8907.86	11826.4	5684.47	12433.9	11580.1	12710.8	11261.8	0.0277655	0.600277	up
gene-DENND2A	671	596	768	482	318	253	481	3.3927	3.56385	5.39281	3.65928	2.01428	1.53804	2.85766	0.0138244	-0.598926	down
gene-LOXL2	1207	722	2704	897	410	366	778	7.81581	5.52757	21.3965	7.08412	3.33453	2.42942	5.2844	0.00357222	-1.18526	down
gene-CEP41	160	95	185	147	58	57	108	0.691803	0.47547	1.24509	0.808163	0.304645	0.243977	0.477351	0.0271788	-0.746989	down
gene-IDH3A	1817	2257	1965	2058	2617	3018	4407	23.8386	35.0254	31.5091	32.9599	43.139	40.627	60.6769	3.98919e-07	0.947554	up
gene-NIPAL2	298	233	342	260	65	111	168	3.73518	2.564	4.18298	2.81563	0.66508	1.10112	1.46819	0.000139891	-1.09011	down
gene-SQSTM1	17274	13355	17432	21548	16430	31627	24816	191.79	174.637	235.945	290.745	228.669	359.421	288.179	0.00187994	0.716788	up
gene-DHRS3	2287	1598	1834	1889	3139	2487	3316	22.4192	18.4468	21.9114	22.508	38.4949	27.2597	34.2626	2.26502e-07	0.921751	up
gene-NUDT5	189	124	175	163	57	50	114	2.34522	1.79077	2.80057	2.24589	0.776358	0.594959	1.77809	0.00479941	-0.9136	down
gene-CCDC134	311	153	305	263	121	67	79	2.52375	1.46554	3.3447	2.63636	1.20434	1.19779	1.4347	0.000712848	-1.22548	down
gene-ARHGAP45	137	112	87	83	67	25	33	0.690168	0.757829	0.553626	0.578771	0.479874	0.115026	0.158442	0.030813	-1.0011	down
gene-PKD2	1091	727	888	789	307	368	600	5.09073	4.01225	5.05126	4.4908	1.79863	1.75807	2.93511	7.89153e-05	-0.804965	down
gene-GPR137B	96	75	134	66	47	42	42	1.09053	0.998459	1.85589	0.907521	0.661003	0.487372	0.492477	0.0359134	-0.808582	down
gene-TBX15	12088	9350	7255	7640	4196	4811	4570	61.1066	56.6793	45.3954	46.763	27.9841	24.9382	24.7502	6.3868e-05	-0.731803	down
gene-MMP2	11512	8304	5852	8311	1491	2051	3142	113.461	96.7783	70.4931	99.9597	18.4574	20.7293	32.4829	3.40107e-13	-1.70206	down
gene-LINGO1	4047	4907	2625	3351	9005	7109	9661	27.5191	39.9292	21.8177	27.8931	77.3033	49.9385	70.0329	2.10563e-09	1.46304	up
gene-CRYBG3	1386	1609	1919	1304	543	835	965	3.05082	4.1881	5.16185	3.50137	1.50071	1.88473	2.22841	0.000281854	-0.768495	down
gene-ADCYAP1R1	360	227	119	72	42	42	58	1.35019	0.975447	0.569636	0.308461	0.183669	0.148273	0.214058	0.000302787	-1.75371	down
gene-LOC112445029	356	260	271	337	376	400	418	1.81397	1.56164	1.68746	2.09272	2.40334	2.0906	2.23217	0.000963554	0.642608	up
gene-PPP1R16A	305	182	286	193	93	117	194	2.48786	1.7416	2.59331	1.97405	1.00191	0.999483	1.68548	0.0321773	-0.606739	down
gene-DZIP1L	194	78	177	146	32	83	89	0.883481	0.4083	0.972793	0.815844	0.184039	0.394751	0.413299	0.0259578	-0.900519	down
gene-STK40	4106	4213	2908	3511	5192	5230	4489	27.3214	31.8118	22.0634	25.9722	39.3917	33.3718	30.2155	0.000646421	0.707445	up
gene-TPPP3	4648	4986	13320	3201	2567	2600	1823	103.713	131.497	363.311	87.1117	71.8864	59.5173	42.6545	0.0359111	-1.20057	down
gene-SLC9A9	143	184	148	152	100	62	89	0.941674	1.43055	1.18456	1.21756	0.819695	0.413227	0.610664	0.0474113	-0.639046	down
gene-SLC9A1	600	479	850	506	288	244	359	3.7247	3.51941	6.45827	3.83424	2.24211	1.55197	2.34101	0.00209204	-0.778442	down
gene-SLC9A2	1774	1393	1432	1110	1980	2559	2113	8.29846	7.70393	8.18993	6.33892	11.6373	12.2807	10.3703	3.97391e-07	0.907762	up
gene-LOC112447087	491	569	370	414	456	712	630	8.54275	11.6901	7.85159	8.77886	9.95421	12.7037	11.4846	0.00612021	0.620316	up
gene-KIAA1671	1215	1419	1547	3141	1373	3001	4801	2.37446	3.27807	3.69493	8.00766	3.37159	6.01766	9.84529	0.0203306	0.902999	up
gene-SERPINF1	2183	2206	3627	1800	816	745	1702	36.0512	43.0791	73.2178	36.2585	16.9165	12.6192	29.4742	0.00133861	-0.958819	down
gene-EPM2A	3154	3815	2662	2518	4220	3815	3945	23.0786	33.0046	23.805	22.4776	38.7928	28.6321	30.2788	0.00179247	0.663943	up
gene-LOC515150	111	231	274	133	21	11	25	1.49227	3.69356	4.52683	2.19846	0.355919	0.15037	0.341423	1.04855e-10	-3.06338	down
Bos_taurus_newGene_1824	480	375	719	694	193	95	111	1.0268	0.97465	1.88668	1.84656	0.536886	0.205629	0.247589	1.52774e-06	-1.78963	down
gene-LOC112441490	2	53	109	26	61	135	194	0.015367	0.479767	1.01742	0.241902	0.583614	1.06069	1.56203	0.0473685	1.615	up
gene-TNFAIP6	243	200	190	179	23	18	86	4.85431	4.85023	4.56582	4.25476	0.724984	0.466402	1.75601	4.17808e-06	-2.07377	down
gene-TNFAIP3	190	102	152	228	18	56	42	0.945322	0.595996	0.960942	1.41582	0.108107	0.284555	0.218816	7.05772e-06	-1.89289	down
gene-TNFRSF19	1440	526	748	779	392	422	541	7.63097	3.00444	4.43477	4.67666	2.30191	2.12446	2.81819	0.0153364	-0.672732	down
gene-SSC5D	452	510	808	381	137	160	273	1.97795	2.64169	4.32633	2.01852	0.743528	0.707924	1.24119	3.57899e-05	-1.28202	down
gene-LOC112449110	7545	3282	3692	6031	5999	6097	8154	39.2348	20.1801	23.4668	38.2697	39.1829	32.5228	44.4813	0.0108037	0.659947	up
gene-LOC112449111	214	107	118	179	26	59	101	2.94221	1.7364	1.97625	3.00727	0.434969	0.832747	1.46214	0.00770883	-1.11235	down
gene-TRERF1	227	120	116	113	51	65	68	0.692635	0.424267	0.43242	0.407055	0.192647	0.200874	0.212822	0.0033404	-0.957992	down
gene-DKK3	410	278	438	193	82	160	192	3.66754	2.94103	4.79764	2.10221	0.913824	1.46262	1.79992	0.00368515	-0.955497	down
gene-SEC14L5	408	192	150	85	8	20	53	1.87294	1.06237	0.815636	0.46232	0.047603	0.089009	0.246038	2.14979e-06	-2.73718	down
gene-STRIP2	4786	4064	2885	5733	1097	2952	1940	23.0242	23.3221	17.0011	33.7309	6.65174	14.6724	9.80127	0.00366368	-0.902268	down
gene-RAC3	62	56	96	57	97	120	114	0.723434	0.769863	1.35949	0.81199	1.41637	1.43625	1.38585	0.00351377	0.958981	up
gene-RAC2	150	126	75	79	58	31	49	2.38311	2.35669	1.46741	1.50678	1.16728	0.48872	0.80193	0.0247325	-0.931496	down
gene-PTN	383	294	531	331	122	149	256	6.7515	6.06274	11.5734	6.95549	2.42882	2.72173	4.48695	0.00145955	-0.908021	down
gene-MGST1	580	363	338	359	192	189	287	6.44922	3.2848	3.67982	4.12739	2.81465	1.64758	2.8096	0.0073912	-0.622661	down
gene-SLC8B1	365	312	247	368	147	110	211	2.44182	2.50886	2.04331	3.04275	1.24377	0.74265	1.497	0.00325344	-0.8066	down
Bos_taurus_newGene_6027	36	52	24	50	105	158	55	0.197675	0.33338	0.160725	0.332105	0.77495	0.943675	0.318108	0.000910495	1.66324	up
gene-CD248	503	319	990	343	80	74	167	4.37935	3.28329	10.5376	3.64255	0.869808	0.658388	1.52597	3.3878e-07	-2.10522	down
gene-CXXC5	1549	1385	846	1428	1783	1267	1970	13.9922	14.8547	9.29464	15.6069	20.6669	11.622	18.976	0.0137491	0.626018	up
gene-GLS	1305	926	1450	882	430	600	849	8.62314	7.07181	10.759	6.63676	3.13522	3.45987	5.85116	0.00509508	-0.631856	down
gene-LOC618456	547	448	429	459	237	115	196	2.72903	2.634	2.72332	2.87464	1.4801	0.587201	1.03183	0.000244952	-1.07635	down
Bos_taurus_newGene_5787	189	117	101	162	55	37	66	1.03552	0.756071	0.677578	1.08028	0.378356	0.206698	0.375805	0.000958816	-1.16807	down
gene-INHA	881	629	955	214	63	51	338	17.8619	15.0714	23.6549	5.27498	1.59591	1.0471	7.18841	0.011798	-1.98033	down
gene-PRKAA2	4262	2956	3273	2791	3524	4973	4466	11.3855	9.36882	10.6619	8.76433	11.6542	14.1303	12.5305	4.63851e-05	0.643609	up
gene-PRKAA1	1408	916	1515	1529	967	1908	2416	7.28588	5.64328	9.89189	9.66443	6.29896	10.3644	13.1471	0.0208895	0.60564	up
gene-IGSF10	54	38	45	15	8	0	20	0.131125	0.116013	0.132861	0.044394	0.023971	0	0.050967	0.0456131	-1.80154	down
gene-GNB4	450	337	519	254	163	141	255	3.29394	2.93669	4.64209	2.24662	1.50773	1.07411	2.02262	0.00467742	-0.815893	down
gene-SH2D3A	88	63	151	67	19	36	57	0.752111	0.637087	1.59127	0.70317	0.205442	0.309968	0.508438	0.0193212	-1.09432	down
gene-SAR1B	2232	2966	2265	1602	2278	3580	3750	42.0665	66.1113	52.1861	36.8348	53.9412	69.2177	74.1527	0.00164205	0.72855	up
gene-ZSCAN2	247	133	164	105	74	78	19	1.93229	1.09331	1.41803	0.882016	0.639512	0.55492	0.533321	0.0225256	-1.15968	down
gene-CHRD	1012	645	842	698	247	320	500	6.82004	5.129	6.93654	5.73002	2.07842	2.19024	3.52922	1.29659e-05	-0.933275	down
Bos_taurus_newGene_1789	881	383	170	594	173	152	139	4.74171	2.26851	1.07077	3.91259	1.26832	0.820122	0.860038	0.0013371	-1.4038	down
gene-SPTBN5	401	184	297	165	82	42	114	0.773701	0.418824	0.701698	0.388054	0.197706	0.081399	0.230695	0.000227488	-1.44528	down
gene-RTN2	8226	7216	6496	7688	8971	9769	10871	170.118	175.429	163.352	193.507	229.556	204.788	233.852	4.38194e-07	0.669475	up
Bos_taurus_newGene_872	54	31	75	60	10	15	18	0.584948	0.520649	1.09668	0.867422	0.128733	0.140787	0.175096	0.000829115	-1.70281	down
gene-MAMDC2	96	87	81	79	12	19	23	0.657962	0.698258	0.675138	0.65924	0.09561	0.130965	0.165449	1.15364e-07	-2.01525	down
gene-SH3BGR	8423	6835	7461	9656	15687	19935	15796	157.407	151.094	170.572	220.283	368.495	382.3	310.058	3.60196e-12	1.34484	up
gene-SLC7A10	369	332	164	369	92	214	151	3.90357	4.51453	2.32085	5.19949	1.11837	2.3183	1.6703	0.0296091	-0.783115	down
gene-IRAK2	1496	1784	1143	1798	1803	1700	3014	12.2925	17.3346	11.4745	18.0272	18.6007	14.3328	25.9825	0.00384318	0.703161	up
gene-PNISR	3880	3861	3041	4804	2045	1287	3075	23.0568	27.1313	22.0867	34.8387	15.2685	7.84641	19.1711	0.0210809	-0.63577	down
gene-FAM161A	239	162	204	228	78	137	136	2.18099	1.74288	2.25552	2.53553	0.884087	1.28316	1.29558	0.0223926	-0.593273	down
gene-KIF28	365	381	201	193	16	41	0	2.54624	3.14627	1.71066	1.6381	0.134371	0.293927	0	0.00242384	-3.59308	down
gene-POLD4	1740	1147	1918	1133	522	876	986	40.7982	31.7942	54.9683	32.3945	15.3593	21.0508	24.2434	0.00428293	-0.662669	down
gene-NIM1K	146	121	68	145	256	277	115	1.44753	1.42549	0.825591	1.74752	3.18547	2.84102	1.19706	0.00618973	1.15526	up
gene-IP6K3	3756	9110	7135	6518	9145	7900	8410	34.9003	100.093	81.0315	73.907	106.743	75.298	81.9795	0.0491281	0.602689	up
gene-PPP1R2	3072	3002	1866	1724	2494	3950	2817	73.0537	84.4112	54.2337	50.03	74.5046	96.3751	70.291	0.0148788	0.618092	up
gene-DISP1	334	263	310	263	275	308	573	3.01759	1.33998	2.03958	1.58115	1.50625	2.75945	4.1047	0.00870404	0.621901	up
gene-ROS1	106	67	96	90	14	21	18	0.262533	0.194602	0.290844	0.269856	0.040641	0.053003	0.046277	7.77093e-08	-2.08733	down
gene-COL21A1	450	345	1964	581	76	131	321	2.491	2.25641	13.3557	3.9522	0.523632	0.741625	1.86396	0.0075434	-2.07642	down
gene-FANCL	161	148	77	106	45	41	74	2.58385	2.61345	1.50197	2.08745	0.716372	0.530307	0.993654	0.00968965	-0.963163	down
gene-ZC3HAV1L	468	254	299	391	163	144	272	1.62169	1.04037	1.26787	1.65412	0.706618	0.510189	0.98844	0.0236687	-0.625205	down
gene-FLT4	282	55	194	65	25	20	108	1.10688	0.255029	0.92834	0.311099	0.1206	0.078611	0.444799	0.040502	-1.32478	down
gene-COL6A1	19904	17485	34218	22888	7908	8460	13092	112.868	117.239	237.164	158.376	56.3248	49.2055	77.8814	3.06306e-05	-1.03727	down
gene-COL6A3	21591	14350	35358	15360	6038	5339	12508	51.9109	36.8163	93.9716	48.6699	16.3688	11.7908	28.4402	0.00019588	-1.21945	down
gene-LRIG3	790	256	525	471	137	139	272	3.89384	1.49111	3.15956	2.83347	0.8457	0.69837	1.40459	0.000284675	-1.23179	down
gene-EVC	393	276	397	221	155	87	219	1.81591	1.47594	2.19686	1.2227	0.882021	0.401647	1.10146	0.0146634	-0.806985	down
gene-SLC46A2	13	29	53	42	59	67	121	0.125191	0.335415	0.652345	0.506065	0.739486	0.694386	1.27246	0.00589833	1.45892	up
Bos_taurus_newGene_2666	586	250	262	151	104	97	59	18.4623	9.52101	10.0958	5.88175	4.09443	3.19378	2.04132	0.000495047	-1.50575	down
gene-GNAO1	75	90	69	55	31	18	51	1.18564	1.70072	1.33353	1.07097	0.61812	0.289549	0.845556	0.0462571	-0.883154	down
gene-NYAP1	80	22	78	65	17	12	14	0.47564	0.144791	0.618527	0.474391	0.114785	0.065523	0.081108	0.00153506	-1.80037	down
Bos_taurus_newGene_141	1082	433	1114	909	284	342	673	2.0523	1.62912	2.88144	2.43106	0.698976	0.915076	1.41569	0.0142608	-0.806534	down
gene-PAGR1	533	422	481	326	638	591	530	7.47741	7.29466	8.32924	5.55844	11.9565	8.69231	8.27243	0.00208901	0.702144	up
gene-FZD8	479	219	268	306	384	484	364	3.09927	1.67693	2.11857	2.41597	3.12135	3.21075	2.47314	0.0155273	0.659782	up
gene-CFD	488	442	330	222	694	448	666	13.0507	13.9649	10.7961	7.24638	23.3055	12.2861	18.7011	0.000959554	0.988658	up
gene-CFB	24	39	596	67	13	23	31	0.218614	0.425819	6.86505	0.759883	0.148158	0.221662	0.303035	0.017502	-2.81939	down
gene-CFH	2645	1962	1794	1601	821	826	1305	9.96887	9.43647	8.40241	7.99818	4.16442	3.12777	5.26828	5.27356e-05	-0.773878	down
gene-DIO2	1191	844	529	1667	30	240	152	4.34223	3.63528	2.3542	7.41568	0.132983	0.8973	0.580589	0.000139958	-2.7192	down
gene-ENPEP	345	240	123	280	65	69	83	2.12441	1.74915	0.922351	2.10229	0.499245	0.43366	0.53404	1.93589e-05	-1.51115	down
gene-SFMBT1	402	284	353	366	364	638	502	2.0364	1.70013	2.45693	2.36298	2.47529	3.4991	2.6738	0.000455729	0.763551	up
gene-MSRA	6625	4801	3651	7631	5514	11671	5157	110.627	95.2871	75.0072	155.472	115.957	199.373	90.7875	0.0486975	0.653988	up
gene-MSR1	63	48	122	39	11	2	32	0.685236	0.650101	1.6181	0.459447	0.123363	0.015498	0.364036	0.00685037	-1.98219	down
gene-QSOX1	2749	1784	3079	2250	973	1173	1482	21.8415	16.725	28.6294	22.5118	9.65893	9.69409	11.5546	5.30648e-05	-0.780042	down
gene-PKHD1L1	159	41	228	70	0	36	38	0.269182	0.081361	0.470697	0.143757	0	0.061908	0.065808	0.0119308	-2.14722	down
gene-HOMER1	2739	1881	2378	2201	2588	2533	4034	17.0796	14.6436	18.6234	15.1551	19.6562	17.9767	26.0068	0.000107055	0.654066	up
gene-PAM	3361	2664	4377	2846	1106	1577	2620	19.1085	19.7396	33.6397	20.1748	7.85852	9.39776	17.2611	0.0047102	-0.692354	down
gene-YTHDF1	2610	2745	1957	2624	3413	4409	2967	19.8054	24.6647	18.1537	24.3344	32.56	34.3447	23.6339	0.000397836	0.802038	up
Bos_taurus_newGene_2254	777	520	727	575	294	203	495	1.61613	1.28634	1.85064	1.46021	0.766469	0.431658	1.08891	0.00705784	-0.732387	down
gene-NHS	47	64	55	49	10	21	21	0.122231	0.195665	0.173609	0.155603	0.032744	0.056133	0.055329	0.00235455	-1.4125	down
Bos_taurus_newGene_5707	628	322	595	352	120	182	335	5.90213	3.47687	6.83143	3.89239	1.29526	1.71663	3.27884	0.00368547	-0.937178	down
gene-COL16A1	816	644	1273	797	303	271	565	3.55288	3.32944	6.76767	4.2422	1.65203	1.20416	2.58486	0.000663363	-0.991376	down
gene-LAMB3	541	166	215	176	72	90	141	2.80125	1.01946	1.43541	1.03534	0.480273	0.426569	0.763175	0.0037192	-1.16889	down
gene-THRB	2137	2153	2203	1543	2851	3320	3323	7.78827	9.24179	9.89923	6.82887	13.1906	12.6223	12.906	4.45959e-08	0.914404	up
gene-LGALS3	582	328	447	341	118	144	185	12.7831	8.52571	11.9949	9.13697	3.25414	3.23109	4.26107	6.63105e-08	-1.25277	down
gene-CD68	72	82	74	71	35	15	39	1.2726	1.7084	1.61423	1.53007	0.778015	0.252044	0.752382	0.0138108	-1.07732	down
gene-IGF2BP2	72	61	75	56	145	91	204	0.471396	0.475672	0.59821	0.441734	1.21042	0.608943	1.4339	3.49972e-05	1.40167	up
gene-FAM43A	455	246	372	415	413	480	689	3.32757	2.12567	3.3215	3.6994	3.79559	3.59942	5.2864	0.00134466	0.746291	up
gene-IGDCC4	4879	5542	2909	2686	1481	1592	1956	18.56	24.7549	13.5587	12.5991	7.05553	6.24088	7.82185	0.000124841	-1.00352	down
gene-CAPN3	19862	17231	14374	16272	18510	23697	27510	153.139	156.799	122.405	152.842	179.573	187.262	222.338	3.65887e-07	0.700876	up
gene-AEBP1	941	706	1842	734	261	237	693	5.27778	4.68546	12.6371	5.0236	1.83624	1.36241	4.07915	0.00224849	-1.20815	down
gene-BEX3	98	55	66	80	25	35	43	2.94008	1.92503	2.40628	2.92849	0.933991	1.07629	1.35755	0.0184163	-0.875419	down
gene-KCNE4	197	211	57	241	24	49	21	1.72139	2.18674	0.603063	2.57686	0.263048	0.435712	0.186694	2.50132e-05	-2.23929	down
gene-HSPA6	10368	1737	9938	17914	418	243	1546	94.7773	18.7727	111.041	199.837	4.78879	2.2744	14.8172	1.78689e-05	-3.59575	down
gene-EEPD1	1977	1099	1064	1280	1477	1897	2611	16.6962	11.0095	10.9825	13.2079	15.6766	16.4284	23.1212	0.000182823	0.806711	up
gene-ATMIN	1486	1262	1324	1382	1655	1915	1746	7.78231	7.80217	8.46926	8.81455	10.8864	10.2801	9.59644	1.45109e-05	0.642057	up
gene-RGS14	760	764	636	748	978	804	1329	4.9504	5.88018	5.05687	6.05178	7.99458	5.36723	9.07368	0.000148357	0.756696	up
gene-RGS16	276	165	247	204	21	57	190	2.6636	1.88069	2.90985	2.39743	0.252324	0.55969	1.92511	0.0242619	-1.16389	down
gene-HLTF	478	330	443	325	132	209	282	2.05999	1.69256	2.32999	1.70714	0.714459	0.97288	1.29248	0.00360915	-0.692151	down
gene-PRDM8	192	148	217	191	42	76	91	1.26124	1.07952	1.63478	1.44145	0.31949	0.475429	0.585024	4.35141e-05	-1.19943	down
Bos_taurus_newGene_646	49	67	52	72	11	26	25	0.625368	0.864504	0.660651	1.36221	0.14537	0.26794	0.266654	0.00450914	-1.32756	down
gene-RSRP1	926	993	857	1878	502	720	519	12.706	18.4501	14.5707	31.2331	9.51699	10.2325	7.60696	0.0187107	-0.76208	down
gene-ORAI3	335	238	404	333	119	177	252	4.04208	3.38711	5.9502	4.89947	1.79014	2.18533	3.18972	0.0198843	-0.619419	down
gene-ABCB9	47	53	31	56	119	84	97	0.30815	0.407955	0.245352	0.440746	0.968751	0.563919	0.662374	0.000448002	1.37095	up
gene-ABCB1	53	76	104	59	90	94	243	0.271518	0.459452	0.657415	0.372304	0.579191	0.496987	1.31316	0.00632123	1.15244	up
gene-CHRNA10	2092	240	234	329	106	243	103	14.4426	1.95588	1.97412	2.77169	0.91695	1.71463	0.742025	0.0360046	-1.90399	down
gene-BRB	265	308	358	237	65	49	82	7.21699	9.90993	11.9077	7.88731	2.21506	1.34398	2.32293	3.18657e-11	-1.91248	down
gene-FST	502	368	193	349	73	53	80	8.45691	7.35843	3.91543	7.15846	1.546	0.839813	1.40143	8.6799e-10	-2.08828	down
gene-LRRC8D	148	137	106	105	35	35	66	1.04968	1.16054	0.885128	0.87525	0.297731	0.239748	0.486944	0.000249182	-1.21806	down
gene-ALDH1A3	350	273	376	221	101	51	90	2.90319	2.67643	3.80832	2.23643	1.04903	0.433445	0.782184	6.45616e-07	-1.63167	down
gene-MAPRE3	3843	3749	2703	4014	5166	4560	4476	47.4642	54.3683	40.7094	60.1892	80.0587	57.5325	58.0317	0.00175345	0.678308	up
gene-PEX11B	311	254	222	255	337	327	391	4.51073	4.36155	3.94225	4.51057	6.15047	4.86753	5.95197	0.000306992	0.69498	up
gene-LOC101904601	133	118	67	71	46	52	20	1.51909	1.7691	0.90672	0.918352	0.735043	0.605838	0.238172	0.0379527	-0.993387	down
gene-GLIS3	244	176	177	166	29	69	36	0.782644	0.668519	0.685963	0.648706	0.115767	0.224809	0.117978	1.18222e-07	-1.83326	down
gene-CRLF1	632	423	187	349	18	65	91	9.20404	7.29308	3.32814	6.21135	0.329449	0.965122	1.38105	2.47798e-08	-2.57271	down
Bos_taurus_newGene_1661	76	274	62	61	2	0	2	0.403094	1.28972	0.382519	0.293018	0.008689	0	0.00613	1.79469e-10	-6.24797	down
gene-OGN	3721	2264	5083	2594	1072	831	2237	39.854	28.6738	66.543	33.9052	14.4229	9.12204	25.1343	0.000879856	-1.08105	down
gene-PPAT	613	558	494	559	849	850	773	5.75522	6.29307	6.30608	6.05114	11.3892	9.0536	8.89731	8.79268e-06	0.840684	up
gene-PIEZO2	108	59	176	86	13	22	39	0.253426	0.16464	0.507258	0.245759	0.037163	0.051541	0.095883	0.000102283	-1.90503	down
gene-SLITRK4	81	72	7	43	9	11	0	0.227295	0.236923	0.020672	0.14465	0.029315	0.031325	0	0.00901197	-2.58062	down
gene-LMOD3	22130	18124	15871	18247	25743	35490	19284	189.819	175.771	161.714	180.737	266.407	303.976	169.675	0.000701978	0.814208	up
gene-HACD2	156	200	100	137	44	50	101	3.62383	5.51217	2.84865	3.87995	1.2689	1.17701	2.45309	0.00932628	-0.981667	down
gene-H1F0	2047	2408	2496	2461	2324	4043	2849	21.3235	29.6513	31.7739	31.2796	30.4056	43.1935	31.1257	0.00423617	0.626139	up
gene-DZIP1	462	348	443	335	178	212	273	2.36391	2.10418	2.76381	2.10716	1.15259	1.11817	1.46961	0.00178162	-0.597019	down
gene-HHIPL1	460	293	462	278	127	153	196	3.24959	2.44335	3.98627	2.39293	1.12562	1.10934	1.448	6.34438e-05	-0.980182	down
gene-WNT5A	448	242	344	272	66	87	127	2.50897	1.94347	1.74583	1.82488	0.329592	0.490104	0.610058	5.36939e-09	-1.55997	down
gene-TPX2	346	245	439	200	385	375	386	1.40758	1.18367	2.17899	0.98916	1.96757	1.55422	1.6575	0.0355529	0.592289	up
gene-JADE3	278	394	220	320	168	166	131	1.35205	2.23457	1.31055	1.8732	1.01027	0.816086	0.655845	0.0245132	-0.700093	down
gene-ACOX3	2337	1794	1413	1707	942	741	875	19.4864	17.8907	14.4779	17.4819	10.1234	6.33945	7.69181	0.000157541	-0.804723	down
gene-C16H1orf112	49	40	47	45	42	51	124	0.330182	0.333241	0.371418	0.372592	0.348221	0.335662	0.839816	0.0391792	0.876557	up
gene-CGNL1	285	352	219	310	150	133	171	0.95526	1.39379	0.896798	1.26613	0.62853	0.456999	0.600697	0.00924618	-0.696536	down
gene-ATAT1	139	255	239	282	123	26	140	1.3475	3.04812	2.97866	3.29287	1.63462	0.405374	1.46487	0.0488432	-1.00842	down
gene-FOLR2	85	130	146	65	55	14	30	1.72723	3.15819	3.65625	1.63656	1.39189	0.284381	0.628965	0.0118482	-1.38081	down
gene-MYOG	1700	390	953	803	385	437	564	27.0023	7.31864	18.4916	15.558	7.67409	7.11687	9.39473	0.0292094	-0.77275	down
gene-ARMC6	894	794	887	852	1200	1005	1148	8.54661	9.01108	10.2441	9.81343	14.1858	9.66096	11.7292	0.000274736	0.655015	up
gene-LOC787102	204	88	85	139	36	67	72	1.11028	0.562984	0.563128	0.919448	0.244009	0.370383	0.409183	0.0221458	-0.895287	down
gene-PDCD1	67	44	60	59	6	18	10	1.035	0.713865	1.00214	0.976769	0.098376	0.248414	0.142304	4.08804e-05	-2.09498	down
gene-PCSK5	527	318	496	293	160	167	234	2.11996	1.51285	2.42337	1.4313	0.746205	0.646197	0.933202	0.000521587	-0.867283	down
gene-PCSK6	2727	1461	1435	1191	332	354	681	15.3353	9.71014	9.85729	8.14844	2.33352	2.02698	4.01116	3.78464e-09	-1.65472	down
gene-KLF13	127	141	120	82	45	53	87	2.46384	3.22742	2.83772	1.92389	1.07798	1.0516	1.75484	0.0367323	-0.701831	down
gene-CYBRD1	1354	837	1264	750	554	393	775	8.04687	5.96643	9.36554	5.27642	4.29569	2.33314	4.81263	0.0200229	-0.609701	down
gene-DMD	5376	2671	2776	3171	3524	4975	6271	12.706	7.15431	8.92402	9.94028	11.3936	9.30519	15.0404	0.000977557	0.746314	up
gene-MBP	625	764	453	787	1356	605	895	5.91117	8.52378	5.24929	8.05937	15.7218	5.88347	8.93793	0.016774	0.827053	up
gene-MATN2	759	756	1961	733	415	294	690	4.79975	5.66918	15.2121	5.67615	3.302	1.90341	4.59431	0.0150556	-0.944544	down
gene-SFRP4	1453	1108	1863	802	272	210	307	20.2531	18.2598	31.7373	13.6301	4.75006	2.98956	4.48284	4.63575e-13	-2.04024	down
gene-SFRP2	274	74	267	139	22	50	57	3.15493	0.998933	3.76265	1.95545	0.315834	0.589018	0.688254	6.03214e-05	-1.88673	down
gene-RBP4	564	371	452	599	138	280	286	13.0054	10.0561	12.9617	17.2757	4.02647	6.7929	7.08099	0.00129207	-0.855185	down
gene-DNAJB1	15412	4426	11509	17047	3500	2369	7785	158.974	54.0127	145.105	214.584	45.3994	25.0631	84.2408	0.00387229	-1.18965	down
gene-RFC3	384	305	221	280	390	439	482	7.36268	6.91087	5.17241	6.55606	9.39398	8.62871	9.69497	0.000110983	0.815827	up
gene-CPT1B	6979	4555	5374	4054	1704	3129	2303	52.3179	40.2363	49.3629	37.2822	16.0342	23.7842	18.1156	4.94524e-05	-0.876729	down
gene-BTBD8	122	127	133	112	71	62	59	0.38944	0.479809	0.519039	0.434047	0.286653	0.203814	0.198438	0.025158	-0.676043	down
gene-SORL1	514	303	80	513	55	153	65	1.11573	0.776377	0.211263	1.3569	0.147345	0.340261	0.14701	0.00213266	-1.69466	down
gene-SLC16A2	117	123	172	70	54	48	58	0.648501	0.800956	1.16191	0.470354	0.372345	0.268526	0.332749	0.0161946	-0.911256	down
gene-SLC16A3	444	717	312	443	1144	1030	3321	3.99201	8.47688	3.69308	5.21855	13.9505	10.5798	33.8545	3.29044e-08	2.11043	up
gene-SLC16A6	1657	13353	7504	10701	22561	14753	20483	20.1351	191.944	111.492	158.741	344.528	183.963	261.223	0.0497323	1.43976	up
gene-SLC16A7	1979	866	783	251	16	34	24	17.9661	9.27264	8.30695	2.64754	0.128093	0.229683	0.232561	5.61351e-23	-4.99929	down
gene-SSX2IP	163	112	87	97	188	372	369	1.0884	0.860992	0.732735	0.768394	1.57642	2.7828	2.62962	8.25404e-09	1.67293	up
gene-AMIGO2	419	96	126	99	28	45	111	3.2762	0.884024	1.2007	0.945356	0.270574	0.360694	0.907036	0.0157121	-1.34622	down
gene-CYFIP2	467	104	63	74	47	44	46	1.88149	0.461999	0.287095	0.336122	0.219261	0.167449	0.178922	0.0092971	-1.60345	down
gene-SCARA5	3362	1915	2582	2819	1100	1458	1458	20.5023	13.8049	19.2444	20.9769	8.42671	9.1177	9.32408	5.24682e-05	-0.736362	down
gene-SCARA3	343	320	346	311	87	207	275	2.31438	2.55423	2.84976	2.56282	0.738759	1.43848	1.94622	0.0459062	-0.598618	down
gene-GLDN	168	210	106	137	53	99	53	0.555542	0.822011	0.423766	0.552511	0.218441	0.334982	0.180011	0.0155231	-0.928413	down
gene-MORC4	261	199	218	239	124	99	137	1.62451	1.46896	1.66178	1.81836	0.969444	0.622775	0.893624	0.00499598	-0.670123	down
Bos_taurus_newGene_4221	104	100	153	73	37	18	36	1.18318	1.13814	2.01989	0.828884	0.534702	0.21708	0.36386	0.000339472	-1.55276	down
gene-SAMD12	1065	798	248	429	148	93	67	2.75333	2.40336	0.846034	1.51808	0.506256	0.281073	0.176948	1.06423e-06	-2.28559	down
gene-SAMD15	31	49	18	30	73	52	41	0.198545	0.365036	0.142961	0.231973	0.58124	0.335757	0.275956	0.0390624	1.08101	up
gene-FOXC1	313	374	177	287	151	168	124	2.08793	2.95144	1.44357	2.33991	1.26615	1.14895	0.867886	0.0329099	-0.69217	down
Bos_taurus_newGene_6488	79	25	8	136	422	397	38	1.19667	0.336093	0.095139	2.56948	7.37463	6.56722	0.532048	0.0280132	2.55181	up
gene-LOC512286	428	216	246	363	398	542	676	3.44851	2.05746	2.41801	3.56602	4.03407	4.48163	5.71619	5.64538e-05	1.02809	up
gene-EPHX1	269	284	519	223	81	190	150	3.32707	4.38775	8.43606	3.4407	1.27932	2.27527	2.0812	0.00731177	-0.977464	down
Bos_taurus_newGene_5592	33	37	22	48	73	80	61	0.292658	0.383601	0.281626	0.633401	0.743872	0.791213	0.500153	0.00301475	1.29076	up
gene-C3H1orf226	135	311	228	209	90	56	102	0.54913	1.47859	1.00414	0.977488	0.428066	0.238718	0.378439	0.00227689	-1.18155	down
gene-SAMSN1	44	95	23	46	10	16	25	0.569595	1.44571	0.358927	0.718987	0.161748	0.211594	0.336979	0.021746	-1.42131	down
gene-PTPRB	3495	3400	2351	2923	3831	3194	4609	6.84042	7.96046	5.63436	7.06281	9.54313	6.423	9.4974	0.00207029	0.607206	up
gene-PTPRF	303	421	307	280	132	153	280	0.915504	1.50887	1.13612	1.03184	0.499077	0.470437	0.8839	0.0394156	-0.590364	down
gene-PTPRQ	111	103	87	111	52	33	60	0.354289	0.38646	0.339824	0.433417	0.20823	0.106075	0.199716	0.0157206	-0.835292	down
gene-SRPX2	136	108	295	158	21	70	85	1.63543	1.49057	4.20398	2.29195	0.273848	0.834018	1.05405	0.0038838	-1.37924	down
gene-ECI2	3620	3478	3756	2529	1622	2185	1562	43.8411	50.0571	55.5269	37.442	24.5708	27.1202	19.7082	0.00237929	-0.63214	down
gene-CLIC5	14005	12010	9829	12405	13886	16374	21274	55.9472	56.7277	47.9927	60.4664	69.6805	67.0927	89.1519	9.80421e-07	0.750955	up
gene-NTRK3	373	289	306	395	118	178	255	1.93041	1.87179	1.96867	2.54483	0.770229	0.95525	1.41398	0.00714223	-0.671886	down
gene-NTRK2	727	953	726	895	236	264	372	2.33868	3.62697	2.88971	3.50775	1.12338	0.856334	1.25381	7.83762e-09	-1.28073	down
gene-NTRK1	251	38	93	25	12	0	14	2.37278	0.392402	0.992343	0.260125	0.124588	0	0.126238	0.000429639	-3.20741	down
gene-EFS	177	103	246	111	30	45	39	1.66712	1.10086	2.78359	1.24124	0.320243	0.447771	0.399116	4.17457e-06	-1.80459	down
gene-TMEM145	388	398	276	379	540	559	641	4.04437	4.85473	3.54414	4.78487	7.0728	6.03438	7.00021	4.69796e-06	0.939695	up
gene-TMEM140	2352	1300	1877	1443	2460	2713	1700	25.981	16.9822	25.3516	19.4504	34.1352	30.7467	19.6967	0.00647235	0.701041	up
gene-CDON	975	908	1045	708	210	151	510	3.13342	3.40314	4.08552	2.73394	0.832402	0.489674	1.69252	1.26954e-05	-1.43918	down
gene-TMBIM6	15479	13267	12207	16324	20572	27101	21351	128.7	130.42	124.046	165.615	214.862	230.887	186.177	3.25491e-07	0.945443	up
gene-TBC1D8B	169	189	252	171	106	67	129	0.61675	0.81514	1.12557	0.759585	0.483671	0.248951	0.492049	0.0275292	-0.705606	down
gene-RP2	227	120	158	108	34	82	99	1.04608	0.652926	0.892876	0.681738	0.287012	0.385058	0.477907	0.0210487	-0.863778	down
gene-CYLD	1512	1572	2222	1483	1748	1851	3002	5.97741	6.84384	7.87907	5.32561	6.79082	5.89039	9.3488	0.0059846	0.601254	up
gene-IL16	199	121	92	128	54	68	46	0.666635	0.895763	0.37498	0.738932	0.209794	0.229049	0.199043	0.00604711	-0.981389	down
gene-MYOZ2	38056	15592	24601	6984	7183	6140	9024	770.146	372.954	608.264	171.855	180.833	126.909	190.199	0.0016359	-1.21554	down
gene-ASB2	36635	32638	21397	32820	45205	46441	32605	320.805	337.932	229.009	350.693	497.244	417.138	299.514	0.00429542	0.712163	up
gene-SERPINE2	1146	586	1398	1144	311	590	731	12.6176	7.62053	18.8155	15.3724	4.29755	6.66237	8.4362	0.0128626	-0.753382	down
gene-RIN2	381	330	400	296	126	178	292	1.8365	1.98836	2.39085	1.76345	0.732083	0.936123	1.5107	0.0157568	-0.605752	down
gene-FAM126A	967	823	898	834	404	509	568	3.61025	3.65433	4.15051	3.84051	1.86756	1.96397	2.22214	1.37026e-05	-0.587169	down
gene-EID1	1637	1412	915	1481	1465	2106	2057	21.4927	21.9136	14.6763	23.727	24.1662	28.3581	28.3313	0.00102176	0.708887	up
gene-PLCB1	143	127	89	87	161	436	153	0.480528	0.502765	0.362431	0.352966	0.674801	1.54042	0.537424	0.000501826	1.43314	up
Bos_taurus_newGene_4385	117	25	78	110	7	23	30	1.08339	0.27552	0.885008	1.25	0.079137	0.214554	0.285978	0.00265033	-1.8291	down
gene-GLIPR2	630	361	891	384	144	145	258	18.1232	12.2423	31.2887	13.4616	5.83419	4.43204	7.75432	3.04423e-05	-1.39253	down
gene-PLEKHM2	11965	13118	8170	8491	16155	11833	10489	70.2206	91.0074	58.5857	60.8007	119.099	71.2321	64.5685	0.027785	0.597034	up
gene-LVRN	1190	1357	1537	1201	623	473	1048	6.75857	9.36783	10.333	8.16093	4.82961	2.97661	6.20646	0.00844009	-0.661172	down
gene-FAM229B	228	506	477	654	687	881	455	8.32298	21.8622	21.1826	29.0881	31.5222	32.9995	17.363	0.0447565	0.786116	up
gene-GRK3	714	365	752	608	235	173	413	2.92799	1.19332	3.80508	2.88786	0.825149	0.487921	1.19718	0.00323522	-0.915887	down
gene-SEPHS2	825	678	1076	1025	581	1518	1478	8.3246	8.09213	13.2745	12.6285	7.36804	15.7224	15.6563	0.0367252	0.611249	up
gene-STRN4	4047	3552	3668	3222	4042	5092	4556	28.2837	29.9852	31.4012	27.8519	35.458	36.4574	33.4906	1.42827e-05	0.595143	up
gene-KCTD12	1299	889	698	880	387	414	709	4.8636	3.93776	3.19435	4.01948	1.81992	1.58965	2.78258	0.00486837	-0.663059	down
gene-BMP2	414	443	345	478	209	117	302	3.70153	4.67757	3.76855	5.20688	2.33763	1.0713	2.8249	0.0137314	-0.769069	down
gene-VRK2	682	354	801	450	166	287	270	7.70211	4.67483	11.2671	6.27574	2.42611	3.33259	3.22267	0.000669922	-0.994399	down
gene-BMP1	983	1217	1363	985	234	202	481	7.00886	9.74261	11.0617	8.07619	2.16568	1.44639	3.78231	1.69405e-09	-1.68526	down
gene-BMP7	77	126	178	121	34	40	21	0.779687	1.5002	2.20437	1.49606	0.429692	0.413228	0.220814	0.000134807	-1.71913	down
gene-ABLIM1	9025	4237	9830	3010	2562	2581	2899	28.4672	15.5565	36.5503	11.7478	9.78683	8.03918	10.0419	0.00299024	-0.993827	down
gene-CYP19A1	244	132	122	176	81	36	90	1.0833	0.690636	0.659938	0.953171	0.448332	0.161169	0.419014	0.0106598	-1.00764	down
gene-HMBS	1560	1722	2031	1116	2621	2455	2087	24.3309	31.7496	38.7185	21.2315	51.351	39.2762	34.148	0.000586789	0.853409	up
gene-FGL2	2406	2469	1728	1843	796	742	811	36.9122	44.7823	32.3917	34.4968	15.3214	11.6685	13.0475	3.48695e-09	-1.16372	down
gene-ALDOA	495038	686088	357632	395034	1282286	1123380	1018713	7468.9	12281.3	6627.61	7306.71	24559.9	17542.7	16252.4	1.82905e-08	1.51564	up
gene-RXRA	8192	7644	5795	8175	9285	10932	8795	39.6451	43.7315	34.2707	48.8932	56.4597	54.2577	44.6441	0.00118528	0.643347	up
gene-LBX1	116	142	73	84	372	967	323	2.20129	3.19286	1.68594	1.96067	8.92349	18.9637	6.4735	9.03397e-11	2.67776	up
gene-CD276	874	784	871	670	269	427	535	6.16091	6.52732	7.49707	5.76471	2.37753	3.08668	3.96023	0.000189265	-0.735034	down
gene-ABAT	263	197	298	507	777	1184	1126	1.33545	1.14103	1.8422	3.05598	4.82149	6.0522	5.8506	1.54476e-09	1.93034	up
gene-TMEM59L	345	137	187	139	19	15	26	4.99203	2.30573	3.27331	2.42786	0.330451	0.21068	0.382643	9.58323e-14	-3.05287	down
gene-LOC104969184	226	134	164	60	20	63	42	3.03585	2.12523	2.69509	0.972309	0.333842	0.864929	0.588657	0.0013065	-1.55072	down
Bos_taurus_newGene_5204	879	355	251	142	0	0	11	28.6951	13.5488	9.85413	5.50185	0	0	0.352855	4.21712e-06	-6.64101	down
gene-C19H17orf113	783	631	887	532	95	115	226	6.45125	5.90819	8.64933	5.09723	0.843405	0.847694	1.78303	6.37386e-14	-2.06528	down
gene-SPIDR	304	158	152	123	51	70	85	2.23568	1.37139	1.3657	1.09885	0.467767	0.52718	0.651046	0.000664923	-1.15805	down
gene-CD59	2274	2569	2098	2200	3082	3111	3279	28.0714	37.493	31.6488	33.1368	47.7917	39.427	42.4963	1.44519e-05	0.724386	up
gene-LOC615989	235	246	311	176	15	18	64	2.19381	2.72371	3.55679	2.00956	0.166152	0.163491	0.619764	6.86514e-10	-2.7218	down
gene-FKBP10	671	334	1038	684	142	203	393	5.84058	3.43574	11.0388	7.25955	1.54766	1.80913	3.58734	0.000683802	-1.26414	down
gene-RBM4B	790	584	742	937	356	356	428	7.05021	4.97161	5.90427	7.01403	3.08336	2.81069	2.90614	0.000378259	-0.75289	down
gene-FAIM2	389	220	135	125	77	26	110	2.69026	2.18657	1.44515	1.41423	0.68599	0.139907	0.989071	0.00753259	-1.3332	down
gene-RBM41	748	568	596	506	345	317	244	3.65518	3.17461	2.94912	2.92945	2.35869	1.50151	2.03575	0.00363886	-0.703815	down
gene-BMPER	221	187	141	161	30	70	52	1.52068	1.5159	1.18253	1.34883	0.25383	0.49207	0.37456	1.95235e-06	-1.56585	down
gene-COL5A2	7190	4899	12297	5202	1893	1670	3650	25.7519	20.745	53.8319	22.7344	8.51597	6.13552	13.7137	2.03021e-05	-1.39185	down
gene-MYLPF	179721	204839	91414	206267	209128	250303	234002	6429.3	8664.59	3997.09	9004.19	9397.59	9184.73	8781.74	0.0129315	0.687864	up
gene-DAPK1	153	160	205	111	35	70	100	0.625511	0.772178	1.0265	0.626615	0.176432	0.294367	0.429208	0.00600773	-0.994263	down
Bos_taurus_newGene_2578	580	511	372	182	47	0	48	1.28764	1.77371	0.987483	0.492176	0.125841	0	0.107663	0.00668866	-3.40126	down
gene-KCNJ2	606	346	293	351	131	255	210	2.77633	1.87468	1.64048	1.96034	0.754786	1.19858	1.00651	0.00909944	-0.747143	down
gene-NPR3	149	37	37	53	99	62	708	0.434599	0.126758	0.130959	0.187827	0.360418	0.185547	2.21154	0.00115644	2.25438	up
gene-NPR2	1955	1147	1429	1156	706	591	952	10.7175	8.9674	9.97404	9.35266	5.79671	3.95444	6.18798	0.00183746	-0.656436	down
gene-CDR2L	240	159	119	148	79	43	89	3.95861	3.09472	2.3925	2.97427	1.62756	0.726611	1.52778	0.00723073	-0.965721	down
Bos_taurus_newGene_6291	398	344	294	290	405	551	394	1.69702	1.73117	1.52524	1.50039	2.167	2.40798	1.75944	0.00136417	0.712297	up
gene-FYB2	79	53	50	50	7	17	24	0.306323	0.244342	0.235871	0.238096	0.031187	0.067313	0.098013	0.000746424	-1.63424	down
gene-RALGAPA2	258	111	260	100	49	80	132	0.828248	0.396949	1.03437	0.411914	0.216349	0.248444	0.462494	0.0485148	-0.831873	down
gene-BCL2L2	1828	1144	1191	1085	523	613	902	8.55462	7.31305	6.99794	7.5541	3.52182	2.66937	5.35451	0.000422108	-0.700542	down
gene-DLAT	3790	3014	2636	2763	3463	4865	5493	22.6846	21.3244	19.2793	20.1752	26.0302	29.865	34.4854	3.06307e-08	0.839269	up
gene-ZDHHC23	924	1044	866	738	449	444	447	3.64247	4.83614	4.06405	3.44066	2.24586	1.76336	1.80802	0.000236262	-0.734679	down
gene-ZDHHC21	671	389	527	473	199	228	396	1.6991	1.16894	1.63881	1.46575	0.631585	0.595041	1.05529	0.00491481	-0.671784	down
gene-DET1	1054	870	1149	790	1138	1449	1130	10.8345	10.569	14.4335	9.90638	14.6877	15.2816	12.1907	0.00138169	0.630592	up
gene-ACKR3	1791	1471	1128	990	616	431	976	23.8787	23.1977	18.3819	16.0994	10.3044	5.88709	13.6426	0.00586175	-0.74717	down
gene-PIM1	271	231	201	225	91	103	202	2.26341	2.28489	2.05523	2.29279	0.954868	0.878725	1.77165	0.0325722	-0.593648	down
gene-RAB30	637	379	504	410	239	167	355	3.01923	1.9648	2.47618	2.07933	0.73396	0.481387	1.4747	0.011744	-0.670186	down
gene-FRAS1	1164	423	866	454	181	484	311	1.7248	0.74047	1.56899	0.820657	0.335951	0.735716	0.483205	0.0165216	-0.889337	down
gene-RAB3A	290	231	162	155	246	228	365	4.64192	4.36736	3.17227	3.02764	4.94734	3.75108	6.14631	0.0135878	0.672007	up
gene-TP53I11	546	493	462	419	213	190	349	4.41802	4.7161	4.56378	4.13028	2.15934	1.57294	2.96211	0.00144897	-0.698683	down
gene-HOXC6	32	40	585	19	979	991	963	0.185841	0.290973	4.49395	0.107106	7.49665	7.06497	7.0659	0.0250518	2.79901	up
gene-HOXC8	5	13	284	3	1363	1589	1313	0.052255	0.148886	3.63239	0.025608	17.9598	17.0964	14.4489	0.00314267	4.48517	up
gene-HOXC9	3	7	45	0	700	929	875	0.010977	0.026046	0.200182	0	3.22198	3.49313	3.3649	9.14428e-06	6.1712	up
Bos_taurus_newGene_270	128	120	139	168	120	160	309	0.859818	1.19441	0.981267	1.25716	0.995942	0.925521	1.54207	0.0295285	0.699118	up
gene-PHACTR1	453	345	381	200	173	127	228	2.04411	1.94283	2.14011	1.12063	0.916458	0.55003	1.12346	0.0199138	-0.703311	down
gene-BARX1	277	204	68	206	28	60	63	4.40244	3.82493	1.30628	3.99664	0.544774	0.975884	1.04608	0.000278693	-1.67542	down
gene-BARX2	139	171	233	121	49	27	43	1.76515	2.57138	3.62985	1.86972	0.77687	0.34427	0.568506	4.47453e-06	-1.79432	down
gene-GANC	721	667	557	470	1199	1376	1148	2.37082	2.58855	2.21408	1.8429	4.9436	4.61451	3.91164	7.89211e-11	1.31439	up
gene-PDGFD	56	129	163	51	30	26	62	0.62854	1.82976	2.30905	1.05901	0.462209	0.445874	0.826083	0.0339685	-1.14009	down
gene-PDGFA	1016	724	626	1133	918	1124	1448	8.32755	7.40388	7.34565	11.2492	9.40654	9.92308	15.4824	0.00590109	0.648622	up
gene-TMEM132E	207	157	146	127	47	94	63	0.730093	0.654276	0.630188	0.543458	0.206076	0.339285	0.232641	0.00215978	-0.968708	down
gene-SCN1B	7489	6504	4335	5368	7762	8514	7148	120.137	123.51	84.9207	105.094	156.762	140.071	120.09	0.00140859	0.677007	up
gene-PDE5A	712	615	744	566	200	229	422	2.55599	3.17499	3.92993	2.72919	1.1077	0.96563	1.80605	1.59329e-05	-0.994563	down
gene-RET	4386	3935	3767	3328	1865	1528	2533	19.0836	15.8444	19.95	17.3519	7.28098	6.38216	8.35184	6.00445e-05	-0.712532	down
gene-THEMIS2	75	19	71	42	20	5	2	0.451005	0.132473	0.522189	0.307455	0.146656	0.026043	0.012641	0.00958958	-2.11537	down
gene-TMEM200A	91	55	104	92	11	31	39	0.601188	0.428473	0.926598	0.785922	0.083742	0.204464	0.268459	0.00141935	-1.45351	down
gene-FAM221A	304	128	122	189	17	83	22	2.53189	0.8676	0.802319	1.87277	0.140839	0.481498	0.117454	0.000407383	-1.91815	down
gene-MYOM3	31266	21582	40811	24475	7280	12904	12805	125.361	102.394	200.165	119.75	36.6412	53.0838	53.8364	4.15153e-07	-1.18722	down
gene-FREM1	354	121	357	160	22	20	52	0.809227	0.326366	0.998258	0.445512	0.060604	0.047012	0.124768	2.27378e-09	-2.74086	down
gene-UNC13B	461	812	514	583	784	644	893	1.65901	3.42733	2.27617	2.56327	3.54695	2.3749	3.37732	0.0211036	0.62596	up
gene-SLC3A2	2613	3624	3012	4884	7538	10242	10868	29.5396	48.7078	41.6127	67.3527	107.25	119.262	129.602	7.03618e-11	1.65503	up
gene-SULF1	1334	1591	828	1365	379	517	329	5.57584	7.92942	4.22187	7.00499	1.98264	2.21451	1.44	1.25542e-06	-1.38424	down
Bos_taurus_newGene_6207	25	20	11	30	40	47	53	0.199206	0.188604	0.104455	0.299054	0.401481	0.394495	0.452764	0.00592735	1.36439	up
gene-LTBP1	2410	1654	1217	992	660	724	937	10.8551	8.53714	6.66644	5.45407	3.52306	3.14679	4.07039	0.0036262	-0.751436	down
gene-LTBP3	4499	2927	3450	2916	1532	1493	2186	18.0486	13.9172	16.9753	14.3081	7.68893	6.12003	9.21629	1.42456e-05	-0.730723	down
gene-SHISA5	678	386	663	677	1196	567	704	8.54075	5.73879	10.3181	10.5143	19.1297	7.53261	9.44524	0.022266	0.770528	up
gene-SHISA4	9417	7937	7682	6557	11407	10737	9087	196.8	196.127	196.229	167.218	299.479	230.176	199.222	0.000433002	0.688319	up
gene-LPAR1	859	718	1006	602	206	287	389	5.82271	5.81158	8.31869	4.97647	1.88778	2.07468	2.84219	9.05263e-08	-1.20443	down
gene-ZNF568	748	433	697	536	280	269	388	3.84054	2.68356	4.18224	3.42554	1.88486	1.3433	2.09517	0.00149641	-0.690748	down
gene-FLT3LG	114	116	145	94	56	56	65	2.46973	2.80841	3.7489	2.68569	1.41251	1.21799	1.4295	0.0157398	-0.735133	down
gene-CCDC92	498	364	421	361	599	763	652	6.54834	5.87737	7.15847	6.16411	10.1741	10.8118	9.30989	4.03821e-08	0.976786	up
gene-LOC786553	65	39	66	45	25	24	20	0.32433	0.233016	0.404368	0.274708	0.152979	0.122581	0.104455	0.03352	-0.938647	down
gene-DNAAF5	1010	525	671	987	859	1171	1184	6.56616	4.03463	5.32902	7.82585	7.01357	7.80506	8.06933	0.00437295	0.679163	up
gene-CHRND	750	462	1802	498	161	267	652	9.45373	6.86709	27.8229	7.65591	2.53625	3.4294	8.63704	0.0225239	-1.10137	down
gene-CHRNG	183	171	370	81	28	14	54	2.43368	2.68687	6.00626	1.30892	0.461164	0.189289	0.741029	7.38288e-06	-2.42283	down
gene-FGD2	64	54	93	40	0	15	31	0.543092	0.538062	0.966623	0.443489	0	0.122927	0.273579	0.0184408	-1.88676	down
gene-FGD4	339	142	195	150	110	87	96	1.29434	0.640765	0.901923	0.726249	0.520173	0.334404	0.377868	0.0240976	-0.771585	down
gene-GK5	214	210	194	181	74	69	158	1.59795	1.70215	1.35826	1.35418	0.543758	0.619773	0.758736	0.0104631	-0.775234	down
Bos_taurus_newGene_5287	57	285	590	455	5	32	74	0.208618	1.53842	3.36156	2.21591	0.022042	0.162472	0.280757	0.00196935	-3.12765	down
Bos_taurus_newGene_4883	110	201	50	116	265	151	239	1.24967	2.61702	0.657556	1.58062	3.73435	1.72881	2.74155	0.0133554	1.13277	up
gene-GALNS	231	150	254	171	106	78	133	2.18136	1.67281	2.93123	1.97072	1.24978	0.746661	1.31253	0.0232333	-0.66839	down
gene-PTGFR	252	91	12	108	7	3	12	1.13485	0.477392	0.060839	0.590809	0.037642	0.009112	0.052168	4.63484e-06	-3.6991	down
gene-PPP3R1	2541	2716	1372	2020	2316	3593	2621	69.6987	88.0886	45.989	67.6059	79.8104	101.092	75.4369	0.0124043	0.651071	up
gene-GAREM2	577	338	354	436	541	666	491	3.24145	2.24565	2.43174	2.99089	3.81771	3.84332	2.89318	0.00365215	0.693537	up
gene-C7H19orf71	46	62	68	42	15	13	19	1.63924	2.60445	2.92624	1.82653	0.649383	0.447714	0.68446	0.00100775	-1.55461	down
gene-LOC508666	312	174	475	211	93	65	132	5.84389	3.85267	10.8998	4.81383	2.18244	1.25177	2.5905	0.000436885	-1.34249	down
gene-EFEMP1	1195	1364	1634	1017	134	204	361	13.2447	18.0281	22.3326	13.8443	1.86619	2.33546	4.27002	2.03867e-16	-2.28205	down
gene-EFEMP2	720	497	778	519	309	272	382	8.10872	6.62928	10.842	7.16545	4.4074	3.21584	4.64575	0.00117297	-0.705916	down
gene-ACOT11	81	86	156	73	13	12	20	0.709581	0.892359	1.67954	0.775886	0.13332	0.101275	0.176653	9.97503e-08	-2.48385	down
gene-FANCE	392	263	331	320	350	438	576	4.13894	3.18873	4.17167	4.01588	4.54007	4.62569	6.28738	0.000104395	0.720852	up
gene-MICALL2	488	216	313	281	100	147	263	3.81	1.99416	2.99186	2.67571	0.976226	1.17751	2.15786	0.0289782	-0.7017	down
gene-PDK3	439	419	494	234	175	180	210	4.75603	5.21948	5.82197	2.98005	2.44219	2.05491	2.46498	0.00287729	-0.811566	down
gene-LPIN2	433	312	392	234	106	116	220	1.76995	1.5197	1.89979	1.18763	0.525702	0.47116	0.944952	0.000548374	-0.983658	down
gene-ADM	770	714	686	567	359	268	509	10.467	11.5743	11.2168	9.68391	6.38296	3.78847	7.25731	0.00718578	-0.605159	down
gene-PLXDC2	1761	1304	1381	817	536	403	700	3.04619	2.99699	3.19695	1.92858	1.30801	0.932777	1.52119	9.21875e-05	-0.999879	down
gene-PLXDC1	2123	1985	2284	1788	473	643	1351	18.0035	19.9091	23.6775	18.5006	5.0353	5.58866	12.0147	2.34876e-05	-1.11652	down
gene-CRKL	8841	8642	6398	9000	11231	9628	10786	54.8664	63.4139	48.525	68.1505	87.5501	61.2881	70.2203	0.00160096	0.628065	up
gene-AP1S2	724	576	594	555	289	207	450	8.70605	8.04384	8.76785	8.08161	4.38249	2.52598	5.60429	0.0032313	-0.712882	down
gene-AP1S1	218	130	174	202	80	114	90	3.66862	2.58209	3.45061	4.10199	1.60721	1.93362	1.44469	0.0171468	-0.671038	down
gene-LOC616200	17574	17898	11888	12994	24155	19777	20030	686.111	826.226	567.258	619.037	1184.61	791.988	820.354	0.000467681	0.782726	up
gene-KCNB1	642	459	713	700	786	1105	1255	3.94968	3.3407	5.3649	5.2587	6.0765	6.97959	8.10257	1.46714e-06	0.975507	up
gene-GSTK1	1276	765	788	735	273	449	288	20.7289	14.3571	13.9606	14.0702	6.10978	7.88375	4.19646	7.45344e-06	-1.12476	down
gene-CKAP4	846	605	1089	655	285	280	514	6.13155	5.18229	9.64932	5.79313	2.58783	2.08207	3.90707	0.000429938	-0.916249	down
gene-CKAP2	111	76	261	108	46	31	91	0.772865	0.619787	2.30241	0.916014	0.400617	0.218981	0.684747	0.0303261	-1.08908	down
gene-UXS1	2079	3021	1660	2433	3845	3400	3458	23.9975	41.1443	23.6023	34.3086	55.502	40.5743	41.6945	0.000484643	0.89531	up
gene-KCNJ12	3236	3187	2004	3459	5148	4267	5735	15.2691	17.7436	11.9003	19.1657	30.0744	19.981	27.6309	9.55879e-06	1.02217	up
gene-KCNJ11	3591	4425	2448	4116	5610	6001	4452	31.2545	45.5391	26.0413	43.7095	61.3321	53.5736	40.6485	0.00184707	0.824482	up
gene-SUPT3H	249	273	271	228	77	101	183	2.42883	3.38933	3.95179	2.74185	0.848235	1.36248	1.92009	0.00181166	-0.875019	down
gene-NMRK2	30001	25712	36923	14515	33918	18043	62579	753.323	763.185	1133.21	443.443	1069.5	464.094	1648.72	0.0371526	0.745374	up
gene-LMOD1	4200	4119	1619	4326	1366	1975	1577	38.8515	45.0526	18.3047	48.8317	15.8733	18.7372	15.3048	0.00601465	-0.869271	down
gene-KDELR3	678	561	1072	715	356	291	535	10.8116	10.5917	20.9117	13.9297	7.13817	4.75168	8.95047	0.0108771	-0.702157	down
Bos_taurus_newGene_6602	510	341	203	420	164	118	90	1.62693	1.15053	0.647424	1.53783	0.643485	0.399328	0.287587	0.000801948	-1.25611	down
Bos_taurus_newGene_3381	195	415	315	145	105	40	107	0.67609	1.70213	1.33649	0.614093	0.458116	0.141758	0.387307	0.00238498	-1.41563	down
gene-KCMF1	8662	8539	6569	6738	9511	10890	8876	106.406	124.576	92.7038	89.5665	130.257	128.599	106.885	0.000766147	0.62786	up
gene-PPP1R27	8393	9299	14998	14736	20880	16682	14992	230.82	302.363	504.141	494.505	721.3	470.575	432.515	0.00424521	0.839018	up
gene-LHFPL2	621	399	692	659	156	419	415	2.83042	2.16881	3.8496	3.66832	0.876165	1.95595	1.9866	0.0422999	-0.631684	down
gene-PROCR	623	601	1913	500	90	159	448	10.1594	11.5598	37.9057	9.9229	1.77502	2.64547	7.66173	0.0105149	-1.80514	down
gene-CEBPG	984	1143	771	983	1120	1284	1566	6.4127	9.11706	6.05782	7.67376	8.98928	9.71459	10.437	0.000346635	0.686003	up
gene-IGFN1	1971	260	1651	269	48687	63720	133805	4.00166	0.623829	4.09676	0.665595	124.188	132.721	285.036	1.03448e-17	6.56717	up
gene-AMMECR1	143	113	165	93	50	28	80	0.617818	0.581811	0.867253	0.485321	0.268292	0.121997	0.358894	0.00826839	-1.04199	down
gene-A2M	9549	5710	11002	4968	885	1408	3142	45.2125	31.7776	63.9338	28.7013	5.30435	6.77006	15.5487	3.0958e-08	-1.90615	down
Bos_taurus_newGene_967	234	507	393	59	6	0	2	1.47605	3.9384	3.43058	0.551085	0.042731	0	0.011487	1.35885e-08	-6.4748	down
gene-UCKL1	5733	3967	3862	5080	4264	8062	5234	51.8234	43.0441	58.1442	66.743	52.1169	78.3155	55.3855	0.0109155	0.586575	up
gene-PODN	6809	4757	3267	5011	1780	2117	2370	32.4415	26.8485	19.3192	28.9706	10.4798	10.6471	11.9908	3.8184e-06	-0.987923	down
gene-DMPK	19130	16339	22367	9605	7736	7585	8011	161.645	162.921	230.996	99.025	82.2274	65.2048	70.3267	0.000771451	-0.839489	down
gene-SCYL1	3127	2499	2955	2637	3025	4455	3453	27.4491	25.9984	31.7779	28.235	33.3646	40.1361	31.94	0.000121411	0.638798	up
gene-KITLG	99	103	113	94	122	136	162	2.53145	3.13712	3.55956	2.94378	3.9408	3.59445	4.36391	0.0046544	0.699448	up
gene-FKBP14	638	424	470	543	153	145	343	5.01313	3.93088	4.51381	5.20297	1.50405	1.09904	2.82776	0.000165288	-1.05881	down
gene-IPP	471	410	350	530	507	863	496	3.0586	2.99413	2.79099	4.10524	3.69005	5.22981	3.38334	0.00552489	0.758573	up
Bos_taurus_newGene_6529	40	33	110	69	89	54	239	0.496012	0.502235	1.81554	1.20241	1.66063	0.690139	3.39909	0.0322849	1.20027	up
gene-RAB31	2226	1672	1830	2498	2219	2893	2767	12.4372	11.0469	12.5014	17.0329	15.5753	16.5848	16.2218	0.00113201	0.604025	up
gene-SERPINH1	6361	4426	8521	4837	2260	1890	3389	68.3326	56.2414	111.777	63.4481	30.4457	20.8358	38.1945	4.75206e-05	-1.01601	down
gene-PGM2L1	1755	1744	1219	1432	2330	2671	2262	5.75199	6.69049	4.91632	5.64878	9.46292	9.11786	7.7455	2.85961e-06	0.923726	up
gene-ZNHIT6	340	319	348	330	112	174	287	2.31391	2.56379	2.89024	2.74114	0.952912	1.20979	2.04744	0.0219668	-0.600061	down
gene-SLC25A17	1086	408	488	854	347	312	466	14.8391	6.58894	8.14927	14.2352	5.95789	4.36657	6.68014	0.0404327	-0.648668	down
gene-MYH3	1234	900	712	1907	1674	3194	2802	4.6586	4.01674	3.28587	8.78634	7.94049	12.3719	11.099	5.20901e-05	1.32989	up
gene-DDHD1	289	229	192	214	135	86	151	1.2689	1.18922	1.02698	1.14455	0.740064	0.383591	0.695819	0.0251419	-0.628718	down
gene-ZC3HAV1	649	490	626	431	262	171	347	2.53177	2.25861	2.9826	2.04889	1.28369	0.680567	1.41945	0.00153809	-0.818628	down
gene-TMED3	208	209	462	199	64	69	145	3.43303	4.07321	9.32205	4.00548	1.31219	1.16633	2.49723	0.000844057	-1.32963	down
gene-MYH8	2359	1642	1105	1677	2140	3851	2843	9.02544	7.42978	5.16816	7.82829	10.2879	15.1173	11.412	3.04388e-05	1.05588	up
gene-MYH4	5618	8259	3691	5502	14071	24014	15502	22.1707	38.5418	17.8057	26.4986	69.7607	97.2226	64.1844	1.78496e-10	1.8757	up
gene-MYH1	29078	139994	67146	40966	643191	726447	722665	110.967	631.839	313.345	190.715	3086.31	2844.45	2895.26	5.0113e-08	3.55145	up
Bos_taurus_newGene_184	313	683	752	635	267	256	269	1.52871	3.37963	4.0356	2.86585	1.1153	0.91496	0.889678	0.00498233	-0.933396	down
Bos_taurus_newGene_1196	110	107	129	69	23	30	42	1.89248	1.60059	2.19982	1.43242	0.349552	0.335859	0.538744	6.90164e-05	-1.47506	down
Bos_taurus_newGene_6872	10	6	22	52	99	196	101	0.080579	0.069485	0.291142	0.724059	1.44346	2.30722	1.17059	2.81712e-05	2.78006	up
gene-CPQ	164	181	113	98	21	72	69	1.62108	2.50832	1.36047	1.41418	0.252678	0.859258	0.85023	0.00666919	-1.15394	down
gene-RALGDS	968	496	602	663	261	319	530	6.42451	3.88954	4.86391	5.36791	2.16182	2.16844	3.6944	0.00999148	-0.643399	down
gene-DUSP22	584	746	615	752	1177	1376	1245	2.35603	3.55795	2.90568	3.75446	5.76665	6.20518	5.53667	2.88674e-08	1.15872	up
Bos_taurus_newGene_1836	186	148	138	115	146	263	177	1.36868	1.51902	1.51432	1.11256	1.74163	2.428	1.56984	0.0166599	0.674928	up
gene-CD14	286	170	421	189	118	150	156	2.49615	1.69532	4.42879	1.90832	1.22995	1.23754	1.6858	0.0494318	-0.654385	down
gene-MFAP2	561	433	693	552	161	171	300	11.7946	11.317	16.3274	13.6853	4.12817	3.4006	6.33151	1.56634e-06	-1.18178	down
gene-MFAP4	939	702	516	289	238	204	427	14.6579	12.9461	9.83299	5.50058	4.66718	3.25096	6.98979	0.0198024	-0.825701	down
gene-MFAP5	2442	1885	4439	2112	555	691	1381	60.1368	56.4851	137.618	65.2759	17.5798	17.9512	36.6689	1.25734e-05	-1.42665	down
gene-ZBTB37	532	333	390	290	161	158	224	0.661293	0.487854	1.06539	0.438629	0.250378	0.199783	0.291208	0.000350562	-0.829412	down
Bos_taurus_newGene_1446	51	31	40	32	39	75	61	0.486639	0.349849	0.509343	0.375118	0.488365	0.816744	0.649835	0.0310355	0.853115	up
gene-FUT8	500	550	414	308	199	142	218	3.84666	4.97593	3.92252	2.68784	1.87438	1.07675	1.71584	0.000349413	-0.98416	down
gene-CHRDL2	1424	1800	489	1529	616	841	381	18.4333	27.7569	7.76149	24.4961	10.1221	11.323	5.29331	0.0498171	-0.819712	down
gene-ARMCX2	177	157	150	111	52	92	70	1.61495	1.70179	1.61249	1.24399	0.591636	0.777377	0.668599	0.00733202	-0.805763	down
gene-ZFPM2	106	91	100	60	34	57	45	0.489708	0.495368	0.565838	0.339539	0.194008	0.267745	0.218804	0.0438183	-0.720049	down
gene-ZBED6CL	121	77	158	162	36	55	83	0.485703	0.363273	0.775386	0.7977	0.180786	0.224963	0.350746	0.0143744	-0.944489	down
gene-MYBPC2	115431	104633	60150	130767	200619	311543	244131	722	773.534	459.939	998.396	1576.77	1998.9	1602.33	6.5267e-09	1.54284	up
gene-MLXIP	20610	26387	11882	21838	38759	35956	31321	63.5581	96.2026	44.8137	82.1837	150.167	113.728	101.357	0.00014018	1.07985	up
gene-MAB21L1	49	26	27	42	74	85	91	0.456931	0.283785	0.308497	0.480806	0.871002	0.819349	0.899057	7.43416e-05	1.47489	up
gene-IQGAP2	190	223	271	114	63	21	62	0.741281	1.03256	1.29629	0.542885	0.306913	0.082264	0.251061	9.88586e-05	-1.7614	down
gene-KLHL33	2851	3155	2357	3273	3970	7466	3370	14.1093	19.3176	14.6462	20.1914	24.7977	39.303	18.0195	0.000440406	1.02293	up
gene-KLHL32	297	42	32	62	16	22	25	1.10323	0.182946	0.141311	0.278395	0.073503	0.081378	0.095114	0.00385007	-2.03957	down
gene-MADD	1283	1260	1419	1503	1911	1230	2109	5.33275	5.98555	6.92503	7.31371	9.45912	5.37411	8.94381	0.00750397	0.614805	up
gene-UBR2	3177	3388	3038	2865	3658	3696	4950	9.66296	12.1098	11.5826	10.66	13.8582	11.5319	15.6688	1.40794e-05	0.640381	up
gene-UBR3	20649	16900	16951	15153	19599	27190	22552	59.8109	57.3619	59.4496	53.0663	70.66	80.4591	67.8884	8.54108e-06	0.672045	up
gene-TPI1	30762	39559	23988	26984	42856	46410	52110	565.133	859.297	538.64	604.899	988.96	874.531	1004.27	1.65929e-05	0.883391	up
gene-FAM131B	388	153	109	162	91	45	91	2.17913	1.0135	0.74731	1.10882	0.641225	0.256052	0.53358	0.0136966	-1.11118	down
gene-FUCA2	228	279	264	147	102	110	138	2.85028	4.12373	4.03319	2.24507	1.60403	1.40955	1.7997	0.0120532	-0.729674	down
gene-CPE	607	431	372	205	60	116	127	4.70022	3.94873	3.52262	1.93025	0.582933	0.919592	1.02757	4.29975e-07	-1.75218	down
gene-FAHD1	3031	2924	2343	2907	3437	4740	3529	43.0333	49.0914	40.6579	50.3655	61.3032	69.031	52.5551	0.000116947	0.739225	up
gene-LDHA	59581	80961	45608	48723	79705	94973	116157	783.774	1259.16	733.329	782.124	1317.09	1281.53	1602.99	2.14563e-05	0.957881	up
gene-LDHB	10585	8607	15199	4452	5052	3837	4926	180.503	173.54	316.801	92.6369	108.19	67.1019	88.1111	0.016129	-0.791082	down
gene-ARHGAP20	60	50	76	71	17	33	12	0.181266	0.177964	0.301966	0.262951	0.064623	0.103059	0.037925	0.00583344	-1.36884	down
gene-RNASEH2A	306	219	338	280	350	676	636	3.46192	2.65308	4.78643	3.61568	4.51365	7.10401	7.85199	7.0863e-07	1.189	up
gene-ABCG1	6	35	22	6	100	64	55	0.019315	0.173729	0.084825	0.030459	0.532639	0.211546	0.204184	0.000729791	2.35818	up
Bos_taurus_newGene_2306	891	742	546	609	936	1132	828	5.53021	5.19509	4.11864	4.74281	6.70123	7.02875	5.11656	0.000972452	0.75091	up
gene-HSD17B1	78	89	74	103	47	21	36	1.15724	1.55352	1.34069	1.85779	0.868721	0.319653	0.550565	0.0169796	-1.0354	down
gene-LOC104969024	63	42	68	116	15	17	48	0.524143	0.411167	0.689291	1.18402	0.156999	0.140987	0.418677	0.0215622	-1.2544	down
gene-NMI	199	178	428	195	85	111	121	3.09827	2.73258	7.61643	3.65994	1.62797	1.7439	1.95395	0.00573807	-0.99971	down
gene-NDRG4	1085	474	583	333	295	256	220	7.93092	4.04027	5.26334	2.96472	2.6718	1.84796	1.66353	0.00696222	-0.940752	down
gene-F3	460	428	325	401	128	117	177	5.64516	6.22046	4.88069	6.01508	1.96977	1.4664	2.27323	1.59389e-08	-1.27314	down
gene-F2	76	94	25	96	21	12	5	0.822261	1.26805	0.321933	1.29478	0.270896	0.124583	0.049786	0.00111586	-2.20193	down
gene-TNXB	4614	3975	8968	3383	793	861	2526	8.39831	8.55474	19.9508	7.51391	1.8117	1.60609	4.82319	8.62663e-06	-1.72025	down
gene-ACO2	29837	31535	34118	20621	43254	50038	43027	250.895	313.547	350.66	211.585	456.877	431.591	379.556	7.38708e-06	0.914791	up
gene-CXCL14	423	332	194	313	478	368	370	5.93889	5.50615	3.31786	5.36004	8.41737	5.28864	5.44114	0.0278431	0.656299	up
gene-LDLRAD3	372	274	241	349	82	31	190	2.33041	1.96798	1.74187	2.14079	0.787952	0.687999	0.852664	0.00197701	-1.40413	down
gene-C10H15orf41	423	261	347	268	505	516	325	3.63706	2.86841	3.7944	2.8036	6.17915	5.00926	3.31541	0.00597568	0.773485	up
gene-PCDH7	853	603	724	411	218	288	520	1.64875	1.40894	1.76017	0.971954	0.522174	0.596088	1.02655	0.0140612	-0.694048	down
gene-USP38	2229	1885	1675	2079	2597	3724	3221	10.9935	10.9905	10.0968	12.5089	16.0855	18.8366	16.6631	1.17769e-08	0.946554	up
gene-CIART	592	846	470	364	889	1186	714	9.37486	15.7514	9.03555	7.01439	17.5898	19.3167	11.7946	0.00230049	0.982681	up
gene-KCNK12	116	43	77	56	13	44	28	1.58292	0.695795	1.28151	0.927133	0.223976	0.615914	0.390064	0.0290159	-1.10615	down
Bos_taurus_newGene_4183	106	208	46	48	38	6	14	1.25251	2.18223	0.418929	0.675244	0.324453	0.097014	0.16098	0.00501478	-2.06412	down
gene-TIAM1	44	64	91	47	30	18	16	0.135348	0.239021	0.344324	0.178419	0.117012	0.056932	0.052405	0.0184201	-1.2359	down
gene-DHDH	354	302	345	251	300	350	629	6.62924	6.69777	7.89447	5.74906	7.06684	6.72736	12.3811	0.00515794	0.669835	up
gene-PDE8A	1146	1893	1521	1430	2914	3827	3386	7.2309	14.2125	12.4359	11.5687	24.7752	26.6958	24.2667	9.74033e-10	1.41169	up
gene-PFN2	8919	3544	6648	4562	2210	3545	3586	96.4458	45.1935	87.8916	59.9355	30.4796	39.5846	40.736	0.0108024	-0.66167	down
gene-ENPP1	3634	2791	4699	3732	1655	1406	3157	14.8232	13.5073	24.8944	18.6391	8.80343	6.19773	13.4369	0.0166733	-0.618968	down
gene-ENPP5	108	202	283	166	58	50	55	0.641969	1.41744	2.06261	1.20692	0.430076	0.305386	0.39482	0.00010042	-1.55345	down
gene-PCP4L1	79	69	38	63	27	16	22	1.33873	1.37315	0.788406	1.29029	0.567149	0.263909	0.387365	0.00862827	-1.24038	down
gene-YWHAG	8875	9332	6590	7426	7998	12231	10626	144.406	179.547	131.063	147.446	163.476	204.146	181.381	0.00130921	0.598598	up
gene-BCL6	7600	4823	3098	7791	2501	3912	2052	22.8674	24.4409	9.91643	33.9744	13.4243	13.8301	10.6654	0.0216318	-0.767951	down
gene-BCL9	508	333	427	363	122	208	256	1.85899	1.48426	1.80548	1.67162	0.529434	0.753978	0.929259	0.000357562	-0.827624	down
gene-PTAFR	57	72	69	47	32	15	21	0.423969	1.16152	0.614995	0.536092	0.422326	0.144858	0.202711	0.0172457	-1.14601	down
gene-SCUBE2	661	310	679	723	292	1851	1150	2.29335	1.26477	2.90231	3.05246	1.27857	6.43551	4.17299	0.0152668	1.09731	up
gene-ZNF346	186	137	186	240	174	249	298	1.83593	1.57663	2.22836	2.86137	2.14325	2.54295	3.07785	0.0272674	0.589302	up
gene-CRISPLD1	137	109	86	45	13	27	55	1.08378	1.01377	0.824977	0.429251	0.128975	0.214976	0.452043	0.00783647	-1.36604	down
gene-HOXA10	0	0	0	2	400	263	613	0	0	0	0.031408	6.50428	3.48841	8.32958	8.19599e-21	9.97094	up
gene-ADAMTS2	1846	1301	2637	955	280	391	833	9.31191	7.76292	16.2636	5.87573	1.77344	2.02136	4.40933	1.53144e-05	-1.54089	down
gene-MME	882	691	765	328	849	760	1289	5.66181	5.24	5.99991	2.56774	6.80269	4.95637	8.61071	0.00720995	0.793229	up
gene-HMCN1	283	248	207	163	95	77	96	0.378107	0.392798	0.33679	0.26458	0.159353	0.105029	0.134697	0.00014508	-1.05935	down
gene-HMCN2	10517	7660	7582	7141	2862	2682	4717	15.3201	13.1923	13.4987	12.6929	5.23621	4.00558	7.20684	3.99534e-08	-1.02109	down
gene-ACBD5	2195	2224	2179	1615	2590	2438	2773	13.9258	16.526	16.8878	12.407	20.4455	15.8919	18.528	0.000470685	0.606112	up
gene-ZFAND2A	172	137	146	346	73	70	90	1.97178	2.05739	2.15105	5.07484	1.07965	0.868274	1.17181	0.00482685	-1.12953	down
gene-LOC107131209	764	537	1857	534	265	293	377	3.13418	2.60406	9.5327	2.71633	1.38398	1.23097	1.61717	0.00102912	-1.31581	down
gene-CRLF3	373	275	416	286	323	619	402	4.68562	4.09498	6.40128	4.39015	5.10403	7.99618	5.30169	0.0113413	0.666143	up
gene-DMXL2	196	120	201	152	59	50	108	0.409944	0.296596	0.514606	0.38654	0.15333	0.106692	0.237065	0.00306031	-0.970704	down
gene-INSC	102	109	27	83	113	165	164	1.03485	1.31614	0.324769	1.03086	1.44225	1.72242	1.75602	0.0119028	1.11832	up
gene-C23H6orf132	154	237	256	250	299	237	335	0.616941	1.11976	1.25232	1.21942	1.50053	0.973384	1.40726	0.0353879	0.615552	up
gene-HILS1	378	364	343	338	204	114	134	7.93636	9.04204	8.80595	8.67173	5.36375	2.44159	2.93574	0.00163664	-0.942039	down
gene-LOC104968411	86	38	81	26	39	48	308	0.181432	0.08264	0.174403	0.055053	0.086733	0.087312	0.601094	0.0405362	1.35439	up
gene-CPXM2	281	436	75	137	91	37	62	1.92122	3.5276	0.609685	1.1159	0.760915	0.254199	0.43067	0.00559282	-1.57838	down
gene-ADSSL1	17113	14539	13047	14429	16384	22881	19074	250.174	249.21	235.094	257.535	299.065	343.358	291.936	2.27455e-05	0.654871	up
gene-HVCN1	262	152	179	144	121	81	77	2.087	1.59653	1.6722	1.59487	1.16873	0.693385	0.621529	0.0481994	-0.670151	down
gene-L1CAM	150	148	247	200	91	31	118	0.660298	0.824976	1.41422	1.07893	0.501471	0.139624	0.547522	0.0266064	-0.975058	down
gene-COL6A2	20273	18164	37303	24934	7283	8349	12698	126.052	133.468	283.071	188.843	56.8434	53.2198	82.7339	5.92308e-06	-1.19014	down
gene-ZCCHC24	7524	7478	5576	6026	8379	8434	8140	35.3429	41.5359	32.123	34.5606	49.4309	40.6934	40.1785	0.000922316	0.593037	up
gene-TRA2A	2169	2159	1836	2289	1049	884	1459	24.8724	29.9979	25.9713	31.7251	15.4109	10.9358	16.794	0.000670055	-0.66111	down
gene-TFRC	17458	14594	14577	7518	17063	18597	20982	76.4963	75.5088	78.2126	40.2333	93.8386	83.4969	96.4034	0.00147355	0.749007	up
gene-GYS1	13236	11915	13152	12485	13188	18192	20893	85.8093	91.3365	104.219	98.7655	107.4	120.974	142.095	6.00167e-08	0.692772	up
gene-ENGASE	982	836	1125	965	323	379	456	8.79884	8.88978	12.229	10.5569	3.62577	3.45911	4.29318	7.30746e-11	-1.09522	down
gene-JSRP1	12191	12451	9202	10952	15949	16581	15780	223.952	270.45	206.609	245.506	368.035	312.445	304.102	8.00221e-06	0.790107	up
gene-LOC100141168	59	70	91	55	75	109	117	1.26449	1.77081	2.39479	1.43698	2.03317	2.40503	2.64939	0.0181196	0.779831	up
gene-P2RY6	108	75	53	68	36	36	41	0.971519	0.645321	0.470802	0.607873	0.349585	0.270325	0.313076	0.0489826	-0.741709	down
gene-WIPF1	1155	761	983	753	354	298	715	5.65738	4.40209	5.7425	4.50485	2.1787	1.49552	3.67454	0.0037247	-0.770498	down
gene-CHI3L1	206	150	175	249	8	33	32	2.71603	2.33223	2.81331	4.002	0.129077	0.436844	0.441469	1.965e-11	-2.79555	down
gene-BGN	2628	974	2448	1570	319	635	656	28.0675	12.3252	31.9117	20.4109	4.27921	6.92962	7.35276	3.72561e-07	-1.58049	down
gene-DFFB	643	503	575	780	211	317	396	6.36074	5.72694	6.93815	9.06457	2.62249	3.07308	3.97163	0.000602286	-0.797537	down
Bos_taurus_newGene_3650	537	305	265	331	163	66	288	1.61731	1.08608	0.973573	1.21443	0.614559	0.201162	0.906812	0.0468814	-0.813535	down
gene-OR51E1	48	62	102	45	79	118	197	0.384461	0.589561	1.00228	0.436277	0.801756	0.980832	1.67517	0.00286427	1.234	up
gene-C1QTNF3	3258	1714	1957	2330	732	1072	1722	25.055	15.7962	18.7972	22.0734	7.03134	8.47504	13.7588	0.00248955	-0.749386	down
Bos_taurus_newGene_4963	105	99	95	105	107	195	171	1.69579	1.88839	1.8679	2.06149	2.16537	3.23257	2.9038	0.00120753	0.878721	up
gene-SCD5	1329	300	791	172	62	52	107	11.9385	3.17834	8.67995	1.87709	0.691547	0.476126	1.00218	7.06221e-08	-2.84134	down
gene-PROS1	283	186	638	349	56	176	222	2.73932	2.12761	7.55038	4.11974	0.672694	1.7434	2.25271	0.0190096	-1.0773	down
gene-DAB2	1016	1055	1145	955	456	387	826	5.66401	6.86942	7.85222	5.83359	2.82791	1.96979	4.7859	0.00374114	-0.682936	down
gene-MYL6B	172774	52358	87456	26057	5428	5666	3182	5235.01	1874.77	3173.21	939.643	197.944	168.818	97.0113	1.80183e-09	-3.79479	down
gene-MFSD6	151	234	177	233	252	257	266	0.712643	1.31199	1.02205	1.34833	1.53489	1.25006	1.32614	0.0264632	0.622953	up
gene-TMEM119	67	33	68	36	11	16	14	0.632143	0.524473	1.1481	0.395801	0.16082	0.22166	0.129215	0.00146332	-1.62966	down
gene-OLFM1	13	51	19	22	54	114	87	0.32469	1.5369	0.572471	0.681546	1.74027	3.00783	2.34279	0.000684651	1.89796	up
gene-OLFM2	115	75	67	96	33	46	52	1.47065	1.1298	1.0441	1.49571	0.531516	0.596903	0.69533	0.026462	-0.766498	down
gene-KMT5C	222	180	266	256	112	132	124	2.28811	2.21566	3.22382	2.88179	1.55596	1.53047	1.45169	0.00957363	-0.657171	down
gene-TTN	429419	312053	287444	398597	375102	439065	561283	93.1833	80.0676	76.2392	105.546	102.251	97.8232	128.196	0.000308614	0.606336	up
gene-PDE3B	213	186	121	149	39	59	87	0.881761	0.910705	0.612663	0.753741	0.200987	0.249391	0.375355	0.000185762	-1.21232	down
gene-FAP	164	79	266	64	49	36	91	1.27762	0.718819	2.51607	0.60583	0.470081	0.280793	0.736347	0.0448661	-1.0408	down
gene-PAQR9	76	39	64	38	10	15	15	0.39189	0.235498	0.398062	0.236349	0.064828	0.216783	0.218148	0.000349462	-1.75943	down
gene-PAPPA	283	139	142	208	42	57	135	0.641378	0.372469	0.392136	0.575628	0.118241	0.13251	0.320154	0.00576979	-1.09495	down
Bos_taurus_newGene_249	1434	1167	495	971	130	426	721	4.07236	4.01509	1.92235	3.56138	0.465032	1.42337	2.46712	0.0127768	-1.07543	down
gene-RAD9A	215	163	280	193	89	91	168	2.21041	2.01234	3.51093	2.50157	1.1516	1.01432	1.85279	0.030095	-0.645487	down
gene-TMEM131L	1309	1878	1112	1954	1999	2468	2045	6.05482	10.2253	6.26149	10.9098	11.5863	11.6821	9.88625	0.00669764	0.718932	up
gene-MPPED2	207	125	54	64	36	27	56	2.12389	1.50978	0.67494	0.793488	0.462888	0.275563	0.60313	0.0150784	-1.23042	down
gene-PLA2G16	944	1625	1245	1246	2171	2186	1513	8.08071	18.4081	15.0467	16.0103	22.0181	22.2379	13.0254	0.0015562	0.89918	up
gene-PAPSS2	80	66	160	80	16	33	61	0.485657	0.471886	1.18325	0.586843	0.121614	0.204803	0.382426	0.0149647	-1.2049	down
gene-RASEF	225	43	30	118	0	0	10	0.866045	0.193784	0.137235	0.550975	0	0	0.037853	1.63765e-06	-4.78433	down
gene-FCHSD1	190	221	223	204	69	76	146	0.972773	1.348	1.42754	1.29707	0.441417	0.397264	0.794606	0.00204666	-0.898119	down
gene-CPA5	138	155	161	162	32	33	112	1.81101	2.60322	2.69213	2.65927	0.479731	0.449788	1.51827	0.00443299	-1.20656	down
gene-NHSL2	388	177	253	196	130	102	136	0.713953	0.383915	0.569995	0.440418	0.299266	0.191816	0.262711	0.0124139	-0.755295	down
gene-PIK3R3	238	322	243	296	379	238	464	1.16293	2.59157	2.01545	2.04986	3.16589	1.64751	3.43408	0.0288339	0.633905	up
gene-PIK3R4	3118	2505	2683	2713	3324	3924	3117	14.4761	13.8137	15.2192	15.3842	19.3836	18.6681	15.1983	0.000355216	0.600351	up
gene-PIK3R5	52	26	49	41	22	14	6	0.257172	0.148912	0.289582	0.250913	0.138821	0.070628	0.031593	0.0437397	-1.24663	down
gene-HIC1	397	550	272	462	184	262	243	1.66996	2.68385	1.46626	2.35679	0.943302	1.18056	1.10622	0.0285458	-0.637201	down
gene-TNFRSF25	133	59	158	143	59	31	73	1.52868	0.805993	2.32308	2.14329	0.890592	0.341856	0.908521	0.0376088	-0.919999	down
Bos_taurus_newGene_142	89	32	91	93	17	15	37	1.67954	0.709096	2.11088	2.13836	0.402402	0.278731	0.722582	0.00388569	-1.50057	down
gene-NCS1	245	193	173	176	54	80	75	1.12676	1.04994	0.973038	0.990276	0.309206	0.374996	0.359215	9.44409e-07	-1.24374	down
gene-CADM2	263	353	62	206	95	75	96	0.643602	1.02059	0.185363	0.613922	0.292452	0.188432	0.24601	0.0321955	-1.05646	down
gene-CADM4	126	119	212	102	227	171	197	1.33669	1.503	2.76481	1.33408	3.04081	1.87424	2.1965	0.0194319	0.784487	up
gene-ZNF618	369	188	189	246	58	156	166	0.918527	0.557942	0.573881	0.745559	0.177182	0.398219	0.430598	0.0360352	-0.740682	down
gene-ELK1	1279	1186	1384	1040	2313	2846	1779	10.8075	12.1395	14.0702	10.6535	24.488	24.714	15.6491	1.49139e-07	1.20201	up
gene-SLC43A2	7933	19021	12563	14207	21055	18481	16445	25.5903	78.4383	50.976	62.4927	86.3841	65.2751	56.7177	0.0206338	0.72986	up
gene-AP3S1	190	169	237	266	93	111	114	3.42231	3.51402	5.18017	5.81996	2.04656	2.11162	2.11803	0.00498157	-0.778625	down
gene-AIG1	400	306	422	273	136	187	239	6.76652	5.64608	9.10288	5.67019	2.89512	3.28067	4.19265	0.00370856	-0.662216	down
gene-TBX3	828	575	666	645	271	241	602	4.63869	3.85404	4.57122	4.47139	1.89606	1.37308	3.57664	0.0176055	-0.648593	down
gene-TBX1	154	319	85	127	45	30	55	1.65684	4.07591	1.12058	1.67464	0.60134	0.329629	0.623172	0.000391722	-1.74706	down
gene-TMCO3	4137	3245	2036	4006	5551	3789	4041	32.9861	30.504	19.7553	38.8697	55.5454	30.9136	33.706	0.0143183	0.705714	up
gene-P4HA2	1370	869	2120	1082	667	607	949	13.8492	10.1057	26.3509	13.116	8.40724	6.10947	10.1213	0.0303099	-0.624056	down
gene-RRAGD	5531	4436	3388	3172	5209	5614	6386	30.652	28.9404	22.851	21.3528	36.1829	31.7752	36.9641	8.22948e-05	0.740253	up
gene-ABHD3	396	217	324	212	116	152	158	4.7636	3.08394	4.7574	3.10973	1.74361	1.86882	1.99189	0.00379291	-0.749037	down
gene-ABHD2	1685	945	1382	1532	382	786	961	7.47189	5.27944	8.03997	8.08109	2.15238	4.40935	4.90174	0.0045028	-0.746333	down
gene-RPUSD1	114	99	92	100	46	51	44	1.29892	1.36589	1.31003	1.41447	0.629521	0.593098	0.559365	0.00642266	-0.840722	down
gene-DNM1	434	347	525	435	94	122	182	2.74562	2.77996	3.91019	3.647	0.7212	0.735942	1.24162	8.15726e-10	-1.48697	down
gene-GPR157	1319	1450	1293	1540	248	509	403	8.48193	11.0275	10.1675	12.0893	2.00439	3.35449	2.71935	2.39982e-12	-1.62894	down
gene-GPR153	888	536	877	513	175	179	338	5.0454	3.59788	6.08573	3.55726	1.24386	1.04236	2.00978	4.14376e-07	-1.36835	down
gene-SCML2	105	84	107	114	30	26	69	0.599496	0.566382	0.748334	0.796535	0.215453	0.152641	0.410843	0.00563392	-1.08482	down
gene-IKZF4	311	282	234	304	254	372	476	1.44081	1.35653	1.32859	1.48251	1.46637	1.77013	2.25038	0.00555751	0.60395	up
gene-ITIH5	2408	1822	2932	1624	1060	1016	1582	15.9848	14.2994	23.7915	13.1537	8.83896	6.91642	11.0146	0.00722525	-0.599588	down
gene-CAMK1D	401	558	431	374	24	87	210	1.33599	2.19909	1.75321	1.52168	0.100183	0.297257	0.733012	6.45219e-05	-1.90132	down
gene-CHPF	1100	1080	1047	1199	546	447	601	8.27683	9.60823	9.63467	11.0104	5.16384	3.44607	4.74378	2.37429e-05	-0.80122	down
gene-SOBP	313	302	191	179	96	152	137	2.43581	2.85221	1.80244	1.70292	0.943147	1.21993	1.10945	0.0177132	-0.688715	down
gene-WDR17	328	312	450	343	106	132	130	1.77582	2.03374	3.01752	2.28327	0.715347	0.738431	0.73353	4.02209e-08	-1.29685	down
gene-CCDC190	84	56	43	50	10	21	20	1.00104	0.780657	0.618853	0.760367	0.140531	0.253114	0.250232	0.00108401	-1.52901	down
gene-AGK	332	269	308	250	138	138	198	2.96602	2.62142	3.3644	2.72236	1.53383	1.16244	1.85403	0.00230668	-0.624808	down
gene-APPL1	1027	857	1056	780	946	1470	1431	10.3036	10.1701	12.9516	9.55152	11.9173	15.1258	15.0581	3.2575e-05	0.708566	up
gene-STARD9	2128	1056	1902	1358	580	626	936	3.29582	1.94272	3.71552	2.55356	1.19948	0.981757	1.51517	6.95114e-05	-0.919343	down
gene-BOC	446	330	393	502	99	213	195	1.944	1.93937	2.40674	2.65294	0.581372	1.06981	1.00554	6.9352e-05	-1.07912	down
gene-BCL7A	415	257	354	266	329	582	611	2.52056	1.85152	2.64031	1.96834	2.50474	3.63465	3.91016	9.44129e-05	0.894139	up
gene-FBXL4	1275	1125	665	1212	1868	2456	1119	11.4638	11.9574	7.30082	13.2988	21.1082	22.668	10.563	0.00115583	1.05397	up
gene-PUS10	515	385	460	413	192	233	306	3.11086	2.76869	3.29066	2.94107	1.40235	1.44215	1.87353	0.000477826	-0.618824	down
gene-TRIM45	1292	903	1250	736	522	563	286	12.0696	9.97559	14.2754	8.3864	6.12348	5.39431	2.79637	0.00444542	-0.880639	down
gene-SLC25A42	1938	1077	1550	1008	628	665	857	14.9564	9.76338	16.3601	9.46271	6.0175	5.22352	6.93128	0.00129612	-0.69033	down
gene-DCAF6	9022	6573	6168	8673	8068	14038	10385	60.9534	52.8281	50.6368	71.6811	68.1166	96.4299	72.9155	0.000337432	0.761864	up
Bos_taurus_newGene_5843	100	266	178	73	15	0	0	1.19963	3.76371	2.71237	1.06909	0.215359	0	0	0.0065541	-4.51231	down
gene-ARHGAP28	737	353	406	303	144	239	276	2.59999	1.47315	1.74928	1.3021	0.637965	0.863672	1.02234	0.00903502	-0.775356	down
gene-TMEM266	672	707	497	454	982	1302	914	6.30231	7.84444	5.71288	5.04455	11.6134	12.5366	9.00454	1.85881e-06	1.14314	up
gene-VCPIP1	1325	1263	1482	1169	1155	1958	2453	3.70581	4.17402	5.06623	3.98769	4.05492	5.61677	7.19708	0.000310238	0.720747	up
gene-WFIKKN2	2410	1975	1292	2136	2214	2645	2890	16.6648	16.1409	10.9432	17.9875	19.1983	18.7598	20.9349	0.00183358	0.656063	up
gene-EXTL1	2578	720	1009	728	394	550	615	15.6618	5.79289	7.71621	5.57738	2.9719	3.54838	4.15381	0.0075161	-0.982551	down
gene-ZNF180	182	118	152	124	80	69	85	1.32476	1.01431	1.35312	1.10135	0.729714	0.515452	0.648562	0.0265726	-0.610716	down
gene-COQ8A	19345	14815	19116	16032	20471	26476	20071	164.649	147.79	187.26	165.226	218.494	220.574	168.871	0.000251785	0.638518	up
gene-SORBS3	4353	3984	5303	4873	2322	2230	3126	33.3101	35.7512	50.0158	45.1159	21.7632	16.7078	24.517	0.000469207	-0.610958	down
gene-ZSWIM1	119	87	91	107	127	94	214	1.33505	1.18269	1.28425	1.41783	1.7899	1.11736	2.53994	0.017379	0.758893	up
gene-ABTB2	207	178	173	277	239	277	440	0.968282	0.982122	0.987055	1.58214	1.40032	1.32893	2.15854	0.00236654	0.830369	up
Bos_taurus_newGene_955	66	93	22	54	105	95	103	0.298312	0.494782	0.120817	0.294639	0.597118	0.440269	0.488847	0.0285633	1.0425	up
gene-TC2N	251	108	173	106	38	33	48	1.391	0.703884	1.16765	0.712679	0.26486	0.183597	0.278025	4.06604e-06	-1.72474	down
gene-GADL1	2951	3010	1688	1551	3964	3510	7226	20.1665	24.2731	14.1799	12.9735	34.0452	24.5384	51.7341	3.98109e-06	1.32434	up
gene-TGFBR2	2736	2020	3097	2457	877	1184	1996	14.5331	12.8084	19.4536	15.756	5.93163	6.50621	11.2501	0.00161141	-0.714113	down
gene-TGFBR3	5090	4242	6198	3878	1869	2318	2818	19.0643	18.9806	28.757	17.7183	8.90797	9.13612	11.1938	7.37834e-06	-0.810376	down
gene-ZBED8	93	118	136	96	52	44	78	0.733711	1.10799	1.31163	0.90345	0.510822	0.342579	0.644554	0.0406175	-0.69957	down
gene-LOC100196897	171	109	83	152	50	57	59	5.11337	3.83837	3.04332	5.55036	1.85531	1.75456	1.8499	0.00551202	-0.955018	down
Bos_taurus_newGene_3253	68	142	55	67	178	210	57	0.466236	1.16007	0.690257	0.790108	1.54474	1.83452	0.457411	0.0347668	1.13282	up
gene-CTSH	943	865	1111	933	434	569	509	15.5257	16.8483	22.38	18.7511	8.97034	9.61845	8.80005	0.000124479	-0.680429	down
gene-CTSK	1475	1337	1551	1396	533	530	916	16.335	17.3311	20.9436	18.5471	7.54703	6.02274	10.5462	1.83257e-06	-0.89549	down
gene-CMTM7	139	113	121	139	55	66	84	2.7465	2.67173	2.92149	3.44227	1.38626	1.35277	1.70803	0.0139863	-0.66363	down
gene-CMTM3	420	236	313	304	135	120	176	3.31367	2.1882	3.02417	2.9151	1.34215	0.961354	1.45535	0.000230206	-0.882939	down
gene-ARFGEF3	677	236	444	214	92	120	85	1.11606	0.458359	0.892596	0.429416	0.188938	0.202197	0.146598	1.13399e-05	-1.67762	down
gene-ABHD14B	601	358	464	500	258	205	306	6.39621	5.18332	7.14856	6.42993	3.77368	2.6433	3.92496	0.0049593	-0.640085	down
gene-HNMT	579	61	140	98	35	59	72	7.26614	0.868228	2.08455	1.43609	0.511664	0.739363	0.906594	0.00672946	-1.67708	down
gene-SLC5A6	425	1218	1194	747	1490	757	2337	3.13177	10.715	10.7882	6.75547	13.9497	5.71017	18.2386	0.0178565	0.978374	up
gene-SLC5A3	3304	914	1522	882	325	333	627	6.73634	2.21058	3.79961	2.19271	0.842201	0.701961	1.38386	1.34435e-05	-1.67277	down
gene-LOC788425	21	42	51	63	49	98	77	0.200136	0.468751	0.59502	0.728552	0.583947	0.956525	0.773736	0.0469865	0.965016	up
gene-SLC6A8	3267	3646	2178	2717	4246	3548	4313	32.3296	42.6705	26.3415	32.816	52.7896	36.0179	44.7819	0.00127557	0.716757	up
gene-SLC6A6	31	169	158	63	24	14	48	0.117541	0.794757	0.739527	0.291422	0.111846	0.054084	0.189427	0.00892899	-1.69181	down
gene-SLC6A2	150	77	93	72	18	15	46	1.09022	0.651967	0.816628	0.638302	0.150512	0.09983	0.350252	0.000302168	-1.66085	down
gene-L2HGDH	637	426	521	410	591	695	951	4.49997	3.55285	4.49335	3.53272	5.23797	5.03187	7.0458	4.85336e-06	0.830085	up
gene-NEDD4L	2166	2202	1644	2363	3117	4032	2005	6.74278	8.22154	6.42757	9.00944	12.299	13.7329	6.69602	0.00342273	0.825574	up
Bos_taurus_newGene_1475	595	234	322	345	103	67	252	4.07155	2.1451	2.68186	2.88399	0.839386	0.440971	1.89661	0.00375929	-1.17867	down
gene-STX11	83	53	81	78	25	36	32	0.814217	0.639888	0.777907	0.892916	0.248041	0.413016	0.259556	0.0074692	-0.99497	down
gene-ADAMTSL4	3413	3701	3855	2677	1382	1222	1581	18.262	23.8186	25.5716	17.7138	9.40831	6.81635	8.94943	3.72485e-08	-1.03172	down
gene-ITGA11	595	514	594	436	52	99	222	2.68338	2.74042	3.27553	2.39911	0.290223	0.458122	1.049	4.17233e-08	-1.91956	down
gene-ATF4	41536	48708	35432	35137	63183	73223	47680	677.158	938.979	706.008	699.087	1293.96	1224.55	815.576	0.000164271	0.888302	up
gene-ATF5	397	347	389	261	139	163	167	4.52646	4.39233	5.2755	3.71355	1.84244	1.89097	1.8756	3.166e-05	-0.895969	down
Bos_taurus_newGene_1864	2599	3120	3601	1211	304	122	517	6.17735	7.98427	9.89254	3.88859	0.808377	0.26321	1.14643	1.60974e-11	-2.83372	down
Bos_taurus_newGene_5181	368	244	342	618	103	152	111	13.0158	7.16066	14.8065	22.5298	3.18933	3.85117	2.87758	4.17619e-05	-1.43808	down
Bos_taurus_newGene_5180	66	15	109	79	4	11	33	0.71829	0.190357	1.47772	1.06392	0.04233	0.178953	0.512428	0.0109693	-1.90626	down
gene-AGPAT5	9595	8501	6756	7467	8820	9944	12993	58.5961	61.4237	50.405	56.6458	67.6797	62.29	83.2849	2.31969e-05	0.635325	up
gene-MDFIC	596	332	460	447	203	254	289	3.75126	2.47204	3.52994	3.41652	1.6053	1.61139	1.89487	0.00260297	-0.625528	down
gene-PFKFB4	12337	11387	6254	14663	11601	18459	15998	88.7955	90.9771	54.0434	126.264	98.6906	133.481	117.805	0.011192	0.69902	up
gene-PFKFB2	961	1019	1174	1056	439	549	565	6.25103	8.14154	9.69813	8.65126	3.5416	3.80073	4.02029	5.88999e-06	-0.779862	down
gene-CD44	968	587	1314	725	299	308	417	10.6281	7.51849	17.8361	9.67497	4.13134	3.45355	4.88143	2.12516e-05	-1.14058	down
gene-C4H7orf57	216	62	94	95	27	56	56	2.66192	0.892033	1.41035	1.41986	0.408469	0.699662	0.716684	0.0184157	-1.06628	down
gene-STXBP5L	97	15	43	47	6	22	5	0.25151	0.043636	0.134303	0.146445	0.017741	0.056932	0.011376	0.0122549	-1.89183	down
gene-ZBTB44	2799	2363	1999	2151	2610	3653	2994	7.1705	7.22791	6.22297	6.64517	8.57096	9.77915	8.13991	8.13571e-05	0.668636	up
gene-EML5	222	174	116	202	79	75	133	0.557639	0.512935	0.354333	0.617217	0.24955	0.192712	0.373415	0.0375251	-0.662471	down
gene-TRAF4	487	289	265	385	514	497	439	5.59476	3.9127	3.71092	5.35392	7.39668	5.85278	5.29376	0.00446332	0.728904	up
gene-TRAF2	1229	1158	1249	1411	665	592	818	10.8425	12.0827	13.4758	15.1952	7.3652	5.35012	7.57116	0.000663434	-0.618227	down
gene-RABGGTA	1911	1537	1371	1388	1918	2438	2197	23.1058	22.0358	20.3328	20.5302	29.2253	30.269	28.012	1.19268e-06	0.75826	up
gene-DACT2	121	195	272	88	62	47	98	1.00852	1.92771	2.78116	0.896278	0.648069	0.398529	0.852618	0.0167739	-1.06353	down
gene-DACT1	254	126	159	187	71	122	108	1.59057	0.930805	1.22182	1.43001	0.551094	0.782829	0.709336	0.0459175	-0.597564	down
gene-APBB2	2604	1698	1854	2385	2255	3237	3285	10.6163	8.52742	9.24838	12.3295	12.4364	15.4317	15.7951	8.14111e-05	0.703259	up
gene-ATP2A1	313716	333887	143916	276758	300875	388432	378369	2074.37	2611.55	1162.75	2233.74	2498.29	2634.77	2625.08	0.0128231	0.663056	up
gene-SMAD3	2313	1989	1179	2029	1062	871	1005	12.6049	12.7523	7.80094	13.1598	6.98765	4.96548	5.56313	0.00811959	-0.663331	down
gene-SMAD7	372	562	386	884	796	1385	945	3.09763	5.5104	3.92711	9.08195	8.28877	11.7882	8.22453	0.00115124	1.14413	up
gene-SELENON	1615	1459	1993	1343	837	645	1055	8.28413	8.849	12.4918	8.40587	5.39264	3.39126	5.67346	0.00178874	-0.66723	down
gene-SELENOO	2133	2597	2404	2066	3522	2559	3212	21.0231	30.2649	28.951	24.8389	43.6009	25.8662	33.206	0.00123351	0.699412	up
gene-KCNG2	14	2	0	12	121	104	85	0.185151	0.032641	0	0.187482	2.11665	1.48005	1.23433	2.61872e-08	4.20315	up
gene-SELENOW	8668	9687	9400	8511	14255	16956	10637	207.678	274.432	275.268	248.837	429.032	416.73	267.349	7.31722e-05	0.898575	up
gene-PTPN6	140	91	125	130	23	80	55	1.47111	1.13045	1.55563	1.6693	0.284033	0.816995	0.575313	0.0153375	-0.977123	down
gene-LNP1	115	58	85	74	37	35	49	1.053	0.606371	0.925294	0.803537	0.392566	0.400361	0.510838	0.0309255	-0.774216	down
gene-SETD7	11937	11858	14495	11222	16311	20520	18990	38.1582	44.8202	56.6335	43.775	65.4981	67.2843	63.6835	9.73749e-08	0.842199	up
gene-SETD3	3543	3065	3026	3882	3376	5270	4259	29.8386	29.4535	30.3651	39.5154	35.6156	43.7926	36.8388	0.00137955	0.595999	up
gene-CLCF1	661	308	580	336	167	104	390	8.43505	4.44457	9.26726	5.27843	2.49077	1.27034	5.0306	0.0277939	-0.865917	down
Bos_taurus_newGene_6651	186	67	126	137	60	67	56	3.08231	1.26142	2.48928	2.73015	1.2139	1.13811	0.962976	0.0353269	-0.791022	down
gene-ABCD1	1229	1143	1030	1029	1346	1708	1657	8.02233	8.82145	8.21513	8.19035	11.0349	11.4375	11.3435	5.57331e-08	0.757757	up
Bos_taurus_newGene_3027	38	34	45	54	26	180	71	0.558118	0.607745	0.835772	1.01492	0.481197	2.82153	1.12355	0.0222051	1.32446	up
Bos_taurus_newGene_1415	2325	838	392	1383	12	16	30	12.1502	5.55959	2.44866	9.04653	0.04212	0.048642	0.192182	7.85818e-32	-5.74536	down
gene-ARC	22	59	28	168	127	209	143	0.166011	0.545728	0.267586	1.65378	1.3093	1.85232	1.19003	0.0282155	1.40844	up
gene-ARX	34	7	42	28	129	152	97	0.195644	0.046713	0.293301	0.193864	0.932097	0.897943	0.586314	1.72181e-06	2.48211	up
Bos_taurus_newGene_4797	113	38	34	96	21	24	36	2.11158	0.882203	0.769555	2.04641	0.391088	0.481681	0.610224	0.0364711	-1.12455	down
Bos_taurus_newGene_2080	81	262	94	100	16	0	8	1.052	3.63859	1.26368	0.842866	0.192277	0	0.04757	1.1643e-06	-3.7767	down
gene-ACAT2	171	101	161	108	30	66	97	2.64838	1.83304	3.0812	1.94318	0.531776	1.04175	1.57858	0.0230003	-0.855067	down
Bos_taurus_newGene_3978	56	69	109	145	234	321	81	0.654897	0.605504	1.34783	1.87513	2.66121	3.75797	0.787783	0.0055156	1.44682	up
gene-ATP10A	126	213	154	177	63	77	125	0.552159	1.09926	0.821343	0.936409	0.339484	0.341873	0.569034	0.0321919	-0.717936	down
gene-C2	43	39	118	62	9	6	0	0.373483	0.371012	1.28394	0.675093	0.090027	0.049813	0	3.04085e-05	-3.37555	down
gene-TIGAR	243	553	384	372	546	521	745	1.0168	2.97664	2.11324	1.90747	2.94398	2.52697	3.30552	0.00532097	0.86004	up
gene-SLC8A1	344	218	238	245	100	110	227	1.28026	0.983731	1.08331	1.11032	0.468291	0.419763	0.884353	0.0322253	-0.615724	down
gene-PIK3IP1	398	478	550	673	975	890	846	4.05143	5.75629	6.84502	8.36937	12.477	9.29851	9.03693	7.73755e-05	1.04505	up
gene-ADAM8	106	38	100	76	24	34	52	0.710898	0.298954	0.816845	0.619773	0.192534	0.233972	0.361996	0.047792	-0.884858	down
gene-PDIA4	2295	1690	2760	1743	886	911	1442	22.2823	19.4058	32.7507	20.6497	10.7968	9.06503	14.6814	0.000562501	-0.732936	down
gene-OAF	613	712	733	738	273	283	392	6.57333	9.02248	9.60787	9.65421	3.67325	3.10912	4.4017	4.89368e-06	-0.911265	down
gene-ELN	8329	3173	10189	2699	1641	1659	3808	55.9228	25.3654	82.879	22.0403	13.7617	11.4474	26.4457	0.0490587	-1.12335	down
gene-TRAF3IP1	282	281	356	295	343	409	410	1.51893	1.86305	2.4425	2.01875	2.41185	2.35331	2.40912	0.00227008	0.602784	up
gene-AGBL1	2631	3580	2412	2334	958	1801	582	9.58769	15.4267	10.7427	10.3762	4.38353	6.72956	2.22388	0.00384204	-1.02492	down
gene-NPTN	3286	2382	2868	2589	1218	1407	1882	35.6743	29.6641	36.3011	33.8548	16.2338	15.1916	20.6679	3.42538e-06	-0.642255	down
gene-STXBP2	46	66	102	93	133	194	140	0.557533	0.958055	1.53539	1.39551	2.04804	2.45186	1.79725	0.000910875	1.2624	up
gene-PLCD1	930	664	1110	700	355	450	561	8.17429	6.92253	11.9716	7.53981	3.92915	4.06761	5.17301	0.00202241	-0.656978	down
gene-CPT2	1952	1246	1997	853	590	844	964	18.8296	14.2366	23.4642	10.0405	7.11537	8.33377	9.56628	0.0133609	-0.66449	down
gene-CHRNA1	6570	4716	5863	7047	2674	4213	2872	41.9771	35.6303	45.7842	54.9415	21.4564	27.6091	19.2459	0.00341255	-0.634488	down
gene-PFKM	49427	65132	33629	54488	67838	92081	94045	406.271	632.686	338.028	546.846	699.849	775.86	810.824	4.28178e-05	0.973567	up
gene-PFKP	734	575	1070	499	364	244	537	6.50821	6.03545	11.5994	5.3722	4.05452	2.21344	5.00849	0.0337624	-0.665653	down
gene-PGK1	11741	14138	9858	12101	18653	28495	30435	149.829	213.344	153.768	188.448	299.022	373.007	407.467	3.15752e-12	1.33894	up
gene-FBN3	81	57	100	37	0	15	26	0.188798	0.156145	0.28338	0.104907	0	0.035041	0.062221	0.00542241	-2.16675	down
gene-NT5E	177	154	194	104	40	45	104	1.14271	1.17649	1.53468	0.821556	0.323336	0.296039	0.703973	0.0030058	-1.10444	down
gene-ATXN1	924	985	853	754	1170	1442	952	5.26575	6.63523	5.94105	5.23936	8.37222	8.42798	5.69022	0.00172527	0.71037	up
gene-BCOR	688	416	571	638	455	833	1075	2.51957	1.77786	2.60625	2.80497	2.07179	3.13725	4.11655	0.00738487	0.666146	up
gene-MSC	59	39	36	62	16	18	27	1.2053	0.942456	0.888576	1.55177	0.387835	0.368496	0.570403	0.0269687	-1.0296	down
gene-RNF130	1575	1104	993	1153	1333	1875	1376	24.623	20.3996	18.9589	21.8942	26.1676	30.0662	22.5601	0.00256241	0.614608	up
gene-SHROOM3	165	56	135	81	277	305	428	0.566921	0.227919	0.616455	0.362999	1.20038	1.16974	1.66762	1.45875e-08	1.89157	up
gene-LOC407171	51	38	28	75	10	12	9	0.752891	0.657872	0.511358	1.34755	0.181363	0.1796	0.133969	0.000793076	-1.95782	down
gene-KCNMA1	1669	1229	2263	1230	432	667	695	4.61936	4.1428	8.33378	4.60576	1.55208	1.94773	2.3887	1.07715e-06	-1.17424	down
gene-CERCAM	1057	701	1250	678	147	271	468	10.5602	8.28236	15.2683	8.26858	1.84112	2.7719	4.9032	6.07852e-06	-1.43458	down
gene-PTK2B	138	112	139	94	47	38	91	0.761911	0.732595	0.969073	0.634985	0.326581	0.211662	0.52903	0.0215845	-0.809182	down
gene-PKM	55556	101934	49226	60266	83802	126781	137878	519.178	1126.54	562.364	687.29	983.777	1215.56	1351.91	0.000255119	1.0142	up
Bos_taurus_newGene_6347	147	154	117	91	47	41	19	2.34389	2.96315	2.42332	1.92879	0.918404	0.749723	0.294719	0.000501337	-1.52358	down
gene-ADARB1	734	1110	979	1016	1608	903	1097	2.5325	4.51962	4.1226	4.25562	6.9515	3.18698	3.96142	0.0441028	0.608101	up
gene-CSNK1B	396	395	338	370	216	144	264	2.03965	2.77441	2.36796	2.42893	1.6243	0.953463	1.69341	0.0169638	-0.596083	down
gene-PLPP5	544	407	485	395	298	141	279	6.79834	5.94623	7.37716	5.96606	4.69943	1.7711	3.62054	0.0286696	-0.649667	down
gene-PLPP3	3407	2849	2648	2692	1009	1247	1876	49.4905	48.9368	47.0238	47.7207	18.4134	18.5809	28.5867	5.19371e-07	-0.842654	down
gene-HEPH	173	106	114	88	38	40	77	0.882604	0.639258	0.711911	0.548947	0.234713	0.205932	0.397797	0.00583633	-0.974904	down
gene-PLAC9	452	454	539	441	106	107	195	9.36938	11.1197	13.6649	11.1644	2.75161	2.27003	4.23937	5.22054e-11	-1.5681	down
gene-SLC2A10	52	39	87	46	23	14	33	0.525181	0.46753	1.08149	0.568779	0.283683	0.146606	0.353619	0.0437176	-1.01568	down
gene-SPAG8	335	172	127	166	98	100	75	4.04444	2.44111	1.87344	2.41055	1.46534	1.2114	0.930458	0.0233386	-0.82702	down
gene-RRBP1	2060	1806	2377	1490	853	861	1226	8.83182	9.15142	12.5148	7.70819	4.54227	3.73863	5.52247	0.000104358	-0.731975	down
Bos_taurus_newGene_973	29	9	37	24	53	35	45	0.293799	0.429599	0.472604	0.298985	0.703922	0.381494	0.491683	0.0423661	1.13579	up
gene-PDXP	245	244	142	218	281	263	269	2.8921	3.41249	2.04747	3.14857	4.1755	3.18488	3.32954	0.0217196	0.621601	up
Bos_taurus_newGene_2715	67	42	69	30	11	8	20	0.773309	0.56895	0.976342	0.420931	0.149966	0.087686	0.236064	0.00132646	-1.75	down
gene-GEM	990	885	463	478	115	174	242	9.64799	10.2372	5.50718	5.69267	1.36467	1.70922	2.44829	2.1401e-08	-1.7583	down
gene-CAV3	2780	2510	2695	1504	1033	1184	1181	69.256	73.9464	82.066	45.7067	32.3261	30.2417	30.8661	0.000179072	-0.799251	down
gene-ARG2	385	165	112	79	45	50	29	6.23722	3.1484	2.20461	1.56149	0.909695	0.817794	0.488473	0.00040326	-1.8243	down
gene-RBM20	1995	1511	858	1356	2696	2451	4623	4.75223	5.86874	2.49659	6.16661	12.2312	11.4555	17.7953	1.27242e-07	1.42944	up
gene-THSD1	279	123	201	237	84	103	151	2.19468	1.13519	1.94666	2.26412	0.842086	0.835205	1.23284	0.0357259	-0.653726	down
gene-PCDHB11	72	92	93	43	20	17	22	0.564807	0.84993	0.893322	0.411493	0.195222	0.131683	0.1763	0.000252875	-1.67363	down
gene-CDC34	10409	8578	6374	10380	15731	13931	9485	153.016	149.468	114.301	186.256	292.019	210.926	146.538	0.00205152	0.846296	up
gene-SPON1	726	938	891	976	203	251	430	4.11795	6.29401	6.1838	6.75684	1.44577	1.45767	2.55896	3.72476e-08	-1.37858	down
gene-SPON2	1039	896	1661	912	408	515	499	18.3899	18.7571	35.9336	19.7044	9.06021	9.3369	9.25632	6.45291e-05	-0.995006	down
gene-LOC107131684	62	35	55	47	19	20	29	1.06703	0.768658	1.10478	1.03558	0.406336	0.343576	0.580902	0.0408859	-0.880886	down
Bos_taurus_newGene_6968	229	196	160	164	62	100	150	1.41841	1.43592	1.207	1.23741	0.477288	0.632249	0.973824	0.0305798	-0.627338	down
gene-LRRN4CL	1053	767	1071	998	387	492	750	11.4139	9.83298	14.1881	13.1985	5.26162	5.47046	8.52441	0.00244259	-0.613041	down
gene-KCP	314	203	178	216	98	61	182	1.01826	0.74823	0.755028	0.888985	0.367343	0.186348	0.662048	0.0306155	-0.763651	down
gene-TNC	633	493	4124	547	29	138	404	1.79351	2.12303	15.3291	2.1694	0.100531	0.400048	1.51746	0.0109047	-2.79816	down
gene-ANXA1	1092	909	1587	1010	277	412	606	17.9788	17.6833	31.9384	20.2924	5.72358	6.95658	10.4551	2.96595e-06	-1.19532	down
gene-ATP8B4	58	67	141	89	4	20	55	0.223946	0.306159	0.671177	0.423209	0.019587	0.07968	0.223833	0.0138636	-1.61968	down
gene-ATP8B2	642	498	725	542	248	269	445	2.70926	2.46767	3.75217	2.78636	1.29586	1.14335	1.97814	0.00195532	-0.674713	down
gene-GGCT	61	64	58	66	13	12	24	1.15638	1.43452	1.35141	1.52525	0.294635	0.224553	0.477316	0.000106787	-1.70302	down
gene-GJA1	637	589	627	380	249	215	220	4.74888	5.18815	5.71069	3.45621	2.32824	1.64261	1.71764	4.38237e-05	-1.0099	down
gene-LRRC20	3242	3061	2244	2690	3027	5154	2288	24.6536	27.4903	20.9431	24.9398	28.8981	40.2097	18.2481	0.0385111	0.589985	up
gene-LRRC27	90	144	160	71	346	54	205	0.757672	1.43181	2.04771	0.731895	4.21324	0.468964	2.07174	0.0486153	1.10906	up
gene-SCIN	402	348	406	225	146	115	212	3.17444	3.24693	3.91538	2.16932	1.44757	0.92697	1.75211	0.0017648	-0.87835	down
gene-SLC35A5	1984	1820	1692	2066	1032	723	1318	9.06358	10.2407	9.92242	11.2239	6.25888	3.53411	6.17936	0.00336604	-0.634291	down
gene-AMPD1	3043	4926	2942	2903	8256	8909	7433	30.4031	58.1957	35.9303	35.3977	103.635	91.3104	77.912	4.49864e-09	1.50706	up
gene-EDA	334	459	272	308	190	180	199	1.53629	2.50071	1.51947	1.74397	1.18872	0.840893	0.958329	0.0253274	-0.601047	down
gene-CYP1A1	752	1190	571	799	1080	1097	1496	6.51642	12.2029	6.0472	8.45321	11.7713	9.76434	13.6185	0.00339936	0.794816	up
gene-LOC784058	161	91	104	99	53	63	72	5.48127	3.66473	4.30023	4.11565	2.24306	2.1763	2.57597	0.0484712	-0.59523	down
gene-SLC18B1	399	202	365	290	123	143	222	3.5745	1.96853	4.15544	2.91389	1.26706	1.20822	1.92376	0.00956243	-0.704225	down
gene-ARHGEF37	144	234	211	244	181	497	237	1.5433	2.97079	2.76864	3.1914	2.44543	5.47981	2.66799	0.0410832	0.776026	up
gene-ZNF469	51	70	77	80	10	18	30	0.074102	0.120706	0.137731	0.168914	0.01784	0.030605	0.045756	0.000462296	-1.65145	down
gene-PC	522	650	581	756	837	1059	1211	2.92352	4.26778	3.92071	5.1596	5.89107	6.03573	6.86403	7.67078e-06	0.951633	up
gene-TKTL2	82	94	53	36	26	10	34	0.503952	0.520579	0.294177	0.39161	0.164842	0.038494	0.179968	0.02349	-1.24859	down
gene-BASP1	395	172	182	254	58	127	169	4.94951	2.54281	2.79488	3.92596	0.893136	1.6225	2.2391	0.0187972	-0.858148	down
gene-SERPING1	2306	2090	3109	2490	1249	1211	1753	29.5179	31.5904	48.7357	40.1081	19.8387	16.0438	24.1375	0.00251155	-0.589562	down
Bos_taurus_newGene_101	420	185	313	560	67	92	122	3.55964	2.16793	3.79088	5.82792	0.82238	0.898216	1.14978	2.01923e-06	-1.74906	down
gene-PLCL2	2973	2778	2201	2453	4476	5825	5341	13.2427	14.6345	11.9819	13.3327	25.0454	26.618	24.9626	1.03194e-15	1.25965	up
gene-SOGA1	784	514	770	539	205	291	526	1.36639	1.05947	1.63921	1.14675	0.448397	0.519394	0.960712	0.00728853	-0.717957	down
gene-MAPK11	186	122	90	132	59	63	74	1.83281	1.49227	1.07254	1.65237	0.721662	0.622692	0.775478	0.0174376	-0.755218	down
gene-PARD6G	135	66	139	86	52	39	46	0.943802	0.541394	1.19178	0.732224	0.451125	0.278413	0.338646	0.015792	-0.930576	down
gene-KNSTRN	99	114	117	102	84	163	188	1.31249	1.79014	1.89389	1.64421	1.38976	2.21407	2.60695	0.0339464	0.638308	up
gene-TRANK1	1182	623	897	677	347	337	538	2.56257	1.57653	2.35487	1.81272	0.958775	0.769452	1.20708	0.000583967	-0.792767	down
gene-PGRMC2	2450	2302	2219	1687	3149	2919	2632	30.782	34.2076	34.0757	25.8709	49.7086	37.618	34.6962	0.000438311	0.706396	up
gene-MICAL1	190	159	206	186	84	69	94	1.21948	1.21123	1.62183	1.44711	0.638855	0.427751	0.595253	0.000452576	-0.910786	down
gene-MICAL2	342	139	642	396	2206	2182	1997	1.14039	0.541045	3.45929	1.7221	12.3213	11.8887	10.1826	7.3271e-13	2.76541	up
gene-UGDH	566	479	617	402	279	224	339	4.44297	4.54235	5.87957	3.90949	2.77865	1.82573	2.76996	0.00570531	-0.617406	down
gene-RETSAT	426	249	402	237	99	121	171	3.07141	2.11601	3.54177	2.08276	0.888506	0.891016	1.28987	6.34447e-05	-1.08304	down
gene-TRDMT1	312	225	231	160	94	115	180	4.89128	4.19629	4.32043	3.01484	1.79706	1.85402	2.9692	0.0308461	-0.597083	down
gene-C19H17orf58	173	133	162	140	92	60	97	0.692794	0.627231	0.794838	0.685976	0.462362	0.24308	0.405773	0.0381944	-0.603162	down
gene-MRPS6	4685	1589	1976	820	278	252	452	121.533	48.7236	62.5024	25.9329	9.02539	6.70505	12.2587	1.8099e-09	-2.49903	down
gene-ZSWIM7	123	93	156	110	48	57	47	1.86704	1.66005	2.89128	2.02998	0.916832	0.877044	0.737346	0.00269639	-0.98282	down
gene-EDN3	136	66	43	75	13	20	9	0.906787	0.752318	0.346002	0.517695	0.090858	0.241564	0.053698	3.97735e-05	-2.21345	down
gene-B3GALT2	243	97	99	80	45	24	60	1.72866	0.815914	0.860265	0.695497	0.399178	0.173634	0.447614	0.00535954	-1.30117	down
gene-B3GALT1	1217	334	360	555	80	150	72	5.06852	1.63912	1.82046	2.80445	0.415002	0.640094	0.311239	9.91342e-08	-2.30205	down
gene-PPP6C	968	985	867	920	1074	1132	1343	14.5387	17.4907	15.9045	16.854	20.2646	17.4345	21.1524	6.35373e-05	0.58922	up
gene-ISLR	561	437	1005	435	165	182	252	5.70957	5.24597	12.7156	5.41664	2.11246	1.89033	2.65626	1.6073e-05	-1.36591	down
gene-SYNDIG1	56	91	48	30	6	3	11	0.593233	1.13326	0.614223	0.378428	0.079346	0.021694	0.110934	1.26943e-05	-2.8519	down
gene-SNX33	433	348	542	469	555	348	821	5.0092	4.75282	7.6526	6.61075	8.06438	4.12176	9.95808	0.0360361	0.599431	up
gene-HEXB	337	179	257	167	90	114	182	4.12209	2.58795	3.84027	2.48921	1.38526	1.42289	2.32884	0.0375586	-0.623218	down
gene-SLC8A3	1271	1085	1610	1790	2131	1425	2813	6.60528	6.37228	9.63957	10.6189	12.9654	7.11003	14.2603	0.00266411	0.803275	up
gene-EMP2	3315	3585	3017	3666	3483	4698	5376	19.7354	24.4294	21.7417	27.4391	25.2133	29.1496	33.0716	8.33179e-05	0.643304	up
gene-PRSS33	12	18	26	17	44	52	47	0.154524	0.277208	0.40562	0.270356	0.716163	0.69419	0.641289	0.000858284	1.63459	up
gene-TTYH1	67	43	58	66	72	77	83	0.796476	0.577472	0.852133	1.00928	1.12707	0.97979	0.993066	0.0407001	0.663932	up
gene-FBN2	263	134	262	209	54	73	133	0.589077	0.355248	0.716501	0.571618	0.150952	0.166414	0.312211	0.00108269	-1.09994	down
gene-FBN1	10229	9306	22259	6651	1773	1608	4699	24.5055	25.7608	63.9441	19.1934	5.20863	3.86811	11.6868	0.00119587	-1.96774	down
gene-NUDT16	524	261	417	346	136	224	152	11.5242	6.7237	11.1946	10.0077	3.65429	5.40952	3.74966	0.00109375	-0.905964	down
gene-PDPN	103	41	54	71	6	22	30	4.71296	2.17491	3.00794	3.93741	0.289844	1.0206	1.43282	0.00380192	-1.58215	down
gene-OSGIN1	391	783	731	422	205	260	209	4.56596	10.6855	10.2074	5.85114	2.95964	2.99677	2.50392	0.000506198	-1.1268	down
gene-ANKRD50	916	578	522	431	239	308	471	2.62493	2.03372	1.8499	1.54092	0.884927	0.945668	1.4572	0.0202913	-0.604624	down
gene-PGAM2	22915	35460	11816	17705	35731	29599	37519	621.307	1136.84	391.573	585.784	1216.95	823.188	1067.18	0.00595815	0.897131	up
gene-THY1	1728	1338	4529	1480	458	581	1165	20.7217	18.9609	66.3775	21.6538	6.88868	7.13632	14.6462	0.000523363	-1.42078	down
gene-PLEKHA6	179	231	127	183	85	76	78	0.428195	0.652568	0.375167	0.532906	0.252636	0.185108	0.195274	0.00461409	-0.914387	down
gene-RINT1	573	546	409	570	655	746	619	3.82564	4.16823	3.22013	4.56973	5.1756	4.82672	4.05921	0.00373798	0.627295	up
gene-C4A	553	398	1223	367	155	259	396	2.30999	2.08789	6.49887	1.87221	0.810072	1.10763	1.73424	0.0133167	-1.02011	down
gene-CALHM2	126	52	205	129	30	49	89	1.42126	0.697554	2.8402	1.78688	0.422517	0.568529	1.05301	0.0427522	-0.984676	down
gene-COL8A1	965	325	2917	424	185	256	417	4.35852	1.7315	16.1028	2.33475	1.04498	1.18204	1.97514	0.0296474	-1.78703	down
gene-IRF2BP1	2055	2332	1738	1968	2738	2787	2242	18.8912	25.3586	19.534	22.0827	31.6295	26.2867	21.6218	0.00321349	0.629797	up
gene-PRELID3A	636	489	495	638	319	293	279	1.48272	1.29252	1.37117	1.78194	0.920648	0.769596	0.623728	0.00321713	-0.650024	down
