# Supplementary material for: Integrated multi-omics analysis reveals variation in intramuscular fat among muscle locations of Qinchuan cattle
Source: BMC Genomics. 2023 Jul 1;24:367. doi: 10.1186/s12864-023-09452-9 (PMC10314489; doi:10.1186/s12864-023-09452-9)
Supplement: Supplementary file 2 — Additional file 2. [file 12864_2023_9452_MOESM2_ESM.zip › Supplementary2/Table S6. Differentially expressed gene results for S and Y.xlsx]

## Sheet: Sheet1
Table S6. Differentially expressed gene results for S and Y
#ID	S3_Count	S2_Count	S4_Count	S1_Count	Y3_Count	Y2_Count	Y4_Count	Y1_Count	S3_FPKM	S2_FPKM	S4_FPKM	S1_FPKM	Y3_FPKM	Y2_FPKM	Y4_FPKM	Y1_FPKM	Pvalue	log2FC	regulated
Bos_taurus_newGene_6425	7	9	3	22	72	100	70	39	0.040624	0.071731	0.019972	0.555165	0.830422	1.05856	0.893009	0.32333	1.65315e-07	3.09705	up
gene-ACAD8	1163	891	999	1019	1501	996	1217	1131	15.7803	14.2897	16.5717	16.8687	24.4989	16.5844	20.9875	16.5609	1.94159e-05	0.589282	up
gene-ERMP1	595	393	492	360	231	234	236	221	2.34417	1.83049	2.39727	1.73078	1.13851	1.13112	1.17925	0.952284	0.00022306	-0.640419	down
gene-AJM1	2722	2292	2380	3079	4540	3210	2157	4779	13.0389	12.9816	13.9414	17.9858	26.1491	18.8041	13.0565	24.7092	0.000631745	0.817949	up
gene-SARM1	116	113	169	83	59	42	65	24	0.607322	0.703878	1.08899	0.530531	0.372805	0.269422	0.432773	0.13565	0.00822663	-1.0018	down
gene-FAM169A	228	149	101	105	84	48	78	59	0.8693	0.67937	0.471078	0.487706	0.385734	0.225598	0.375528	0.244515	0.0190082	-0.759282	down
gene-FAM162B	152	159	124	194	98	95	75	50	1.64779	2.02824	1.63818	2.56161	1.27903	1.26039	1.02826	0.5784	0.0289444	-0.654579	down
Bos_taurus_newGene_4044	42	25	40	46	89	40	40	52	0.490941	0.341519	0.91263	0.649724	1.26326	0.846637	0.855046	0.930505	0.0285884	0.857368	up
gene-MTHFD2	96	97	107	57	14	53	36	24	1.34719	1.60301	1.82492	0.966305	0.231026	0.909778	0.636711	0.361589	0.014001	-1.1249	down
gene-DCLK2	96	103	114	112	69	59	61	34	0.591004	0.651324	0.760114	0.753849	0.458657	0.403085	0.366302	0.184023	0.0457876	-0.599844	down
gene-DCLK1	803	547	830	482	62	86	104	76	2.78469	2.22093	3.45667	2.01033	0.260526	0.353554	0.453193	0.280586	2.5086e-26	-2.659	down
gene-LPL	8620	14465	20826	8611	2123	4280	5926	6186	55.5684	110.263	164.103	67.7357	16.4594	33.8798	48.5511	43.0306	0.00180136	-1.15961	down
gene-PHKB	7416	7571	6991	8397	11614	14316	14505	16562	41.6749	50.3055	48.0147	57.5781	78.521	98.7784	103.591	100.429	1.93599e-13	1.24913	up
gene-F13A1	236	323	460	242	41	53	57	48	1.397	2.25919	3.3263	1.74582	0.291515	0.382549	0.425755	0.305883	5.05461e-14	-2.32627	down
gene-POLE4	485	667	474	194	76	132	115	57	16.5335	26.889	19.7433	8.07675	3.11496	5.49733	4.95226	2.08106	1.14109e-06	-1.90699	down
gene-CRIP1	229	149	326	160	89	89	87	124	12.3248	9.49187	21.5247	10.506	5.7794	5.85339	5.91694	7.21722	0.00822751	-0.798853	down
gene-XG	485	304	1485	751	349	246	319	411	1.91597	1.42304	7.24359	3.6246	1.67726	1.188	1.59914	1.76678	0.0352151	-0.859237	down
gene-NAV2	474	444	548	560	113	185	192	250	0.94707	1.04918	1.33612	1.36474	0.270466	0.453021	0.485868	0.536836	3.69187e-05	-1.10632	down
gene-HOXA9	3	2	4	0	829	614	588	375	0.032632	0.026489	0.052755	0	11.1606	8.43267	8.36281	4.52465	1.0151e-51	8.40177	up
gene-HOXA3	1945	1443	359	692	263	167	221	226	17.2794	15.1844	3.89548	7.48644	2.74081	1.80852	2.50441	2.10487	8.01563e-07	-1.97701	down
gene-HOXA5	177	152	146	152	324	156	232	186	2.47196	2.50392	2.48798	2.58369	5.43359	2.66669	4.10998	2.79625	0.000421782	0.848935	up
gene-HOXA6	86	71	158	86	385	200	258	197	0.277185	0.271291	0.62752	0.338448	1.50822	0.800014	1.06668	0.692444	1.12904e-07	1.70116	up
gene-HOXA7	41	46	55	29	443	237	403	290	0.414772	0.551358	0.681063	0.354984	5.41406	2.95309	5.20438	3.17904	9.76114e-32	3.33739	up
gene-MAGOHB	107	84	102	99	53	34	51	47	2.06172	1.90869	2.40135	2.33392	1.22333	0.789413	1.2404	0.960958	0.00546519	-0.743614	down
gene-LIN7A	100	86	81	44	17	32	20	28	0.503905	0.579266	0.466072	0.299697	0.080913	0.158984	0.101235	0.119546	0.00103074	-1.31741	down
gene-FABP3	18697	16729	13201	7480	4494	2470	2856	2979	630.695	667.282	544.304	307.886	182.378	102.281	122.412	108.411	3.17987e-12	-1.78883	down
gene-FBXL18	786	922	670	854	1191	1413	900	1110	2.86416	3.97282	2.98443	3.79862	5.21915	6.32087	4.16524	4.3639	2.114e-05	0.848565	up
gene-FBXL17	3718	3675	3354	2754	4304	4592	3750	4289	18.1432	21.2016	20.0048	16.3992	25.2663	27.5144	23.2579	22.5853	9.08757e-07	0.671616	up
gene-EBF2	264	240	195	234	83	57	55	44	2.29816	2.46411	2.0724	2.48059	0.859139	0.600055	0.601916	0.407404	3.12432e-11	-1.63052	down
gene-EBF1	1027	916	1067	1043	364	351	433	344	5.87295	6.22425	7.60642	7.58747	2.48035	2.39631	3.08776	2.05915	1.44646e-13	-1.10071	down
gene-EBF4	579	410	548	626	299	197	361	180	4.86185	3.93661	5.5075	6.25502	2.91274	2.12312	3.72655	1.61649	0.00493114	-0.722658	down
gene-KBTBD12	3758	3531	3340	2981	3605	3618	5762	4460	30.9883	34.8683	34.3245	30.2096	36.3452	36.9546	62.1755	40.2371	0.000154693	0.706723	up
gene-THAP6	182	107	161	180	218	151	155	303	1.18774	0.836603	1.24552	1.44984	1.66473	1.16294	1.18955	2.12364	0.0111565	0.735726	up
gene-THAP4	1667	1591	1600	1492	2280	2167	1921	2155	20.7085	25.9367	26.9295	22.319	34.8706	33.0056	30.6029	28.6063	2.72912e-13	0.764578	up
gene-PYGM	206610	217569	140510	166168	244572	271873	239079	355909	1672.75	2082.8	1390.45	1641.64	2382.24	2702.64	2459.99	3109.39	1.70523e-06	0.949445	up
gene-PYGB	292	258	337	254	135	111	129	91	1.77628	1.85121	2.50569	1.88186	0.981983	0.824788	0.99347	0.59319	3.62652e-06	-0.952297	down
Bos_taurus_newGene_983	63	57	76	36	34	14	22	4	0.392543	0.418666	0.579919	0.270045	0.250687	0.107312	0.170922	0.021319	0.019625	-1.32074	down
gene-CXCR4	311	259	208	225	97	57	131	65	4.27739	4.21823	3.49415	3.78088	1.60013	0.951379	2.29189	0.954388	6.62796e-05	-1.17409	down
gene-VPS50	583	488	497	472	572	607	641	686	3.74461	3.70354	3.89824	3.69658	4.41851	4.78307	5.23538	4.7518	2.18445e-06	0.645215	up
gene-CNN1	2570	2271	1131	2045	500	840	515	912	40.531	42.3375	21.7944	39.3488	9.47502	16.2601	10.3146	15.5136	5.88328e-05	-1.17867	down
gene-CNN3	2285	1870	1901	1872	949	1154	1080	796	30.2886	29.3162	30.8043	30.2864	15.1353	18.7821	18.1974	11.3772	4.25449e-05	-0.644498	down
gene-NDNF	148	48	82	134	56	17	26	20	1.43148	0.545437	0.961287	1.58195	0.652645	0.20222	0.316268	0.208644	0.00244122	-1.45727	down
gene-PI15	811	1927	2045	811	88	869	180	87	2.68028	7.54358	8.23859	3.25557	0.343937	3.54609	0.747949	0.307022	0.0401686	-1.83205	down
gene-C5AR1	75	143	107	69	6	18	19	11	0.620111	1.39969	1.08074	0.700936	0.052355	0.176278	0.198605	0.091566	1.76318e-07	-2.52606	down
gene-C5AR2	414	205	364	207	162	106	169	136	3.32792	1.86909	3.42694	1.94335	1.49656	0.997776	1.65733	1.12808	0.0105651	-0.694443	down
gene-VEGFD	142	139	225	113	53	58	56	40	1.58419	1.86446	3.10773	1.56609	0.713829	0.808109	0.786138	0.452362	6.50871e-05	-1.23739	down
gene-ADD3	1443	995	1484	993	575	310	420	355	7.68677	6.23916	9.97257	6.5653	3.58254	1.98981	2.77757	2.1039	4.69196e-09	-1.22589	down
gene-PRKCA	918	697	753	727	1229	1569	1093	991	2.65252	2.31781	4.55488	2.9699	4.22503	5.5857	3.90015	3.05957	1.58004e-08	1.00909	up
gene-CENPU	190	137	141	143	180	206	204	219	1.29352	1.10213	1.17102	1.18764	1.4703	1.71591	1.76109	1.60491	6.2408e-05	0.758133	up
gene-PPARGC1B	1556	1322	1006	982	1182	2195	2646	1426	3.37347	3.38902	2.66541	2.52764	3.08194	5.84592	7.29268	3.33563	0.000397579	0.979494	up
gene-TMEM45A	138	131	175	91	23	23	43	17	2.22425	2.47478	3.4174	1.77564	0.429615	0.43715	0.900572	0.285967	1.67214e-07	-1.98637	down
gene-NOTCH2	1085	785	1046	657	311	332	388	222	2.29345	1.96168	2.70338	1.69508	0.78985	0.859514	1.04255	0.504689	1.78617e-07	-1.15583	down
gene-KLHDC8B	645	611	514	1112	461	261	343	262	6.78839	8.08064	5.81215	14.8024	3.25873	3.34414	4.02869	3.00777	0.00599253	-0.80402	down
gene-ASPHD2	118	69	184	82	53	59	41	48	0.846921	0.587575	1.61844	0.721884	0.458902	0.516715	0.374635	0.368256	0.0253379	-0.82029	down
gene-GREB1L	671	312	740	563	434	213	271	252	1.41433	0.924339	2.49656	1.53999	1.35121	0.609863	0.745234	0.497199	0.0276591	-0.627783	down
gene-PHGDH	179	158	120	116	38	65	59	35	2.23276	2.3399	1.82716	1.77476	0.565567	0.994371	0.93489	0.467849	0.00020075	-1.1823	down
gene-CARD9	57	72	99	41	22	9	31	17	0.570438	0.878079	1.25661	0.501326	0.257655	0.107235	0.398456	0.181692	0.00301808	-1.43472	down
gene-ZNF503	2284	1090	610	1661	635	479	539	790	13.8426	7.81094	4.51736	12.2807	4.62964	3.5616	4.15058	5.1656	0.00992962	-0.847438	down
gene-CBLB	444	367	515	475	208	122	302	294	1.52527	1.54616	2.20166	1.99282	0.858752	0.513718	1.38512	1.09158	0.0317064	-0.620183	down
gene-DGAT2	1745	2017	1578	1189	937	477	491	889	16.2124	22.1552	17.9154	13.4782	10.4737	5.44222	5.79077	8.90689	0.000508517	-0.896012	down
gene-CLMP	252	138	175	105	52	39	67	49	2.74356	1.77623	2.31595	1.38979	0.66962	0.519387	0.917342	0.573731	2.62523e-05	-1.32827	down
gene-PRICKLE2	283	248	225	253	142	90	110	57	0.756128	0.777478	0.731466	0.820768	0.454064	0.293046	0.370896	0.162436	0.000216286	-1.00563	down
Bos_taurus_newGene_6819	40	36	45	47	70	43	54	82	0.844201	0.905149	1.16389	1.21038	1.79354	1.10965	1.45285	1.88064	0.00713401	0.900209	up
gene-SLC43A1	679	458	481	471	678	574	704	622	5.44057	4.28528	4.67625	4.56972	6.42522	5.56994	7.26972	5.44449	6.50498e-06	0.655376	up
gene-PLXNA3	81	83	117	115	52	42	34	35	1.05935	1.28853	1.88213	1.84354	0.814685	0.675886	0.562424	0.498741	0.00246541	-0.954261	down
gene-TCAF1	2238	1259	1935	1583	1083	712	1041	742	9.12057	6.08132	9.6471	7.83936	5.29642	3.55596	5.35569	3.25514	0.00149316	-0.621638	down
Bos_taurus_newGene_6045	52	59	65	43	10	8	24	10	1.8767	2.54211	2.8864	1.88603	0.435059	0.330083	1.10659	0.356754	0.000357944	-1.73158	down
gene-PRR32	1837	2823	900	742	75	170	46	75	37.1986	67.6176	22.2738	18.3313	1.8255	4.20419	1.18141	1.63603	2.94795e-16	-3.7539	down
gene-C1R	1905	2394	2932	1437	482	639	650	714	17.4676	26.2344	33.7599	16.1215	5.42164	7.19234	7.63721	6.91717	4.16441e-09	-1.4577	down
gene-C1S	2076	1785	2788	1612	379	470	582	631	17.1059	17.3846	28.0733	16.2004	3.75479	4.75542	6.09032	5.60251	1.51346e-12	-1.65006	down
gene-OSBP2	2871	2427	617	1349	535	912	135	266	19.7438	18.4384	4.86926	9.91139	3.77318	6.92676	1.06113	1.63238	0.0209527	-1.61049	down
gene-CSDC2	416	212	140	189	139	43	90	82	3.72362	2.13519	1.57539	2.16831	1.39741	0.456094	0.918326	0.678993	0.00529157	-1.08063	down
gene-GNG11	1550	802	1384	1018	923	430	625	441	47.9872	29.362	52.3694	38.4619	34.3866	16.3224	24.6004	14.7182	0.0152688	-0.632176	down
gene-FOLH1B	405	402	569	286	106	167	183	69	2.58206	3.03008	4.44416	2.2247	0.802892	1.28529	1.45954	0.466774	0.00012346	-1.30949	down
gene-PRC1	183	153	309	170	281	206	291	242	1.41429	1.39818	2.93508	1.57476	2.62476	1.90742	2.86408	2.03705	0.012502	0.662111	up
gene-ESRRB	163	115	150	141	64	21	41	102	2.20263	1.76843	2.48629	2.33213	1.03174	0.350228	0.707373	1.48385	0.0201995	-0.981301	down
gene-KCND3	166	188	125	219	44	24	38	31	0.515609	0.714682	0.475733	0.830056	0.164547	0.089062	0.148019	0.101931	2.11918e-10	-2.02613	down
gene-KCND1	104	63	77	103	46	34	28	48	0.909696	0.660526	0.767162	1.19803	0.361055	0.318724	0.225503	0.457536	0.0128977	-0.811407	down
gene-PTGFRN	2111	2162	2730	1791	834	823	773	585	7.92814	9.60087	12.535	8.20704	3.76722	3.79493	3.68609	2.36799	5.59474e-11	-1.20522	down
gene-GMIP	123	122	104	104	45	33	76	16	0.801571	0.956717	0.819354	0.858759	0.354996	0.25471	0.601511	0.107796	0.0129057	-1.07308	down
gene-HSPB1	77612	75628	60580	101213	37667	31778	46986	31479	2009.76	2307.9	1918.77	3182.13	1174.77	1012.34	1538.26	886.762	0.000308183	-0.758359	down
gene-HSPB7	39505	14617	61420	31540	20338	7032	19644	15385	413.203	180.775	785.231	402.555	255.926	90.3093	261.126	173.642	0.0186804	-0.894462	down
gene-CPEB3	2243	1664	1736	1759	2031	2060	2458	2627	6.55022	5.66882	6.07332	6.19044	7.03751	7.19889	9.74838	8.42515	4.9965e-06	0.662228	up
gene-LDB1	1881	1259	1345	1161	1524	1492	2113	1589	14.6025	11.5528	12.7589	10.9969	14.2279	14.2221	20.8488	13.3042	0.000598299	0.610307	up
gene-ITGB6	4133	2612	3455	2171	1682	1440	1557	1683	19.3874	14.4711	20.5879	12.369	9.66062	8.74332	9.23842	8.76003	0.00050007	-0.601233	down
gene-SGK1	660	959	1060	1502	351	609	448	441	6.39765	11.0312	12.6252	17.8317	4.08366	7.26499	5.51079	4.61178	0.00477421	-0.849702	down
gene-ITGB2	100	90	116	58	14	37	40	32	0.812145	0.867574	1.15376	0.57913	0.134512	0.371512	0.410444	0.280213	0.00394242	-1.2012	down
gene-PLSCR4	712	476	955	442	400	234	410	164	5.45458	4.43748	8.94617	4.10647	3.70184	2.14831	3.97138	1.36113	0.0218368	-0.753761	down
gene-ACVR2B	962	344	592	699	1023	699	961	689	1.9494	0.823976	1.542	1.72979	2.49507	1.74005	2.47596	1.50648	0.00535541	0.734964	up
gene-ABCA9	1100	1714	1261	1389	441	761	712	351	3.55296	7.11553	5.23758	5.51436	1.689	3.23015	2.93572	1.27682	0.00145346	-0.934101	down
gene-ABCA2	412	465	648	570	269	156	177	166	1.07506	1.44153	2.1377	1.91094	0.845979	0.49925	0.588515	0.468916	3.69835e-06	-1.1291	down
gene-ABCA6	608	864	987	947	356	391	481	296	2.12771	3.57624	4.32691	4.08674	1.49809	1.73106	2.17451	1.1176	0.000743829	-0.832134	down
Bos_taurus_newGene_4749	124	185	115	146	224	202	131	201	2.07967	3.68078	2.3547	2.98278	4.51988	4.15568	2.78651	3.64096	0.00693293	0.735192	up
gene-ORC5	130	85	117	135	72	44	55	52	1.40191	1.08408	1.53485	1.77064	0.927038	0.584523	0.744217	0.603595	0.00824034	-0.729418	down
gene-RPH3AL	221	158	187	282	283	257	175	375	2.5109	2.12054	2.5894	3.90556	3.87065	3.58123	2.52137	4.60313	0.0145756	0.698829	up
gene-UBLCP1	404	238	401	366	417	328	543	382	2.35881	2.55348	4.02247	2.16201	3.76618	1.9917	5.06913	2.76107	0.00893442	0.593757	up
gene-ATPAF1	3551	3299	3061	3573	4734	3704	3380	5905	28.0003	32.8287	31.7254	35.3415	47.0207	37.8585	34.0679	53.4208	0.000104431	0.730161	up
gene-PEX26	1474	831	997	1110	1592	1301	1290	1102	9.871	6.71283	8.11573	9.15011	12.5207	10.7985	10.9553	7.89859	0.000371203	0.61124	up
gene-EPHA3	153	104	49	57	15	31	17	21	1.15374	0.93422	0.438793	0.514171	0.134204	0.272998	0.158032	0.161963	0.000228137	-1.73264	down
gene-ZNF281	1018	1771	1507	1973	1533	3206	2962	3561	3.4964	7.19303	6.3276	8.27117	6.33879	13.5237	12.9448	13.2109	0.000169365	1.17697	up
gene-ARHGAP4	179	108	108	104	40	44	41	18	1.17285	0.806141	0.83236	0.79789	0.30397	0.334129	0.328546	0.11947	3.53873e-05	-1.44294	down
gene-ADORA2B	334	451	343	262	94	127	126	104	4.24592	6.63801	5.33651	4.02972	1.40455	1.92496	2.02815	1.39368	3.722e-07	-1.28212	down
gene-COLQ	127	58	48	49	17	40	23	10	0.884242	0.477929	0.40032	0.414275	0.136914	0.339509	0.20123	0.075146	0.0161728	-1.25664	down
gene-GPI	10971	16957	10637	10703	16619	23704	25524	24369	124.641	227.779	147.696	148.372	227.142	330.649	368.519	298.741	2.50303e-07	1.21067	up
gene-DDX5	7623	9950	10436	10100	3922	5482	5977	4135	47.2648	72.9493	79.094	76.4189	29.2537	41.7393	47.1016	27.6658	0.00364578	-0.629196	down
gene-CYCS	3581	3509	3335	2645	5340	3390	4108	2739	74.8204	86.3792	84.8709	67.7711	133.913	86.9916	108.896	62.3017	0.00274796	0.586485	up
gene-ARPC5	1116	941	1308	993	566	532	593	400	13.5646	13.531	19.4453	14.7273	8.26811	7.94444	9.16404	5.24354	5.49903e-05	-0.71712	down
gene-SEPT6	386	227	253	285	176	125	136	141	2.63569	1.84192	2.24146	2.42174	1.67196	1.15861	1.19626	1.10597	0.00144751	-0.644778	down
gene-SEPT8	1370	930	1249	922	635	461	592	519	7.20661	5.63255	9.49207	5.8328	4.1833	2.85584	4.27455	2.89238	2.23614e-05	-0.669901	down
Bos_taurus_newGene_2976	87	104	91	43	115	230	176	41	0.840733	0.719927	0.948477	0.288351	0.92053	1.94155	1.42687	0.262176	0.0193003	1.14748	up
Bos_taurus_newGene_2970	270	375	136	161	349	482	460	402	3.90359	6.77219	2.44541	2.88646	6.22705	9.07717	8.95585	6.44534	0.0002418	1.19175	up
gene-FSTL1	8932	6975	15430	6142	2167	1804	2487	1910	57.4645	53.0492	121.318	48.2151	16.7613	14.2411	20.3245	13.2545	1.00229e-11	-1.81665	down
gene-FSTL3	235	214	187	188	92	108	139	89	2.75825	2.96785	2.68014	2.6868	1.30001	1.55044	2.06956	1.12181	0.0106294	-0.595924	down
gene-ATP1A2	31624	18520	22952	20457	13668	10676	12159	9894	143.218	99.1691	127.047	113.049	74.4679	59.3605	69.9796	48.3474	1.80575e-05	-0.658039	down
gene-SLC25A30	1772	1265	1042	1070	1826	1766	1261	1761	20.3156	17.1418	14.5987	14.965	25.1838	24.8544	18.3682	21.7883	0.000112141	0.715524	up
gene-SLC25A35	43	64	74	41	25	13	35	14	0.533374	0.903846	1.0828	0.591404	0.354068	0.187244	0.52313	0.179078	0.0300727	-1.02424	down
gene-PTPN13-2	123	128	102	138	41	32	104	28	1.33275	1.63657	1.34882	1.81979	0.525483	0.416186	1.42955	0.320493	0.037997	-0.919777	down
gene-KIAA1211	58	151	109	73	112	169	170	95	1.05188	3.23506	2.40876	1.62355	2.45151	3.7667	3.91809	1.85635	0.0382095	0.808326	up
gene-LXN	80	60	144	55	42	28	21	24	1.44926	1.27337	3.20064	1.21988	0.90757	0.605822	0.473989	0.468718	0.00423753	-1.22311	down
gene-CREB3L1	589	380	604	382	246	169	209	132	7.70216	5.86965	9.65453	6.08653	3.85889	2.70212	3.4708	1.85333	1.79887e-05	-1.02419	down
gene-CREB3L2	753	538	611	363	224	290	345	120	5.37616	4.5415	5.33625	3.16206	1.91894	2.53926	3.13138	0.922811	0.00881537	-0.845148	down
gene-MCU	3401	2345	4677	2918	1781	1445	1410	1763	27.1557	24.1525	47.0698	28.4782	17.4091	17.0482	14.8121	15.1345	0.00048097	-0.71688	down
gene-DLD	5542	4718	5292	4400	7999	6067	5738	6812	55.8352	56.2086	65.1691	54.0978	96.959	75.0513	73.4759	74.0633	2.09906e-10	0.755272	up
gene-BDH1	2421	1126	919	441	49	5	11	41	33.938	18.5529	15.7328	7.5318	0.79221	0.077334	0.174538	0.557461	1.58148e-11	-5.17282	down
Bos_taurus_newGene_6339	106	58	109	117	33	17	41	24	1.35033	1.01856	1.6712	1.72403	0.514665	0.206678	0.635078	0.29138	0.000259934	-1.42171	down
gene-SULT1A1	1712	1704	2002	1726	840	791	823	854	31.2669	37.5137	45.2322	38.0278	18.8306	18.4447	18.9496	16.2853	1.72923e-09	-0.772956	down
gene-SIRPA	401	310	352	311	336	702	333	896	3.69862	3.37898	3.96512	3.49644	3.72388	7.94251	3.89373	8.91363	0.00105834	1.08366	up
gene-GSDMD	189	152	215	222	175	53	78	74	2.29438	1.8254	2.77895	2.90247	2.67044	0.57689	1.25626	0.691727	0.0422114	-0.721107	down
gene-GSDMB	163	66	115	63	252	300	129	69	1.49369	0.637409	1.10318	0.527667	2.56067	3.1231	1.44956	0.670368	0.0059444	1.25356	up
gene-LRP6	3519	2972	3795	2828	1565	1827	2081	1248	7.93536	7.9549	10.4673	7.77161	4.24645	5.04953	5.94479	3.02957	0.00123101	-0.614736	down
gene-LRP1	8201	6505	8324	5871	2731	2628	2373	2186	12.6614	11.8751	15.708	11.0598	5.07264	4.98082	4.65655	3.64	2.47587e-18	-1.19568	down
gene-SHOX2	200	131	144	101	47	25	30	16	1.5018	1.17274	1.36201	0.938219	0.419694	0.220773	0.288121	0.12836	6.25322e-08	-1.94072	down
gene-ZBTB18	5784	5439	3344	5251	6708	7996	5297	7375	34.8698	38.7446	24.5961	38.6108	48.7447	59.1851	40.5865	47.9213	0.00010483	0.81018	up
Bos_taurus_newGene_3438	150	89	197	49	67	27	22	33	1.06373	0.744462	1.70404	0.419326	0.565289	0.22986	0.198448	0.268154	0.00500319	-1.36253	down
gene-ADCY9	3371	2543	2433	2108	4157	4183	2542	4678	5.94792	5.15818	5.13672	4.51695	8.5571	8.95433	5.59401	8.79594	4.67804e-06	0.925959	up
gene-SLC36A1	207	98	228	185	108	80	54	98	0.828994	0.458211	1.10521	0.890577	0.509916	0.388269	0.268639	0.437759	0.023014	-0.734401	down
gene-ADCY3	217	181	187	136	69	95	86	98	1.28643	1.23707	1.32703	1.00251	0.478429	0.670742	0.631373	0.608642	0.00396474	-0.695007	down
gene-ADCY7	223	176	277	181	107	92	119	75	0.916657	0.771977	1.37284	0.885664	0.478687	0.41873	0.564167	0.298338	0.00165795	-0.780588	down
gene-DOK7	978	1037	618	1104	1326	1415	1869	1152	9.43614	11.9747	7.39935	13.2294	15.698	16.9738	23.3041	12.2684	5.64287e-05	0.962916	up
gene-DOK5	2634	3303	3064	1779	1019	1377	1334	1871	34.5444	51.2277	49.1157	28.462	16.077	22.1648	22.226	26.4744	0.0175853	-0.597524	down
gene-DOK1	138	102	81	115	46	50	65	29	1.69383	1.54223	1.23896	1.76108	0.675958	0.76582	1.01783	0.376684	0.0108015	-0.847273	down
gene-SELENBP1	388	275	423	373	166	169	174	213	5.017	4.22213	6.71333	5.94011	2.50586	2.65895	2.85149	2.93847	0.000863789	-0.668395	down
gene-PDGFRL	340	306	441	287	179	167	137	138	5.05173	5.36725	7.99822	5.20021	3.19256	3.04588	2.57438	2.20818	0.000107553	-0.80569	down
gene-PDGFRA	3771	3317	2557	3374	679	1044	765	818	12.936	13.3843	10.6227	13.9906	2.80038	4.39181	3.13899	2.84922	8.06077e-17	-1.62619	down
gene-GABRE	76	44	55	63	18	10	11	26	0.555893	0.380281	0.494858	0.564805	0.155801	0.087499	0.100623	0.201366	0.000468988	-1.52587	down
gene-CEP89	419	274	346	323	161	182	124	168	1.74166	1.35187	1.76135	1.65293	0.805909	0.926986	0.649952	0.752025	0.000140899	-0.748701	down
gene-CARNS1	1423	1031	911	964	1252	1259	1584	1127	8.10022	6.87052	6.3095	6.69446	8.63573	8.92506	11.6018	6.9207	0.000268734	0.626095	up
gene-SETMAR	250	394	277	348	383	634	494	526	1.36419	2.54584	1.84887	2.31896	2.52294	4.25912	3.43102	3.10428	9.22526e-05	1.01664	up
gene-ASB16	3571	4013	2530	5047	5908	7111	5165	9856	31.5194	41.8826	27.2932	54.3572	62.7322	77.0694	57.9346	93.8748	6.61635e-06	1.21988	up
gene-VSTM4	614	266	360	429	261	159	214	184	6.21329	3.1875	4.44541	5.32278	3.17355	1.97351	2.75042	2.00431	0.007336	-0.674585	down
Bos_taurus_newGene_4217	110	118	73	62	9	30	54	13	0.693262	0.881357	0.560953	0.473431	0.061333	0.233483	0.429151	0.085898	0.0115118	-1.40838	down
gene-JOSD1	1654	2939	2090	1845	1712	4095	2222	2878	11.4671	24.168	17.9256	15.7573	14.3635	34.8839	19.4899	21.4222	0.0232513	0.695151	up
gene-TPPP	817	519	931	611	349	228	373	328	4.82646	3.61711	6.7016	4.39806	2.47396	1.64758	2.79439	2.08594	0.000228324	-0.823857	down
gene-HR	1578	1852	1596	598	781	628	666	272	7.66547	10.4333	9.51439	3.64849	4.76856	3.63423	4.02614	1.54838	0.0107566	-0.920237	down
gene-H4	38	22	12	18	58	38	85	54	0.5637	0.375673	0.20462	0.327784	1.03973	0.701769	1.62166	0.872307	9.86449e-05	1.74847	up
gene-HINT2	715	332	460	326	401	119	199	165	25.7657	14.1416	20.2074	14.3264	17.2766	5.22894	9.09922	6.39541	0.0441898	-0.707407	down
gene-FAM107B	507	188	208	249	165	168	83	145	4.32962	1.66087	2.42959	2.63146	1.61844	1.67486	0.872443	1.42623	0.0484516	-0.66414	down
gene-HCN2	327	284	313	385	521	505	353	878	2.26629	2.32388	2.64914	3.25522	4.34297	4.29829	3.10485	6.56377	5.46092e-05	1.12388	up
gene-LRRC17	78	46	182	42	25	4	25	6	0.907498	0.630375	2.59771	0.586768	0.344572	0.054677	0.370148	0.071154	0.00115092	-2.20408	down
gene-LOC534742	518	463	501	580	243	354	231	197	3.38705	3.5801	4.00706	4.62985	1.90533	2.84171	1.9169	1.38644	0.00373728	-0.664999	down
gene-RERG	165	104	117	131	73	51	59	55	1.52824	1.13807	1.32568	1.48247	0.811084	0.57355	0.687357	0.548654	0.00171697	-0.773304	down
gene-SBK3	922	713	337	517	19	6	3	24	11.9595	10.9523	5.33107	8.18466	0.294674	0.087533	0.032986	0.328159	2.53004e-28	-5.23797	down
gene-SLC17A9	67	56	91	62	4	0	22	24	0.699705	0.691094	1.16194	0.766387	0.041409	0	0.27978	0.258735	0.00771163	-2.11235	down
gene-FBLN5	2569	1287	2059	1222	479	546	619	499	23.634	14.0529	23.1747	13.7156	5.2697	6.19265	7.26006	4.92569	1.89147e-09	-1.36453	down
gene-FBLN7	159	53	144	28	5	4	38	12	1.64713	0.639352	1.81693	0.348735	0.061273	0.045626	0.498554	0.123954	0.0020002	-2.30172	down
gene-FBLN1	8573	5289	4150	4907	1292	1679	1005	2061	82.8201	60.3151	48.9986	57.8094	15.1174	19.9461	12.3858	21.5791	1.89233e-09	-1.55762	down
gene-FBLN2	8786	7751	11361	6251	3103	3059	2999	2859	48.3633	50.232	76.4411	41.9822	20.6025	20.6252	20.9222	16.9081	5.80341e-11	-1.16037	down
gene-MAPKAPK3	1052	1105	1312	1627	1476	1496	1719	1856	9.17797	11.4507	14.0334	17.3103	15.5209	16.0337	19.0093	17.4584	0.000733711	0.692778	up
gene-ULK1	3421	4070	3288	4042	3969	5689	4127	5475	17.2665	23.1781	21.3897	22.4479	22.7749	34.2392	23.9285	28.9291	0.000311949	0.716438	up
gene-TCAP	139542	152100	124577	97084	70765	65664	52692	67556	6426.76	8282.99	7012.83	5456.13	3921.05	3713.25	3084.15	3357.43	6.69898e-05	-0.659726	down
gene-JPH1	23766	27921	11871	27665	24992	29908	22668	37056	125.646	175.257	76.7661	179.361	158.613	196.26	153.476	213.326	0.0179961	0.664895	up
gene-ATCAY	168	63	149	27	17	20	52	14	0.949736	0.441682	0.966938	0.149821	0.095338	0.113209	0.390721	0.068482	0.00930947	-1.58765	down
gene-SCN2B	1002	499	755	444	88	86	101	149	5.69347	3.17285	5.20375	2.99053	0.538105	0.666428	0.725212	1.1009	5.15114e-16	-2.29934	down
Bos_taurus_newGene_3285	301	1303	744	844	725	1906	1745	821	1.69654	6.39771	4.18215	4.71598	4.41308	11.0353	12.9861	4.13344	0.0213482	1.02277	up
Bos_taurus_newGene_3867	115	109	158	30	180	153	145	114	1.53323	1.62976	2.46162	0.455917	2.75413	2.48282	2.35042	1.56353	0.035665	0.872557	up
gene-PPP2R3B	1839	1375	1516	2430	1827	2228	1793	3057	20.1604	17.9443	19.8898	32.4137	24.3325	30.2725	25.2327	36.594	0.00827659	0.656548	up
gene-IFRD2	2090	2196	2006	1850	2117	2784	2961	2520	25.829	31.8638	30.2706	27.8235	30.3376	41.0707	45.0433	33.5765	2.76573e-05	0.696991	up
gene-HILPDA	264	111	308	133	152	71	48	80	5.0509	2.50661	7.2214	3.0936	3.48878	1.65681	1.15225	1.63891	0.0332681	-0.8742	down
gene-ZNF25	929	522	658	717	587	259	333	295	4.24404	2.84439	3.69572	4.04671	3.21634	1.32307	1.76708	1.44415	0.0180513	-0.602385	down
gene-NTN5	195	157	150	144	81	83	103	58	2.40369	2.33317	2.17394	2.198	0.972553	1.24284	1.61819	0.725006	0.00981418	-0.641322	down
gene-NTN4	569	478	428	358	196	214	190	114	3.58967	3.55417	3.33177	2.80813	1.57515	1.66757	1.51208	0.754541	1.79919e-05	-1.00924	down
gene-NTN1	538	351	488	268	166	118	144	55	2.77008	3.21887	4.48603	1.89027	0.843809	1.16809	1.24234	0.381562	1.64568e-05	-1.41715	down
gene-NBEA	744	531	717	555	230	142	216	173	1.5948	1.3437	1.8823	1.45172	0.591498	0.373732	0.578808	0.398406	1.74035e-13	-1.39921	down
gene-KIAA2013	2488	4052	2277	5128	3472	6319	4448	7502	25.7839	49.657	28.8384	64.8627	43.2904	80.4194	58.592	83.9118	0.00373455	0.967295	up
gene-SVBP	260	227	319	246	145	160	103	122	7.32493	7.96066	11.3005	8.99873	4.38727	5.41142	3.76648	3.86337	0.00371222	-0.648022	down
gene-NECAB3	129	101	116	193	88	65	58	47	1.5547	1.44348	1.70045	2.83988	1.26915	0.96398	0.889685	0.603423	0.0227737	-0.737613	down
gene-MKX	109	158	50	58	7	9	7	12	0.721321	1.49445	0.355015	0.484982	0.042425	0.066701	0.049945	0.076112	5.57451e-09	-3.07921	down
gene-DSEL	339	259	380	197	75	72	112	42	0.8577	0.744596	1.06551	0.685446	0.212555	0.194685	0.337824	0.120391	8.08093e-07	-1.61081	down
gene-DDC	148	104	95	159	166	111	168	257	1.58973	1.32321	1.26787	2.16034	2.15243	1.46187	2.38539	3.0365	0.00896945	0.814061	up
gene-MBNL2	5593	5710	3648	4309	5354	6143	5879	5676	30.3008	34.9328	24.2421	27.282	34.4439	38.8849	38.8347	31.7003	0.000495254	0.605677	up
gene-PPL	792	798	1152	1864	316	443	280	335	2.87862	3.43104	5.11849	8.28346	1.38093	1.98291	1.48085	1.31326	7.26512e-06	-1.41988	down
gene-LOC616957	45	21	5	35	17	80	35	76	0.271554	0.147624	0.037168	0.259159	0.121307	0.592748	0.264533	0.495351	0.0449574	1.35806	up
Bos_taurus_newGene_1891	127	70	143	80	82	284	209	166	1.19666	0.666674	1.21799	0.717316	0.833165	2.95767	2.11687	1.5623	0.00290379	1.19712	up
gene-RAPGEF1	14793	18518	13291	13962	17923	22590	12937	21164	56.0629	83.1229	61.7705	62.9078	79.6854	105.055	62.429	86.3589	0.00277295	0.638374	up
gene-MEOX2	1335	1220	818	1070	619	452	391	492	13.3827	14.4551	10.0255	13.0902	7.46525	5.55456	4.97159	5.31388	1.08954e-05	-0.847959	down
gene-MEOX1	486	108	101	60	53	49	31	43	3.73008	0.969298	0.939827	0.547705	0.477414	0.455669	0.293433	0.352784	0.00232933	-1.68212	down
gene-PRRC1	410	285	378	442	199	135	172	257	4.40863	3.62098	4.96384	5.79769	2.5718	1.7708	2.34718	2.98324	0.00727282	-0.650266	down
gene-ALDH2	7698	7059	7445	5915	19700	16857	10469	16067	86.9828	94.3107	102.815	81.5587	267.811	233.878	150.34	195.903	2.77596e-16	1.50426	up
gene-ACSF2	1375	595	695	479	396	260	253	265	15.7689	8.05882	9.73428	6.70197	5.45687	3.65242	3.67537	3.27439	0.000212112	-1.05132	down
Bos_taurus_newGene_5986	1707	1181	572	1297	2458	2230	1561	1751	18.6112	15.2181	7.61257	17.2496	32.2415	29.8542	21.6328	20.6028	8.93433e-05	1.09874	up
Bos_taurus_newGene_2746	6	20	30	11	254	136	43	104	0.041119	0.161236	0.247716	0.091399	2.14037	1.13997	0.377726	0.791932	2.05714e-08	3.29657	up
gene-ANTXR1	312	401	321	193	145	107	90	69	3.54247	5.39145	4.45205	2.67644	1.97798	1.4835	1.28693	0.83868	3.29638e-05	-1.24765	down
gene-ANTXR2	1454	1357	1628	1143	367	420	562	442	9.52915	10.5181	13.0382	9.13841	2.89344	3.38088	4.6794	3.12699	1.43104e-11	-1.29088	down
gene-CREB5	1070	803	739	1003	286	456	269	289	3.47443	3.10521	2.93734	3.88292	1.09083	1.77689	1.08667	1.01155	1.00869e-06	-1.12277	down
gene-KCNT1	1312	1505	1298	2502	1693	2968	2229	1912	5.39399	7.27316	6.33493	12.6846	8.43949	14.9021	11.4459	8.41756	0.00955311	0.74449	up
gene-NT5DC1	70	58	47	53	68	59	117	72	0.520613	0.49827	0.456217	0.519433	0.890854	0.536589	1.22694	0.687719	0.0121853	0.821465	up
gene-CELF2	40	67	43	35	48	107	50	72	1.04503	2.09078	1.36623	1.11326	1.53349	3.48691	1.67832	2.04764	0.0262533	0.925719	up
gene-SOX6	1219	1549	734	1197	1465	2024	1777	2411	4.07529	5.01741	2.809	3.74146	5.48334	7.74089	7.47547	9.12001	5.59984e-05	1.04897	up
gene-SOX5	89	118	53	94	33	28	21	37	0.308184	0.537374	0.237217	0.467686	0.126952	0.111324	0.08269	0.216804	0.00115409	-1.24427	down
gene-SOX4	223	97	177	191	95	41	123	57	1.2342	0.654678	1.2044	1.28087	0.650233	0.288431	0.889334	0.39188	0.0429971	-0.774319	down
gene-ACTRT3	81	54	44	92	87	75	90	122	1.29174	1.01957	0.745084	1.45543	1.48023	1.15281	1.56357	1.7696	0.0151604	0.808291	up
gene-UBE3A	6597	5995	5081	5432	6995	6170	7054	7402	32.8585	34.9	31.3391	32.8293	42.6851	38.8903	45.3911	40.4104	2.98439e-07	0.600997	up
gene-UBE3C	4359	4112	4048	4228	5527	6049	5244	6255	19.4804	21.4685	22.0736	22.8772	29.7793	33.2558	28.6715	30.2128	3.58139e-11	0.804411	up
gene-LRRK1	307	369	412	389	197	223	205	140	0.941952	1.3395	1.54552	1.45533	0.72227	0.838639	0.797119	0.462421	0.00716762	-0.616555	down
gene-TPSB2	70	95	95	76	10	30	27	15	1.43495	2.3055	2.37496	1.90521	0.238537	0.738779	0.694389	0.318624	0.000117874	-1.68757	down
gene-WFS1	513	394	359	319	171	214	180	173	3.11473	2.82203	2.66386	2.36058	1.24659	1.5977	1.38274	1.13033	0.000102194	-0.746177	down
Bos_taurus_newGene_34	0	2	12	0	134	48	76	114	0	0.022756	0.165976	0	1.61017	0.713083	0.960375	1.23675	1.06952e-09	5.04545	up
gene-B4GALNT1	110	95	103	87	34	43	27	24	0.963346	0.980992	1.10566	0.925294	0.353262	0.460047	0.293734	0.220839	2.95919e-05	-1.27928	down
gene-RPS6KA6	203	103	148	70	75	26	48	40	1.15348	0.653529	1.03038	0.607245	0.526238	0.226439	0.348922	0.191013	0.00527346	-1.11729	down
gene-CDH11	521	225	397	451	158	114	219	144	3.2291	1.64752	3.01104	3.41475	1.17911	0.867011	1.72642	0.936189	0.000765709	-0.972819	down
gene-UCN	108	140	261	274	95	90	80	112	1.90189	3.05196	5.90605	6.24476	2.03097	2.09261	1.81951	2.32581	0.0424503	-0.735915	down
gene-ACTA1	3063155	1535662	1510042	2016632	2229383	2451594	2396210	2481312	47594.6	28213.1	28677.5	38234.9	41674.2	46770.7	47317.4	41598.8	0.0025657	0.600621	up
gene-RASL12	445	311	208	336	186	175	91	174	4.02819	3.32117	2.30112	3.70544	2.02413	1.94645	1.04457	1.70034	0.0150384	-0.705875	down
Bos_taurus_newGene_4014	122	65	39	44	0	0	0	0	0.775076	0.48609	0.303102	0.334791	0	0	0	0	3.01594e-12	-8.14324	down
Bos_taurus_newGene_4015	113	65	56	70	0	0	0	0	4.42991	2.68712	1.90509	2.85462	0	0	0	0	7.70776e-14	-8.33014	down
gene-LYVE1	474	291	495	327	53	54	39	86	6.41444	4.66258	8.20227	5.39547	0.858907	0.896329	0.658747	1.24593	6.319e-17	-2.41933	down
gene-DHCR24	321	255	355	202	142	121	109	72	2.71171	2.54658	3.66497	2.07875	1.43757	1.25059	1.16533	0.655157	0.000142277	-1.00668	down
gene-LUM	6980	4426	8410	6035	384	521	794	676	88.872	66.5962	130.963	93.7607	5.82795	8.14451	12.8521	9.28436	4.27808e-32	-3.08566	down
gene-CDH6	121	55	109	63	44	16	39	45	0.390789	0.180565	0.461775	0.213828	0.145262	0.053915	0.138341	0.135888	0.0267355	-0.917981	down
gene-MYOF	1041	857	1329	782	224	203	361	274	3.43406	3.33596	5.48109	3.14459	0.886388	0.817725	1.53815	0.973041	1.15281e-10	-1.56656	down
gene-IFFO2	199	345	250	207	282	598	436	204	0.779345	1.59917	1.18782	0.984059	1.33369	2.87083	2.18406	0.859988	0.00910292	0.943206	up
gene-ASIP	1982	539	500	664	719	246	151	299	60.4726	19.4309	18.6527	24.7289	26.372	9.20563	5.82696	9.83507	0.0306854	-1.01551	down
gene-NEIL2	192	83	111	89	71	28	37	73	2.39039	1.21085	1.70904	1.33908	1.06354	0.416812	0.578264	0.972063	0.0361719	-0.825952	down
gene-HOXD1	125	115	96	143	237	196	129	279	1.53318	1.66773	1.43739	2.1456	3.50542	2.96818	2.00873	3.70849	5.25338e-05	1.14518	up
gene-HOXD4	302	238	125	227	237	206	400	278	3.67213	3.65453	1.93627	3.32089	3.30249	3.08814	5.53547	3.11953	0.0262159	0.683474	up
gene-HOXD9	66	99	348	183	1326	1029	1086	1242	0.320391	0.567162	2.06275	1.0824	7.75009	6.13769	6.70665	6.50993	1.26115e-13	3.06705	up
gene-HOXD8	603	1041	1004	1005	2474	2149	1964	2974	5.86014	11.9835	11.9493	11.9355	28.9807	25.6901	24.2988	31.252	1.08907e-12	1.70657	up
gene-FEZ1	98	85	60	53	12	28	24	18	1.10482	1.32281	0.962144	0.846088	0.156709	0.378401	0.345846	0.20953	0.000336508	-1.48711	down
gene-FEZ2	1567	1026	1046	947	572	555	411	690	17.725	13.8132	14.5348	13.1484	7.81717	7.71257	5.89867	8.49132	0.000517896	-0.68457	down
gene-C1QTNF1	1461	1217	1918	1197	380	309	531	376	11.1374	10.9221	15.9855	10.243	2.99386	2.86579	4.37459	3.0156	9.74972e-12	-1.51451	down
gene-C1QTNF2	116	77	135	119	50	18	38	12	2.29348	1.79378	3.27663	2.86989	1.18978	0.42436	0.947303	0.248346	0.000331664	-1.59579	down
gene-C1QTNF6	764	284	693	568	130	55	125	72	6.50553	2.86382	7.20976	5.91098	1.33201	0.563747	1.35354	0.660046	4.35747e-11	-2.24655	down
gene-FIGNL2	64	74	65	59	174	104	165	97	0.215334	0.426009	0.265735	0.519722	1.38261	0.660955	0.807346	0.886767	1.67324e-06	1.37303	up
gene-GCNT3	73	76	58	44	19	25	23	22	0.460734	0.575065	0.439322	0.3308	0.140378	0.191379	0.177049	0.141844	0.00174136	-1.14598	down
gene-GCNT4	151	115	225	100	57	18	43	21	0.418328	0.37572	0.761348	0.337248	0.189876	0.060142	0.148975	0.060122	3.71725e-05	-1.75751	down
gene-CLEC3B	2515	2314	4041	2264	1668	1220	1487	1240	66.4577	72.2902	130.537	72.9971	53.0265	39.5783	49.9464	35.3477	0.0022315	-0.652308	down
gene-CCDC3	331	319	247	281	110	83	126	99	2.93237	3.34475	2.67358	3.03707	1.17429	0.895689	1.41761	0.947293	4.15265e-08	-1.15438	down
gene-THBS3	371	265	843	287	55	45	93	61	2.70937	2.28327	7.53259	2.55772	0.479889	0.398286	0.86187	0.480197	1.13433e-09	-2.44925	down
gene-THBS2	357	312	1974	276	86	75	74	122	1.95707	2.02042	13.2245	1.83971	0.561407	0.499586	0.515154	0.720488	0.000189614	-2.69173	down
gene-THBS4	17972	4927	13932	4681	2494	1877	2169	2413	128.782	41.7401	122.021	40.9268	21.4941	16.5086	19.7475	18.653	1.71179e-07	-1.82871	down
gene-PHLPP1	517	457	549	651	822	501	500	864	2.1656	2.26266	2.80974	3.32644	4.1411	2.57485	2.66017	3.90512	0.00667257	0.632477	up
gene-MAML2	449	369	567	461	131	75	120	148	1.54136	1.45907	2.36717	1.82744	0.561662	0.292583	0.50451	0.559978	3.12997e-11	-1.62598	down
gene-CAMSAP3	6	0	38	18	90	50	20	79	0.033243	0	0.25843	0.117369	0.631577	0.343268	0.140593	0.471956	0.00989198	2.26026	up
gene-ANKRD9	3421	5752	2309	4085	6086	7543	3841	3929	18.9118	35.4984	15.0967	27.8863	39.9689	48.8586	26.2538	25.9429	0.0124924	0.782649	up
gene-ANKRD2	4717	3212	13448	5439	1505	1252	2365	2368	85.3594	68.7251	297.465	120.101	32.7498	27.7997	54.3786	46.2279	0.000124688	-1.49688	down
gene-NFKBIL1	1048	973	1013	827	1309	1080	1070	1199	17.0265	18.6385	20.0335	16.3379	25.4	21.5009	22.0084	20.9005	1.93445e-07	0.611191	up
gene-NEK8	113	78	82	109	63	45	53	36	0.966597	0.770305	0.934649	1.15453	0.629928	0.433184	0.587968	0.3421	0.0360037	-0.615652	down
gene-NEK7	4087	4638	4394	3494	4757	5838	3753	6841	23.4534	31.4511	31.3015	24.4511	32.9011	41.1395	27.4525	42.3722	0.000997479	0.692857	up
gene-TOM1L1	148	103	99	109	146	128	132	156	1.75047	1.38132	1.38085	1.48928	2.03178	1.79864	1.96464	1.86237	0.00196212	0.641666	up
gene-ARNTL	193	217	97	187	250	157	198	228	1.63363	2.18527	0.913093	1.82286	2.55709	1.55038	2.09464	1.96647	0.0392958	0.592988	up
gene-BARD1	133	51	78	44	27	21	31	28	0.574661	0.259225	0.41026	0.228091	0.138358	0.109778	0.169631	0.130595	0.0061667	-1.13774	down
gene-PCDH18	353	119	341	144	78	51	81	35	1.58356	0.636377	1.8779	0.784947	0.421692	0.278164	0.468704	0.164192	8.8667e-05	-1.59889	down
gene-PCDH17	121	53	36	55	28	20	35	29	0.279963	0.143192	0.099352	0.154321	0.076164	0.064178	0.102225	0.071047	0.0490345	-0.868022	down
gene-CTIF	423	442	462	351	677	572	424	528	1.63823	2.03142	2.23796	1.6475	3.1612	2.73217	2.09787	2.21589	5.93451e-05	0.726379	up
gene-FGFR1	2324	1951	2402	2271	951	1082	957	751	16.7611	16.5776	21.0649	19.9292	8.20501	9.53716	8.57922	5.73303	5.67077e-09	-0.914474	down
gene-FGFR2	45	87	38	57	11	14	3	7	0.214956	0.497593	0.218041	0.330069	0.055749	0.080696	0.013099	0.031578	3.06951e-05	-2.37822	down
gene-ZNF579	722	855	466	814	1053	671	634	1230	7.48356	10.4757	5.8946	10.3001	13.1352	8.53244	8.34891	13.7581	0.0173552	0.653286	up
gene-RARRES1	93	108	134	36	36	45	19	20	2.0435	2.82164	3.62945	0.949543	0.956634	1.20583	0.520017	0.47741	0.00797187	-1.28279	down
gene-LOC783497	100	116	87	109	205	296	97	217	2.18654	3.00811	2.33679	2.90268	5.42272	7.98731	2.69268	5.15419	0.000114564	1.32189	up
gene-ARL13B	298	201	182	224	165	115	112	78	2.92736	2.32277	2.11649	2.64868	1.90096	1.32703	1.3556	0.796466	0.0203189	-0.602429	down
gene-SIPA1L1	297	323	309	188	164	122	173	120	1.06819	1.23372	1.20578	0.846989	0.579984	0.437545	0.78279	0.379488	0.0123321	-0.607912	down
gene-STOML1	163	110	198	117	110	50	74	70	0.660251	0.394226	1.34661	0.439879	0.410195	0.205845	0.322574	0.669901	0.045409	-0.614743	down
gene-C20H5orf34	123	68	130	103	123	139	133	108	0.96613	0.577224	1.13329	0.932478	1.30841	1.25028	1.3543	0.859376	0.0215018	0.599523	up
gene-TRABD2B	430	251	260	236	133	133	131	127	1.38552	0.974785	1.02247	0.925034	0.516585	0.526087	0.532632	0.445679	0.000161918	-0.805499	down
gene-CD209	66	97	141	90	6	6	5	0	1.93665	3.38325	5.08087	3.23557	0.210457	0.19832	0.16442	0	5.06339e-13	-4.2108	down
gene-FAM199X	120	118	127	52	101	129	151	134	1.73906	2.00948	2.24369	0.917398	1.76182	2.2891	2.77119	2.08876	0.0394721	0.661615	up
gene-ARHGDIB	894	556	1002	818	543	286	440	352	17.4982	12.391	24.0192	19.6125	12.8336	7.24226	10.6984	7.47739	0.00358482	-0.675716	down
gene-PLXNB3	64	53	62	68	20	16	22	9	0.235293	0.233789	0.272961	0.298699	0.086362	0.069069	0.101591	0.0327	0.000106756	-1.54478	down
gene-PLXNB1	447	297	275	436	300	177	126	128	1.41854	1.11507	1.06661	1.68906	1.1557	0.658845	0.479099	0.429337	0.0282939	-0.663683	down
Bos_taurus_newGene_2218	2286	1461	1580	1402	450	800	999	382	14.4878	11.5913	12.5931	11.5748	6.08606	6.14078	8.19229	4.63964	0.00127079	-0.983424	down
gene-GHR	3071	2569	1936	1603	2858	2437	2496	3388	35.5681	35.1743	27.4067	22.6548	39.8228	34.6516	36.7432	42.3482	0.001407	0.637744	up
gene-MYH11	4905	4188	2035	2172	1253	1359	1531	1825	17.1998	17.3126	8.71093	9.2567	5.27589	5.84327	6.78981	6.89117	0.00428414	-0.793111	down
gene-MYH10	1280	1068	1706	1275	568	523	682	656	3.94107	3.80464	7.17602	4.69215	2.33972	1.91255	2.95144	2.4135	2.61153e-05	-0.791059	down
Bos_taurus_newGene_6018	98	128	48	78	44	48	32	27	2.97481	4.59179	1.76674	2.88018	1.59345	1.78076	1.21476	0.871957	0.0278123	-0.885827	down
gene-TMEM50A	545	535	469	553	254	239	310	294	12.1481	14.0952	12.7849	15.0345	6.80576	6.5375	8.76873	7.05649	0.000479277	-0.598151	down
gene-TMTC2	983	559	315	568	387	212	241	210	4.24519	2.85098	1.6614	2.98967	2.0068	1.12099	1.32161	0.975048	0.00579831	-0.856376	down
gene-GALNT14	284	150	161	162	70	51	62	82	3.04912	1.96458	2.16913	2.14628	0.913431	0.684687	0.862806	0.974364	2.39628e-05	-1.15394	down
gene-SLC1A2	96	585	256	126	4	102	53	61	0.151642	1.34544	0.476458	0.2298	0.00721	0.206452	0.133191	0.121491	0.0418648	-1.93815	down
gene-AQP4	2126	872	804	368	186	86	246	157	8.5889	3.9892	3.96883	1.69362	0.902617	0.39629	1.18142	0.636802	1.78974e-07	-2.23689	down
gene-SLC2A3	1077	2778	481	1947	270	394	187	582	6.29547	18.9971	3.50343	13.9505	1.84721	2.90611	1.41647	3.6288	0.00401784	-1.81886	down
gene-SLC2A1	254	233	159	109	19	37	20	42	2.31021	2.50696	1.7721	1.21198	0.20351	0.404715	0.223483	0.404449	3.76514e-09	-2.31317	down
gene-EPB41L4B	327	105	201	72	55	37	20	66	1.42795	0.538979	1.07403	0.412354	0.311823	0.195879	0.10172	0.301669	0.000978514	-1.60347	down
gene-MISP3	258	261	355	218	452	489	337	429	4.27447	5.10695	7.19885	4.40298	9.0106	9.95315	7.10865	7.6714	3.97147e-06	0.985137	up
gene-AXIN1	2103	2417	1865	2258	2513	3407	2350	2758	15.2842	19.7305	16.1967	18.3874	21.3325	30.5766	21.3813	21.5629	0.0002086	0.690701	up
gene-LIPG	1211	1519	522	2138	263	441	564	617	8.56713	12.8049	4.50161	18.5007	2.21888	3.84901	5.11882	4.7568	0.00315304	-1.18237	down
gene-LIPA	351	254	330	159	131	92	199	41	3.26218	2.78454	3.74812	1.80078	1.4549	1.04285	2.34662	0.40241	0.0360911	-0.884713	down
gene-LOC614522	905	695	298	395	1539	1725	920	846	3.09443	2.80337	1.24419	1.64531	6.32319	7.23417	3.99343	3.11505	1.11977e-05	1.49394	up
gene-EGR3	180	112	95	344	101	89	39	69	1.06734	0.823649	0.684938	2.6926	0.72829	0.747867	0.293978	0.63598	0.0334813	-0.974132	down
Bos_taurus_newGene_618	33	146	273	114	10	19	57	18	0.186848	1.04251	2.19908	0.848202	0.060342	0.122585	0.40511	0.114029	0.00143051	-2.11602	down
gene-TNNT3	282108	319749	165405	309980	294385	338271	460959	388572	6336.78	8456.81	4531.41	8549.2	7918.17	9279.5	13113.5	9395.12	0.00108187	0.800166	up
gene-TNNT1	361219	155601	273666	123813	129230	91567	55484	87200	8792.11	4506.77	8204.73	3709.39	3654.46	2733.56	1653.52	2298.11	0.00144706	-0.966436	down
gene-CCDC71L	938	1029	967	1205	2133	1771	1753	2952	4.28925	5.56149	5.40338	6.71949	11.7338	9.94238	10.1842	14.5621	6.6575e-11	1.3866	up
gene-VWA7	716	420	551	794	858	601	1028	1006	4.9865	3.47475	4.7139	6.76153	7.19029	5.12146	9.14258	7.538	0.000587668	0.837118	up
gene-TBRG1	677	583	668	610	859	684	815	758	9.60506	9.67515	11.7017	10.521	14.5075	11.9786	14.5725	11.4778	9.2518e-08	0.636074	up
gene-GGT5	640	451	489	446	192	81	138	84	4.06435	3.09496	3.77497	3.45584	1.44902	0.540342	1.14031	0.55257	3.59768e-10	-1.69658	down
gene-GGT1	226	122	245	149	63	38	33	60	2.19154	1.39645	2.90904	1.75731	0.727964	0.446224	0.399096	0.619383	9.6744e-07	-1.58814	down
gene-PAFAH1B3	91	74	108	85	157	144	195	117	2.56172	2.47266	3.7005	2.92724	5.32209	4.97859	7.00563	3.54465	1.06996e-05	1.11925	up
gene-MUSK	345	151	494	268	153	71	172	80	1.00112	0.514848	1.74941	0.947705	0.532137	0.250457	0.632729	0.247696	0.00688579	-1.05718	down
gene-ASAP3	158	113	162	92	40	40	47	61	1.59641	1.35032	2.00965	1.13108	0.487709	0.493753	0.603872	0.661856	0.000183234	-1.1257	down
gene-CASTOR2	39093	35937	24699	38519	47794	44255	20949	53384	134.793	146.513	104.09	162.065	198.259	187.352	91.799	198.627	0.0252717	0.603236	up
Bos_taurus_newGene_3048	289	169	430	350	155	74	229	106	0.999334	0.863732	2.57221	1.68464	0.844097	0.300706	0.888743	0.527987	0.0374049	-0.797485	down
Bos_taurus_newGene_3045	4938	3932	7989	5095	1657	1446	2725	994	6.42239	6.3202	14.8857	10.7649	2.67458	2.97867	4.80542	1.56946	1.32864e-05	-1.34357	down
gene-LOC107131660	145	83	111	119	16	37	66	62	0.513028	0.344844	0.47978	0.514624	0.066518	0.159908	0.293618	0.23759	0.0270832	-0.970466	down
gene-RNF24	466	404	284	277	174	257	151	138	1.78303	1.82755	1.35578	1.29148	0.798885	1.20344	0.733998	0.567787	0.0193727	-0.634067	down
gene-RFTN1	631	543	867	735	432	282	439	249	5.16502	5.2118	8.74347	7.2787	4.21198	2.80286	4.52468	2.17994	0.00729559	-0.654657	down
gene-RFTN2	479	445	836	413	174	170	252	139	4.71204	4.48826	7.78786	4.08379	2.10291	2.51019	3.08797	1.43188	2.75132e-05	-1.22017	down
Bos_taurus_newGene_2392	74	67	49	165	8	4	0	9	1.21062	0.767588	0.637569	1.70838	0.065341	0.085335	0	0.064147	4.70602e-08	-3.77225	down
Bos_taurus_newGene_2027	713	341	552	454	248	187	180	314	5.63782	3.1828	5.33089	4.38161	2.35969	1.81278	1.80991	2.67992	0.00170441	-0.79092	down
Bos_taurus_newGene_2029	98	47	56	69	140	101	227	96	0.226924	0.126925	0.158557	0.193682	0.391079	0.288949	0.669671	0.255987	7.7737e-05	1.42243	up
Bos_taurus_newGene_2028	45	41	51	56	61	87	70	75	0.34734	0.372578	0.483192	0.536073	0.57034	0.834363	0.697936	0.63151	0.00178429	0.945369	up
gene-PTPN3	761	314	946	261	245	123	198	223	2.71364	1.32883	4.2479	1.13342	1.05179	0.537332	0.888191	0.857483	0.00222948	-1.17163	down
gene-PTPN9	552	566	718	554	262	213	326	159	3.47918	4.21461	5.52679	4.26066	1.98756	1.64372	2.60697	1.07676	5.45388e-05	-0.980166	down
gene-PPP1R3D	429	212	174	328	531	355	624	326	2.85371	1.66752	1.41288	2.65488	4.24645	2.8995	5.26904	2.33401	0.000695138	1.03883	up
gene-PPP1R3A	21127	17943	11911	16254	19315	21760	20561	20239	124.695	124.983	86.1089	116.424	137.596	157.861	154.993	128.467	0.000231454	0.634867	up
gene-FRAT2	103	86	83	71	186	87	125	98	0.669994	0.661193	0.659029	0.564725	1.46363	0.699195	1.03678	0.688859	0.00238073	0.865966	up
gene-COTL1	832	671	717	708	232	282	211	318	9.6235	9.11393	10.4322	10.3436	3.59568	4.17699	3.48491	4.15401	2.14664e-10	-1.1401	down
gene-PREX1	341	298	307	367	68	104	114	82	1.15721	1.19536	1.27241	1.52189	0.275863	0.426445	0.490851	0.300485	7.53868e-10	-1.48759	down
gene-ITGA5	1706	2012	2542	2402	1107	1345	970	807	8.85189	12.3337	16.1225	15.2077	6.91134	8.55497	6.3877	4.51796	0.00163764	-0.703394	down
gene-STARD10	75	17	39	64	130	54	60	162	1.36267	0.3169	0.757811	1.43283	2.86099	1.18706	1.35775	3.19415	0.00498063	1.40974	up
gene-GPR63	229	145	100	120	81	78	89	41	0.918724	0.689425	0.488903	0.585406	0.392202	0.384082	0.451296	0.178105	0.0469098	-0.677553	down
gene-XRRA1	73	48	37	72	117	47	59	91	0.573747	0.444436	0.343587	0.687405	1.1121	0.451316	0.593823	0.775416	0.0413416	0.779576	up
gene-BLOC1S4	81	63	67	76	117	74	122	63	1.25148	1.15103	1.25897	1.42734	2.16146	1.40427	2.39952	1.03673	0.0157924	0.727505	up
gene-ANXA5	6063	5077	6763	4907	2979	2482	2453	2414	64.0179	63.139	87.9554	63.37	37.4902	31.6735	32.8078	27.5976	6.21797e-10	-0.801858	down
gene-ANXA2	4036	3942	8282	4376	2413	2086	2189	1987	67.3076	77.7278	168.81	89.0845	48.4454	42.7392	46.3979	35.7047	0.000214007	-0.916271	down
gene-PPP1R14C	1028	1027	491	1300	1533	2301	568	1899	11.1845	13.2047	6.53106	17.2581	20.0686	30.7433	7.84602	22.2977	0.0076193	1.04943	up
gene-LOC511687	0	6	10	10	62	48	37	43	0	0.024933	0.043994	0.042285	0.275074	0.215877	0.171722	0.168717	1.16094e-06	3.1678	up
gene-TGFBI	1744	991	2484	1582	479	329	360	652	14.8624	9.9853	25.8735	16.4499	4.90347	3.43462	3.89554	5.99066	8.194e-08	-1.55776	down
gene-TGFB3	669	519	379	356	236	165	116	215	5.26914	4.49012	3.52921	3.20082	2.39146	1.54012	1.25383	2.02129	8.08436e-05	-1.04557	down
gene-RNF217	752	601	1339	872	1807	1248	1430	1527	1.52929	1.44583	3.3319	2.16602	4.4243	3.11739	3.69831	3.35361	8.6772e-06	1.08605	up
gene-KERA	583	825	123	207	0	9	12	12	6.41302	10.6914	1.62731	2.77595	0	0.107113	0.166027	0.138851	4.30888e-08	-5.34752	down
Bos_taurus_newGene_3238	156	158	221	186	89	46	30	102	1.0868	0.983671	1.27174	0.995651	0.453033	0.240456	0.2583	0.56432	0.00364445	-1.11087	down
Bos_taurus_newGene_3236	161	173	220	79	46	51	50	102	2.29356	2.84094	3.72211	1.39506	0.772427	0.829261	0.840523	1.49038	0.0123947	-0.995017	down
gene-EHBP1L1	4623	4697	4434	5696	7503	6133	5281	6260	26.6094	30.3874	30.6627	39.2252	50.8101	42.5833	37.9702	35.7085	9.02165e-06	0.700513	up
gene-OGFRL1	1566	1347	1818	1359	588	600	810	652	4.65595	4.73292	6.60472	4.92995	2.10092	2.18911	3.06045	2.0889	9.40174e-07	-0.85369	down
gene-ATP1B3	512	499	513	461	258	244	195	171	7.96896	9.17057	9.60123	8.61534	4.7839	4.57429	3.79017	2.82663	1.53653e-06	-0.855834	down
gene-SLC23A2	595	704	482	619	302	296	75	291	2.37256	3.46375	2.32328	3.01502	1.42	1.31043	0.963236	1.1638	0.00750496	-0.988009	down
gene-PLEKHA5	287	302	297	268	133	99	122	85	1.53185	1.85536	1.92419	1.66303	0.791192	0.589241	0.760819	0.443621	2.13405e-07	-1.0605	down
gene-PLEKHA4	105	105	217	134	102	65	58	50	0.85622	1.00905	2.17378	1.33408	0.999403	0.647225	0.599489	0.434037	0.0464828	-0.70685	down
gene-PLEKHA2	1322	869	1377	993	467	437	574	265	6.18886	4.8203	9.57402	5.62967	2.58143	2.49489	3.57199	1.31394	2.30569e-05	-1.03664	down
gene-DGKA	326	395	512	628	83	135	195	143	2.76829	3.86225	5.28646	6.40663	0.798066	1.37328	1.97696	1.24105	2.11586e-05	-1.40814	down
gene-SLC20A2	5844	3122	3399	3367	2471	1673	1377	1913	29.6314	19.3786	22.0613	22.0161	15.0809	10.4474	7.88784	11.0061	0.000507671	-0.72746	down
gene-PGM1	50339	60901	35517	41981	71881	76702	75060	105124	484.268	694.493	419.954	489.548	834.068	903.271	914.367	1083.26	8.17566e-08	1.14111	up
gene-LOC526769	1008	2738	1648	3693	717	1464	634	977	8.29998	26.8977	16.835	37.7943	7.21189	15.0114	6.73745	8.80098	0.0194645	-0.948168	down
gene-ZNF865	665	469	467	875	979	559	658	1289	3.56274	2.99021	3.13765	6.22766	6.52898	3.81781	4.66491	8.13995	0.00615343	0.823807	up
gene-GAS7	752	1023	1587	918	175	351	213	563	2.2255	3.57074	5.80092	3.33098	0.605103	1.24536	0.802108	1.79639	0.000279066	-1.37423	down
gene-GAS1	791	364	596	485	257	121	237	222	7.60668	4.13333	7.00539	5.68439	2.96689	1.4185	2.89378	2.29734	8.65418e-05	-1.06321	down
gene-ZNF705A	1591	592	705	526	467	360	368	506	13.5277	5.99185	7.94173	6.03045	4.79476	4.35713	4.07083	4.77559	0.0367102	-0.623079	down
gene-CCL2	69	122	67	241	7	32	15	10	2.04211	4.31667	2.4213	8.78306	0.239869	1.14454	0.561108	0.30892	1.37937e-05	-2.63647	down
gene-DNASE2	290	250	243	188	176	133	97	105	4.90515	4.87312	5.00087	3.85847	3.52497	2.69294	2.05355	1.86008	0.0132457	-0.585935	down
gene-DHX34	340	263	426	328	204	172	156	150	1.10095	1.26128	2.08033	1.58837	1.04772	0.772475	0.693942	0.517974	0.0014653	-0.653914	down
gene-KPNA3	9280	7075	5540	7291	9238	8645	10627	10351	52.3238	46.8933	38.1795	50.5605	62.3761	59.8751	76.4657	63.2692	1.8666e-06	0.763795	up
gene-PTX3	115	497	506	414	34	153	127	41	1.43027	7.34434	7.73054	6.32374	0.5055	2.34368	2.00962	0.540582	0.00147013	-1.78023	down
gene-CARD11	171	228	199	214	80	83	120	73	0.895743	1.41842	1.32827	1.382	0.416257	0.540841	0.661214	0.411984	0.00139472	-0.85697	down
gene-DUSP10	800	520	557	1036	389	244	235	390	7.15926	5.50203	6.09349	11.3047	4.18451	2.67335	2.66631	3.75855	0.00147658	-0.880603	down
gene-DUSP15	2483	2146	1128	1463	2330	2271	1637	2395	35.5651	35.7734	19.8058	25.743	40.0592	40.3106	30.3844	37.2276	0.0106799	0.609198	up
gene-TMEM179B	147	155	180	130	187	175	213	179	3.87358	4.83556	5.82186	4.20087	5.95072	5.6752	7.15126	5.09558	0.00153036	0.641251	up
gene-NLN	109	77	158	101	15	44	57	32	0.620459	0.518433	1.10285	0.69858	0.101664	0.308176	0.40796	0.191876	0.00577464	-1.2254	down
gene-GAS2L1	559	429	489	417	301	295	118	178	4.63588	4.45804	4.92476	4.54927	3.21278	3.10644	1.25881	1.60579	0.00903884	-0.743873	down
gene-RMND5A	9359	10216	8577	7479	12625	14096	10175	15160	37.4775	48.2605	41.9783	35.6773	60.7835	69.8783	51.2319	66.4109	2.54856e-07	0.88895	up
gene-MYH7B	22767	10214	17644	11027	9701	2775	1609	2737	85.6413	45.4278	81.1212	50.6156	43.9016	12.8137	7.68978	11.108	0.00662086	-1.54624	down
Bos_taurus_newGene_5745	2175	623	543	4230	592	371	125	574	13.6359	5.2541	4.40437	35.1487	5.18878	3.20963	0.737413	4.49486	0.0167414	-1.86857	down
gene-ARHGAP6-2	506	396	337	356	233	146	140	195	3.8649	3.57751	3.14962	3.31952	2.14081	1.36836	1.35355	1.60587	8.45839e-05	-0.818216	down
gene-MLF1	10413	9576	4312	8812	12164	14208	10571	10984	112.198	119.877	55.9727	114.245	155.057	179.296	142.496	128.73	0.000475228	0.879504	up
gene-SOWAHC	59	60	85	78	34	10	49	10	0.299712	0.360714	0.52643	0.48429	0.2057	0.056721	0.317253	0.053381	0.0389276	-1.13061	down
gene-MRC2	5599	3673	5502	3204	1302	1111	1085	1112	21.8527	16.8838	26.463	15.2838	6.07474	5.21806	5.04087	4.47312	5.06289e-20	-1.60995	down
gene-TBKBP1	973	748	639	631	1292	1106	1128	981	6.09128	5.53677	4.89172	4.8182	9.73615	8.50375	8.97869	6.63054	5.48453e-10	0.940743	up
gene-LOC100848598	71	38	52	28	82	40	48	108	1.82129	1.15454	1.64323	0.864977	2.54146	1.25029	1.55543	3.01197	0.0310774	0.914543	up
gene-ZBTB25	88	64	74	99	162	111	96	126	1.26836	0.63074	1.18737	0.881824	1.2367	0.913801	1.08425	1.06809	0.000370585	0.940172	up
gene-MTUS2	236	265	373	227	48	37	148	33	0.965059	1.07463	1.417	0.858654	0.17877	0.138315	0.584345	0.110573	0.000260855	-1.70574	down
gene-MTUS1	10873	11956	9417	7381	13108	14024	9085	15057	67.7699	82.0277	76.2086	60.0594	89.2802	92.6733	63.9009	91.2744	0.000475094	0.7147	up
gene-AMPH	78	129	81	49	34	37	50	28	0.452989	0.881812	0.574488	0.344511	0.23318	0.262264	0.366351	0.171644	0.0376075	-0.840456	down
gene-NUSAP1	195	79	203	77	57	17	59	14	1.83083	0.935588	2.47124	0.9008	0.609329	0.180683	0.748827	0.135571	0.0034128	-1.56027	down
gene-KIRREL1	586	406	445	337	173	168	179	124	1.74096	1.4263	1.61762	1.2288	0.616368	0.608655	0.672689	0.394608	6.01623e-08	-1.10607	down
gene-PTGR1	232	188	134	114	82	73	85	73	4.23947	4.05949	2.9911	2.52871	1.79452	1.61727	1.97203	1.42107	0.00610155	-0.738536	down
gene-UST	489	353	416	249	63	77	36	41	5.24128	4.61552	6.07482	3.33604	1.09955	1.03447	0.649941	0.405747	4.05426e-16	-2.43929	down
gene-F2R	703	318	426	384	170	173	250	80	4.62278	2.47372	3.42658	3.08503	1.34629	1.39425	2.08466	0.566364	0.00146732	-1.07357	down
gene-FAM71E1	59	46	42	49	119	147	56	27	1.56174	1.38451	1.48575	1.60973	3.70649	4.61634	1.80641	0.746279	0.0166305	1.17645	up
gene-CYB561	188	90	79	62	50	28	35	21	1.63982	0.91865	0.805956	0.644954	0.519231	0.288082	0.369695	0.186253	0.00226343	-1.27843	down
gene-DEPP1	137	173	67	240	50	65	36	97	3.56368	5.3238	2.11724	7.63966	1.56595	2.0695	1.18718	2.73268	0.0298752	-0.988636	down
gene-ARHGAP30	94	72	77	60	27	30	41	15	0.495882	0.446167	0.547346	0.406125	0.165626	0.193675	0.269555	0.083776	0.00483788	-1.06838	down
gene-TUBA1C	405	283	401	282	190	163	116	111	5.77609	4.74062	6.63933	4.95371	3.13715	2.92591	2.13137	1.73276	0.000111341	-0.896019	down
gene-TUBA1A	2995	1656	4777	1868	1508	1100	1113	1089	36.1694	23.4776	70.4311	27.5154	21.6994	16.2735	17.0728	14.0794	0.00247765	-0.884304	down
gene-TMEM120A	2415	1942	2744	1227	1088	739	756	828	42.8068	40.7043	59.4598	26.5217	23.1917	16.0471	16.9892	15.8382	3.60352e-05	-0.942878	down
gene-PHF19	202	124	338	189	84	44	112	47	1.04972	0.759863	2.29875	1.19138	0.521056	0.276114	0.732859	0.259895	0.00193101	-1.23137	down
gene-STMN2	58	29	17	31	232	52	40	32	0.599559	0.353146	0.211873	0.392173	2.90685	0.666928	0.53016	0.352745	0.00645557	1.71896	up
gene-PCDHGA2	1508	1266	1343	1340	755	672	593	508	7.20242	7.03217	7.82392	7.72531	4.27388	3.92512	3.53999	2.62132	6.88822e-08	-0.770115	down
gene-APP	12125	9059	12289	10021	6136	5097	4677	4823	79.9659	74.1745	98.8386	87.0716	48.4573	41.2715	39.2342	33.6153	8.10321e-09	-0.726389	down
gene-ABCF2	3457	3677	2621	3014	5049	5489	4378	4513	31.7301	39.4872	29.2486	33.9936	54.4773	61.0328	50.6732	44.5995	2.29155e-09	0.945821	up
Bos_taurus_newGene_2315	63	46	30	11	57	33	49	111	0.670216	0.454594	0.265468	0.300717	0.80354	0.377386	0.455584	0.965329	0.0442774	1.10659	up
gene-APOA1	82	110	260	94	36	29	90	32	2.08803	3.32669	8.11937	2.90928	1.08515	0.90497	2.91274	0.86276	0.0180135	-1.20841	down
gene-ACTN1	2100	1815	1762	1625	905	1035	776	866	13.6935	13.9871	13.9589	12.8221	7.00513	8.16871	6.35651	5.96572	7.95082e-07	-0.679834	down
gene-ACTN3	148525	188359	114829	168184	163308	228519	206301	273567	1183.25	1773.88	1117.97	1634.85	1564.31	2235.3	2089.06	2352.18	0.000295153	0.830438	up
gene-CRTC1	1378	1299	1531	1379	1797	2115	1620	1682	4.42732	4.9649	6.0515	5.45888	6.9924	8.38858	6.61211	5.83815	1.73294e-06	0.710219	up
gene-LOC519145	67	310	75	321	277	481	203	517	0.5511	3.05116	0.760368	3.26509	2.77695	4.91593	2.14484	4.64806	0.021295	1.23398	up
Bos_taurus_newGene_6119	113	128	103	120	163	198	79	159	1.23707	1.65909	1.37676	1.60553	2.14195	2.65794	1.10159	1.88497	0.023688	0.703753	up
gene-GIMAP8	60	97	60	70	8	41	36	24	0.328319	0.670449	0.401261	0.466993	0.049549	0.269964	0.247561	0.139842	0.0415916	-1.04756	down
Bos_taurus_newGene_724	109	113	92	36	15	0	29	8	1.23357	1.52033	1.28232	0.488072	0.20092	0	0.408545	0.091732	0.00154513	-2.40654	down
gene-UNC80	29	191	56	65	18	8	3	47	0.048569	0.379357	0.113163	0.131522	0.036261	0.016472	0.006401	0.084703	0.0173828	-1.87807	down
gene-RBMS3	434	365	588	430	250	129	209	143	1.05841	1.03129	1.74415	1.25306	0.714602	0.374248	0.675589	0.367429	0.000101297	-0.9838	down
gene-PSAT1	161	127	273	150	39	43	72	58	1.64884	1.53921	3.41598	1.8765	0.481163	0.538973	0.935038	0.638081	6.12098e-05	-1.39713	down
gene-PANX2	236	197	162	351	595	500	204	593	1.89312	1.83129	1.5786	3.49665	5.68321	4.98732	2.072	5.29413	0.00019898	1.32483	up
gene-PRODH	472	249	84	155	140	88	80	32	5.09507	3.16416	1.08881	1.93171	1.81948	1.17496	1.03533	0.344337	0.0255427	-1.13111	down
gene-ECM2	3441	2789	3480	2086	737	659	720	621	16.4908	16.6225	21.0192	12.2756	4.43036	4.22512	4.81007	3.40145	3.1012e-26	-1.758	down
gene-ECM1	498	491	1121	533	154	132	123	220	5.39091	6.24469	14.8335	7.02771	1.99152	1.742	1.66722	2.5621	9.85616e-08	-1.73537	down
gene-MLXIPL	340	250	116	79	91	50	86	46	2.44511	2.04065	0.9409	0.68497	0.756893	0.397276	0.760335	0.349923	0.00914303	-1.16059	down
gene-AKAP13	2528	2365	3433	2716	1508	1345	1240	1445	4.49631	5.46812	8.82859	7.47522	3.83238	3.0767	2.93091	3.00275	3.78917e-05	-0.660144	down
gene-EPB41L3	811	569	982	494	233	259	379	183	3.78987	3.96722	7.03604	3.50737	1.59492	1.70112	2.17995	0.888947	0.000136817	-1.08013	down
gene-RUNX1T1	248	195	285	322	151	113	174	87	0.763713	0.90789	1.07027	1.43437	0.711301	0.42446	0.86687	0.287678	0.0179751	-0.666807	down
gene-CDC7	214	117	170	146	77	42	88	67	1.32281	0.852888	1.33671	1.16147	0.56491	0.31672	0.686149	0.443198	0.00232306	-0.887576	down
gene-USP50	51	38	42	50	75	58	85	61	0.480198	0.364629	0.417016	0.503081	0.831668	0.586155	1.00404	0.538671	0.000998403	0.96638	up
gene-MAP3K7CL	106	71	142	148	213	224	288	155	1.15701	1.02244	2.03495	2.23334	3.22929	3.50762	4.49109	2.21939	5.14966e-05	1.25413	up
gene-DUSP3	8703	5724	6949	6579	8389	7901	8795	10653	46.4802	36.4329	46.4617	43.9281	54.1584	52.1997	60.1439	61.8741	1.2241e-06	0.707923	up
gene-DUSP8	2021	1895	1215	1790	2453	2451	2306	1906	6.4832	6.75651	5.34169	7.74578	12.6691	11.0778	11.1946	9.74049	6.02454e-05	0.739211	up
gene-RAB8B	886	992	1177	838	480	510	508	439	4.23122	5.59822	6.8669	4.8814	2.75534	2.9894	3.0797	2.26242	0.000114466	-0.668625	down
gene-BNC2	316	306	390	294	138	128	194	169	0.429426	0.761734	0.974194	0.408985	0.222022	0.209473	0.340526	0.238983	0.00111604	-0.711567	down
Bos_taurus_newGene_2925	749	140	985	829	242	63	159	190	2.90571	0.917438	4.03058	5.01321	0.7496	0.196445	0.912684	0.663413	0.000545106	-1.71285	down
Bos_taurus_newGene_723	54	74	133	78	5	0	2	11	0.883737	1.14331	2.32389	1.2464	0.082098	0	0.030065	0.168925	1.77516e-08	-3.91691	down
Bos_taurus_newGene_729	769	469	392	389	300	230	223	296	5.17716	3.73061	3.22671	3.18886	2.42367	1.89932	1.90358	2.14861	0.0098512	-0.585285	down
gene-SINHCAF	138	102	107	102	35	65	68	49	1.16261	1.01812	1.10295	1.05408	0.351176	0.675181	0.730663	0.444336	0.0254204	-0.688171	down
gene-CHIC1	115	93	99	105	63	48	66	33	0.351511	0.301121	0.360919	0.403333	0.230275	0.172236	0.221088	0.096645	0.031879	-0.632201	down
gene-GBX1	217	162	123	321	386	315	200	321	1.48032	1.30476	1.02562	2.669	3.16425	2.63498	1.73016	2.35815	0.00590498	0.897292	up
gene-SLC31A2	430	447	482	388	583	572	573	393	7.01567	8.37152	9.5916	7.74993	10.8241	10.6759	11.6061	6.9661	0.000776838	0.618339	up
gene-OGFOD3	234	240	287	336	99	145	144	153	1.77546	2.15311	2.66836	3.11936	0.90486	1.35435	1.38862	1.25138	0.00837913	-0.680798	down
gene-DYNLT3	851	769	817	656	430	405	383	392	9.29053	9.92069	10.8935	8.7224	5.63699	5.39837	5.29534	4.61109	2.17366e-06	-0.598252	down
Bos_taurus_newGene_5456	60	40	35	49	21	12	10	27	0.66701	0.423055	0.439124	0.653948	0.230858	0.108129	0.124056	0.318846	0.0219798	-1.051	down
gene-SGPL1	723	1066	965	652	244	523	359	171	4.06053	7.0718	6.53853	4.45955	1.63771	3.58503	2.52476	1.01683	0.00233236	-1.04714	down
gene-GRO1	75	94	66	157	18	19	33	4	1.58297	2.34355	1.69976	4.03857	0.448169	0.478336	0.860662	0.091289	0.000226615	-2.08282	down
Bos_taurus_newGene_6777	217	90	250	34	103	23	32	12	0.745873	0.324793	0.957946	0.126934	0.463868	0.085931	0.122635	0.039588	0.0287964	-1.46159	down
gene-MAN1A1	617	559	574	481	204	179	89	176	2.83067	3.03391	3.21718	2.69084	1.12367	1.00839	0.518828	0.868855	2.96853e-09	-1.4451	down
gene-MAN1A2	411	376	351	216	157	205	209	106	3.99744	4.24307	4.08584	2.56732	1.85125	2.45673	2.65085	1.28637	0.0243479	-0.643619	down
gene-ZNF688	297	165	229	206	333	206	302	252	1.72254	1.12854	1.62107	1.45785	2.38781	1.55466	3.12717	2.11458	0.00313588	0.634473	up
gene-TLX1	4	4	0	0	68	36	88	38	0.08958	0.107545	0	0	1.85785	0.999469	2.55216	0.938186	1.47425e-11	5.19759	up
gene-RNF157	7062	7166	4731	4625	6371	8220	5805	9465	43.5827	52.937	33.1558	36.03	47.5263	61.1732	43.5387	67.0947	0.00182645	0.691494	up
gene-GM2A	113	66	93	53	28	37	23	40	2.27951	1.55793	2.29397	1.28336	0.67637	0.915246	0.584099	0.862118	0.00726371	-0.978701	down
gene-PLOD1	3474	2826	3785	2775	1269	1544	1582	1306	26.0273	25.0357	34.6672	25.3698	11.4373	14.2028	15.0635	10.5564	2.23377e-07	-0.822602	down
gene-PLOD2	690	441	844	441	186	164	202	111	4.07557	3.10415	6.16239	3.18078	1.31929	1.18488	1.51072	0.707439	1.99266e-08	-1.5137	down
gene-SULT1C4-2	263	120	108	158	117	46	44	78	1.98047	1.10763	0.990189	1.46975	1.06317	0.422281	0.413531	0.634123	0.0285852	-0.839898	down
gene-ARL10	532	682	507	524	621	793	1000	591	3.38764	5.36891	3.72945	4.58721	4.49361	6.0903	7.62549	3.73701	0.00111952	0.761107	up
gene-HIF1AN	5295	5246	3829	4744	5325	6533	7068	7400	91.5722	107.281	80.9479	100.117	110.799	138.731	155.373	138.102	4.68297e-06	0.808652	up
gene-CASP4	200	94	160	135	89	45	71	25	2.2814	1.22288	2.2366	1.91026	1.22428	0.568942	1.02559	0.280999	0.00977002	-1.01083	down
gene-TES	309	380	395	211	131	148	117	159	4.62668	6.79619	7.1117	3.89501	2.37299	2.74376	2.2257	2.58613	0.00060569	-0.880663	down
gene-PADI2	35	51	128	35	1246	3489	6009	459	0.161077	0.275702	0.766708	0.19623	7.14813	20.4821	36.0477	2.31954	1.89605e-12	5.84644	up
gene-ITGBL1	452	414	482	488	69	82	80	164	5.07081	5.48437	6.60918	6.6795	0.926516	1.12976	1.13466	1.9853	2.3189e-10	-1.87263	down
Bos_taurus_newGene_5128	83	60	281	212	15	28	13	41	0.794219	0.682995	3.31109	2.5479	0.164257	0.328322	0.151201	0.425462	3.13873e-05	-2.37818	down
gene-ALDH9A1	1129	958	1020	467	595	447	537	269	11.7471	11.7849	12.9645	5.93416	7.4494	5.70923	7.09319	3.01892	0.0406741	-0.602327	down
gene-TBCC	1019	852	821	889	1280	1008	1186	929	8.86599	8.76876	8.73673	9.43941	13.4021	10.7745	13.1215	8.72574	2.24123e-06	0.638486	up
gene-FHL2	1412	1976	594	2194	47	89	48	552	22.1563	36.7516	11.2534	42.3383	0.890058	1.61648	0.886774	9.42351	0.00302203	-2.73426	down
gene-MAMLD1	85	108	161	64	155	226	456	362	0.376734	0.572908	0.88125	0.348044	0.83559	1.24375	2.64436	1.75978	2.72518e-06	1.87071	up
gene-PHKA2	74	99	77	36	11	36	21	11	0.375073	0.592217	0.476988	0.218842	0.063709	0.220743	0.133354	0.057033	0.00471734	-1.49659	down
gene-PHKA1	7240	11099	9898	9604	14891	19967	29006	25991	38.4977	70.1274	65.0021	62.8323	95.6281	129.801	197.103	150.527	5.02074e-10	1.58256	up
gene-MYPOP	269	217	197	216	295	392	284	600	2.18814	2.09413	1.9616	2.14718	2.89161	3.9272	2.94314	5.27891	2.19346e-05	1.1589	up
gene-APOBEC2	46538	54376	77555	25869	18836	20062	12314	18401	955.359	1319.87	1945.97	648.008	465.187	505.668	321.265	407.608	2.99791e-05	-1.21183	down
gene-GMFB	935	921	836	808	454	406	578	300	5.11215	6.11314	5.61142	5.41958	2.9831	2.73953	4.03554	1.77136	0.001399	-0.668819	down
gene-MYLK2	47238	44028	48623	37373	55748	59179	64136	69325	375.33	413.046	472.635	362.64	533.077	576.609	647.342	592.763	9.62106e-10	0.833646	up
gene-MYLK4	375	1206	311	749	86	88	125	155	4.16476	14.2425	4.61379	10.5448	1.17923	1.18843	1.96442	2.01235	2.54112e-07	-2.23217	down
gene-KLHL42	355	183	239	195	140	88	123	80	1.48505	0.788492	1.15296	0.866003	0.693171	0.438986	0.653286	0.341772	0.00212548	-0.817443	down
gene-SEMA3B	939	1062	1262	1164	346	213	337	373	6.70889	9.03558	11.0234	11.0155	3.15765	1.54946	2.99625	2.90332	5.88246e-12	-1.47549	down
gene-ICOSLG	3077	1476	1297	1691	783	630	503	685	16.1127	9.06581	8.20655	10.7572	4.92396	4.04947	3.2977	3.82199	1.27346e-06	-1.17201	down
gene-MAOA	486	582	464	444	194	198	182	179	5.42271	7.67976	6.32597	6.04176	2.60665	2.71364	2.57145	2.14867	3.11155e-09	-1.05538	down
gene-HERC3	578	834	554	674	679	880	1080	1106	2.81929	4.77574	3.29088	3.96914	3.94501	5.28315	6.52654	5.8292	0.000514903	0.840514	up
gene-TMEM62	254	237	242	257	346	321	340	343	2.50876	2.7465	2.95205	3.09747	3.84362	3.91726	4.31168	3.44127	5.95783e-08	0.787049	up
Bos_taurus_newGene_6948	101	68	156	56	18	23	20	20	1.15371	0.917309	2.18222	0.781249	0.244306	0.315138	0.286447	0.246267	7.93874e-06	-1.87722	down
gene-P2RX4	510	324	620	355	232	145	269	257	6.76174	5.07667	10.0548	5.74174	3.69899	2.35422	4.53487	3.67367	0.0144094	-0.653082	down
gene-MRPL35	933	1011	979	1006	1217	1104	1334	1312	27.8074	36.1325	35.7002	37.2267	43.6912	41.2106	50.8417	43.171	1.92064e-06	0.673965	up
gene-TMEM225B	1059	823	992	776	1019	1034	1034	1213	14.0627	12.8853	15.8294	12.015	16.2421	16.4625	17.0017	17.0597	1.80534e-05	0.586868	up
gene-AXL	1293	864	1867	934	420	401	459	336	6.36142	5.0189	11.2227	5.61148	2.48301	2.42025	2.86591	1.78195	2.88136e-07	-1.26721	down
gene-HS3ST1	165	86	97	87	32	64	16	34	2.11442	1.24595	1.6205	1.17395	0.50441	0.959825	0.215155	0.471403	0.00596642	-1.20069	down
gene-SCNM1	325	228	232	283	379	288	298	373	8.3552	6.97761	7.55501	9.09536	11.9404	9.48448	9.74956	10.5289	0.000145781	0.668704	up
gene-RCHY1	1062	1091	980	970	1732	1869	1727	1663	14.2661	17.3314	16.095	15.9055	27.9869	30.8327	29.4902	24.106	6.75374e-19	1.10998	up
Bos_taurus_newGene_5622	0	14	0	33	57	163	89	634	0	0.129686	0	0.282178	0.492747	1.68863	0.874308	5.36972	0.00558206	4.60723	up
Bos_taurus_newGene_4979	43	42	19	22	150	90	119	172	0.776449	1.4534	0.421477	0.643577	4.05002	2.32325	3.3715	3.1424	2.3855e-11	2.41954	up
gene-GJC1	576	611	488	674	241	288	314	237	2.3966	3.2368	2.84094	3.44847	1.71584	1.64194	1.67035	0.94934	0.000120236	-0.78247	down
gene-TPGS1	1119	788	924	1089	1386	958	1064	1426	20.2446	16.8463	20.4273	24.0322	30.1725	21.2802	24.4495	27.8416	0.00022026	0.641878	up
gene-BPGM	509	632	329	376	826	983	715	1111	8.52443	12.5025	6.72959	7.68043	16.6322	20.2217	15.2157	20.0863	1.3469e-07	1.3197	up
gene-FAM102B	519	403	792	473	249	143	252	196	2.3089	2.11902	4.30283	2.56606	1.33247	0.774068	1.42424	0.937811	7.82856e-05	-1.04371	down
Bos_taurus_newGene_5089	52	49	76	122	3	4	20	20	0.328734	0.509569	0.632351	1.10376	0.015308	0.097781	0.16111	0.181255	0.000396142	-2.33466	down
gene-CC2D2A	74	72	96	81	37	15	35	22	0.32691	0.331985	0.457385	0.384664	0.170608	0.069044	0.172253	0.089299	0.000879024	-1.24004	down
gene-LOC100848495	93	111	42	123	35	22	27	47	1.34214	1.89741	0.741547	2.17631	0.601096	0.376326	0.496684	0.729368	0.00778313	-1.16954	down
Bos_taurus_newGene_3340	3659	1569	3135	2533	923	438	285	719	31.2101	15.8229	32.6825	26.3586	9.4717	4.58448	3.08245	6.61543	1.26453e-08	-1.86169	down
gene-NT5C2	2313	980	1947	1339	1067	483	808	626	17.9169	8.89212	18.3367	12.4371	9.81793	4.36968	7.49872	5.46265	0.00391915	-0.78951	down
gene-TMEM100	1032	1016	463	1064	286	324	309	210	16.1492	18.8266	8.81601	20.2602	5.32449	6.15436	5.96244	3.43566	3.40445e-06	-1.3227	down
gene-CACNA2D2	0	51	45	10	325	1037	670	495	0	0.244616	0.224782	0.049876	1.61544	5.25523	3.51403	2.20621	1.83164e-05	4.89049	up
gene-GRAMD2B	548	487	529	324	267	229	253	154	4.5429	4.56786	5.59609	3.31277	2.65993	2.54567	2.79289	1.57921	0.00188728	-0.718049	down
gene-NFATC1	2456	2861	4484	3436	2783	3677	5630	3713	12.1316	16.3308	26.6953	20.4134	16.3871	22.125	35.9144	20.0442	0.0289321	0.594793	up
gene-NFATC3	2653	2261	1604	2174	2374	2658	2361	3141	11.9831	11.9925	8.88831	11.8561	12.7112	14.4336	13.2677	14.9598	0.000572161	0.626563	up
gene-TSKU	934	901	1069	1374	391	304	486	395	8.21078	9.40854	11.6672	15.1598	4.25169	3.34747	5.58864	3.86032	5.90352e-07	-1.11058	down
gene-ZNF444	267	233	209	333	529	239	226	597	3.73628	3.88304	3.58861	5.67312	8.82204	4.14521	3.98356	9.08847	0.00567216	0.932764	up
gene-THAP11	2542	1973	1858	1901	2832	1967	2194	3057	35.0148	32.1302	31.2747	31.9413	46.9326	33.2696	38.3943	45.4375	0.0001149	0.624623	up
gene-PANK1	1895	2376	2465	1448	648	798	678	929	11.6589	17.46	18.8181	11.0556	4.77154	6.02725	6.09124	6.1952	1.14427e-06	-1.08015	down
gene-LOC787074	238	182	299	206	170	90	104	96	1.19951	1.08099	1.84336	1.26466	1.02992	0.552544	0.665586	0.520776	0.01034	-0.676119	down
gene-SYT4	1138	1107	959	2028	348	312	147	366	6.7622	7.77921	6.96942	14.7111	2.48784	2.2782	1.10976	2.34419	2.09094e-08	-1.83691	down
gene-SYT2	51	93	78	64	9	31	32	18	0.245693	0.640227	0.506667	0.555291	0.047323	0.182829	0.195336	0.088919	0.00670598	-1.32542	down
gene-TUSC3	195	299	257	258	118	137	164	72	2.86863	5.35888	4.68822	4.56975	2.10914	2.51861	3.12484	1.09815	0.0210017	-0.709645	down
gene-ZYG11B	5173	4311	4514	3341	4891	4888	5115	5762	19.8105	19.7599	20.5972	15.3234	22.8987	23.1644	24.6741	24.3647	1.59164e-05	0.604305	up
gene-FAM122B	294	201	275	256	200	129	95	72	1.78734	1.52357	2.14131	2.19392	1.38309	0.980067	0.719614	0.409443	0.0179994	-0.716072	down
gene-RELN	351	105	335	142	30	31	16	54	0.69241	0.244956	0.809809	0.341837	0.071118	0.073051	0.038761	0.115791	1.08404e-07	-2.45584	down
gene-SCN7A	136	80	56	60	34	8	26	24	0.4336	0.301588	0.217236	0.232902	0.129781	0.031309	0.104255	0.081263	0.00142841	-1.49893	down
gene-PSTPIP2	4165	4748	3031	2649	5070	5751	4736	5823	36.5387	49.2467	32.4802	28.3513	53.4959	61.9204	52.7665	55.0667	1.02866e-05	0.896691	up
gene-PDE1A	431	342	509	346	135	118	183	120	2.66702	2.3336	3.96014	2.61153	0.866994	0.781098	1.22129	0.819871	1.10423e-07	-1.20313	down
gene-PDE1B	202	100	141	196	392	244	170	296	1.84891	1.07747	1.52601	2.61477	4.36913	2.6391	1.80337	3.14313	0.000173293	1.1243	up
gene-PDE1C	312	297	388	507	209	203	168	145	1.15173	1.4615	1.83607	2.48358	1.0124	0.86491	0.727469	0.690065	0.00432342	-0.725835	down
gene-LOC112441483	20	32	19	13	126	78	71	289	0.623473	1.1876	0.713195	0.470166	4.73965	2.98578	2.82237	9.78842	2.10045e-09	3.07975	up
Bos_taurus_newGene_3584	36	60	58	29	75	57	78	60	0.314405	0.623029	0.627745	0.30779	0.795127	0.615992	0.871469	0.573757	0.0134232	0.890536	up
gene-SMO	611	292	411	479	264	131	222	171	4.05188	2.29508	3.5214	4.03179	2.17828	1.06618	1.94571	1.27439	0.00141517	-0.839617	down
Bos_taurus_newGene_2188	234	336	170	232	5	0	22	13	1.99721	3.36058	1.89275	2.38022	0.04194	0	0.220805	0.108888	4.05064e-12	-4.26687	down
Bos_taurus_newGene_2183	101	90	89	71	122	127	70	102	0.818054	0.856207	0.879252	0.69596	1.18578	1.2628	0.714747	0.889692	0.0257071	0.606735	up
gene-ZNF70	1355	1022	982	1147	1827	1338	1139	1582	6.08703	5.44029	5.40229	6.27299	9.81992	7.37733	6.62122	7.71332	8.2396e-06	0.725426	up
gene-HPGD	738	643	980	861	125	121	183	92	7.03348	7.24479	11.4197	10.0203	1.42904	1.40821	2.2182	0.94516	1.11487e-19	-2.28927	down
gene-SAT1	2326	1597	1948	1995	878	740	621	687	51.048	41.4312	52.2489	53.4331	23.1677	19.9381	17.3072	16.2584	2.41804e-14	-1.08306	down
Bos_taurus_newGene_4290	243	102	246	167	463	420	307	419	1.36848	0.587648	1.62231	1.42133	2.25574	2.3177	1.81627	2.03294	7.70049e-08	1.44162	up
gene-NPTXR	98	159	458	163	32	43	44	49	0.343952	0.659946	1.97714	0.700686	0.131911	0.18595	0.194257	0.186358	1.45697e-05	-2.05259	down
gene-NPTX1	130	317	95	215	40	82	21	40	1.46951	4.25812	1.31882	2.97966	0.538242	1.13698	0.293201	0.488572	0.000592376	-1.72766	down
gene-FAM8A1	632	782	587	802	892	707	685	1424	10.4708	15.32	11.8999	16.2286	17.8009	14.3844	14.4259	25.4846	0.00603045	0.731519	up
gene-MAGED4B	441	394	313	501	223	137	200	90	3.89029	4.14495	3.41214	5.474	2.36531	1.4593	2.27526	0.862617	0.00055425	-1.0152	down
gene-POFUT1	820	478	843	557	431	283	359	267	3.79256	2.6307	4.94855	3.16986	2.58066	1.70539	2.28224	1.35546	0.00283502	-0.662598	down
gene-FAM19A5	43	19	19	19	89	116	56	51	0.366923	0.193763	0.309586	0.193588	0.927929	1.23354	0.618737	0.615694	3.17474e-06	2.01259	up
gene-DAP	1924	1865	2250	1356	726	844	867	806	20.352	23.3314	29.071	17.4384	9.1937	10.9163	11.5935	9.14299	2.81976e-06	-0.840609	down
gene-SEPSECS	783	540	656	699	763	638	949	816	3.15045	2.56643	3.22192	3.42755	3.69213	3.14752	4.84911	3.54037	0.00058305	0.589315	up
gene-SNX10	180	196	243	156	70	70	114	76	1.65723	2.25929	2.86487	1.78671	0.772927	0.784644	1.32743	0.74484	0.0013616	-0.889053	down
gene-SH3KBP1	642	495	677	227	248	166	181	163	4.2814	3.94013	5.77856	2.02035	1.99581	1.36689	1.61642	1.06175	0.000425366	-1.07864	down
gene-TLE3	432	548	642	493	289	270	252	197	1.92103	2.83422	3.43972	2.65155	1.54599	1.48249	1.68621	0.935943	0.000539292	-0.739838	down
gene-PARP9	190	104	144	117	93	58	76	56	1.33419	0.856024	1.24011	0.999934	0.776087	0.493282	0.674596	0.418516	0.0228188	-0.620793	down
gene-PARP8	116	44	66	69	20	13	11	16	0.358365	0.158822	0.249366	0.258289	0.073903	0.048619	0.041076	0.053288	4.67253e-06	-1.93753	down
gene-TWIST1	62	44	51	56	13	14	17	13	0.969597	0.81576	0.962767	1.06961	0.241422	0.259126	0.322148	0.211789	5.59616e-05	-1.55369	down
gene-PMPCB	1219	1324	1263	1283	1527	1395	1254	1912	17.4468	22.4105	22.1039	22.4191	26.3077	24.5187	22.8226	29.538	0.00047463	0.593397	up
gene-RYR1	154182	147544	121671	127802	180968	190206	159666	197308	233.27	263.947	224.998	235.945	329.401	353.282	306.952	321.991	9.8929e-09	0.745445	up
gene-PRRX2	136	68	94	76	48	24	12	31	2.33376	1.37131	1.97906	1.59784	0.989988	0.492038	0.260272	0.5685	0.0014174	-1.35547	down
gene-PRRX1	2818	1329	2460	2326	801	429	1019	877	13.2138	7.48177	14.3156	13.3557	4.48367	2.47451	6.06075	4.49873	2.6618e-05	-1.16306	down
gene-SFI1	105	94	114	120	57	55	57	59	0.539545	0.569532	0.715143	0.752006	0.348535	0.341083	0.365903	0.325969	0.0180443	-0.587038	down
gene-DEAF1	1021	1091	808	815	1168	1370	948	1248	11.2292	14.1998	10.8716	10.9369	15.4601	18.5123	13.2598	14.8235	0.000157091	0.685066	up
gene-FAM189A2	4239	3936	3657	4073	4286	4771	4116	5788	38.8719	42.7471	41.5947	45.6065	47.927	54.06	48.6759	58.1019	0.000111342	0.596993	up
gene-GPR146	703	965	680	679	759	1112	1271	609	5.38619	7.74268	6.46415	6.78871	5.61652	8.47449	10.5613	5.34356	0.0169887	0.650483	up
Bos_taurus_newGene_5797	339	521	314	336	95	164	187	74	1.72132	3.12921	1.94432	2.0768	0.575274	1.01751	1.20674	0.405335	0.000565368	-1.19732	down
gene-PITPNC1	1334	982	955	1151	578	556	517	476	4.88264	4.24958	4.27933	5.14094	2.5428	2.49768	2.40199	1.87706	4.99794e-07	-0.709621	down
gene-COL14A1	1784	1866	5147	722	248	252	313	125	5.95823	7.43738	21.3717	3.00741	0.957074	0.975271	1.3466	0.422186	9.86577e-07	-2.99681	down
gene-CLDN1	142	104	118	200	28	9	13	12	2.65917	2.30353	2.69949	4.58052	0.627245	0.204718	0.306781	0.223848	8.9625e-12	-2.86827	down
gene-FAT4	616	356	605	271	338	135	242	117	0.794052	0.543966	0.95078	0.423871	0.522038	0.211127	0.39844	0.161184	0.0231999	-0.807086	down
gene-FAT1	650	627	966	604	333	263	362	189	0.975682	1.13974	1.82392	1.13554	0.613703	0.484704	0.698647	0.312087	0.000102306	-0.975438	down
gene-COL23A1	399	283	102	353	52	60	49	89	3.14807	2.63813	0.98316	3.39466	0.485767	0.578267	0.485234	0.757569	6.24626e-06	-1.83185	down
gene-INTU	123	102	132	87	20	28	73	27	0.512058	0.50346	0.691403	0.436591	0.100952	0.138581	0.387474	0.140853	0.00551647	-1.22512	down
gene-HEBP2	734	101	158	127	165	38	44	92	11.8747	1.91821	3.11048	2.48857	3.18849	0.741361	0.887979	1.58421	0.0273468	-1.32904	down
gene-COL4A2	16104	14477	33647	21061	10288	7902	12628	5960	60.3976	64.2018	154.248	96.3896	46.4208	36.3898	60.1896	24.1195	0.0033438	-0.881742	down
gene-COL4A4	66	29	57	28	109	110	64	47	0.248244	0.131002	0.264474	0.130338	0.496034	0.514037	0.30907	0.191981	0.00293875	1.23704	up
gene-ICMT	1205	1376	959	1096	1238	1720	1812	1235	6.81853	9.21249	6.63064	7.56972	8.43171	11.9523	13.0357	7.54469	0.000687729	0.718177	up
gene-PINX1	123	119	78	87	47	43	57	43	2.23075	2.55692	1.72717	1.92246	1.01146	0.959871	1.30806	0.827611	0.00961473	-0.753073	down
gene-HAS2	220	182	64	212	13	10	2	19	1.04714	1.02	0.372352	1.22784	0.073646	0.052628	0.011258	0.094457	8.61677e-11	-3.60817	down
gene-KCNN2	110	123	111	200	33	27	32	84	0.814929	1.16364	0.738788	1.82596	0.213997	0.178617	0.219705	0.493059	0.00327471	-1.30165	down
Bos_taurus_newGene_5005	163	122	179	99	9	16	25	19	3.49726	3.08018	4.67154	2.58217	0.21227	0.40481	0.68161	0.42695	3.99603e-12	-2.66714	down
gene-CHODL	654	321	371	391	239	130	149	135	6.00918	3.48021	4.16745	4.38568	2.63552	1.46411	1.73012	1.33893	3.95831e-05	-1.06024	down
gene-NECTIN3	426	379	407	409	286	220	187	134	1.52556	1.64833	1.88791	1.74279	1.12212	0.815814	0.672394	0.419492	0.00499785	-0.638447	down
gene-CNTN1	581	497	461	289	70	78	73	68	2.29057	2.34121	2.15167	1.38567	0.327964	0.373339	0.357642	0.284483	4.53011e-22	-2.30572	down
gene-KRBA1	609	250	237	370	225	158	106	118	2.15073	1.03029	1.0042	1.56567	0.941187	0.676155	0.466302	0.446186	0.0053652	-0.914532	down
gene-LOC506950	402	360	512	334	206	181	282	133	1.8917	1.99944	2.94134	1.91812	1.1628	1.043	1.68357	0.675199	0.0117469	-0.660187	down
gene-TPST1	298	329	309	431	206	178	96	187	3.48796	4.54229	4.43242	6.16173	2.89806	2.55073	1.42537	2.36325	0.010246	-0.712058	down
gene-IDH1	1026	924	815	656	407	295	317	420	10.2527	10.9211	9.95892	7.89304	4.89213	3.6037	4.02867	4.47452	4.80834e-07	-0.9055	down
gene-METTL11B	48	66	16	25	90	196	200	34	0.472967	0.766712	0.185985	0.293508	1.08985	2.43203	2.62117	0.355916	0.00036923	2.10344	up
gene-RCAN2	2315	1155	703	678	541	195	191	266	15.8999	9.37298	5.90894	5.66795	4.46593	1.63631	1.66497	1.96453	2.52646e-05	-1.66591	down
gene-NCALD	1861	1092	1360	1393	534	436	434	372	13.026	9.02478	11.5868	12.0021	4.5157	3.71433	3.84832	2.7806	9.10987e-16	-1.33374	down
gene-CCDC85C	178	126	182	421	450	335	466	534	0.993701	0.833228	1.23258	2.8858	3.0183	2.31129	3.33424	3.2442	0.000362571	1.29729	up
gene-ZNF227	314	206	234	164	164	92	94	115	1.25114	1.17174	1.32862	0.934613	0.899372	0.290929	0.308555	0.320566	0.0131276	-0.634078	down
gene-ROR1	134	123	72	85	15	22	18	11	0.472687	0.513973	0.310429	0.364717	0.061254	0.093654	0.076632	0.042008	3.41842e-09	-2.29576	down
gene-SAP30	29	46	27	22	35	50	62	47	0.745125	1.42976	0.866883	0.705421	1.11649	1.62764	2.06828	1.33713	0.0161448	0.98808	up
gene-ETNPPL	2052	1509	1261	1587	2497	1563	1453	2207	23.3451	20.2898	17.5234	22.0207	34.178	21.8231	21.0034	27.0918	0.00208899	0.608848	up
gene-RXFP2	845	712	213	649	79	23	30	60	6.10823	6.08805	1.87704	5.72291	0.682301	0.197879	0.267409	0.466437	4.92632e-14	-3.3279	down
gene-ATG4D	1985	1357	1515	1334	1875	1863	1836	1880	23.325	18.8522	21.7643	19.1309	26.6146	26.8787	27.422	23.994	3.1818e-07	0.622273	up
gene-COL18A1	3062	2163	3024	2056	937	633	915	667	14.6311	12.3608	17.8233	11.6283	5.69496	4.00583	6.10802	3.69925	5.67405e-14	-1.36249	down
gene-RAB7B	259	213	196	149	113	146	98	67	2.18273	2.11732	2.03209	1.53594	1.15375	1.52048	1.04966	0.60601	0.0398236	-0.591451	down
Bos_taurus_newGene_173	45	54	31	46	73	55	40	97	0.372309	0.552208	0.319751	0.53485	1.0773	0.553843	0.546522	1.0326	0.0166602	0.921028	up
gene-MID1	447	188	190	160	104	133	97	64	1.64748	0.810664	1.00127	0.869027	0.454846	0.595704	0.449425	0.252329	0.00885918	-0.923488	down
gene-LYRM4	288	314	320	242	307	401	300	606	6.86311	8.86009	9.34402	7.04588	8.82552	11.7479	9.17312	15.6218	0.00236769	0.817247	up
gene-ANKRD16	716	431	537	458	695	502	551	779	10.491	7.58418	9.52391	8.17658	12.3553	9.15756	10.3161	11.8964	0.00200936	0.591398	up
gene-LMCD1	15829	12841	11626	19129	6135	6330	5948	4661	220.019	211.044	197.508	324.449	102.591	108.025	105.058	69.9086	1.32338e-07	-1.02687	down
gene-CDC42EP5	59	35	100	48	25	8	36	13	0.662617	0.447345	1.39716	0.624758	0.312065	0.097218	0.501212	0.152636	0.0267982	-1.22077	down
Bos_taurus_newGene_3260	61	67	44	73	142	152	83	128	0.328721	0.381377	0.30568	0.644771	0.833709	0.813257	0.483166	0.693022	8.03097e-06	1.37636	up
gene-SREBF1	9807	8075	6306	5601	9227	12133	11875	5647	54.5602	54.8912	43.25	38.149	62.1189	83.875	83.63	34.1794	0.00363172	0.743707	up
gene-TBC1D1	1791	926	1189	1312	758	463	709	524	7.48233	4.94735	6.54015	7.25441	3.84185	2.88452	4.60311	2.326	0.000489003	-0.737739	down
gene-TBC1D9	182	128	185	191	90	95	83	66	0.807136	0.671816	1.00174	1.03588	0.479887	0.516001	0.465358	0.314817	0.00429158	-0.695334	down
gene-LOC100140431	5592	4893	4853	4823	4837	5396	5643	7933	57.9321	59.9413	61.4522	60.9703	60.2869	68.6342	74.3029	88.6913	0.00099707	0.588459	up
gene-GIPC3	65	36	62	68	131	80	107	64	0.373443	0.24558	0.440025	0.479579	0.964544	0.565446	0.808178	0.473712	0.00139688	1.06224	up
gene-FASTKD5	774	627	650	575	814	655	825	875	6.14568	5.88637	6.31169	5.57499	7.78013	6.38129	8.33075	7.50135	6.85338e-06	0.617581	up
gene-FNBP1	636	575	639	555	222	197	246	241	2.96979	3.17021	3.64327	3.14915	1.17286	1.13345	1.39617	1.14119	5.34497e-13	-1.06581	down
gene-CALM1	22837	37278	13366	23603	32296	53584	31793	35449	222.264	468.854	171.604	315.74	378.749	695.469	476.065	401.123	0.00128652	0.992116	up
gene-PPIC	505	483	762	402	216	136	274	146	8.80338	9.96481	16.2453	8.55352	4.53356	2.90415	6.07615	2.74429	6.97469e-05	-1.14084	down
gene-FAM13C	748	240	340	507	272	133	126	250	5.11034	1.95794	2.83967	4.26969	2.25786	1.06162	1.05456	1.8617	0.0134998	-0.876325	down
gene-FAM13A	1549	1514	1817	2409	970	458	945	1175	6.46175	7.36298	9.04253	12.0929	4.65548	2.43598	4.73481	5.23824	0.0116896	-0.716195	down
gene-TRDN	4534	3161	3479	2243	3898	3667	4210	4595	135.335	111.555	126.901	81.696	139.955	134.379	159.7	148	0.000388597	0.64752	up
gene-TRPC1	220	189	149	156	86	102	95	48	1.24602	1.22687	1.00142	1.0454	0.563587	0.679088	0.664435	0.280491	0.00867596	-0.758701	down
gene-MYC	1361	2279	1382	2470	339	823	529	377	13.9921	27.7711	17.5475	31.001	4.23366	10.4833	6.82914	4.10827	8.30996e-06	-1.52363	down
gene-NIN	820	509	882	574	376	300	353	204	2.23261	1.54075	2.57218	1.96785	1.06486	0.828845	1.04221	0.584356	0.00052305	-0.827025	down
gene-MYO5A	309	262	396	232	135	114	146	81	0.749057	0.609238	0.941779	0.549466	0.313603	0.27128	0.442671	0.167923	0.000134555	-0.989502	down
gene-PTHLH	76	38	69	74	10	10	13	12	1.39283	0.776297	1.54636	1.51187	0.225245	0.216801	0.317537	0.241223	5.00689e-07	-2.16279	down
gene-CCDC80	10723	6855	12626	6081	1890	1609	2342	1647	67.0954	50.6947	96.5698	46.4037	14.211	12.3437	18.6117	11.1048	1.21162e-16	-1.92062	down
gene-PACSIN3	11028	10447	8277	12088	14361	13207	13311	13834	131.521	130.317	125.349	148.144	190.586	190.865	194.915	172.052	1.19932e-06	0.723204	up
gene-PCOLCE	4487	2974	6289	3429	1042	944	1384	1145	66.8276	52.3678	114.489	62.3218	18.6589	17.2542	26.1971	18.3978	2.41898e-11	-1.5765	down
gene-RSPO2	1012	587	470	251	1333	796	694	530	6.65721	4.61235	3.80436	2.00899	10.6517	6.55858	5.87272	3.83258	0.0127846	0.893112	up
gene-CD55	359	511	517	290	114	141	173	40	2.66072	4.56317	4.98018	2.64628	0.991694	1.25783	1.68919	0.355824	0.000165802	-1.50239	down
gene-OFCC1	204	68	152	202	54	14	16	80	1.76072	0.689756	1.60979	2.13632	0.558198	0.145224	0.16883	0.747313	0.00420708	-1.59306	down
gene-GOLIM4	1326	991	1271	864	543	486	707	320	7.85146	6.9821	9.31461	6.24615	3.8047	3.47492	5.21614	1.94699	0.00158397	-0.762861	down
gene-ZBTB7B	3302	2722	1974	3088	3731	3295	3114	4139	21.4691	22.8687	16.5107	25.1215	29.4864	27.2126	27.2855	28.7876	8.94999e-05	0.707295	up
gene-ZBTB7C	182	218	94	147	255	284	207	229	0.913677	1.29334	0.572957	0.899954	1.54252	1.76113	1.31212	1.23274	0.000840592	0.944371	up
Bos_taurus_newGene_1578	371	188	296	341	206	117	190	114	3.13332	1.89084	2.7492	2.24021	2.74421	1.16186	1.76258	1.03115	0.0349614	-0.589155	down
gene-UHMK1	326	457	367	222	288	534	416	456	5.86637	9.7202	8.06648	4.86202	6.23769	11.7978	9.5102	8.85555	0.0234393	0.652686	up
gene-TNNI1	167681	109636	145879	70527	72369	56061	31467	54846	4095.22	3181.53	4357.19	2120.55	1986.82	1573.6	977.585	1460.98	0.00158647	-0.84808	down
gene-TNNI2	151765	215519	99067	192880	203612	245528	296137	250568	4863.68	8166.76	3880.5	7542.74	7850.44	9661.28	12061.3	8665.12	0.000342906	0.927175	up
gene-FDFT1	3897	3319	2128	2816	5040	4156	2024	5439	18.0802	17.6746	11.5684	15.6365	27.2352	22.7035	12.3361	27.1229	0.00482586	0.796325	up
gene-ATP2B2	1313	1374	641	1600	1506	1922	1034	1784	5.00382	5.54972	2.63454	6.80416	6.31818	7.84858	4.44279	6.71847	0.0228606	0.677901	up
gene-FUT10	65	49	76	67	33	9	25	25	1.06849	0.951187	1.53649	1.35002	0.651603	0.168494	0.52616	0.432061	0.0068019	-1.15362	down
gene-TPM1	159982	156966	69177	154428	243227	251507	306618	294024	3199.55	3719.27	1681.44	3785.13	5910.17	6253.9	7887.13	6431.27	9.65967e-08	1.36186	up
gene-SLC4A3	161	157	158	141	101	55	91	68	0.897627	0.950237	0.995255	0.874949	0.62494	0.367606	0.618423	0.392148	0.010521	-0.636671	down
gene-SLC4A7	2101	3388	3346	1644	545	967	1097	397	6.02862	11.2322	10.7288	6.08835	1.8823	3.43675	4.20486	1.18808	3.81305e-05	-1.45727	down
gene-CSRP2	288	206	211	136	100	96	94	91	7.36734	6.26017	6.56898	4.30198	3.04379	3.02744	2.98663	2.48219	0.00114928	-0.784357	down
gene-CSRP3	26720	21983	71442	56058	15439	5916	23908	22105	683.508	664.929	2233.78	1749.87	475.127	185.795	777.257	610.177	0.0475327	-1.06289	down
gene-PDZRN3	6635	5171	5598	7692	11867	9994	9324	11742	37.3108	34.3807	38.476	52.7835	80.2883	69.005	66.6338	71.2516	1.00127e-11	1.11052	up
Bos_taurus_newGene_1255	483	647	408	509	538	511	572	819	13.967	22.604	14.7256	18.2463	19.2706	18.5621	21.3543	26.4495	0.0128578	0.586645	up
gene-PCDHA13	452	234	250	372	164	139	90	177	1.66499	1.02138	1.1375	1.64086	0.719821	0.639146	0.410584	0.697733	0.00268787	-0.847113	down
gene-ABCC5	16602	15197	16485	13977	7807	8329	5193	5502	49.8771	56.153	58.1704	52.4981	29.5635	32.889	20.0854	20.0917	8.5519e-07	-0.873299	down
gene-ABCC8	155	92	130	147	223	183	193	107	0.719758	0.515943	0.743589	0.854407	1.31394	1.09654	1.15997	0.540119	0.00552199	0.772944	up
Bos_taurus_newGene_3691	177	195	320	245	283	286	325	403	1.6935	2.68767	4.64578	3.6406	3.52087	4.19716	4.73854	4.57275	0.00203633	0.803268	up
gene-CCNYL1	1405	1638	749	891	1500	2349	1542	1587	9.01438	12.4279	5.871	6.97094	11.5903	18.5075	12.5745	11.0048	0.000790988	0.926196	up
gene-PLD2	464	326	409	486	260	205	219	180	3.0996	2.57786	3.34249	3.96854	2.08896	1.68383	1.85787	1.29992	0.00108436	-0.624996	down
gene-WHAMM	670	695	631	817	687	798	875	1123	4.57528	5.61297	5.26616	6.81715	5.65053	6.69491	7.60468	8.28245	0.00214171	0.647399	up
gene-UNC5A	99	72	42	115	380	285	255	401	0.590904	0.503703	0.301316	0.8327	2.76335	2.11348	1.92679	2.61352	7.33902e-14	2.34593	up
gene-OLFML2A	1361	891	1506	983	746	498	858	375	5.43495	4.20549	7.35177	4.79063	3.58354	2.43902	4.35436	1.61438	0.0276719	-0.590357	down
gene-OLFML2B	820	799	1226	761	230	272	328	225	6.3556	7.48509	11.6328	7.12882	2.20583	2.54408	3.32837	1.78853	4.41596e-10	-1.42861	down
gene-CD109	690	717	1446	619	378	475	473	281	1.7206	2.11235	4.40701	1.88276	1.1328	1.45315	1.49701	0.754021	0.0125101	-0.768034	down
gene-DZIP3	410	321	546	263	90	136	141	114	1.70307	1.57398	2.75023	1.32231	0.443914	0.688051	0.736734	0.504749	2.348e-06	-1.32067	down
gene-AP5B1	498	466	433	642	748	553	574	611	4.02924	4.42945	4.24878	6.29462	7.26241	5.49312	5.92327	5.41146	0.00106623	0.61428	up
gene-SEPT5	391	200	232	231	176	75	134	87	3.85062	2.41515	2.78612	2.77426	2.08129	0.903247	1.67661	0.919452	0.00748913	-0.810341	down
gene-GLT8D2	497	341	398	354	114	49	150	106	7.89024	6.39046	7.71398	6.85395	2.17035	0.948933	3.02176	1.80238	1.41243e-07	-1.57685	down
gene-SFXN3	146	122	261	96	117	45	50	32	1.38994	1.41244	2.97958	1.05772	1.18836	0.462618	0.534136	0.286832	0.0203451	-1.03639	down
gene-AGTR1	504	387	937	486	251	142	271	202	3.83513	3.49007	8.73927	4.51242	2.29937	1.32694	2.6209	1.65414	0.000448755	-1.08201	down
gene-AGTR2	91	66	53	44	14	17	6	11	0.653257	0.558125	0.461107	0.386601	0.116415	0.149964	0.055174	0.078264	7.82027e-06	-2.04589	down
gene-IGFBP6	5080	3989	7506	5267	2287	1643	1974	1726	120.365	110.66	218.86	153.799	64.3547	47.817	58.6692	44.0657	4.512e-09	-1.18238	down
gene-LOC784007	2105	1329	2504	1647	691	638	630	552	3.37309	2.5174	5.1634	3.35538	1.33099	1.25442	1.28214	0.954445	1.1469e-10	-1.24614	down
gene-PAPSS1	347	354	393	223	203	164	197	113	3.20329	3.67079	4.44447	2.50576	2.22094	1.85403	2.3091	1.10254	0.0155586	-0.619527	down
gene-ADGRL3	181	149	134	125	61	49	66	51	0.334832	0.325297	0.302848	0.280748	0.135453	0.10955	0.154925	0.10163	1.61724e-05	-1.02843	down
gene-PDZD2	1430	1073	1717	848	534	426	615	343	2.90798	2.52837	4.20348	2.05616	1.2755	1.04056	1.55402	0.736593	2.24718e-05	-1.05213	down
gene-FAM222A	229	328	110	340	435	589	273	438	1.76683	3.01163	1.01566	3.085	3.85163	5.53793	2.64516	3.59196	0.0026971	1.11078	up
gene-TSPAN15	379	174	210	237	224	70	86	75	5.34446	2.95044	3.49121	4.06068	3.84504	1.17789	1.50731	1.13339	0.0367062	-0.800479	down
gene-RASSF5	84	95	60	38	24	26	29	17	0.530482	0.739643	0.48038	0.289864	0.182563	0.195871	0.237287	0.116535	0.00458932	-1.17964	down
gene-RASSF2	192	167	181	222	138	65	108	69	0.768362	0.791977	0.888965	1.08812	0.664411	0.319378	0.548931	0.298007	0.01721	-0.678881	down
gene-RASSF3	669	663	391	360	633	710	469	813	9.85563	11.5378	7.03536	6.47044	11.2082	12.8437	8.77961	12.9223	0.0085708	0.685187	up
gene-CCDC197	137	54	65	59	141	138	83	88	2.74902	1.2805	1.59055	1.43273	3.36549	3.37138	2.11571	1.88538	0.0113567	0.885523	up
gene-BICC1	533	665	674	562	178	214	201	157	2.24079	3.306	3.47393	2.89743	0.888104	1.10884	1.05584	0.6988	1.67328e-11	-1.36197	down
gene-SORBS2	204	232	100	51	64	78	36	44	1.92518	2.59429	1.15095	0.581381	0.718785	0.900358	0.430628	0.441854	0.0273123	-1.04858	down
gene-MYL3	13197	13890	15029	14495	30968	17455	12364	20275	328.465	408.79	457.236	440.257	927.372	533.445	391.095	544.562	0.000341859	0.836404	up
gene-MYL2	409694	171877	309173	111646	189639	93350	75311	106974	12168.2	6038.05	11227.1	4047.47	6779.5	3406.24	2844.01	3429.06	0.030482	-0.746867	down
gene-MYL1	165696	127928	84183	143779	159890	153889	214089	171410	3010.92	3223.59	2157.62	3631.56	3740.03	3705.48	5890.17	4310.77	0.000232194	0.77284	up
gene-LACC1	586	396	532	347	263	191	285	206	2.71249	2.15926	2.98305	1.90888	1.51316	1.04018	1.65628	0.986633	0.00279562	-0.62566	down
gene-MYLK	2662	2196	2032	1856	1181	1048	1156	1049	14.3578	13.9682	13.8189	12.0396	7.65964	6.89788	7.90672	5.98628	1.01499e-07	-0.632138	down
gene-AGL	17471	15849	16119	14571	18861	22841	25259	21566	54.9286	57.9288	60.7621	54.0521	70.2345	86.9662	100.3	72.9673	6.36711e-09	0.817029	up
gene-SH3PXD2B	620	538	475	401	236	209	197	110	1.84752	1.89538	1.72783	1.45825	0.84493	0.761652	0.743766	0.352913	9.00419e-06	-1.09066	down
gene-PELI3	292	320	278	361	358	467	346	632	1.55476	2.03321	1.8179	2.35234	2.29992	3.06967	2.61181	3.92422	0.000619475	0.86575	up
gene-PELI1	751	707	911	593	264	402	286	288	4.91582	5.50234	7.30246	4.78331	2.08734	3.23129	2.37861	2.06727	2.55806e-05	-0.905854	down
gene-FHOD3	4505	2876	3563	2791	952	1010	1912	1012	14.5198	11.0829	13.8853	11.1412	3.63211	4.1363	8.04861	3.45169	7.63627e-06	-1.12714	down
gene-ARL4D	80	179	142	186	23	18	31	58	1.363	3.56904	2.85104	3.64893	0.252622	0.357856	0.507909	1.06344	5.36972e-05	-1.85976	down
gene-ZADH2	1602	1129	1183	874	1719	1312	1327	1335	10.9883	8.70525	10.0955	7.45669	13.9728	10.9411	11.6712	9.94088	0.000236956	0.601284	up
gene-RGS1	425	561	243	611	41	141	53	117	7.43018	11.5757	5.17894	13.0145	0.852018	3.01898	1.1647	2.2062	3.17242e-06	-2.04192	down
gene-RGS5	6435	3718	6870	4491	2923	2083	3104	1873	69.9301	47.7799	91.2589	59.5504	38.2123	27.7941	42.8695	21.9651	0.000682552	-0.757701	down
gene-RGS6	215	231	289	225	103	107	181	82	0.816669	1.07747	1.42928	1.13079	0.543244	0.53995	0.961275	0.346631	0.0208053	-0.680622	down
gene-MAZ	5660	5932	4563	5995	6903	7467	5567	11863	57.3415	71.094	56.47	73.4759	84.2644	93.594	71.8918	128.557	0.000326158	0.860463	up
gene-KNTC1	109	75	84	56	36	49	32	35	0.299862	0.242555	0.280331	0.186721	0.117763	0.164654	0.1088	0.102765	0.0248115	-0.731231	down
gene-ENO3	147570	201908	122985	131609	180061	212864	233555	219794	2361.3	3820.01	2405.05	2569.09	3466.72	4182.3	4750.59	3795.98	5.08984e-05	0.82476	up
gene-LGR4	1792	1223	1334	1247	1860	1858	1796	1756	8.17161	6.59394	7.43727	6.9385	10.2036	10.4018	10.4105	8.64226	1.25676e-09	0.731168	up
gene-LOC112447739	986	559	759	464	497	280	212	330	77.6278	52.0463	73.056	44.5494	47.0152	26.9901	21.1236	27.9637	0.00862655	-0.720217	down
gene-PLP1	47	161	35	123	10	0	8	3	0.420724	1.69023	0.347575	1.24944	0.119136	0	0.078852	0.017665	6.61662e-07	-3.84893	down
gene-CHAD	162	47	76	40	10	33	27	35	2.31783	0.773205	1.31442	0.702267	0.165168	0.56746	0.475974	0.543908	0.0254896	-1.21776	down
gene-HLX	307	205	245	454	162	38	64	110	3.08981	2.44094	3.01407	5.58511	1.9578	0.467976	0.813982	1.18889	0.000865975	-1.38522	down
gene-ADAM33	1615	1141	1819	1562	506	369	547	428	8.2504	6.89628	11.3627	9.73846	3.10854	2.3104	3.55207	2.36033	1.03527e-13	-1.38863	down
gene-HSDL1	153	112	137	166	146	150	250	240	1.09909	0.947601	1.20768	1.46037	1.26339	1.30581	2.29276	1.8671	0.00320102	0.816584	up
gene-UCP3	6056	22242	9379	23421	28048	31737	21027	37262	67.3168	289.461	125.958	306.869	369.116	429.763	292.659	440.213	0.00173687	1.24812	up
gene-TMEFF2	156	180	82	105	39	66	54	57	2.01704	2.78715	1.30562	1.66503	0.615161	1.05382	0.890411	0.788821	0.00854342	-0.924297	down
gene-HSPH1	3923	3267	2181	2430	1137	1404	985	668	25.2947	24.8725	17.1837	19.0871	8.79147	11.0706	8.03001	4.63575	5.29674e-06	-1.13819	down
gene-SEMA4D	14037	15885	11082	12870	14372	18471	10339	20887	81.1083	108.557	78.3284	90.6689	100.265	131.339	76.0917	130.617	0.0115588	0.59121	up
gene-SEMA4F	193	154	116	206	64	76	75	31	1.06587	1.00244	0.779375	1.41931	0.422533	0.511642	0.526975	0.18507	0.0015535	-1.09956	down
gene-FAM76A	490	330	347	336	411	571	445	473	7.10764	5.65458	6.15215	5.95338	7.1693	10.1804	8.19596	7.39919	0.000188208	0.697987	up
gene-RBM38	4143	5304	2812	4622	5844	6612	5037	8307	44.0693	66.8478	36.5854	59.994	74.8052	86.5053	68.2609	95.6894	9.19127e-05	0.945488	up
gene-EMP3	518	436	526	574	264	259	170	140	12.5051	12.4688	15.4761	16.9267	7.6574	7.65214	5.20457	3.66722	5.7439e-05	-0.967278	down
gene-CSMD2	189	186	325	199	167	59	50	68	0.326845	0.379915	0.686159	0.419678	0.345954	0.123918	0.108513	0.125975	0.005932	-1.07686	down
gene-MOCOS	442	635	312	577	237	352	219	221	2.37375	4.08821	2.04331	3.80998	1.51365	2.31377	1.4842	1.27994	0.0407078	-0.602388	down
gene-PRR5	559	957	719	408	729	995	929	656	7.9002	15.9777	12.3645	7.05544	12.4564	17.1824	16.6468	10.0673	0.0204787	0.661465	up
gene-FAM184A	178	65	10	85	355	363	173	396	1.0166	0.348044	0.047395	0.428466	2.57046	2.70905	0.993245	2.58534	3.63996e-05	2.31259	up
gene-C1QB	274	480	377	341	52	65	26	24	6.63548	13.7784	11.1757	10.0985	1.49516	1.90884	0.779527	0.604915	1.49882e-14	-2.81746	down
gene-C1QC	215	324	241	172	41	41	10	21	4.61421	8.22336	6.35154	4.51427	1.04561	1.07418	0.263951	0.482326	5.26599e-11	-2.74963	down
gene-C1QA	451	655	543	316	55	109	53	38	10.7604	17.6581	15.9082	9.2426	1.50362	3.02799	1.5112	0.927658	7.64676e-13	-2.60069	down
gene-KIFC1	64	48	125	42	17	8	44	8	0.602433	0.4214	1.48841	0.469461	0.180946	0.053687	0.453813	0.048604	0.0168922	-1.50774	down
gene-KIFC2	227	123	154	128	85	104	60	53	1.74973	1.12308	1.47875	1.15929	0.751214	0.942574	0.563211	0.419747	0.0212925	-0.702865	down
gene-GPX8	585	420	612	429	248	181	298	244	13.0939	11.5766	16.7088	12.0905	6.90878	5.23671	8.97745	6.28905	0.000411923	-0.727042	down
gene-GPX7	254	149	443	187	79	95	143	85	4.76478	3.28687	10.1599	4.27026	1.77118	2.18675	3.40302	1.70991	0.00665368	-1.00422	down
gene-MAN2A1	733	601	764	606	320	398	381	202	2.80957	2.75775	3.58341	2.83875	1.55077	2.05057	1.97012	0.87191	0.00243296	-0.706184	down
gene-PI16	3170	2163	3917	1598	557	212	587	329	28.033	22.4244	41.5722	16.6455	5.67786	2.05968	5.96261	2.67056	1.33745e-12	-2.34214	down
Bos_taurus_newGene_6142	20	60	26	36	41	69	26	109	0.182311	0.543896	0.253428	0.335531	0.574193	0.951429	0.381806	1.2076	0.0476405	1.10624	up
gene-TPRN	429	339	421	398	564	545	1008	397	3.79247	3.53752	4.55062	4.29275	5.99909	5.91214	11.3287	3.7848	0.000265912	1.01175	up
gene-CAND2	11625	8881	8927	11418	12836	12213	9545	14004	59.5593	53.797	55.8961	71.3877	79.1229	76.8355	62.1465	77.4302	0.000211092	0.592888	up
gene-CHEK2	85	117	127	73	50	38	50	25	0.41615	0.681457	0.846097	0.43781	0.398941	0.226676	0.312683	0.130746	0.00635766	-0.972439	down
gene-LRRC3B	123	80	82	61	154	74	75	138	1.99661	1.49006	1.61631	1.20545	2.94252	1.47657	1.43781	2.41518	0.0353851	0.696557	up
gene-FAM101A	2759	1050	1856	544	396	266	284	129	33.6872	14.568	28.2607	7.61753	6.00667	4.41098	4.56794	1.67496	1.72788e-07	-2.1538	down
gene-PGGHG	547	467	753	509	280	198	216	283	1.48951	1.48694	2.49911	1.7484	1.04838	0.867326	0.745507	0.794747	2.96027e-05	-0.883446	down
gene-LRRC30	639	730	369	1080	1478	1186	902	2314	5.21925	7.04755	3.68282	10.7594	14.528	11.8885	9.36347	20.4023	9.63146e-05	1.38222	up
gene-LRRC39	8781	6841	5251	5605	10065	8047	7516	9711	134.847	124.561	99.2075	102.315	187.982	150.933	148.056	162.733	3.23447e-06	0.765297	up
gene-ESRRG	653	500	866	178	147	125	53	121	2.85173	2.6246	4.70368	0.945655	0.772459	0.66781	0.29049	0.569987	4.57028e-06	-1.94855	down
gene-ARID3A	88	43	64	88	96	96	114	107	0.681852	0.384294	0.601206	0.818425	0.882023	0.913941	1.10393	0.876969	0.0022052	0.896995	up
gene-EYA4	4188	5617	3186	3549	4168	6357	5527	4731	17.8093	28.4771	16.555	18.691	21.4937	33.3156	30.1216	21.8673	0.00388222	0.672614	up
gene-SESN3	6083	3526	3625	3111	1616	2121	1370	1897	14.7955	10.1409	10.777	9.2336	4.7283	6.33292	4.23293	4.97798	6.24382e-05	-0.85337	down
gene-NUDT14	209	118	214	74	69	50	84	68	6.70148	4.10986	8.38876	2.90229	2.17992	1.9583	3.13401	2.35354	0.0236619	-0.818276	down
gene-KDELC1	189	156	225	186	108	84	125	75	2.18367	2.12313	3.17906	2.62566	1.49393	1.19403	1.83173	0.932463	0.0142068	-0.608162	down
gene-KDELC2	896	656	1028	601	390	189	352	372	4.97636	4.33014	7.03072	4.09589	2.72881	1.30351	2.4995	2.24675	0.000169433	-0.945285	down
gene-CYP1B1	69	44	137	71	0	0	2	0	0.701435	0.531119	1.71906	0.885535	0	0	0.025595	0	1.08823e-09	-6.98119	down
gene-TMEM159	2715	1080	2539	1316	1190	539	576	972	48.9399	23.0833	55.8929	28.8002	25.6787	11.832	13.0671	18.8226	0.00574901	-0.870177	down
gene-LOC112445044	247	112	161	111	68	46	95	89	4.93043	2.66542	3.92817	2.70144	1.64215	1.12623	2.3911	1.9109	0.0346365	-0.711876	down
gene-AKR1C4	593	385	311	331	244	147	98	122	10.5208	8.12237	6.85117	7.10015	5.40264	3.23375	2.14219	2.39627	0.000314529	-1.06235	down
gene-CIB2	37	86	160	20	416	568	358	227	0.614193	1.71166	3.19275	0.3535	8.31041	11.1813	7.7513	4.07447	2.72671e-07	2.70549	up
gene-DDR2	1693	1512	2449	1216	625	482	808	473	4.26553	4.45372	7.89912	3.68958	1.84641	1.54854	2.93381	1.25409	2.64695e-06	-1.1807	down
gene-GRAMD1B	223	197	273	285	124	80	74	78	0.676236	0.694307	0.99412	1.03677	0.442538	0.289594	0.280022	0.250386	7.78752e-06	-1.13239	down
gene-IL10RA	55	73	71	45	14	32	20	22	0.341019	0.58661	0.537859	0.343971	0.104171	0.246086	0.155576	0.149476	0.00744046	-1.12386	down
gene-SLC9C2	417	281	153	204	608	373	218	411	0.990667	0.789352	0.442089	0.590071	1.73908	1.08659	0.657279	1.05314	0.00458514	0.958273	up
gene-ADGRD1	223	171	401	332	43	43	78	64	0.959086	0.867467	2.11481	1.74723	0.221238	0.224058	0.425075	0.29582	3.42231e-08	-1.96613	down
gene-EMILIN2	816	551	802	450	70	87	52	129	4.63252	3.69498	5.56518	3.11476	0.477187	0.60551	0.36972	0.785699	7.21754e-18	-2.5934	down
gene-GPCPD1	5982	4396	3369	6921	1751	2064	2277	3139	25.0866	21.8847	17.5941	35.3188	8.925	10.6394	12.3522	14.0298	0.00188708	-0.815857	down
gene-SBK2	504	3201	906	2263	21	13	8	38	6.82412	51.3559	15.0522	37.4309	0.332841	0.208851	0.136459	0.533813	3.31595e-16	-6.14286	down
gene-JPH2	11528	9643	6171	10223	10222	10320	11489	12844	60.5059	59.8443	39.5866	65.4775	64.5465	66.5052	76.6347	72.7476	0.00219301	0.603899	up
gene-FAAP100	180	126	166	109	222	175	240	116	1.22864	1.00602	1.38156	0.899099	1.8248	1.45837	2.07042	0.848941	0.00866103	0.724226	up
gene-SHF	239	133	160	146	264	152	141	258	2.54563	1.69914	2.15057	1.92387	3.43438	1.94671	1.85499	3.01683	0.0247656	0.615009	up
gene-OPTN	13109	8536	9032	8330	14097	11569	12445	17724	137.501	108.405	113.854	113.372	179.14	154.115	171.75	219.686	3.76933e-07	0.872748	up
Bos_taurus_newGene_6262	893	1188	1021	881	493	591	538	400	3.13446	4.64723	4.45382	3.83707	2.56507	2.46985	2.90308	1.95301	0.00150554	-0.642197	down
gene-BCHE	311	292	297	179	50	62	59	33	2.93092	3.24951	3.41484	2.0445	0.548158	0.723763	0.696816	0.332849	1.07027e-12	-2.05148	down
gene-S100A4	532	820	1734	787	238	246	226	225	25.5188	46.5102	101.659	46.0612	13.6928	14.472	13.7709	11.6264	2.4789e-07	-1.72317	down
gene-OSR1	198	571	202	277	30	175	128	82	2.36698	8.08668	2.95495	4.04774	0.427467	2.56435	1.94493	1.05014	0.0168305	-1.25087	down
gene-OSR2	280	37	107	129	399	257	250	484	3.72808	0.597165	1.7595	2.12559	6.41406	4.27254	4.28685	6.96335	0.000139486	1.7164	up
gene-ZNF383	272	172	232	196	274	260	315	226	1.55927	1.16609	1.62014	1.36898	1.8849	1.82472	2.29393	1.39456	0.000676787	0.654993	up
gene-HDHD3	519	569	409	622	498	654	489	1045	7.39057	9.57629	7.11489	10.8136	8.523	11.4328	8.84975	16.0675	0.0169971	0.681429	up
gene-EFCAB7	201	107	106	138	80	65	76	63	2.13527	1.33697	1.45947	1.75999	0.998397	0.822095	1.00268	0.712253	0.0253032	-0.602744	down
gene-VAV2	407	317	385	330	237	132	198	92	1.91607	1.75857	2.20732	1.89941	1.3094	0.745315	1.18213	0.460329	0.00413309	-0.791717	down
gene-CLU	5720	5366	4618	4873	1793	2309	1586	2362	79.8075	89.0182	78.883	82.9301	29.8342	39.8457	28.1065	35.9104	8.70551e-09	-1.00674	down
gene-PRX	64	343	100	222	85	18	36	9	0.318711	2.05003	0.614293	1.36433	0.512373	0.110979	0.226726	0.0491	0.00206945	-2.0469	down
gene-MYBPH	981	2545	2212	567	7415	8940	5758	1560	9.53412	33.0807	31.814	7.27759	90.5174	115.487	78.6386	15.4877	0.000990949	2.23112	up
gene-RABIF	193	142	127	194	197	243	181	164	9.07081	7.87467	7.30667	11.13	11.1079	14.0265	10.8067	8.28815	0.011365	0.605839	up
gene-STAT6	748	629	959	799	478	383	397	347	4.56424	5.08582	7.31596	6.25382	3.94531	3.40999	3.04974	2.62779	0.000454721	-0.630936	down
gene-GALNT15	147	152	362	165	78	68	65	158	0.844245	1.03416	2.54811	1.15747	0.536418	0.481081	0.474644	0.979025	0.0464196	-0.825897	down
gene-GALNT16	1479	1047	1466	976	513	458	470	376	8.98641	7.53257	10.8717	7.20904	3.73529	3.31825	3.6302	2.46304	9.60063e-11	-1.10112	down
gene-MSX1	192	117	59	139	55	39	10	43	2.35549	1.69394	0.880433	2.07501	0.809467	0.579723	0.151707	0.569247	0.00375124	-1.4416	down
gene-NID2	2440	1761	4052	2284	1012	708	927	659	12.096	10.3253	24.5557	13.8159	6.03227	4.30924	5.83737	3.52551	1.55295e-07	-1.3349	down
gene-NID1	9981	7004	11361	7389	3553	3480	3890	2998	39.7469	32.9895	55.3116	35.9214	17.0274	17.023	19.691	12.8926	4.72359e-09	-1.00939	down
gene-PPM1K	1184	519	1020	797	219	246	546	389	4.86011	2.67834	5.47932	4.02536	1.14679	1.31337	3.01773	1.86289	0.00326221	-0.959181	down
gene-PPM1L	9487	7203	8753	7787	11392	10111	7878	10473	42.7492	38.9273	49.899	40.9436	60.5107	55.1344	43.876	51.9388	4.58752e-06	0.605931	up
gene-PPM1A	5321	4139	3888	3606	6021	5082	5521	7282	56.777	45.5049	50.1758	46.8222	73.5126	65.8338	74.8408	81.2999	1.9312e-08	0.84594	up
gene-ALKBH5	9285	8477	6395	7408	11705	11712	9599	13321	81.6092	88.1	68.7062	79.4524	123.783	126.403	107.232	126.347	8.83719e-09	0.898686	up
Bos_taurus_newGene_4711	389	239	195	232	349	387	218	283	3.16561	1.91122	1.92722	1.94523	3.17775	3.26919	2.18902	2.09024	0.0211884	0.588847	up
gene-SPP2	146	160	146	125	80	46	63	42	3.82884	4.95585	4.68997	4.00745	2.51956	1.45667	2.1072	1.1845	0.000332308	-0.990855	down
gene-HOXC10	4	0	3	0	1929	1515	1768	719	0.045349	0	0.049173	0	32.4237	26.0626	31.4678	10.7562	6.40366e-57	10.0773	up
gene-SMIM3	276	315	165	241	122	126	101	90	3.99426	5.46343	2.94633	4.32148	2.14857	2.25201	1.83662	1.42448	0.00147592	-0.84617	down
gene-NRK	281	261	484	206	39	61	137	40	0.78219	0.860759	1.64969	0.700758	0.127945	0.208452	0.483319	0.117979	5.08038e-05	-1.79576	down
gene-ABI3BP	2323	1636	2189	1519	450	477	549	323	8.98252	7.47817	10.344	7.16348	2.09047	2.26205	2.69736	1.3438	4.72625e-18	-1.73636	down
gene-CTBP2	1394	1320	1352	1125	1334	1915	1521	1567	11.1263	12.3654	13.1184	10.9246	12.7408	18.7072	15.3856	13.4591	0.000135985	0.638031	up
gene-COL3A1	86063	59238	194897	71996	12057	9998	18803	12128	366.659	298.413	1014.89	374.284	61.7992	52.2987	101.804	55.7524	3.11068e-14	-2.61238	down
gene-SLC12A2	2809	2213	1285	1893	2345	2402	2531	2524	9.51511	8.88299	5.31769	7.82328	9.69632	10.013	10.9075	9.63888	0.00316477	0.612022	up
gene-PRKACB	1274	1009	1124	838	560	506	624	455	7.34455	7.47086	8.2957	5.80281	4.07488	3.58677	4.69275	3.03087	6.89438e-05	-0.634626	down
gene-MEST	1312	687	724	938	104	43	197	41	13.321	8.49464	9.09705	11.5504	1.24518	0.531577	2.60754	0.422898	2.92244e-11	-2.89338	down
gene-RAP2A	157	135	189	169	92	51	85	58	1.675	1.70283	2.45819	2.19953	1.18237	0.666055	1.15143	0.66082	0.00165367	-0.853026	down
gene-SATB1	2304	1751	1464	1976	2593	1866	1874	3125	14.6115	13.1038	11.2419	15.1471	19.9627	14.8417	15.1502	21.5644	0.000864499	0.678189	up
gene-MAP2	240	184	266	164	128	92	122	76	0.534554	0.48393	0.730652	0.445583	0.343862	0.25001	0.345766	0.182052	0.00650666	-0.686674	down
gene-FAM49A	253	191	207	159	60	70	32	63	3.93034	3.5012	3.97191	3.00404	1.12149	1.33707	0.608754	1.03353	1.73517e-07	-1.4956	down
gene-CSRNP3	964	183	505	134	171	67	175	140	1.88413	0.4032	1.21838	0.325329	0.382426	0.151238	0.414175	0.280276	0.0110314	-1.29145	down
gene-STK4	89	79	106	60	46	39	44	43	1.06263	1.12312	1.55187	0.870866	0.657571	0.569	0.66169	0.553659	0.0382142	-0.612793	down
gene-EMX2	130	72	506	151	40	15	21	38	1.38424	1.14999	6.59756	1.98122	0.528584	0.213123	0.282679	0.427103	6.46149e-06	-2.58798	down
gene-HRAS	1291	2048	1415	1680	1720	2302	1713	2574	29.3641	52.6551	38.1578	46.4167	46.5262	62.7006	49.3583	62.6169	0.00323931	0.699296	up
gene-TEC	126	148	169	298	30	21	25	55	0.953773	1.52169	1.78706	3.16038	0.268674	0.194618	0.23717	0.449597	2.96343e-07	-2.1829	down
gene-ACE	487	500	385	277	351	200	98	129	2.85594	3.39604	2.69115	1.92061	2.50565	1.38533	0.755351	0.774849	0.0352764	-0.7586	down
gene-PROSER3	136	92	97	94	249	141	207	99	0.928684	0.738562	0.796978	0.785711	2.06681	1.18583	1.80978	0.728801	0.000402967	1.07356	up
gene-BCR	967	827	594	586	1334	1098	528	585	3.47486	3.51222	2.60837	2.56606	5.76789	4.84339	2.40876	2.26729	0.0462844	0.593306	up
gene-FBXO3	1816	1643	1470	1530	1888	2093	2048	2189	18.2682	19.5422	18.0745	18.7834	22.8488	25.8489	26.1885	23.7647	2.94553e-08	0.694236	up
gene-OXCT1	5703	3070	4279	2323	1949	1573	1949	2341	55.5652	35.3699	50.9526	27.6154	22.8414	18.8152	24.1355	24.6098	0.00898775	-0.609169	down
gene-GMPR	5891	6174	4018	6331	7946	7760	5155	8276	96.2325	119.067	79.9858	126.17	156.689	156.212	107.078	145.521	0.000708962	0.712116	up
gene-PLTP	161	200	242	127	40	38	28	17	1.8251	2.66878	3.35809	1.75479	0.563117	0.519908	0.4013	0.199755	2.90534e-10	-2.23626	down
gene-ACTC1	958	142	875	1251	65	64	266	68	15.8833	2.78116	17.7324	25.3196	1.29641	1.30258	5.60216	1.21207	0.00155746	-2.43756	down
Bos_taurus_newGene_4925	699	386	435	202	109	97	62	71	8.14794	5.31568	6.19792	2.86796	1.52778	1.37592	0.905599	0.88211	3.56332e-09	-1.97596	down
gene-TMEM184A	125	48	50	56	227	98	61	211	1.49404	0.672305	0.667058	0.81138	3.28036	1.44124	0.847946	2.73915	0.00129134	1.45623	up
gene-RND1	267	144	280	520	103	99	187	102	3.78083	2.4079	4.85331	9.00753	1.74534	1.72186	3.3592	1.56017	0.0154883	-0.967779	down
gene-RND3	1062	866	779	887	256	439	397	359	8.93216	8.6122	8.00214	9.1037	2.58743	4.53309	4.23602	3.25288	7.20329e-06	-0.951662	down
gene-RND2	613	1351	258	384	172	346	48	126	8.04358	19.7383	3.86281	5.84351	2.36402	5.28701	0.49352	1.93152	0.0334552	-1.5809	down
gene-TTLL11	68	76	56	95	103	112	206	72	0.135528	0.178151	0.136209	0.230612	0.246721	0.273054	0.522591	0.154738	0.00505235	1.07728	up
gene-SH3D19	848	499	1099	488	428	257	268	490	3.79945	2.63039	6.09728	2.6566	2.31885	1.43295	1.48057	2.39648	0.0258165	-0.675321	down
Bos_taurus_newGene_2041	139	30	78	55	37	19	17	5	5.3599	1.29541	3.45522	2.54501	1.61898	0.852822	0.722625	0.172921	0.00828295	-1.58736	down
gene-STBD1	4805	5163	4103	3145	5924	8117	4766	5446	50.8086	64.5549	53.0194	40.5757	75.3576	105.385	64.0469	62.1443	0.0001016	0.842663	up
gene-RASL11A	376	544	93	433	34	85	42	196	8.22781	14.0879	2.48876	11.5766	0.872921	2.28886	1.15534	4.61902	0.00435825	-1.67663	down
gene-OLFML1	703	578	807	529	218	203	251	277	6.17325	5.9979	8.6552	5.6612	2.301	2.1793	2.7928	2.62133	6.75676e-09	-1.11537	down
gene-OLFML3	1297	832	587	908	562	442	555	257	16.9448	12.8507	9.37935	14.4726	8.82396	7.08344	9.21283	3.6132	0.0214269	-0.645335	down
gene-STK26	110	78	102	70	152	76	115	125	0.78787	0.655615	0.893547	0.611939	1.31012	0.664684	1.04307	0.968717	0.00838921	0.720687	up
gene-HOXB4	375	244	67	248	99	22	52	25	4.31199	3.31834	0.94268	3.48701	1.36613	0.307572	0.759162	0.299983	0.000399873	-1.90867	down
gene-HOXB3	503	234	106	376	221	61	81	72	3.81886	2.07556	0.976949	3.31761	1.95608	0.574208	0.816869	0.535409	0.0168306	-1.15506	down
gene-HOXB2	412	298	71	329	105	30	84	27	6.36443	5.4327	1.32578	6.19105	1.94874	0.557646	1.64963	0.438609	0.000601429	-1.84345	down
gene-CCDC88C	1721	3340	2031	3330	3882	5362	3592	5175	12.0096	27.5651	17.325	28.3668	32.6004	45.9606	31.8688	38.9863	8.58581e-05	1.10926	up
gene-CCDC88A	570	321	658	318	214	160	245	210	1.43257	0.930047	2.34547	0.956034	0.629159	0.477389	0.762308	0.552937	0.00237732	-0.814669	down
gene-CPNE2	135	114	135	146	203	162	100	206	1.39756	1.3956	1.71952	1.84875	2.57708	2.06912	1.32154	2.31757	0.012452	0.674005	up
gene-RECK	466	382	392	404	103	146	95	89	2.47212	2.49925	2.63289	2.54638	0.814768	1.1801	0.78914	0.459376	2.24986e-13	-1.57566	down
gene-LOC530102	472	406	1049	456	70	59	152	40	1.25206	1.27398	3.40434	1.4754	0.220655	0.189898	0.51226	0.113128	3.54948e-09	-2.54787	down
gene-HTATIP2	215	154	192	275	355	254	209	392	2.95705	2.5238	3.22588	4.66955	5.89521	4.26935	3.62897	5.86841	0.00133963	0.865517	up
gene-PDE4B	1935	1238	389	2242	2678	1712	1510	3074	12.2703	9.35745	3.0156	17.5306	20.6511	13.3263	12.3004	21.2496	0.0206752	0.964348	up
gene-PDE4A	3718	2721	2539	3208	4463	3703	3623	4732	19.3596	16.8193	16.1256	20.6416	28.1168	23.7689	23.8612	26.5566	1.09267e-07	0.783967	up
gene-SMYD2	4452	3234	1959	2811	4242	4058	2838	5183	60.1815	51.7731	32.4126	46.4727	69.0104	67.3891	48.7887	75.5877	0.00230516	0.744859	up
gene-CKMT2	21409	27958	24573	18735	34250	30923	34775	33155	335.809	518.532	471.126	358.603	646.348	595.573	693.248	561.193	1.41461e-07	0.856262	up
Bos_taurus_newGene_5482	181	157	146	185	28	20	18	14	1.10489	1.15954	1.09005	1.53155	0.218746	0.14622	0.135306	0.088553	1.6582e-19	-2.72978	down
Bos_taurus_newGene_5484	0	0	13	0	109	92	98	75	0	0	0.172628	0	1.50174	1.24512	1.44347	1.00143	0.00105792	5.17895	up
gene-SYCE1L	168	126	204	144	65	87	60	96	1.889	1.66177	2.8049	1.90669	0.833345	1.19089	0.826229	1.11	0.0105527	-0.709288	down
Bos_taurus_newGene_1901	384	229	181	198	167	158	100	73	1.85787	1.30851	1.06721	1.16836	0.973976	0.940092	0.611115	0.380002	0.0494244	-0.63562	down
gene-IFT52	235	64	95	119	62	39	66	58	3.24525	1.31872	1.65203	2.14095	1.09938	0.664198	1.19117	1.04681	0.0389402	-0.81247	down
gene-IFI16	348	250	305	235	128	115	174	96	1.84778	1.57116	1.98439	1.52298	0.934647	0.746526	1.17203	0.546009	0.000754141	-0.796816	down
gene-SAA3	217	301	36	217	20	28	12	71	9.14598	15.0045	1.84094	11.1422	0.972121	1.41934	0.605117	3.21407	0.000513133	-2.21981	down
gene-MSRB1	12620	16327	10715	11745	17812	22162	22469	20128	215.541	329.711	223.671	244.766	365.991	464.747	487.709	370.959	6.26468e-08	1.02305	up
gene-FAM212A	132	121	76	85	246	189	147	149	2.97275	3.21254	2.08718	2.33211	6.67064	5.22156	4.21769	3.61251	1.49109e-05	1.16039	up
gene-FAM98C	273	307	260	301	299	445	371	371	4.80926	6.46104	5.59671	6.47739	6.37916	9.6407	8.42149	7.05364	0.000546023	0.72344	up
gene-CD9	1493	1288	2127	1589	1040	798	759	580	28.7231	29.3077	50.013	37.3022	24.0567	18.8529	18.5392	12.0392	0.0011645	-0.700674	down
gene-WWP1	7806	8613	4404	6131	10960	14263	11163	16096	36.8357	52.0575	24.921	36.948	64.7791	81.8093	67.9556	87.0554	2.89743e-08	1.30781	up
gene-CCDC86	383	574	347	539	558	648	770	580	4.64986	8.24357	5.14505	7.97716	8.1479	9.66047	11.8838	7.5917	0.0011669	0.800897	up
gene-FNDC1	1126	422	1951	386	52	23	128	132	3.94545	1.63876	8.3715	1.5378	0.161217	0.071826	0.526051	0.365126	1.37248e-05	-3.16374	down
gene-FNDC5	150	139	195	68	49	70	59	80	2.20729	2.40892	3.51599	1.21663	0.869493	1.25052	1.0955	1.27148	0.0396778	-0.739786	down
gene-PDLIM7	22814	20682	12670	21849	25706	31566	29969	43227	395.928	439.658	272.082	480.11	537.796	708.729	694.477	857.734	2.86926e-06	1.08925	up
gene-ITGA8	421	340	255	177	125	101	94	67	1.48227	1.4173	1.09568	0.759816	0.527993	0.435668	0.417804	0.253354	1.61754e-05	-1.2715	down
gene-DBNDD2	6434	7047	5420	6110	7693	8864	7393	10407	122.26	158.379	128.007	143.04	181.239	212.094	181.429	221.611	3.19331e-06	0.798754	up
gene-SH3GL1	1236	870	1151	1112	631	499	616	468	11.2314	9.31627	12.7715	12.3058	6.8792	5.55718	7.09748	4.58999	3.84461e-05	-0.637526	down
gene-P3H2	188	159	128	206	46	79	61	37	1.32507	1.32083	1.10151	1.76863	0.388464	0.676421	0.54079	0.281255	0.00010395	-1.2624	down
gene-EIF2S1	2025	1168	1037	1133	1071	1632	1924	1696	14.1713	19.2913	17.7049	19.3082	17.9954	18.1854	21.9901	13.9511	0.0127414	0.61202	up
Bos_taurus_newGene_2496	261	87	146	175	213	132	188	326	1.43044	0.60158	0.928569	1.17995	1.28319	0.843342	1.30216	2.56355	0.0397409	0.725117	up
Bos_taurus_newGene_2493	224	162	148	102	255	238	331	122	2.0896	1.93581	1.46866	1.09081	2.68168	2.57867	3.80839	1.0835	0.0044763	0.932775	up
gene-HELB	187	123	202	113	74	90	65	75	1.13646	0.799392	1.50729	0.819087	0.483915	0.6037	0.450179	0.442059	0.0123028	-0.683302	down
gene-PTGIS	1097	740	1927	790	275	340	401	467	11.5911	9.25309	24.9208	10.1732	3.49409	4.40071	5.38424	5.32391	5.52094e-05	-1.26254	down
gene-ALDH3B1	205	150	105	138	43	49	65	36	2.30219	1.90068	1.46144	1.87458	0.479552	0.568835	0.935982	0.456531	4.11425e-05	-1.27413	down
gene-MMP19	158	48	175	181	40	29	46	20	1.62164	0.584596	2.20661	2.33638	0.486522	0.357772	0.603235	0.212942	0.000169597	-1.7119	down
gene-MMP17	222	108	143	152	103	19	96	39	1.14404	0.65954	0.896969	0.953556	0.631466	0.11406	0.619186	0.215502	0.0447946	-0.9417	down
gene-MMP16	276	319	443	256	47	51	59	60	2.00783	2.74517	3.94467	2.2738	0.411888	0.454197	0.537947	0.464519	1.19247e-16	-2.23658	down
gene-MMP14	333	268	463	257	60	71	98	91	4.25294	4.04043	7.22912	4.00064	0.908222	1.10689	1.58555	1.24481	1.47691e-09	-1.69351	down
gene-FXYD5	298	241	494	359	198	190	187	127	7.33897	7.02381	14.3157	10.7181	5.74969	5.74826	5.69149	3.25278	0.0174483	-0.651534	down
gene-SIX2	2052	1479	3105	2638	1067	903	939	1919	26.2544	22.6063	49.7766	40.4746	15.7499	13.7001	15.0062	26.0889	0.0429779	-0.603489	down
gene-VCAN	2244	1670	2887	3194	434	170	485	596	5.75655	5.00697	8.78287	9.79079	1.26421	0.466601	1.51119	1.57369	3.40377e-11	-2.23931	down
gene-AK1	15220	17486	7690	14957	19398	24101	21299	22134	316.973	388.155	189.786	368.057	481.541	583.817	533.861	482.373	5.1807e-05	0.991489	up
gene-AK3	5420	5181	6300	2732	2630	2601	1904	2789	34.5437	39.067	49.1793	21.2882	20.2414	20.4449	15.5906	19.4007	0.00755934	-0.635919	down
gene-IL27RA	597	580	668	594	287	401	346	173	5.34615	6.13939	7.31109	6.49163	3.09419	4.40368	3.9412	1.66614	0.0100629	-0.670401	down
gene-CUTC	2515	1802	1886	2667	2291	1806	3822	2646	43.5364	36.9258	39.7617	56.3024	47.5002	38.1668	83.8924	49.3018	0.0144912	0.597934	up
gene-KCNC4	137	256	236	223	230	349	352	301	0.512946	1.24047	1.21895	0.949719	1.24061	1.95297	1.79767	1.442	0.0027751	0.86174	up
Bos_taurus_newGene_624	38	121	71	127	220	221	217	370	0.203353	0.775662	0.4712	0.837527	1.43422	1.4708	1.49663	2.16413	6.76906e-06	1.83194	up
gene-LDAH	110	107	153	64	54	39	55	44	0.576423	0.607295	0.89717	0.373343	0.447509	0.229479	0.331281	0.223517	0.0125587	-0.833984	down
gene-JAZF1	185	181	186	90	51	43	37	25	4.46117	5.15561	5.48922	2.64602	1.46542	1.2564	1.11705	0.630566	6.17819e-07	-1.69715	down
gene-FCGRT	8299	6859	7161	5240	4669	3803	2455	2935	119.523	116.488	125.217	91.3837	80.7423	67.4713	44.6018	45.4492	0.00121553	-0.649307	down
gene-CLIP1	10757	8012	7471	9117	10607	10005	10288	11763	40.5739	35.7842	34.6325	41.916	48.3044	46.4037	49.3562	47.8484	1.68602e-06	0.619017	up
gene-CLIP2	356	203	327	287	121	100	100	68	1.5005	0.994109	1.68338	1.66859	0.599794	0.508797	0.528619	0.300233	3.77445e-07	-1.24492	down
gene-CLIP3	245	111	238	180	100	75	74	92	2.14664	1.14494	2.54351	1.91922	1.05193	0.80127	0.822649	0.863065	0.00299247	-0.830406	down
Bos_taurus_newGene_6618	1718	1786	610	1570	1733	1415	1322	2730	7.16454	9.38493	3.48795	8.52299	8.81586	7.28658	6.9345	12.8037	0.0427677	0.679214	up
gene-HEY1	222	158	100	156	236	214	152	152	3.92928	3.29005	2.14686	3.36925	5.02513	4.63594	3.41756	2.89603	0.0300978	0.594077	up
gene-SLC41A2	67	92	135	87	31	40	33	7	0.2818	0.462176	0.702869	0.451545	0.158449	0.206171	0.178939	0.031014	0.00378997	-1.44793	down
gene-QPCT	763	685	823	403	109	88	188	93	8.43128	8.94369	11.1069	5.43249	1.43996	1.18907	2.6266	1.1013	2.05978e-12	-2.13134	down
gene-ACVR1B	566	280	382	556	714	463	628	508	2.86922	1.57773	2.36463	3.43895	4.35563	2.88115	4.04591	2.77889	0.00281636	0.718277	up
gene-PORCN	253	210	72	221	98	93	70	72	2.64821	2.71415	1.06737	2.79865	1.26353	1.25745	0.850858	0.796511	0.0248641	-0.8399	down
gene-IRX5	222	216	128	337	5	0	12	11	2.54874	2.93171	1.79593	4.71639	0.068086	0	0.167237	0.133887	1.47195e-16	-4.68228	down
gene-PBX3	123	84	105	100	25	36	27	11	1.08613	1.01118	1.32538	1.31702	0.241939	0.338635	0.272254	0.09123	7.6586e-06	-1.7039	down
gene-PID1	903	716	638	595	270	310	269	265	8.18615	7.60427	7.08362	6.50635	2.88287	3.43892	3.11499	2.604	7.85709e-10	-1.00267	down
gene-BTC	2863	2293	2189	2875	3738	4125	2823	3690	20.2494	19.177	18.9252	24.8135	31.8102	35.8244	25.3776	28.1594	5.85478e-07	0.835241	up
gene-CPLANE1	260	121	398	333	144	100	157	124	0.56307	0.310522	1.0525	0.879833	0.374	0.266478	0.430004	0.289051	0.0328411	-0.743937	down
gene-HRH2	257	88	331	239	516	405	1595	644	1.34889	0.526015	2.12649	1.46127	3.17885	2.56316	10.5019	3.50836	1.88927e-06	2.15027	up
gene-HRH1	81	180	154	152	35	83	64	37	0.478952	1.5593	1.38314	1.40336	0.317531	0.742238	0.613157	0.231055	0.01286	-1.04183	down
gene-INTS7	472	486	517	394	225	199	220	199	2.59077	3.1498	3.46651	2.6381	1.48562	1.33532	1.5306	1.17882	4.84805e-07	-0.809297	down
gene-EPHB1	57	40	52	89	12	15	12	28	0.304704	0.249044	0.340406	0.579859	0.074305	0.093598	0.080871	0.161372	0.00201879	-1.4899	down
gene-PPP1R1A	33995	23061	20174	22302	48020	32760	25145	37519	1023.12	819.44	744.622	822.068	1738.65	1209.8	961.968	1222.49	1.08014e-05	0.872804	up
gene-PAPLN	482	366	322	377	144	138	148	131	1.70796	1.54075	1.39396	1.63253	0.614541	0.598864	0.665625	0.499532	1.60356e-10	-1.11472	down
gene-TECR	3447	2756	3365	2594	4075	3975	3374	3866	69.875	66.074	83.3835	64.1607	99.3902	98.955	86.9221	84.5671	1.44923e-08	0.67705	up
gene-FAM114A1	1132	744	1063	700	424	308	450	307	5.89743	4.60826	6.77395	4.4549	2.6537	1.97806	2.95806	1.73166	3.33645e-06	-0.937852	down
gene-LOC615514	3271	2922	1835	4178	6456	4324	2575	7186	41.4629	43.8019	28.4258	64.6566	98.4963	67.3208	41.4968	98.3701	0.000789075	1.07593	up
gene-SOCS3	288	609	173	1474	176	220	169	111	2.52004	6.27943	1.91285	15.9332	1.93433	2.35587	1.9031	1.0772	0.0213977	-1.61636	down
gene-ENOX2	403	384	194	307	349	383	285	702	2.58322	3.07591	1.53719	2.37603	2.73883	3.10072	2.36002	4.96899	0.0191704	0.765309	up
gene-ENOX1	314	247	367	208	124	110	153	105	2.10906	2.02754	3.13858	1.71416	0.994586	0.90721	1.34266	0.750283	0.000369554	-0.85779	down
gene-KCNIP2	779	571	194	340	108	154	47	123	7.17959	5.11928	2.09121	3.93901	1.10335	1.66914	0.326514	1.23234	4.60927e-05	-1.75607	down
gene-TEDC1	181	192	154	142	73	106	102	51	0.397522	0.49872	0.414894	0.380734	0.193175	0.302627	0.288936	0.120832	0.0271579	-0.662696	down
gene-RASD2	82	98	112	149	150	143	167	299	0.609636	0.863648	1.01385	1.35071	1.34687	1.30923	1.58481	2.409	0.00109274	1.11152	up
gene-MCHR1	6088	1358	2953	1992	2236	1008	1469	972	62.0716	16.3615	36.7991	24.7838	27.4179	12.61	19.0276	10.6846	0.0459385	-0.747042	down
gene-MUM1L1	385	206	306	225	118	59	103	135	1.75728	1.11405	1.72721	1.25411	0.645585	0.326505	0.595153	0.673535	0.000177673	-1.08072	down
gene-LOC112445823	26	0	23	18	227	177	266	88	0.164003	0	0.172557	0.151779	1.77867	1.38458	2.17037	0.6202	5.35862e-10	3.8693	up
gene-GBE1	1315	1078	1751	894	649	574	627	657	7.06625	7.22041	12.5893	6.30949	4.73077	3.93319	4.55962	4.14363	0.00119559	-0.660061	down
Bos_taurus_newGene_1985	140	5	66	251	38	24	8	44	0.461064	0.019503	0.266154	1.00918	0.150926	0.095467	0.033405	0.156118	0.0380564	-1.6882	down
Bos_taurus_newGene_4137	563	454	161	353	56	47	55	67	3.86337	4.18343	1.51786	3.65624	0.712767	0.380468	0.539422	0.666199	8.65855e-12	-2.41284	down
Bos_taurus_newGene_2984	249	174	183	229	52	27	59	55	1.569	1.27567	1.38326	1.73131	0.543885	0.200605	0.508027	0.364338	6.05082e-10	-1.77067	down
gene-KLC2	1315	1280	1067	1310	1586	2010	1577	2026	10.7222	12.4356	10.3219	12.4524	14.9623	19.2596	15.6195	17.3	2.00406e-07	0.87764	up
gene-TGIF1	186	164	194	172	129	72	57	55	2.46294	2.61353	3.25175	2.63934	1.92284	1.07334	0.880157	0.714294	0.00344252	-0.868352	down
gene-DCUN1D2	2300	2312	1893	2519	5450	5025	5499	3567	29.3136	34.8403	29.4817	39.1764	83.5772	78.6469	89.0805	49.0636	1.82706e-15	1.44916	up
gene-SLC25A27	144	115	150	84	57	48	50	70	0.714264	0.76508	0.939049	0.50206	0.350639	0.270322	0.324077	0.396292	0.00591137	-0.781921	down
gene-SLC25A21	156	163	142	170	66	96	57	71	1.15703	1.48687	1.50332	1.88653	0.572504	0.84454	0.523459	0.560451	0.00318415	-0.780695	down
gene-NT5C1A	858	710	904	493	866	1081	676	1070	9.03047	8.8248	11.6276	6.32314	10.9641	13.9649	9.0347	12.1517	0.00325681	0.671413	up
gene-CARNMT1	1156	1024	836	951	1447	1199	955	1522	6.65839	6.97076	5.88293	6.68644	10.0293	8.48138	6.99134	9.46339	5.13723e-05	0.709456	up
gene-COL12A1	1050	993	2317	908	269	171	293	294	2.63167	2.2814	7.50302	2.16938	0.626863	0.406637	0.722432	0.617468	2.3752e-10	-2.02193	down
gene-APLN	110	101	107	128	231	192	127	83	0.799109	0.874479	0.955656	1.14627	2.03311	1.72132	1.18127	0.652192	0.011147	0.83243	up
gene-C23H6orf106	15156	14033	9604	12469	15287	16547	12717	19941	62.6504	67.9328	48.5943	62.1958	75.2544	83.0484	65.7696	88.1886	0.000385437	0.677028	up
gene-TLR4	268	104	206	140	47	26	62	57	1.66086	0.768359	1.56253	1.05631	0.350421	0.197057	0.494685	0.381365	2.63228e-05	-1.53614	down
gene-SNTB1	2180	5940	2037	2326	7325	11203	4410	7487	13.3591	43.0379	15.2552	17.3921	54.0041	84.2969	34.3423	49.5101	2.85465e-05	1.60445	up
gene-B3GALNT1	317	305	356	299	83	147	190	166	3.06523	3.48007	4.21112	3.53048	0.957173	1.74694	2.33107	1.73137	0.00606465	-0.771362	down
gene-TNFSF13	56	45	56	56	17	11	21	0	0.722858	0.685032	0.873132	0.88159	0.255793	0.168224	0.336121	0	0.0105455	-1.78549	down
gene-FKBP9	1511	1426	2052	1336	910	816	746	807	15.5625	17.3673	25.8389	16.7962	11.2773	10.3201	9.7575	8.96613	0.000296464	-0.609303	down
gene-FKBP7	189	145	358	159	41	58	68	70	4.77206	4.31506	11.0695	4.85883	1.21374	1.8153	2.17136	1.88114	3.8757e-05	-1.49171	down
gene-GPATCH3	176	142	186	197	214	224	156	240	1.92226	1.84387	2.49877	2.63342	2.83872	3.0259	2.17305	2.85123	0.00790378	0.590516	up
gene-CSTB-2	447	504	544	423	275	242	244	217	16.7477	22.3544	24.9242	19.337	12.3793	11.1329	11.5966	8.77525	0.000205317	-0.637253	down
gene-DRP2	20	70	23	39	83	92	37	46	0.091744	0.380817	0.127662	0.220718	0.464036	0.521363	0.216064	0.227726	0.0428456	1.066	up
gene-ANGPTL4	4578	1355	2962	1951	2063	1125	877	698	55.3047	19.3553	43.7279	28.751	29.9833	16.6828	13.462	9.09878	0.0201877	-0.827257	down
gene-ANGPTL5	81	66	77	76	0	0	10	8	1.11985	1.07604	1.29875	1.27337	0	0	0.081628	0.055035	1.94459e-06	-3.70096	down
gene-ANGPTL1	1305	908	1389	691	226	205	175	142	9.73375	7.23856	12.3053	5.99588	1.99619	1.82037	1.90681	1.30985	8.38211e-20	-2.16862	down
gene-ANGPTL2	1554	1279	4095	1584	688	568	768	781	9.44193	9.14502	30.1913	11.7522	5.09572	4.2272	5.94419	5.13914	0.00018665	-1.26226	down
gene-DSE	236	291	400	257	86	104	153	90	1.39033	2.06645	2.86135	1.89395	0.577965	0.774992	1.4489	0.538626	0.000156643	-1.11162	down
gene-PGP	3437	3612	3058	4233	5773	6093	5750	7645	28.7616	35.7395	31.2768	43.2218	58.1254	62.6037	61.1566	69.0374	1.27837e-10	1.15221	up
gene-DSP	198	100	293	69	14	19	14	10	0.485843	0.288495	0.893758	0.206291	0.040351	0.054344	0.04325	0.02618	1.27392e-10	-3.16619	down
gene-PGF	550	496	466	548	268	116	178	218	8.2385	8.77774	8.49907	10.0249	4.90005	2.12044	3.32817	3.52127	6.23188e-06	-1.07389	down
gene-CBX7	1184	899	759	1007	1428	1135	900	1461	9.27331	8.20738	7.01571	9.39069	14.1023	11.1341	8.66807	12.6236	0.000269546	0.697597	up
gene-PDCD2L	114	107	121	129	197	126	151	173	2.19583	2.4519	2.85919	3.05275	4.58558	2.98866	3.70626	3.61933	0.000304752	0.789053	up
gene-PRUNE2	2216	623	1821	956	340	140	253	395	4.04774	1.34496	4.06462	2.12969	0.745684	0.312246	0.585925	0.777254	1.90564e-07	-1.94802	down
gene-PRUNE1	910	662	735	794	820	870	1016	958	7.38415	6.35385	7.26157	7.72675	8.07691	8.66033	10.5578	8.43742	5.87471e-05	0.591108	up
gene-GFPT2	965	1644	1962	888	116	349	252	252	7.64527	15.4053	19.008	8.58622	1.10622	3.39217	2.53067	2.15472	5.50114e-09	-2.14571	down
gene-MCRIP1	1300	1044	1106	1052	678	410	382	502	9.67129	10.0052	13.6491	8.73715	4.75685	4.05672	4.03191	3.79931	1.35354e-06	-0.85567	down
gene-XRCC3	319	372	402	282	128	133	198	76	2.91756	4.08946	3.41715	2.7574	1.42024	1.7887	2.33341	0.50414	0.000665771	-1.02158	down
gene-LCP2	69	69	43	61	24	23	7	4	0.52071	0.61134	0.388188	0.560547	0.211706	0.208215	0.066637	0.032145	0.00234738	-1.73061	down
gene-LCP1	269	258	222	168	53	108	75	45	1.593	2.08408	1.58641	1.24074	0.382401	0.755667	0.540088	0.274809	4.0625e-05	-1.34728	down
gene-UBXN1	3473	3813	2960	2810	4581	3873	3639	4783	73.2175	95.6392	76.9813	72.8373	116.188	101.147	98.0974	109.677	4.06645e-06	0.707354	up
gene-CLSTN1	4175	3513	3815	3387	1943	1923	2054	1747	21.6046	21.3984	24.1029	21.4138	12.0276	12.1556	13.4391	9.72689	5.84969e-09	-0.611415	down
gene-ACSS1	4652	3728	2721	1284	412	381	378	466	34.9932	32.7493	25.2344	12.0606	3.7065	3.93389	4.07699	4.16311	2.10575e-17	-2.55444	down
gene-COL5A3	4800	3454	8999	4592	1922	1540	1871	1047	17.8345	15.1671	40.6884	20.8415	8.55811	6.96743	8.7743	4.16595	8.84357e-07	-1.43717	down
gene-COL5A1	7014	5199	15250	5017	1694	1194	2009	1134	19.285	16.9023	51.2545	16.8315	5.60225	4.02809	7.01669	3.35953	8.23629e-10	-2.08619	down
gene-KLHL29	260	461	243	448	361	812	724	627	1.16033	2.45751	1.33206	2.46343	1.93858	4.49881	4.17113	3.05533	0.000544758	1.17116	up
gene-KLHL21	4905	7430	5465	8419	9037	11852	9777	7858	14.2959	25.3427	20.6486	30.6957	31.8347	42.8388	36.6561	25.622	0.000276738	0.880272	up
gene-KLHL23	1568	1064	2053	1614	2561	1921	2074	2875	9.85911	7.91305	15.7784	12.3892	19.3784	14.8354	16.5772	19.5142	1.56446e-05	0.921879	up
gene-KLHL25	885	815	611	885	1207	1076	744	1332	5.76326	6.4421	4.83544	6.99573	9.61695	8.52691	6.0799	9.44399	0.00023077	0.784395	up
gene-CTSS	568	529	822	535	295	309	257	179	7.6066	8.4423	13.5593	8.74298	4.80013	5.11366	4.46273	2.59055	0.000157543	-0.899394	down
gene-HOGA1	69	49	91	96	6	17	21	15	0.720444	0.594235	1.16963	1.23845	0.088446	0.212993	0.272052	0.159003	2.29327e-05	-2.01898	down
gene-SDK1	339	297	519	259	117	74	118	164	1.05955	1.09495	1.98411	0.987074	0.439012	0.283186	0.46818	0.550843	4.76169e-05	-1.23823	down
gene-SDK2	160	215	688	144	129	147	119	81	0.344907	0.547987	1.81964	0.377953	0.334975	0.388137	0.324756	0.188748	0.0359888	-1.00685	down
gene-AIF1L	1806	1680	1694	1411	537	841	743	478	12.9231	14.25	14.8487	12.3147	4.64216	7.42858	6.72007	3.67635	4.40791e-06	-0.98951	down
gene-ARHGEF10L	7205	4614	5453	6637	8512	6331	6951	7100	41.3708	28.7292	37.0966	42.2407	60.6585	42.1268	51.116	42.1873	3.29637e-05	0.616117	up
gene-TXNDC5	1617	1380	2476	1589	622	555	877	543	13.4582	13.5777	25.182	16.1366	6.22692	5.66761	9.27147	4.87074	3.80611e-06	-1.10105	down
gene-CDK14	483	379	610	359	238	181	236	179	2.27046	2.10514	3.48315	2.04447	1.35134	1.11825	1.44941	1.09181	0.000262898	-0.790959	down
gene-SYPL2	15668	12235	8544	12670	14329	14609	15109	14079	169.887	156.858	113.226	167.641	186.922	194.487	208.202	164.728	0.000529589	0.592843	up
gene-CRTAP	1104	738	1318	759	532	402	522	535	10.9259	8.63367	15.946	9.16425	6.33452	4.87981	6.56496	5.71149	0.00247204	-0.62803	down
gene-SH3BGRL	783	704	825	741	456	266	424	274	10.9589	11.653	14.1173	12.4038	7.67014	4.35484	7.53941	4.13865	0.000143487	-0.771839	down
gene-SORCS2	84	172	201	145	50	91	83	54	0.331403	0.809894	0.969171	0.696325	0.236272	0.43895	0.413868	0.228205	0.0400504	-0.784043	down
gene-FBXO32-2	4640	1154	1658	1857	5280	2979	2275	4280	69.3724	20.3897	30.2886	33.8752	94.9847	54.6909	43.2356	69.0501	0.00325303	1.04795	up
gene-TPBG	194	56	68	87	28	16	16	10	1.74953	0.623204	0.65098	0.907034	0.263904	0.147903	0.16066	0.078275	8.01588e-06	-2.16147	down
gene-PAPD5	770	825	655	610	1035	1038	831	818	3.92091	4.92886	4.04488	3.73484	6.28803	6.36609	5.25104	4.41746	1.18062e-05	0.719705	up
gene-PDHA1	9574	10598	8402	8597	12205	12047	9418	13442	53.0768	69.4678	56.928	58.1592	81.4026	82.0033	66.3545	80.4121	1.62638e-05	0.679217	up
gene-OGFR	369	346	478	304	249	160	165	165	4.35467	4.83139	6.91208	4.3792	3.53392	2.31146	2.47236	2.0968	0.00164257	-0.685585	down
gene-ZNF428	275	209	241	193	155	106	113	89	7.92104	7.10016	8.48025	6.76135	5.34044	3.72545	4.10418	2.76424	0.00285268	-0.645591	down
gene-FANCD2	176	125	146	66	38	47	35	45	0.802922	0.669163	0.814046	0.368109	0.204277	0.259929	0.199806	0.219007	0.000201366	-1.27218	down
gene-TCF7	98	67	56	107	34	48	29	40	0.761307	0.594974	0.550153	0.990595	0.302127	0.460817	0.268385	0.321947	0.0318086	-0.77119	down
gene-PTPDC1	289	201	259	181	122	98	128	96	1.49367	1.22795	1.63737	1.1237	0.76052	0.606051	0.837283	0.518811	0.000854509	-0.71558	down
gene-CHCHD10	6515	6160	4840	5479	8291	6717	5052	11816	221.373	247.488	200.996	227.171	338.945	280.234	218.186	433.264	0.000701891	0.810826	up
gene-KLK7	72	72	75	75	15	5	28	4	1.11167	1.30323	1.41261	1.41027	0.275928	0.094881	0.546327	0.065462	0.000152987	-2.16697	down
gene-DNMT1	670	483	631	517	294	257	397	244	2.92274	2.43092	3.34738	2.67406	1.50457	1.30328	2.15688	1.14724	0.00291149	-0.5989	down
gene-KLHDC7A	64	56	37	43	37	17	18	11	0.152133	0.156421	0.106987	0.125386	0.10602	0.047357	0.054849	0.027677	0.0413383	-0.938416	down
Bos_taurus_newGene_6718	274	103	84	97	3	0	17	10	6.64177	2.9998	2.6148	3.05158	0.076205	0	0.474836	0.357725	7.47601e-08	-3.82161	down
gene-GSTM1-2	477	219	210	271	617	196	314	499	9.51797	5.12605	5.12255	6.5051	14.6292	4.7444	7.80752	10.7194	0.0188075	0.815486	up
Bos_taurus_newGene_4416	186	129	180	203	96	76	58	45	1.42365	1.16457	1.6871	1.90168	0.886727	0.715399	0.560105	0.368727	0.000565541	-1.00947	down
gene-WNT4	127	196	93	113	178	345	327	149	0.812858	1.48117	0.72776	0.877328	1.36493	2.71386	2.69553	1.05159	0.000665965	1.26131	up
gene-CSF1	602	569	1016	409	268	156	241	217	3.47296	3.87874	7.16668	2.90558	1.88827	1.10488	1.83825	1.44101	2.00377e-05	-1.2207	down
gene-NEPN	0	2	0	2	36	143	51	80	0	0.018344	0	0.021625	0.386218	1.56259	0.57353	0.772597	8.22684e-13	6.62206	up
gene-IL1RAP	73	77	98	112	9	12	35	12	0.345937	0.456045	0.569751	0.737582	0.050585	0.06839	0.256471	0.060759	3.22497e-05	-2.06428	down
gene-TANGO2	453	281	412	210	183	99	135	160	6.50444	4.77162	7.26437	3.68354	3.27304	1.75854	2.55742	2.57666	0.00122264	-0.880792	down
gene-GTSE1	169	150	231	87	43	19	53	8	1.36302	1.4313	2.27881	0.850701	0.408357	0.183191	0.540103	0.069605	8.55099e-05	-2.03342	down
gene-PARK7	5782	5042	4523	4502	5757	5251	6287	6745	131.514	143.021	130.512	131.522	162.575	153.591	188.895	173.155	1.31398e-06	0.623146	up
gene-F2RL2	317	212	333	281	61	86	239	67	2.54734	2.01602	3.2717	2.75985	0.587452	0.848557	2.44128	0.574833	0.0231676	-0.97381	down
gene-CKB	252	119	92	50	44	52	21	29	4.13929	2.30921	1.85293	1.00049	0.865065	1.03855	0.433869	0.51209	0.00344287	-1.42587	down
gene-ZC2HC1A	414	243	285	216	129	120	124	95	2.76466	1.91518	2.32682	1.75859	1.03459	0.982965	1.04531	0.679029	3.29323e-05	-0.94666	down
gene-VWA5A	211	84	87	128	33	51	42	29	1.27953	0.602704	0.639999	0.942077	0.233992	0.380437	0.323773	0.186754	0.000374903	-1.34193	down
gene-IRX3	244	340	149	380	74	74	133	41	2.53656	4.47037	1.75561	5.30637	1.07441	1.15843	2.24949	0.348065	0.00040401	-1.46298	down
gene-UBE2G1	13438	12671	7025	13760	15974	15960	10618	19678	110.753	123.136	71.458	137.048	154.507	156.93	108.429	174.788	0.00291282	0.746485	up
gene-MEIS3	170	83	203	207	116	50	87	60	2.2097	1.22198	3.13998	3.2151	1.82804	0.743278	1.40116	0.835441	0.0409752	-0.75378	down
gene-CX3CL1	282	264	461	318	25	38	67	67	1.78383	1.94785	3.53294	2.54156	0.186274	0.28836	0.528702	0.451653	3.14362e-11	-2.40185	down
gene-FAM174A	1262	1025	804	835	1360	1224	1212	1503	25.3161	24.397	19.6751	20.066	32.7335	30.1016	30.5975	30.356	8.83104e-07	0.782806	up
gene-FAM174B	380	186	233	291	331	497	387	773	6.24357	3.60275	4.6742	5.84079	6.53814	10.0327	8.08714	13.7207	5.97121e-05	1.23425	up
gene-HSP90B1	5775	5794	7615	4693	2847	2865	2846	2702	47.8432	56.7515	77.1122	47.4461	28.3774	29.1423	29.9641	24.1489	5.45242e-06	-0.742449	down
gene-CD86	112	58	181	76	32	6	40	10	0.878314	0.532348	1.78691	0.748437	0.297922	0.048984	0.397776	0.084576	0.00102673	-1.93979	down
gene-IFI30	58	42	64	36	10	12	30	13	1.37658	1.15886	1.83901	1.04647	0.278465	0.350016	0.888743	0.328897	0.0107608	-1.26101	down
gene-PCOLCE2	952	897	1901	630	221	153	244	498	11.4614	12.7784	27.9838	9.25771	3.19266	2.25793	3.72653	6.46551	3.94384e-05	-1.62712	down
gene-ADAMTS6	133	55	64	91	16	9	15	20	0.410296	0.197579	0.239746	0.343141	0.05787	0.033799	0.057183	0.063738	4.86967e-07	-2.15482	down
gene-ADAMTS4	892	2048	191	1338	145	383	114	134	5.56257	15.1086	1.45044	10.1846	1.08604	2.92975	0.899973	0.897226	0.00376275	-2.19868	down
gene-ADAMTS5	90	42	162	70	21	65	14	18	0.731244	0.378676	1.54955	0.670026	0.198463	0.634186	0.125355	0.142893	0.0331991	-1.2554	down
gene-RTN4RL1	142	186	108	282	536	421	390	350	0.917719	1.42644	0.85168	2.23705	4.19465	3.35515	3.2229	2.45064	7.76759e-07	1.55388	up
gene-FAM210B	6186	4937	4289	3613	8049	6155	4910	8333	49.3681	46.5836	41.8334	35.1803	77.2863	60.3145	49.8002	71.7679	8.50973e-06	0.876574	up
gene-LOXL1	1279	714	1744	599	341	187	397	302	15.3601	10.145	25.6054	8.77499	4.92558	2.74883	6.0565	3.90586	1.04324e-05	-1.46643	down
gene-ANKRD12	4366	4292	4221	4368	2035	2119	1870	1838	11.3786	13.5317	13.65	13.9554	6.42441	6.85802	6.55217	5.19524	9.98583e-12	-0.794546	down
gene-CSF1R	379	414	675	351	91	129	96	85	2.28308	2.95304	4.97824	2.57914	0.660262	0.94957	0.736742	0.55085	8.47437e-11	-1.83864	down
gene-FAM20A	118	148	141	95	35	31	18	32	1.26709	1.85311	1.80492	1.12818	0.39837	0.353443	0.209326	0.322568	6.01088e-08	-1.78056	down
gene-PKIB	54	67	133	100	16	12	25	27	0.711347	1.09331	2.20669	1.61587	0.256933	0.191692	0.43731	0.367142	8.08213e-05	-1.81801	down
gene-PKIG	964	1466	1090	754	297	564	463	215	18.3707	32.0513	24.9978	17.1898	6.67361	13.0918	10.976	4.23774	0.000622488	-1.1286	down
gene-LOX	901	589	1521	434	100	126	189	127	4.11345	3.16147	8.62381	2.39765	0.542997	0.698338	1.08495	0.615716	2.93664e-10	-2.30484	down
gene-SWSAP1	108	92	110	108	136	92	112	188	2.26854	2.28672	2.8299	2.77076	3.42158	2.36543	2.98029	4.26176	0.0144235	0.674905	up
gene-GPS2	2338	2235	1687	2348	2152	2958	2342	3403	42.0497	47.046	38.4763	53.6982	45.7367	66.0239	54.553	62.9802	0.000953994	0.680601	up
Bos_taurus_newGene_4913	122	74	78	97	47	52	46	15	1.49498	1.06873	1.15737	1.43787	0.692903	0.771854	0.716173	0.197729	0.033895	-0.860821	down
gene-MPEG1	162	122	223	97	28	34	36	42	0.909095	0.806198	1.5278	0.663271	0.187787	0.234633	0.257108	0.250386	3.07443e-07	-1.75379	down
gene-LRRC69	59	42	75	54	71	85	93	50	0.211102	0.179515	0.328679	0.238856	0.308594	0.378628	0.428408	0.194964	0.0291487	0.727382	up
gene-COL27A1	218	149	112	193	105	47	69	80	0.636584	0.517253	0.391343	0.692249	0.363408	0.163716	0.255769	0.252515	0.00812545	-0.822443	down
gene-ADAMTS15	195	248	110	181	89	59	86	50	1.48519	2.22634	1.02243	1.67847	0.813008	0.547728	0.82661	0.403636	0.00166901	-1.04196	down
gene-ADAMTS16	133	104	244	100	27	58	72	37	0.627215	0.578318	1.40225	0.571992	0.151884	0.335698	0.42985	0.184761	0.00451205	-1.22189	down
gene-ADAMTS17	325	161	277	119	34	35	72	45	1.1986	0.700627	1.24659	0.531705	0.14635	0.154414	0.33671	0.176248	1.01416e-06	-1.869	down
gene-ADAMTS10	1751	1222	1317	1698	847	680	747	527	9.45767	8.1262	8.97905	11.2026	5.35708	4.83133	5.03205	2.94403	3.53063e-05	-0.755353	down
gene-ADAMTS12	136	203	331	144	82	45	51	43	0.647486	0.757384	1.93375	0.518709	0.271904	0.171059	0.306906	0.146701	2.73228e-05	-1.56351	down
gene-HSBP1L1	75	61	86	72	79	95	121	62	0.313736	0.31918	0.43215	0.371545	0.387953	0.516544	0.6241	0.273916	0.0407664	0.627759	up
gene-NANOS1	776	508	362	995	1337	792	1261	1541	7.47609	5.777	4.26086	11.6894	15.4903	9.36099	15.4321	16.0168	7.36717e-05	1.23541	up
gene-RPGR	46	61	77	47	12	25	20	10	0.259407	0.373692	0.474908	0.305649	0.072374	0.154136	0.140777	0.050592	0.00190823	-1.44196	down
gene-RTN4R	15	38	66	54	47	101	101	59	0.18226	0.54241	0.978711	0.790571	0.679853	1.50076	1.55864	0.768867	0.0228969	1.15971	up
gene-PPP1R15A	1867	2567	2671	5510	1202	1563	961	2101	18.595	30.2177	32.509	66.9352	14.4069	19.107	12.1383	22.5607	0.0264188	-0.797681	down
gene-LPCAT1	249	220	330	276	120	137	129	90	1.63	1.705	2.63316	2.20584	0.940517	1.10384	1.07388	0.635426	0.00045723	-0.835032	down
gene-NDUFAF7	287	131	220	202	313	191	258	307	4.02198	2.16386	3.76679	3.45805	5.28297	3.28212	4.59596	4.64938	0.00487856	0.700535	up
gene-BEND5	399	184	238	151	125	72	132	113	5.47333	2.93868	3.92804	2.46929	2.02194	1.21654	2.29406	1.61002	0.0141071	-0.767828	down
gene-FERMT3	90	69	142	46	22	34	7	26	0.822351	0.742137	1.58731	0.512103	0.234776	0.378228	0.081379	0.247319	0.00213989	-1.6076	down
gene-GAPDH	385094	392399	252823	276413	445864	494603	339434	444655	7040.98	8483.3	5650.03	6167.01	9807.7	11103.6	7887.36	8772.95	8.78903e-05	0.745188	up
gene-ZNRF2	154	178	118	150	180	159	159	274	2.22423	3.06474	2.07843	2.64243	3.16015	2.85369	2.93584	4.32693	0.00911217	0.700048	up
gene-ZFP57	504	360	571	368	226	150	273	225	1.74063	1.46864	2.40944	1.54979	0.939112	0.63398	1.1962	0.836661	0.00291415	-0.697453	down
Bos_taurus_newGene_4327	51	26	20	22	90	62	23	56	0.517428	0.296847	0.23425	0.394995	1.05412	0.790461	0.279001	0.580872	0.00684156	1.31237	up
Bos_taurus_newGene_6794	115	433	93	52	365	612	302	231	0.618754	3.62923	0.460625	0.374777	3.01231	3.5506	1.96192	1.9007	0.0106622	1.44116	up
gene-PDE7B	1758	1493	1401	1391	639	445	517	645	6.02491	7.62376	7.70604	6.80162	2.08482	2.37163	2.85279	2.65143	1.22894e-13	-1.08688	down
gene-PDE7A	426	431	833	585	878	1138	498	1494	3.14989	3.76457	7.59482	5.30813	7.89207	10.3401	4.71136	12.0867	0.000736344	1.15318	up
gene-FBP2	7431	9661	7037	7659	16288	19379	23622	13941	133.846	205.748	154.922	168.326	352.97	428.587	540.737	270.971	4.88609e-13	1.54134	up
gene-HIST1H1C	244	70	245	374	785	258	780	618	3.39341	1.15354	4.16006	6.35192	13.1619	4.40612	13.82	9.28911	0.000105709	1.71701	up
gene-HIST1H1E	69	25	44	120	104	52	206	142	0.982212	0.416824	0.763953	2.08328	1.78468	0.900991	3.72574	2.18587	0.0133855	1.30412	up
gene-HIST1H1D	667	401	903	964	1269	639	1381	1222	4.20558	2.9854	6.95759	7.41762	9.6243	4.94744	11.0687	8.31528	0.00197621	0.950708	up
gene-NOS1	568	1047	1523	1071	851	1558	1772	1224	1.1702	2.55196	3.85619	2.6928	2.11017	3.99835	4.64327	2.72309	0.0369772	0.693992	up
gene-ZNF628	452	606	316	572	1148	1076	362	1155	3.07171	4.89904	2.63556	4.75376	9.52767	9.37828	3.12137	9.02131	0.000337685	1.26444	up
gene-AIDA	394	482	513	267	259	198	219	198	6.56001	9.47705	10.4322	5.42724	5.19101	4.04728	4.62714	3.5417	0.0134043	-0.587254	down
gene-SPATA2	1357	1056	1145	1255	1796	1857	1749	1898	7.84572	6.98299	7.8316	8.84908	12.175	12.2606	12.6496	11.5036	4.52978e-16	0.946775	up
gene-CASZ1	1545	910	1655	1462	1806	1798	2053	1571	5.45513	4.40037	7.12065	5.96615	7.18014	7.37178	8.42712	5.2542	0.000188231	0.724577	up
gene-DCN	19496	20657	23918	20428	5093	7174	6585	7806	218.493	274.96	345.721	295.357	71.8624	99.5727	94.6299	99.6626	1.13512e-12	-1.32038	down
gene-FAM171B	75	68	63	66	40	36	31	26	0.301854	0.322014	0.308958	0.323527	0.191724	0.176982	0.156269	0.113263	0.0226624	-0.692571	down
gene-PARVA	1489	1183	1758	1329	865	565	769	531	12.2056	11.2716	16.9819	13.0917	9.2443	5.84134	8.02984	4.57744	0.000125456	-0.740514	down
gene-PARVB	14306	9329	15183	10135	13855	10434	18734	17245	98.6781	77.6493	128.582	84.3767	116.945	90.6332	152.751	132.14	0.00260883	0.653121	up
gene-TMEM255A	212	379	252	112	49	110	148	82	1.45909	3.07692	2.12088	0.93916	0.39163	0.922667	1.29132	0.605437	0.0300047	-0.946614	down
gene-FGF2	632	451	480	424	178	290	217	156	2.21006	1.86586	2.04873	1.81023	0.745667	1.24173	0.962739	0.586492	0.000226339	-0.878936	down
gene-FGF1	638	446	514	209	176	182	232	258	3.57279	3.0027	3.60107	1.50169	1.15315	1.3179	1.7396	1.52681	0.0175065	-0.722816	down
gene-FGF7	85	42	90	36	8	18	14	4	0.912282	0.513376	1.16789	0.444933	0.094291	0.218332	0.171336	0.089743	0.000134659	-2.14686	down
Bos_taurus_newGene_421	83	2	22	26	600	10	78	289	0.82054	0.019146	0.23352	0.258679	7.76165	0.126697	1.09792	3.35162	0.00775438	3.2448	up
gene-ITGB4	569	455	493	781	335	171	130	207	2.20264	2.13022	2.35891	3.74246	1.5602	0.796672	0.621402	0.836415	0.000142121	-1.12984	down
gene-ITGB3	258	264	406	213	123	93	74	83	1.04411	1.06719	1.70014	1.03305	0.503988	0.45012	0.320185	0.332101	2.81288e-06	-1.28033	down
gene-DOCK5	159	107	158	191	87	40	65	35	0.353017	0.279058	0.427655	0.517423	0.231305	0.108485	0.181477	0.083292	0.00129959	-1.11169	down
gene-DOCK1	796	775	1090	740	401	430	480	360	2.71799	3.1094	4.52122	3.07869	1.65793	1.8114	2.07921	1.3338	0.000374815	-0.683109	down
gene-DOCK2	50	89	59	57	10	34	25	11	0.188736	0.39454	0.270081	0.261251	0.045553	0.156621	0.116465	0.042738	0.0100345	-1.32882	down
gene-DOCK8	114	90	88	80	35	37	30	13	0.327993	0.307847	0.309319	0.280231	0.121396	0.128424	0.109549	0.039992	0.000248299	-1.34581	down
gene-LOC786948	136	98	91	117	42	32	42	37	2.95609	2.51355	2.40936	3.10457	1.09096	0.839568	1.15948	0.86785	1.5237e-05	-1.18544	down
gene-PAPPA2	190	323	36	108	3	0	3	23	0.450298	0.906911	0.103861	0.312519	0.008437	0	0.00861	0.056666	0.000511339	-4.16556	down
gene-COL1A2	31982	23281	65412	19509	4478	3139	6504	4261	159.591	137.363	398.961	118.79	26.878	19.2322	41.2416	22.941	9.94e-14	-2.58216	down
gene-COL1A1	27717	21983	76735	19519	3598	2531	5887	3929	114.705	110.255	389.28	97.0165	19.7504	14.0465	33.5952	19.302	1.90132e-06	-2.84842	down
gene-STAB1	1823	1125	1944	1327	1050	671	713	464	5.32027	3.90754	6.9516	4.77226	3.63769	2.37356	2.67549	1.49074	0.00180871	-0.761007	down
gene-TCTN2	184	117	139	113	45	64	57	76	1.68677	1.24769	1.6079	1.23928	0.481399	0.706144	0.669841	0.772432	0.00298575	-0.829466	down
gene-SEC24D	674	685	1022	732	266	236	376	243	3.97022	4.95679	7.35429	5.13978	1.85539	1.76538	2.82237	1.61385	1.1368e-06	-1.13588	down
gene-RUNX1	96	61	441	411	51	57	132	38	0.383953	0.285392	2.15574	2.04631	0.243537	0.280458	0.668374	0.16199	0.0131954	-1.53476	down
gene-RUNX2	147	93	64	138	57	21	55	26	0.644443	0.453415	0.320205	0.697563	0.314843	0.102617	0.324386	0.114066	0.00756505	-1.13893	down
gene-LOC100297676	130	83	100	75	37	40	23	37	0.843174	0.636662	0.79396	0.594923	0.283299	0.312269	0.183577	0.257848	0.000289527	-1.14569	down
Bos_taurus_newGene_5267	66	45	50	66	22	32	6	24	0.431303	0.34782	0.398567	0.526165	0.171354	0.251084	0.048958	0.164061	0.0283155	-1.08698	down
gene-ARSJ	130	81	120	108	8	21	25	47	0.584016	0.427227	0.656837	0.591115	0.043401	0.112617	0.140674	0.226007	0.000230889	-1.75468	down
gene-ARSB	573	264	483	305	285	142	190	114	3.10885	1.69271	3.20283	2.01596	1.85879	0.940825	1.30967	0.667254	0.0101112	-0.803171	down
gene-PTGDS	859	644	828	390	358	250	300	178	24.613	22.1699	28.8941	13.6194	12.1528	8.73418	10.8606	5.54633	0.000336391	-0.975894	down
gene-GNG2	684	424	595	395	277	160	280	149	7.72669	6.02528	7.93961	5.48569	2.84414	2.24813	3.8807	1.55357	0.000398957	-0.926672	down
gene-ZNF787	519	599	452	571	804	549	544	686	6.0903	8.47846	6.57891	8.24407	11.507	8.08619	8.57789	8.87859	0.00141241	0.596734	up
gene-ASB15	2782	2122	1244	1271	2877	3703	1934	2670	13.107	15.6203	9.84	9.2721	21.1942	28.3181	14.9361	18.3619	0.000496758	0.955838	up
gene-ASB14	1318	816	793	1149	1487	1282	1659	1707	12.0801	8.29186	9.20089	13.2872	16.9967	16.062	20.8089	17.657	6.45494e-07	0.941052	up
gene-ASB12	6590	6536	2448	5484	11746	11320	6194	11993	119.606	140.68	53.8547	121.42	257.211	253.074	143.368	235.954	1.82734e-05	1.30945	up
gene-ASB11	2024	1422	1632	2101	2488	2207	1964	3950	32.295	26.8198	31.9324	40.8985	47.8437	43.2147	39.6921	67.9006	0.000128735	0.907135	up
gene-MMP23	147	109	269	91	32	0	23	23	2.49307	2.21465	6.02551	2.01412	0.607495	0	0.514418	0.449715	0.00011333	-2.65654	down
gene-CAMK2D	7012	5100	3948	5686	6964	6439	7846	7612	42.4259	36.6297	29.0187	41.8119	51.3838	48.0973	60.8883	49.9548	8.83225e-06	0.759169	up
gene-GLCCI1	313	578	423	526	119	137	160	165	1.68387	3.68391	2.79304	3.46262	0.768335	0.903916	1.09537	0.957822	1.45808e-06	-1.33975	down
gene-PRG4	97	56	175	382	38	23	10	31	0.439332	0.284506	0.944907	2.35634	0.197075	0.120833	0.057677	0.141371	2.75162e-05	-2.50177	down
gene-SRGN	297	242	238	320	71	115	108	96	5.87448	5.65446	5.75346	7.70797	1.66753	2.78422	2.70832	2.04531	4.20027e-06	-1.14269	down
gene-MAIP1	450	320	319	332	507	395	404	385	5.19712	3.47613	4.94441	4.60979	7.20362	5.42574	5.76274	5.51591	8.6633e-05	0.596818	up
gene-ANKRD13B	273	163	248	211	407	330	375	369	3.32284	2.3404	3.69662	3.13742	5.96348	4.9443	5.80426	4.85039	8.25659e-10	1.0756	up
gene-ANKRD13D	412	275	298	431	266	126	199	136	4.08996	3.33422	3.72795	5.34714	3.31482	1.59792	2.57786	1.40853	0.0204123	-0.631189	down
gene-EXOSC6	144	137	114	150	197	130	185	144	2.57015	2.88134	2.48634	3.2524	4.22476	2.84879	4.18968	2.772	0.00726076	0.600678	up
gene-OTUD6B	1738	1957	1095	2168	2306	2108	1384	2568	11.5754	15.4171	8.91722	17.62	18.4791	17.2455	11.7187	18.4584	0.022051	0.593803	up
gene-TNFAIP8L3	102	71	51	54	15	9	21	36	1.31833	1.08426	0.795932	0.855423	0.220936	0.1378	0.346722	0.493491	0.00325482	-1.41795	down
gene-YPEL3	4974	4994	3306	5649	7281	6642	3792	9133	116.972	138.885	95.0424	162.127	206.01	191.802	113.339	231.807	0.00166217	0.836886	up
gene-GLI3	237	158	212	151	70	51	54	67	0.665031	0.522656	0.727375	0.516616	0.233473	0.175732	0.190376	0.201923	4.67864e-08	-1.29768	down
gene-PALMD	4880	2640	3275	1909	1970	1211	1497	1587	53.2107	34.0294	43.647	25.3891	25.8399	16.2035	20.7409	18.6719	0.00508083	-0.658314	down
gene-FN3K	139	75	115	75	140	134	147	111	2.80392	1.78762	2.83662	1.83	3.39455	3.32836	3.77322	2.40589	0.00318274	0.756964	up
gene-TRIM55	1440	1711	3776	2450	792	531	532	958	12.2753	17.3562	39.8836	26.1219	8.14095	5.61369	5.75415	8.79786	1.00543e-05	-1.41616	down
gene-EML6	471	687	312	520	170	206	102	104	1.2021	2.07226	0.971459	1.61989	0.521315	0.644603	0.329055	0.28424	9.86927e-06	-1.44613	down
gene-GFOD1	2335	2558	1671	2876	2724	3080	2402	3610	6.28553	8.15412	5.49861	9.45075	8.82342	10.1825	8.21847	10.4883	0.00277422	0.658569	up
gene-BTBD11	488	519	204	600	840	752	984	766	2.42617	2.85099	1.0713	3.52294	4.67326	4.35213	6.19057	4.06229	5.6044e-05	1.21653	up
gene-ANKRD28	2119	1561	1557	2758	2511	2370	2186	4354	6.64066	7.08988	6.53594	10.2622	10.2597	9.45146	8.84881	15.0814	0.00181972	0.853481	up
gene-TMEM216	149	95	130	179	86	44	52	35	1.13022	0.512982	0.876542	0.769551	0.336133	0.246995	0.282153	0.164963	0.00297633	-1.02316	down
gene-ANKRD23	67557	39833	32708	43564	72484	57402	75080	41680	542.761	380.591	323.864	430.809	704.742	568.403	771.291	363.983	0.000686122	0.781816	up
gene-PIGU	341	280	490	182	189	175	133	172	4.7041	4.57606	8.28182	3.0622	3.14399	2.96495	2.3331	2.5533	0.0392948	-0.602763	down
gene-PIGB	139	81	104	78	177	118	164	221	1.68568	1.1604	1.54197	1.15565	2.58731	1.75906	2.52657	2.86535	3.41237e-05	1.11399	up
gene-FN1	11010	9124	17356	9016	1613	1171	1791	1830	32.47	31.2378	62.2421	31.9166	5.70174	4.24417	6.76892	5.47568	1.67006e-26	-2.51782	down
gene-AOC1	117	241	157	165	21	20	19	0	0.81949	2.07684	1.40116	1.31189	0.164401	0.157263	0.151613	0	2.53457e-07	-3.18915	down
gene-ALDH1L2	88	83	182	41	32	38	38	18	0.353335	0.395904	0.898034	0.19935	0.153749	0.184442	0.193958	0.078082	0.00807275	-1.2946	down
gene-FNDC3B	1539	1347	1838	1139	533	562	767	528	5.05174	5.21418	7.32981	4.55298	2.09223	2.01932	3.18588	1.67118	2.87812e-06	-0.945043	down
gene-MOSPD2	949	879	733	798	417	517	452	357	6.6759	7.17226	6.15359	6.73558	3.35045	4.40383	3.92013	2.67239	0.000577498	-0.599484	down
gene-SLC7A2	2539	3231	3098	2780	1167	1565	1861	1513	8.21729	12.3655	12.2577	10.978	4.54356	6.21695	7.65537	5.28341	0.00355241	-0.59193	down
gene-SLC7A6	806	630	459	512	1029	879	1693	412	2.92977	2.72024	2.04826	2.27546	4.52009	3.9333	7.86426	1.60506	0.00187238	1.09191	up
gene-SLC7A8	267	1771	705	627	3228	6009	2704	3809	1.5642	12.3784	4.91328	4.40227	22.3014	43.4523	20.7926	23.4552	9.62327e-05	2.52999	up
gene-FIBIN	455	143	301	171	148	115	138	101	2.81788	1.04534	2.274	1.29068	1.10038	0.874356	1.07905	0.670346	0.0321692	-0.715247	down
gene-ASPN	1080	597	1114	628	126	131	220	189	10.5012	6.86488	13.2395	7.45173	1.46596	1.56062	2.70946	1.97666	4.12947e-13	-1.99504	down
gene-CERS4	62	64	42	84	21	18	11	17	0.875409	1.06618	0.652843	1.43954	0.312414	0.278807	0.16652	0.233285	0.000172158	-1.58409	down
gene-CCL21	289	42	132	203	56	5	16	96	7.76723	1.31562	4.32401	6.62887	1.8041	0.16224	0.544572	2.77565	0.0287027	-1.58524	down
gene-AFAP1L2	547	582	628	474	193	232	356	190	3.23896	3.48786	4.61991	3.51586	1.41607	1.26496	2.70998	0.967524	0.000673135	-0.853852	down
gene-RNASEL	62	65	116	63	55	22	34	22	0.513626	0.635793	1.16824	0.637764	0.541954	0.218237	0.358146	0.193111	0.0368587	-0.882849	down
gene-TIMP1	309	355	607	381	149	116	149	232	8.49162	11.6131	20.7635	12.8351	5.11322	3.79126	4.81914	6.96113	0.000735625	-1.02266	down
gene-TIMP4	546	695	673	654	799	1055	849	539	10.3276	15.5383	15.567	15.0928	18.1927	24.5072	20.4086	11.0058	0.00461888	0.67113	up
gene-RNASE4	1860	1916	2328	1767	698	631	799	606	30.9327	37.6807	47.3262	35.8561	13.9623	12.8787	16.8834	10.8769	2.41103e-13	-1.18735	down
gene-RNASE6	114	112	210	116	33	47	38	27	2.39857	2.78001	5.44424	2.98722	0.831199	1.21549	1.01692	0.610417	7.79101e-06	-1.58572	down
gene-TENM4	332	222	310	229	73	77	74	32	0.551816	0.434517	0.629026	0.463854	0.145433	0.155217	0.155743	0.056005	5.25285e-09	-1.7418	down
gene-RANBP17	130	92	67	97	47	45	62	37	0.802375	0.671942	0.496795	0.729074	0.343381	0.339522	0.489278	0.249979	0.0362669	-0.662138	down
gene-RAB15	63	65	349	77	32	8	58	23	0.445982	0.53866	3.03247	0.662736	0.270845	0.069672	0.518419	0.171978	0.00596858	-1.86544	down
gene-RAB12	8380	6384	5020	6225	9427	8715	6482	11295	104.395	94.0399	76.4332	94.6386	141.299	133.318	102.624	151.845	2.97579e-05	0.814638	up
gene-MAGED1	1261	1208	1573	1043	358	350	641	382	10.6243	11.9002	16.2335	10.7166	3.62797	3.61658	6.8728	3.46977	6.40687e-07	-1.20776	down
Bos_taurus_newGene_4168	409	299	623	386	794	624	970	918	1.73421	1.4967	3.2296	1.99678	4.05212	3.24876	5.22987	4.19996	1.70783e-07	1.28881	up
gene-SLIT3	573	425	649	414	213	137	252	228	1.44169	1.26339	1.99651	1.27189	0.642671	0.421997	0.803487	0.619544	3.99348e-05	-0.965533	down
gene-NDUFA1	886	834	720	671	987	759	760	1250	51.8562	57.6546	51.4423	47.8797	69.5222	54.4848	56.4653	78.864	0.00156327	0.61333	up
gene-NDUFA4	6954	5103	5908	5136	9494	4781	5933	8048	279.037	242.116	289.733	251.449	458.335	235.544	302.533	348.478	0.00117087	0.628338	up
gene-LOC112448021	6590	4311	4952	3629	4929	4549	5941	7910	221.014	170.935	202.974	148.481	198.867	187.325	253.214	286.265	0.00369627	0.621978	up
gene-NUPR1	276	346	408	244	111	100	110	95	11.0753	16.4384	20.0229	11.9326	5.33806	4.91213	5.60614	4.10501	7.34381e-08	-1.28016	down
gene-HSPA1A	351517	126269	281951	445787	88025	45946	120038	55653	3278.47	1392.5	3214.16	5073.44	987.71	526.148	1422.83	560.103	7.69909e-06	-1.61973	down
gene-LOC107132515	25	20	19	13	36	48	37	49	0.276345	0.269028	0.263485	0.179646	0.482867	0.678016	0.528583	0.60533	0.000152124	1.49951	up
gene-SRPX	405	315	479	521	73	52	88	98	5.31571	4.8372	7.53247	8.24878	1.13986	0.805951	1.46613	1.38192	2.9898e-15	-2.13116	down
gene-SLCO3A1	517	414	358	537	526	536	414	796	4.62493	4.40128	4.08267	5.89892	5.7718	5.92551	4.71831	7.64136	0.00624919	0.658392	up
gene-VIT	586	656	747	544	111	271	97	86	4.62793	6.35687	7.04517	4.18694	1.48749	2.30823	1.37488	1.03881	6.10583e-07	-1.81292	down
gene-VIM	19184	14194	26009	14955	8414	7520	8070	6433	239.396	209.439	396.705	227.721	126.318	115.225	127.975	86.6258	1.58701e-06	-0.942909	down
gene-C15H11orf52	166	72	148	113	87	39	49	28	3.15265	1.60736	3.4478	2.61969	1.99489	0.898606	1.17283	0.553664	0.0149647	-0.956453	down
gene-COL4A1	30129	26813	53442	37849	16363	14113	20418	9337	120.484	126.783	261.212	184.69	78.724	69.2918	103.768	40.289	0.000480406	-0.965021	down
gene-SGCA	7061	6588	5865	5554	7548	8814	5956	8439	118.11	119.888	110.909	110.74	151.882	172.08	114.866	133.998	5.79188e-05	0.641407	up
gene-SGCE	593	517	656	442	218	109	239	193	7.43349	7.36109	9.95134	6.71085	3.28386	1.70471	3.78819	2.61544	1.30737e-06	-1.20126	down
gene-MEDAG	1180	1251	2315	1132	273	278	370	483	12.7508	15.9815	30.5754	14.9238	3.54357	3.67817	5.07199	5.62776	4.01626e-09	-1.72378	down
gene-AASDH	532	315	444	413	524	460	464	569	3.18341	2.11116	3.38455	3.10118	3.60984	3.37079	3.41021	3.53826	0.000407963	0.594642	up
gene-MGP	2104	2055	3237	1493	486	423	824	323	84.6886	97.8397	159.323	73.3368	23.5051	20.8963	42.1688	14.0012	1.24853e-08	-1.76637	down
Bos_taurus_newGene_6853	108	83	53	102	17	34	29	28	1.87344	1.54485	0.932709	1.86606	0.285075	0.612393	0.521637	0.442351	0.000687006	-1.32388	down
gene-NOV	2351	1281	2436	1708	519	342	425	370	23.0159	14.8281	29.1494	20.4038	6.10555	4.11118	5.28686	3.90775	2.05969e-19	-1.88386	down
gene-PEG3	427	345	1136	436	258	176	331	198	0.888168	0.84848	2.89259	1.10885	0.645509	0.449282	0.874563	0.444788	0.0125629	-0.946316	down
gene-UBE2L6	233	208	174	216	98	116	114	79	5.19735	5.48804	4.73993	5.86862	2.62163	3.17301	3.21172	1.89348	0.00257339	-0.684738	down
gene-MXRA8	875	658	867	596	388	208	264	375	8.94681	7.95479	10.8398	7.43251	4.77166	2.60841	3.42761	4.13504	1.9902e-05	-0.937506	down
gene-MXRA7	2157	1605	2115	1519	956	728	830	679	27.0997	23.8746	32.5445	23.308	14.428	11.2956	13.3834	9.21356	1.23888e-08	-0.866681	down
gene-MXRA5	955	389	2256	921	163	77	236	82	2.17293	1.04587	6.27916	2.5574	0.444608	0.214318	0.68305	0.199844	1.80139e-08	-2.67673	down
gene-DPT	3360	2694	3861	2083	580	516	734	497	46.5306	44.1184	65.3485	35.1908	9.66202	8.76097	12.91	7.42706	7.50006e-22	-2.01528	down
gene-LAMA4	3438	2503	4110	2330	947	978	1411	952	13.0102	11.0777	18.9301	10.8194	4.29049	4.43703	6.65972	3.78611	8.7602e-08	-1.17498	down
gene-LAMA2	3581	3732	6310	3436	1820	2317	2492	2009	8.49797	10.4738	18.3053	9.95071	5.19548	6.75082	7.5163	5.14338	0.00660658	-0.637761	down
gene-ARRB2	120	59	85	55	41	32	41	24	1.38546	0.804823	1.20892	0.778217	0.563156	0.450586	0.602715	0.299359	0.0188544	-0.846078	down
gene-AKT1S1	2199	1673	1748	1897	2680	2001	2039	2915	25.8698	15.5893	12.103	28.038	35.5685	29.5012	19.6069	33.6709	5.12068e-06	0.700216	up
gene-FAM117A	339	244	227	307	175	132	103	167	3.30377	2.47239	2.29584	3.26906	1.82385	1.59113	1.28465	1.71707	0.00767683	-0.612313	down
gene-FAM46A	321	216	437	230	79	53	96	108	1.3099	1.03982	2.17736	1.14386	0.384677	0.25911	0.497108	0.473783	1.45951e-06	-1.49207	down
gene-CTHRC1	74	54	181	44	24	20	48	13	1.18851	1.03361	3.57581	0.869325	0.459872	0.394101	0.978597	0.225919	0.0141273	-1.39824	down
gene-VSTM2L	69	98	86	73	201	265	181	178	0.80425	1.36268	1.23204	1.04777	2.84688	3.83136	2.70817	2.25883	1.53947e-10	1.67562	up
gene-BHLHE41	1401	683	709	985	1457	1150	1815	1340	9.40291	5.42058	5.81565	8.06769	11.7636	9.47301	15.4788	9.70558	2.57659e-05	0.9698	up
gene-DTX1	252	68	129	134	81	59	42	37	1.51452	0.472119	0.974794	0.964921	0.702059	0.426247	0.316276	0.236378	0.00940148	-1.04592	down
gene-KCNAB1	204	163	93	125	64	53	53	59	1.54649	1.47183	0.856668	1.23674	0.590564	0.486542	0.506007	0.483663	0.000623645	-1.00257	down
gene-MTURN	1854	837	1451	564	639	356	344	301	7.42185	3.96093	7.09626	2.75176	3.07414	1.74895	1.7501	1.29765	0.000448252	-1.16053	down
gene-MTAP	455	271	317	279	214	129	234	85	4.84195	3.41233	4.129	3.62789	2.73569	1.67624	3.15643	0.977444	0.0398328	-0.64661	down
gene-ANG	223	260	276	238	100	82	63	119	7.09017	9.79272	10.7245	9.25475	3.82993	3.20143	2.53691	4.08755	9.06636e-06	-1.1228	down
gene-IGFBP5	37327	38376	18389	32951	14322	17989	7790	12863	139.258	169.757	84.4152	147.98	64.024	82.0616	36.6793	51.533	0.00123587	-0.920924	down
gene-IGFBP4	2509	2108	957	2132	592	298	437	260	27.7321	27.5572	12.9205	28.7599	7.86769	4.04097	6.13242	3.09883	4.71189e-10	-1.94832	down
gene-IGF1	1475	1137	915	1027	168	157	339	104	4.93231	4.46873	3.69003	4.30316	0.659442	0.686653	1.419	0.354688	7.86367e-12	-2.21175	down
gene-PITX2	1507	756	434	782	389	263	417	313	19.2453	11.1246	6.79852	12.1244	5.71206	3.91803	6.51019	4.2218	0.00183056	-0.964592	down
gene-CACNA1C	318	268	326	303	169	150	208	100	0.831418	0.852732	1.03505	0.975551	0.509247	0.425985	0.654052	0.249768	0.0119251	-0.61298	down
gene-CACNA1A	220	194	203	223	107	110	90	131	0.582662	0.609	0.659252	0.725433	0.337956	0.358023	0.302525	0.37171	0.00391529	-0.598369	down
gene-CACNA1G	98	80	68	51	31	50	24	15	0.283917	0.275072	0.223589	0.166848	0.106712	0.161208	0.079166	0.041799	0.0287725	-0.947965	down
gene-PTGS1	245	209	506	207	112	63	100	127	2.11996	2.17828	5.43579	2.21112	1.02027	0.463935	0.767121	1.14272	0.000696919	-1.20106	down
gene-MAFA	432	599	165	485	1295	1682	1367	1151	3.20537	5.25756	1.49532	4.39562	11.5735	15.3365	12.9023	9.22327	1.37304e-09	2.04195	up
gene-MAFB	2038	975	996	2318	717	346	648	830	14.086	7.96224	8.41063	19.5517	5.96069	2.93307	5.69056	6.18945	0.00326825	-0.975563	down
gene-GSTM3	278	863	1085	719	771	984	1887	1485	7.92184	29.1486	37.9103	25.0678	26.4914	34.5379	68.5627	45.8136	0.00560266	1.12136	up
gene-GPM6B	1390	1181	809	947	374	457	435	305	6.94265	8.45703	4.78664	6.6687	3.03302	3.29702	3.16514	1.66036	1.70339e-07	-1.10786	down
gene-GPM6A	139	73	192	68	20	69	33	18	1.08499	0.639342	1.83585	0.616836	0.179479	0.632933	0.31417	0.141032	0.00884685	-1.37303	down
gene-RCN3	888	618	1386	848	372	190	381	231	13.5439	11.1466	26.0667	15.7984	6.77256	3.5517	7.34009	3.75194	5.19207e-06	-1.33653	down
gene-RCN1	2861	2273	4335	2517	882	854	856	794	31.1014	28.8268	57.6141	33.3185	11.4015	11.0178	11.7177	9.08784	7.16975e-13	-1.48015	down
gene-EFHD1	750	1102	1100	614	339	363	429	192	9.19368	15.9833	16.4882	9.18321	5.00198	5.46084	6.68013	2.52829	0.000201711	-1.09538	down
gene-EFHD2	472	387	717	391	241	152	170	261	4.49918	4.3642	8.36177	4.54375	2.75673	1.76999	2.05913	2.68109	0.000568895	-0.917899	down
gene-NAMPT	1859	3569	2645	3415	2893	3955	2677	5145	8.52384	19.432	14.8989	19.1241	16.0142	22.3142	15.5978	25.6388	0.0209199	0.67519	up
gene-CSGALNACT2	1450	1386	1909	1206	2232	2404	1835	1237	7.09802	8.00655	11.027	7.08093	12.9017	14.216	10.9626	6.77565	0.00201988	0.714	up
Bos_taurus_newGene_2365	440	141	55	267	10	0	2	11	6.04241	2.28552	0.916039	4.47043	0.16502	0	0.03491	0.152852	2.3304e-11	-4.93895	down
Bos_taurus_newGene_3942	165	64	88	733	104	21	22	13	0.818068	0.371038	0.527264	4.39414	0.62025	0.121835	0.132728	0.067692	0.0128613	-2.45976	down
gene-COL15A1	17535	13503	11024	11820	6736	6798	8789	4642	75.3042	66.968	58.1766	62.3628	34.862	35.5837	46.8585	21.066	0.00203109	-0.644431	down
gene-AIMP2	1344	1274	1433	1649	1725	1592	2554	2048	26.2909	29.4728	34.2672	39.3586	40.6059	38.2557	63.504	43.2449	4.67608e-05	0.812432	up
gene-GPSM1	255	306	233	221	98	119	68	60	2.00129	2.61718	2.25398	1.93208	0.800866	1.03777	0.596856	0.521004	1.42789e-05	-1.21966	down
gene-PLIN5	3042	2117	3076	1589	1588	936	1119	1291	37.2929	30.6845	46.0882	23.7644	23.4109	14.085	17.4295	17.0733	0.00304933	-0.64665	down
gene-CD163	401	636	994	464	52	83	75	57	2.44785	4.60486	7.43181	3.46726	0.385137	0.618444	0.573468	0.372837	1.26219e-17	-2.88727	down
gene-TAGLN2	2759	2491	2646	2586	1205	1489	1145	996	48.278	51.5453	56.6001	55.1859	25.3431	31.998	25.4597	18.8021	1.0582e-06	-0.771961	down
gene-MMRN1	616	146	606	228	53	61	52	71	3.01121	0.839424	3.61762	1.35441	0.308501	0.360585	0.321414	0.369687	1.35724e-08	-2.36829	down
gene-IQSEC1	2483	1639	2255	1779	3134	2114	2244	2609	9.2438	7.22035	12.3121	8.24902	17.6037	10.3169	10.9112	11.6691	2.21357e-05	0.65341	up
gene-PEBP4	2750	1243	987	2055	2781	1623	1750	2373	61.9756	33.1732	27.1666	56.7541	76.0174	45.1173	50.0673	57.8715	0.0279907	0.629774	up
gene-USP43	108	59	86	26	36	20	7	11	0.470515	0.300953	0.455662	0.134161	0.188012	0.105355	0.037762	0.049595	0.00731888	-1.56389	down
gene-USP46	608	530	641	558	290	313	357	261	2.7989	2.83164	3.62417	3.13915	1.61289	1.75318	1.58309	1.24274	0.00037662	-0.591745	down
gene-PDLIM1	19416	10816	7788	8619	6146	4525	3133	3619	311.534	205.199	152.74	168.751	118.636	89.1369	63.8709	62.6459	8.59623e-05	-1.06038	down
gene-PDLIM4	499	276	380	420	142	181	137	155	10.1918	6.59715	9.40332	10.301	3.44343	4.55098	3.50573	3.30892	4.36293e-06	-1.0003	down
gene-PUSL1	99	87	95	68	43	55	46	34	2.07787	2.16986	2.35809	1.65823	1.06867	1.27184	1.10045	0.749101	0.0358018	-0.621273	down
gene-TESK1	3646	2968	2533	3224	4107	3959	3193	5130	32.9649	31.7268	27.9882	35.5625	44.6751	43.9507	36.6881	50.0482	1.88956e-05	0.750514	up
gene-ZNF385A	2529	1463	846	706	320	194	111	288	24.5075	16.5894	10.0102	8.66568	3.63809	2.30491	1.63946	3.00737	6.52782e-09	-2.23596	down
gene-ZNF385B	2111	870	1827	1066	541	222	108	231	18.3176	8.89541	19.4635	11.4032	5.89956	2.36863	1.2144	2.17941	1.76016e-07	-2.07518	down
gene-MAP2K2	6660	6486	5927	4810	6648	8081	5381	12317	82.6006	96.1315	94.1456	75.801	103.854	121.948	85.6455	181.652	0.00144619	0.79046	up
gene-CNTN3	105	99	158	85	27	44	50	22	0.442743	0.493933	0.813416	0.438372	0.129712	0.227551	0.261557	0.094671	0.000777065	-1.29287	down
Bos_taurus_newGene_2937	874043	921989	433104	819371	1051892	949594	1296819	1904156	5526.4	7822.06	3867.55	6888.45	8678.25	7346.58	11683.5	17368.2	7.92531e-05	1.11268	up
gene-PCDHGC3	2565	1651	1432	1600	780	618	665	564	12.8377	9.79188	8.5919	9.58788	4.6045	3.89438	4.53342	2.98689	3.69823e-10	-1.11058	down
gene-RAD23B	13823	12978	9641	11461	15919	14183	13466	19035	112.028	124.363	95.5031	113.34	155.22	141.134	138.7	166.466	6.90454e-06	0.728335	up
gene-PLEKHH2	149	97	119	104	76	58	45	62	0.517183	0.397433	0.501442	0.439456	0.316055	0.242587	0.19444	0.230196	0.0175917	-0.613788	down
gene-PLEKHH3	1057	729	503	1037	1282	1000	1052	931	8.52929	7.25376	5.06965	10.2841	12.852	10.2216	11.2379	8.49949	0.00267695	0.699811	up
Bos_taurus_newGene_4428	143	184	266	160	99	58	92	78	0.865381	1.31709	1.96753	1.18135	0.719637	0.429467	0.706204	0.50824	0.0033246	-0.877944	down
gene-MAPK6	9109	12460	6530	8563	10054	12304	12393	11597	51.2534	82.8929	44.9111	58.7915	68.0155	84.8121	88.6249	70.3633	0.00201437	0.675671	up
gene-CABYR	90	64	68	95	51	45	21	13	0.967112	0.800008	0.860725	1.23321	0.658788	0.565719	0.286985	0.144349	0.0360048	-0.953163	down
gene-SYTL2	468	202	265	334	147	141	191	127	2.46909	0.841025	1.72732	2.02832	0.616695	0.653795	1.26845	0.557856	0.0087249	-0.702501	down
gene-GRIA3	410	304	201	261	74	82	100	76	1.85184	1.59412	1.10162	1.43837	0.387717	0.44552	0.572667	0.355986	1.5443e-08	-1.46648	down
gene-HECTD2	238	162	166	125	98	96	94	67	1.16897	0.936706	0.991496	0.748277	0.57605	0.57471	0.585873	0.351777	0.0164543	-0.603758	down
gene-GDF11	1920	687	684	371	532	367	253	312	22.3579	9.44803	9.73098	5.26134	7.44667	5.23809	3.74034	3.90918	0.0170377	-0.936504	down
gene-ZNF365	196	78	74	59	68	16	32	19	1.50836	0.705578	0.694078	0.548027	0.627542	0.142118	0.308649	0.154506	0.0182093	-1.23547	down
gene-ZNF366	113	207	108	223	337	285	226	187	0.822385	1.79615	0.928975	1.95106	2.90401	3.20498	2.08171	1.44192	0.0034352	0.977516	up
gene-RNF123	4501	4052	4050	4595	4625	5988	5800	5126	23.6814	25.3052	26.1764	30.155	29.7656	39.2339	39.133	29.8909	9.17438e-06	0.6705	up
gene-RNF125	225	231	232	153	110	113	100	45	1.12823	1.26616	1.32859	0.847538	0.703988	0.629878	0.676075	0.223429	0.00733662	-0.850224	down
gene-S100A10	1467	1184	2851	1447	521	471	468	357	56.0369	53.4386	133.118	67.4169	23.9392	22.0866	22.7194	14.6976	5.67695e-09	-1.59698	down
gene-S100A11	711	643	1116	741	347	341	294	290	28.3591	30.3109	54.4499	36.0673	16.6284	16.6966	14.9118	12.4558	2.81921e-06	-0.998366	down
gene-MANBA	493	293	328	481	189	203	113	274	2.95888	2.08038	2.40235	3.52162	1.36524	1.49293	0.839124	1.75714	0.0198212	-0.684759	down
gene-MOG	46	123	98	105	42	45	50	20	0.168654	0.552396	0.449394	0.477597	0.187173	0.205425	0.247247	0.07924	0.0372982	-0.932336	down
gene-VAPA	12263	11969	9309	10770	12922	12517	12111	16007	92.8749	111.103	92.1618	96.0157	110.554	108.214	106.54	122.003	4.27001e-05	0.615404	up
gene-CDK5RAP1	1003	597	649	576	1052	896	763	806	10.4582	7.07386	8.25165	7.40609	13.0806	11.5974	10.104	9.15386	0.000136515	0.67201	up
gene-CASQ2	7196	1636	6233	2533	1214	866	706	1208	62.891	16.9058	66.5825	27.0057	12.7626	9.28647	7.83785	11.3861	2.068e-06	-1.7629	down
gene-CASQ1	114258	93461	63521	83717	103811	102537	122192	100645	1406.08	1359.96	955.455	1257.15	1536.96	1549.34	1911.07	1336.5	0.000336479	0.625214	up
gene-LOC507581	145	91	184	101	64	47	60	40	1.3784	0.981765	2.16049	1.14184	0.69404	0.534886	0.683092	0.389606	0.00249527	-0.957236	down
gene-PTP4A2	25007	25848	22032	19787	29736	33668	29280	44425	161.512	179.62	173.39	141.684	231.881	242.325	218.888	299.873	4.15469e-07	0.91057	up
gene-LOC504773	132	218	275	172	32	24	30	22	3.54793	6.94315	9.0643	5.6486	1.01842	0.765003	1.01385	0.639317	1.04149e-13	-2.56157	down
gene-PRRG3	390	216	299	266	106	27	48	41	1.45718	0.937163	1.4125	1.21835	0.488757	0.096035	0.177237	0.12702	1.88837e-08	-2.06824	down
gene-MARVELD1	968	641	1168	1018	529	322	534	470	7.85614	6.14865	11.5823	10.0728	5.15921	3.20418	5.49873	4.10809	0.002205	-0.694758	down
gene-MAP1B	1505	956	1434	926	478	559	515	336	2.97156	2.23015	3.45986	2.22897	1.13492	1.35265	1.29018	0.713803	5.06319e-06	-0.993772	down
gene-SLC37A4	1350	2706	1532	2459	3093	6386	5179	4219	11.4195	28.3724	15.4054	26.1943	33.4058	71.0024	56.2823	39.4158	6.54925e-07	1.55878	up
Bos_taurus_newGene_3474	1565	11800	9242	12200	1254	3660	2911	2601	3.86141	35.2338	26.6755	32.9373	3.58519	11.4632	8.61399	6.71323	0.0374408	-1.42798	down
gene-SLC22A17	468	342	329	323	104	108	85	115	4.4691	3.8659	3.8338	3.73896	1.18561	1.25078	1.01567	1.16471	1.52336e-14	-1.4752	down
gene-ICAM3	219	124	167	99	75	55	92	60	2.77798	1.85099	2.59774	1.53511	1.1442	0.856974	1.48452	0.818705	0.0133449	-0.748608	down
gene-SCRN1	100	107	109	108	49	35	40	67	0.440344	0.547272	0.578434	0.570302	0.255332	0.18379	0.219099	0.312699	0.00637345	-0.817182	down
gene-VCPKMT	60	43	39	34	84	67	64	35	0.745035	0.685143	0.59479	0.519237	1.31083	1.06467	1.22758	0.647343	0.0179972	0.854498	up
gene-DENND2A	671	596	768	482	477	217	283	184	3.3927	3.56385	5.39281	3.65928	2.89869	1.34604	2.22646	1.23881	0.00484077	-0.789458	down
gene-DPYSL3	4315	1593	3950	1554	1650	680	944	1132	26.547	11.2201	29.6307	11.0503	11.5999	4.78733	7.30748	7.13451	0.00267043	-1.01461	down
gene-DPYSL2	3287	2503	2669	2297	1714	1427	1239	1156	16.2052	14.5776	16.0871	13.8158	10.1438	8.61896	7.74254	6.14794	2.22612e-05	-0.61302	down
gene-LOXL4	499	615	896	697	142	333	275	155	3.20712	4.66276	7.06863	5.5125	1.06926	2.71165	2.23062	1.17079	0.000210882	-1.23577	down
gene-LOXL3	146	92	138	103	60	33	24	35	1.1748	0.858216	1.31862	0.983297	0.559144	0.301558	0.227709	0.300475	7.46969e-05	-1.31716	down
gene-LOXL2	1207	722	2704	897	480	229	526	283	7.81581	5.52757	21.3965	7.08412	3.7353	1.81741	4.32611	1.97482	0.000115492	-1.52584	down
gene-ARF3	284	260	330	243	186	112	192	98	6.43523	6.95439	9.14212	6.69334	5.04604	3.11636	5.5289	2.3787	0.0247633	-0.590706	down
gene-CEP41	160	95	185	147	57	63	69	64	0.691803	0.47547	1.24509	0.808163	0.630294	0.325155	0.371571	0.289909	0.00185467	-0.863522	down
gene-IDH3A	1817	2257	1965	2058	3132	2613	3603	2843	23.8386	35.0254	31.5091	32.9599	49.444	42.1063	60.0934	40.266	3.40161e-08	0.921038	up
gene-ERO1B	240	215	184	143	116	77	64	67	2.40684	2.43347	2.28121	1.76317	1.25732	1.02485	0.697	0.710421	0.000428363	-0.931925	down
gene-NIPAL2	298	233	342	260	142	114	151	76	3.73518	2.564	4.18298	2.81563	0.999871	1.35653	1.23226	0.742667	0.000503986	-0.888667	down
gene-MANF	720	917	1025	756	447	496	495	331	20.2846	30.5168	35.2802	25.9589	15.1398	17.141	17.6892	10.0569	0.00415391	-0.615469	down
gene-SQSTM1	17274	13355	17432	21548	23281	16460	21328	26855	191.79	174.637	235.945	290.745	310.358	224.084	300.248	320.698	0.000661585	0.67097	up
gene-XIRP1	11344	17507	26583	47416	12611	8104	4334	8860	42.9594	78.7416	123.135	220.81	57.4657	37.7285	20.9288	36.229	0.0149667	-1.3096	down
gene-DHRS3	2287	1598	1834	1889	2293	2643	2712	2525	22.4192	18.4468	21.9114	22.508	27.0781	32.1463	33.7315	27.1207	1.10412e-08	0.772376	up
gene-NUDT5	189	124	175	163	82	55	107	62	2.34522	1.79077	2.80057	2.24589	0.971051	0.7845	1.73906	0.858154	0.00774986	-0.74316	down
gene-DHRSX	66	73	82	61	40	42	36	26	0.748892	1.08216	1.16381	0.963661	0.604219	0.677065	0.60435	0.384765	0.0488936	-0.632123	down
gene-CALU	2923	3141	3872	2790	1645	1844	1712	1283	22.6823	29.031	36.211	25.7591	15.0025	17.7711	16.7952	10.7389	0.000452523	-0.6335	down
gene-CCDC134	311	153	305	263	144	115	176	47	2.52375	1.46554	3.3447	2.63636	1.83986	1.11597	1.79846	0.87357	0.0488246	-0.748359	down
gene-ARHGAP45	137	112	87	83	57	28	16	21	0.690168	0.757829	0.553626	0.578771	0.389443	0.158308	0.115595	0.102061	0.000458625	-1.4491	down
gene-PKD2	1091	727	888	789	469	300	405	395	5.09073	4.01225	5.05126	4.4908	2.62329	1.71556	2.39465	1.9808	6.55777e-07	-0.809299	down
gene-GPR137B	96	75	134	66	36	30	22	21	1.09053	0.998459	1.85589	0.907521	0.483581	0.409806	0.304581	0.253453	9.99297e-05	-1.42517	down
gene-EEF1A1	29116	28052	44279	25059	12915	11621	18611	11475	138.748	158.061	257.905	145.714	74.0399	67.995	112.714	59.0046	0.00016056	-0.868876	down
gene-TBX15	12088	9350	7255	7640	4119	4738	3707	5167	61.1066	56.6793	45.3954	46.763	24.9391	30.0241	23.8751	29.1414	0.000171583	-0.678366	down
gene-LRRC51	139	114	117	77	197	89	142	125	2.53118	2.44123	2.59562	1.70089	4.31958	1.97728	3.26432	2.45723	0.0238399	0.645792	up
gene-MMP2	11512	8304	5852	8311	1061	1307	1550	1569	113.461	96.7783	70.4931	99.9597	12.5803	15.8077	19.4116	16.6811	3.92338e-26	-2.27061	down
gene-LINGO1	4047	4907	2625	3351	6804	9800	8503	8742	27.5191	39.9292	21.8177	27.8931	55.9836	82.0736	74.5747	64.7043	1.18731e-11	1.52608	up
gene-CRYBG1	214	273	306	217	138	80	79	110	0.63151	0.955039	1.10668	0.782413	0.489612	0.290579	0.297329	0.350809	0.000156767	-0.988301	down
gene-CRYBG3	1386	1609	1919	1304	548	651	675	587	3.05082	4.1881	5.16185	3.50137	1.4497	1.75943	1.88674	1.39405	1.15391e-07	-0.996583	down
gene-ADCYAP1R1	360	227	119	72	51	61	24	16	1.35019	0.975447	0.569636	0.308461	0.213888	0.28931	0.104828	0.058192	0.000194354	-1.97828	down
gene-CLTB	5126	4119	4265	4331	5492	4079	5400	6989	109.188	104.653	114.326	110.963	136.154	105.063	145.618	155.517	0.000108118	0.643627	up
gene-LOC112445029	356	260	271	337	368	384	385	312	1.81397	1.56164	1.68746	2.09272	2.25353	2.39766	2.4906	1.71091	0.000652597	0.589835	up
gene-AOX1	5508	2797	4665	2110	2158	1357	1874	979	27.2937	16.4433	28.3574	12.7634	12.9101	8.26556	11.8393	5.20249	0.00269978	-0.883774	down
gene-STK40	4106	4213	2908	3511	4911	4955	3927	4863	27.3214	31.8118	22.0634	25.9722	36.1755	37.8223	31.5136	32.9413	2.40389e-05	0.680303	up
gene-TPPP3	4648	4986	13320	3201	2468	2203	1746	2519	103.713	131.497	363.311	87.1117	66.1549	60.3268	49.4121	60.5907	0.000934473	-1.21177	down
gene-SLC9A9	143	184	148	152	54	89	54	69	0.941674	1.43055	1.18456	1.21756	0.424502	0.715631	0.448761	0.490398	0.00177766	-0.897147	down
gene-SLC9A1	600	479	850	506	350	313	263	193	3.7247	3.51941	6.45827	3.83424	2.61146	2.38385	2.07716	1.2927	0.00162422	-0.781961	down
gene-SLC9A2	1774	1393	1432	1110	2798	2598	2140	2341	8.29846	7.70393	8.18993	6.33892	15.7547	14.9294	12.7244	11.8193	1.20456e-15	1.14025	up
gene-LOC112447087	491	569	370	414	537	634	707	544	8.54275	11.6901	7.85159	8.77886	11.2399	13.535	15.6251	10.2068	0.000330332	0.736456	up
gene-KIAA1671	1215	1419	1547	3141	1891	1461	3924	2823	2.37446	3.27807	3.69493	8.00766	4.44593	3.50452	9.74912	5.95321	0.0344308	0.784485	up
gene-SERPINF1	2183	2206	3627	1800	616	570	937	594	36.0512	43.0791	73.2178	36.2585	12.2252	11.5533	19.6524	10.5798	4.94518e-09	-1.50978	down
gene-EPM2A	3154	3815	2662	2518	3314	4258	3308	4407	23.0786	33.0046	23.805	22.4776	29.176	38.2538	30.7602	34.8003	0.00061849	0.674564	up
gene-LOC515150	111	231	274	133	16	22	8	22	1.49227	3.69356	4.52683	2.19846	0.258575	0.361883	0.137608	0.312091	3.03612e-12	-3.13561	down
gene-MIER2	523	506	467	592	259	294	244	135	4.60851	5.30139	5.00858	6.35954	2.73384	3.19374	2.74449	1.25653	0.00113777	-0.826863	down
Bos_taurus_newGene_1824	480	375	719	694	211	62	300	66	1.0268	0.97465	1.88668	1.84656	0.540053	0.15998	0.819072	0.149644	0.00119748	-1.50489	down
gene-TNFAIP6	243	200	190	179	41	20	30	63	4.85431	4.85023	4.56582	4.25476	0.956894	0.421427	0.828262	1.51257	1.00698e-09	-2.05602	down
gene-TNFAIP3	190	102	152	228	60	28	39	48	0.945322	0.595996	0.960942	1.41582	0.358171	0.169555	0.246488	0.258108	2.9253e-06	-1.6086	down
gene-TNFAIP8	74	56	79	54	28	32	33	8	0.825361	0.825687	1.09193	0.61134	0.30287	0.494581	0.389422	0.098667	0.0238651	-1.03082	down
gene-WDR7	1208	1031	1185	761	1379	1171	1302	1324	3.77872	3.81782	4.54115	2.87934	5.14837	4.49449	5.23525	4.42991	1.64146e-05	0.654029	up
gene-CATSPER3	25	12	38	30	43	49	56	38	0.127019	0.071582	0.244194	0.191525	0.266401	0.313772	0.371381	0.210924	0.00706354	1.17216	up
gene-DDIT4	5295	6863	7114	13338	20681	9326	7047	11114	74.6222	114.374	122.553	229.4	350.708	161.4	126.239	169.035	0.0147051	0.854829	up
gene-LAPTM5	715	682	783	701	373	353	335	360	7.6011	8.57059	10.1784	9.09785	4.7677	4.59993	4.53034	4.13071	2.83026e-07	-0.680996	down
gene-SSC5D	452	510	808	381	158	186	183	148	1.97795	2.64169	4.32633	2.01852	0.819384	0.995351	1.00926	0.68663	6.77544e-07	-1.33034	down
gene-MPP6	1616	1432	975	1424	1859	1964	1138	1979	4.5112	4.73322	3.33271	4.86149	6.23721	6.74121	4.02551	5.9839	0.00183791	0.692187	up
gene-BRPF3	832	1140	848	915	1065	1384	770	1358	3.29432	5.32553	4.09311	4.41795	5.08053	6.78067	3.86168	5.83082	0.00812596	0.627137	up
gene-PABPC5	103	60	66	55	23	15	54	14	0.593836	0.403778	0.461793	0.385749	0.153723	0.105661	0.393493	0.082644	0.0335559	-1.05692	down
gene-LOC112449110	7545	3282	3692	6031	8103	5415	7728	4350	39.2348	20.1801	23.4668	38.2697	50.6964	34.5711	51.0709	24.4096	0.0130609	0.669727	up
gene-TRERF1	227	120	116	113	77	42	47	49	0.692635	0.424267	0.43242	0.407055	0.281723	0.153072	0.178892	0.159098	0.000680893	-1.06665	down
gene-DKK3	410	278	438	193	73	43	35	100	3.66754	2.94103	4.79764	2.10221	0.781618	0.465439	0.390619	0.962749	2.70588e-08	-2.04309	down
gene-SEC14L5	408	192	150	85	21	36	32	40	1.87294	1.06237	0.815636	0.46232	0.108952	0.200957	0.177465	0.190615	3.05171e-07	-2.29595	down
gene-STRIP2	4786	4064	2885	5733	1955	1501	1958	3052	23.0242	23.3221	17.0011	33.7309	11.3337	8.85535	11.9934	15.8835	0.00742197	-0.708181	down
gene-RAC2	150	126	75	79	31	23	33	22	2.38311	2.35669	1.46741	1.50678	0.574317	0.442421	0.652172	0.358713	4.24476e-06	-1.6286	down
gene-PTN	383	294	531	331	127	91	161	104	6.7515	6.06274	11.5734	6.95549	2.78124	1.97863	3.43141	1.80119	5.10554e-07	-1.32908	down
gene-EDEM2	353	300	677	365	207	143	247	223	2.44404	2.31583	5.46534	2.87527	1.62992	1.17233	2.13326	1.67098	0.0178101	-0.710003	down
gene-MGST1	580	363	338	359	290	173	222	109	6.44922	3.2848	3.67982	4.12739	3.37595	1.84233	3.29013	1.00178	0.0147654	-0.699973	down
gene-PLAGL1	406	315	533	358	155	181	307	178	3.25237	2.95685	5.18391	3.54672	1.483	1.77182	3.15328	1.50643	0.026314	-0.621481	down
gene-SLC8B1	365	312	247	368	171	101	117	101	2.44182	2.50886	2.04331	3.04275	1.36277	0.822473	0.972612	0.724196	6.43477e-06	-1.06809	down
Bos_taurus_newGene_6027	36	52	24	50	124	123	66	208	0.197675	0.33338	0.160725	0.332105	0.864699	0.882807	0.458421	1.30572	1.98347e-06	2.01164	up
gene-CD248	503	319	990	343	153	34	131	80	4.37935	3.28329	10.5376	3.64255	1.60342	0.358629	1.44457	0.748344	3.03694e-06	-2.10621	down
gene-CXXC5	1549	1385	846	1428	1373	2154	2147	1291	13.9922	14.8547	9.29464	15.6069	15.5069	23.8458	24.4906	12.3813	0.00282513	0.771792	up
gene-GLS	1305	926	1450	882	584	438	696	485	8.62314	7.07181	10.759	6.63676	3.85623	3.25388	4.93589	2.95872	0.000825629	-0.701146	down
gene-LOC618456	547	448	429	459	245	204	164	137	2.72903	2.634	2.72332	2.87464	1.46703	1.24415	1.03452	0.728277	7.90985e-07	-0.988748	down
gene-CADM3	136	154	179	96	76	73	63	54	1.05593	1.20565	1.56476	0.910557	0.665186	0.718472	0.51579	0.414598	0.00845285	-0.747899	down
Bos_taurus_newGene_5785	79	64	57	64	42	38	17	21	4.12841	3.95316	3.62311	4.06028	2.62643	2.389	1.09519	1.14025	0.032927	-0.822622	down
gene-INHA	881	629	955	214	191	55	223	38	17.8619	15.0714	23.6549	5.27498	4.64217	1.34786	5.72376	0.815672	0.000122534	-2.05336	down
gene-PRKAA2	4262	2956	3273	2791	4877	4730	3848	4712	11.3855	9.36882	10.6619	8.76433	15.501	15.5627	12.8659	13.504	1.9339e-09	0.80491	up
gene-HFE	128	209	124	160	61	109	74	48	0.867462	1.71772	1.06964	1.42285	0.496988	0.903767	0.635272	0.345824	0.0339119	-0.754411	down
gene-RABGEF1	458	605	562	820	585	614	685	1109	7.14002	11.1742	10.729	15.6228	10.9863	11.7661	13.5962	18.6896	0.030007	0.618487	up
gene-GNB3	80	69	59	68	51	21	15	14	1.14211	1.15656	1.01416	1.1718	0.859436	0.349188	0.259506	0.210237	0.0133356	-1.13124	down
gene-GNB4	450	337	519	254	221	106	137	89	3.29394	2.93669	4.64209	2.24662	1.9851	0.961644	1.24404	0.708222	0.000176485	-1.16024	down
gene-GNB5	280	208	141	194	96	85	125	116	3.15867	2.77791	1.94241	2.67052	1.30047	1.17409	1.78269	1.41168	0.0196408	-0.609486	down
gene-MTHFD1L	147	108	134	135	35	56	45	43	0.987772	0.837839	1.07141	1.07957	0.276759	0.444569	0.374224	0.300283	1.2895e-05	-1.19756	down
gene-SH2D3A	88	63	151	67	40	28	35	17	0.752111	0.637087	1.59127	0.70317	0.414294	0.301352	0.380251	0.155378	0.00231701	-1.28084	down
gene-SAR1B	2232	2966	2265	1602	2481	2849	2939	3360	42.0665	66.1113	52.1861	36.8348	56.2652	65.9378	70.3984	68.3441	0.000975646	0.701036	up
gene-ZSCAN2	247	133	164	105	79	56	64	67	1.93229	1.09331	1.41803	0.882016	0.680303	0.472817	0.913847	0.500485	0.00122996	-0.92485	down
gene-CHRD	1012	645	842	698	387	266	363	290	6.82004	5.129	6.93654	5.73002	3.13338	2.19871	3.09153	2.09893	5.42061e-08	-0.942715	down
Bos_taurus_newGene_1789	881	383	170	594	310	140	114	198	4.74171	2.26851	1.07077	3.91259	1.89783	0.928914	0.737475	1.27536	0.0133293	-1.06352	down
gene-SPTBN5	401	184	297	165	108	77	131	86	0.773701	0.418824	0.701698	0.388054	0.249374	0.181865	0.321759	0.178705	0.000964498	-1.01247	down
gene-SHISA3	77	67	48	219	11	7	27	3	1.0216	1.04238	0.763863	3.53516	0.175597	0.098185	0.45283	0.032931	5.45583e-05	-2.78187	down
gene-RTN2	8226	7216	6496	7688	8977	9620	9359	9077	170.118	175.429	163.352	193.507	222.028	240.378	244.494	199.132	1.56266e-08	0.666216	up
gene-MAMDC2	96	87	81	79	33	10	8	30	0.657962	0.698258	0.675138	0.65924	0.265421	0.080658	0.06292	0.217345	0.000178893	-1.75764	down
gene-SH3BGR	8423	6835	7461	9656	15438	14199	14686	18546	157.407	151.094	170.572	220.283	347.337	325.886	349.009	374.135	7.83608e-16	1.29645	up
gene-SLC7A10	369	332	164	369	207	111	96	140	3.90357	4.51453	2.32085	5.19949	2.73042	1.58093	1.60412	1.78439	0.010303	-0.829727	down
gene-IRAK2	1496	1784	1143	1798	1587	2186	3063	1765	12.2925	17.3346	11.4745	18.0272	15.6798	22.0554	31.9904	15.6548	0.00196459	0.807711	up
gene-DDB2	92	81	68	89	86	127	109	118	1.20503	1.26939	1.07168	1.44149	1.31207	2.05154	1.81139	1.68672	0.00354888	0.764194	up
Bos_taurus_newGene_5861	2504	1662	600	1605	3582	2217	1038	2424	18.9715	12.2729	5.55863	17.8176	32.5615	17.1981	10.5435	21.5082	0.0225262	0.882958	up
gene-ZFP91	17687	16858	16080	12865	19236	19357	13409	23868	81.9226	92.3243	91.0288	72.7058	107.19	110.079	78.9253	119.293	0.00125126	0.601608	up
gene-KIF28	365	381	201	193	33	22	4	143	2.54624	3.14627	1.71066	1.6381	0.276131	0.18587	0.028245	1.07427	0.0192885	-2.14647	down
gene-POLD4	1740	1147	1918	1133	682	364	701	909	40.7982	31.7942	54.9683	32.3945	19.2295	10.4763	20.8904	22.9812	0.0028254	-0.811591	down
gene-IRF3	653	545	694	594	388	320	317	284	9.71238	9.53858	12.6167	10.769	6.92548	5.82779	5.98807	4.55229	7.91799e-05	-0.586355	down
gene-NIM1K	146	121	68	145	140	210	131	210	1.44753	1.42549	0.825591	1.74752	1.66879	2.55531	1.6465	2.28319	0.00612692	0.875476	up
gene-PPP1R2	3072	3002	1866	1724	2720	2925	2505	3711	73.0537	84.4112	54.2337	50.03	77.824	85.4275	75.7024	95.2362	0.00389746	0.647559	up
gene-DISP1	334	263	310	263	456	262	356	413	3.01759	1.33998	2.03958	1.58115	4.05969	3.45766	4.09372	3.90705	0.000317111	0.684885	up
gene-ROS1	106	67	96	90	10	32	10	16	0.262533	0.194602	0.290844	0.269856	0.029213	0.097322	0.031406	0.040963	7.86041e-06	-2.03605	down
gene-COL21A1	450	345	1964	581	185	73	168	118	2.491	2.25641	13.3557	3.9522	1.22789	0.490969	1.17943	0.699723	3.35752e-06	-2.29474	down
gene-FANCL	161	148	77	106	66	77	45	42	2.58385	2.61345	1.50197	2.08745	1.00659	1.18839	0.710229	0.575552	0.0295412	-0.748773	down
gene-ZC3HAV1L	468	254	299	391	225	109	228	136	1.62169	1.04037	1.26787	1.65412	0.937349	0.462682	1.0035	0.509421	0.0186379	-0.671993	down
gene-EMC8	1415	1143	720	1333	1340	1262	1267	1900	28.0397	26.7877	17.4448	32.2234	31.9563	30.7001	31.8959	40.6249	0.00464022	0.668545	up
gene-FLT4	282	55	194	65	53	27	48	50	1.10688	0.255029	0.92834	0.311099	0.247127	0.126829	0.236371	0.209776	0.00663935	-1.35515	down
gene-COL6A1	19904	17485	34218	22888	5958	6232	6310	6795	112.868	117.239	237.164	158.376	40.6456	43.3901	45.4734	41.579	5.32282e-13	-1.56193	down
gene-ARL2BP	800	638	534	793	790	749	770	966	11.2739	10.6289	9.1936	13.6311	13.3875	12.9515	13.7905	14.6814	0.00113884	0.58786	up
gene-COL6A3	21591	14350	35358	15360	4891	4235	5964	3962	51.9109	36.8163	93.9716	48.6699	12.68	11.2484	16.3258	9.20811	1.3729e-11	-1.83587	down
gene-LRIG3	790	256	525	471	300	103	197	157	3.89384	1.49111	3.15956	2.83347	1.77673	0.623759	1.23359	0.832202	0.00189173	-1.08027	down
gene-EVC	393	276	397	221	192	129	172	69	1.81591	1.47594	2.19686	1.2227	1.04563	0.710139	0.990651	0.329737	0.00771204	-0.84913	down
gene-PCK1	103	60	64	77	60	178	163	92	0.919028	0.631108	0.695701	0.838791	0.639055	1.94766	1.84396	0.882765	0.00683639	1.07226	up
Bos_taurus_newGene_2666	586	250	262	151	112	79	45	62	18.4623	9.52101	10.0958	5.88175	4.33225	3.05897	1.74863	2.19196	1.69308e-05	-1.69367	down
gene-UNC93A	1524	938	1149	1409	2003	1242	1493	1627	16.0666	11.7899	14.7358	17.7184	25.8295	16.0041	19.9291	18.4335	0.000165292	0.682663	up
gene-FBXO45	65	37	67	46	93	56	58	122	1.32554	0.892513	1.66267	1.13357	2.28728	1.39514	1.48808	2.67135	0.00813292	0.960722	up
gene-PAGR1	533	422	481	326	689	659	395	481	7.47741	7.29466	8.32924	5.55844	12.2552	11.7176	7.75168	7.93548	0.00177141	0.683056	up
gene-IL1R1	357	259	301	244	114	122	175	112	2.0153	1.75311	2.04332	1.70752	0.688511	0.801024	1.22981	0.602889	0.000417743	-0.794873	down
gene-CFD	488	442	330	222	542	528	451	310	13.0507	13.9649	10.7961	7.24638	17.442	17.335	15.3297	8.95016	0.0137638	0.65669	up
gene-SLC25A43	487	365	255	368	413	390	345	682	4.40949	3.90639	2.8214	4.06794	4.50138	4.33279	3.97162	6.67409	0.0131636	0.66304	up
gene-CFH	2645	1962	1794	1601	557	515	578	619	9.96887	9.43647	8.40241	7.99818	2.75603	2.62443	2.92174	2.46603	2.73642e-21	-1.46317	down
gene-DIO2	1191	844	529	1667	85	40	54	211	4.34223	3.63528	2.3542	7.41568	0.369524	0.178429	0.247896	0.827737	8.96478e-11	-3.10678	down
gene-ENPEP	345	240	123	280	113	80	40	79	2.12441	1.74915	0.922351	2.10229	0.83719	0.60537	0.309244	0.525542	0.000367759	-1.32322	down
gene-ZNF536	114	49	56	50	29	35	24	15	0.3433	0.150943	0.183292	0.179436	0.091188	0.110648	0.083156	0.041735	0.0181798	-1.01101	down
gene-SFMBT1	402	284	353	366	394	372	522	530	2.0364	1.70013	2.45693	2.36298	2.38455	2.32196	3.43111	2.93533	0.000201898	0.72106	up
gene-MSRA	6625	4801	3651	7631	6725	5327	4895	12180	110.627	95.2871	75.0072	155.472	134.553	109.34	104.023	217.98	0.025385	0.699216	up
gene-MSR1	63	48	122	39	13	6	0	0	0.685236	0.650101	1.6181	0.459447	0.144385	0.072467	0	0	7.71916e-05	-3.5282	down
gene-SBSPON	105	106	85	164	40	29	35	39	0.951871	0.918841	0.691514	1.57936	0.337839	0.263383	0.292852	0.279794	5.4462e-05	-1.36015	down
gene-QSOX1	2749	1784	3079	2250	976	836	1061	778	21.8415	16.725	28.6294	22.5118	9.66021	7.97678	10.2318	6.75906	3.99543e-09	-1.08558	down
gene-PKHD1L1	159	41	228	70	24	52	16	19	0.269182	0.081361	0.470697	0.143757	0.04732	0.107397	0.032363	0.033545	0.00189556	-1.78478	down
gene-HOMER1	2739	1881	2378	2201	2673	3110	2865	2273	17.0796	14.6436	18.6234	15.1551	19.3986	24.2692	23.4272	16.7726	7.15307e-05	0.600381	up
gene-PAM	3361	2664	4377	2846	1365	906	1683	1209	19.1085	19.7396	33.6397	20.1748	9.3169	6.36341	12.1344	7.39539	3.79679e-06	-1.01749	down
gene-YTHDF1	2610	2745	1957	2624	3589	3674	2680	4859	19.8054	24.6647	18.1537	24.3344	32.7872	34.2613	25.8511	39.831	1.30092e-05	0.912675	up
gene-GPNMB	52	41	37	78	12	6	5	31	0.427165	0.390938	0.371348	0.781138	0.114893	0.053378	0.051975	0.273599	0.010472	-1.61596	down
Bos_taurus_newGene_2254	777	520	727	575	317	321	290	277	1.61613	1.28634	1.85064	1.46021	0.795617	0.823045	0.764574	0.681805	1.53487e-06	-0.757798	down
gene-NHS	47	64	55	49	13	20	18	14	0.122231	0.195665	0.173609	0.155603	0.037826	0.063243	0.058566	0.038843	0.000567553	-1.38757	down
Bos_taurus_newGene_5707	628	322	595	352	243	77	185	154	5.90213	3.47687	6.83143	3.89239	2.68876	0.802793	2.11532	1.73176	0.000330415	-1.18042	down
gene-COL16A1	816	644	1273	797	211	134	294	199	3.55288	3.32944	6.76767	4.2422	1.08327	0.703865	1.60913	0.91954	8.14838e-10	-1.73457	down
gene-LAMB1	2804	3600	5857	3576	1641	1695	2024	1435	11.4977	17.4537	29.3562	17.896	8.09665	8.53217	10.5451	6.34987	0.000325493	-0.888524	down
gene-THRB	2137	2153	2203	1543	2784	3006	2579	2992	7.78827	9.24179	9.89923	6.82887	12.2345	13.4587	12.034	11.8089	2.1574e-08	0.84472	up
gene-LGALS3	582	328	447	341	79	96	80	113	12.7831	8.52571	11.9949	9.13697	2.07043	2.57152	2.21898	2.67694	3.57972e-15	-1.84216	down
gene-MKL2	1822	1603	1511	1778	2231	1865	2175	2073	4.40418	5.28211	5.13717	5.85298	7.47959	5.57902	7.66448	6.27619	2.16516e-08	0.652756	up
gene-CD68	72	82	74	71	21	25	23	11	1.2726	1.7084	1.61423	1.53007	0.459032	0.535417	0.510512	0.203079	2.79025e-05	-1.56431	down
gene-IGF2BP2	72	61	75	56	190	78	123	98	0.471396	0.475672	0.59821	0.441734	1.60753	0.638524	1.09356	0.76669	9.54976e-05	1.21799	up
gene-FAM43A	455	246	372	415	597	352	668	298	3.32757	2.12567	3.3215	3.6994	5.25149	3.15488	6.20625	2.34734	0.0140399	0.707575	up
gene-SMIM11A	992	679	619	896	1126	714	649	1417	43.7154	35.4063	33.191	48.2329	59.7133	38.7158	36.2821	67.4633	0.0157649	0.634816	up
gene-DCPS	298	308	345	275	148	144	169	160	2.11864	2.58608	2.99636	2.38237	1.26407	1.25136	1.52534	1.22569	0.000421417	-0.640981	down
gene-C21H15orf39	196	173	132	139	105	59	107	56	1.03302	1.08042	0.852243	0.893206	0.666342	0.379006	0.711818	0.318534	0.0326452	-0.629103	down
gene-IGDCC4	4879	5542	2909	2686	1875	2626	1689	1845	18.56	24.7549	13.5587	12.5991	8.59456	12.291	8.13651	7.62945	0.0138336	-0.644185	down
gene-CAPN3	19862	17231	14374	16272	20379	22456	26776	23078	153.139	156.799	122.405	152.842	188.963	205.476	261.659	191.798	5.51342e-08	0.802027	up
gene-CAPN6	1043	871	2054	1059	281	313	722	219	9.53342	9.41271	22.9648	11.8153	3.09194	3.51574	8.38604	2.15548	0.000461459	-1.36248	down
gene-CAPN7	1072	1282	930	1196	1276	1442	1318	1603	7.03206	9.94763	7.45654	9.57538	10.0711	11.6121	10.987	11.3452	0.000213797	0.667832	up
gene-AEBP1	941	706	1842	734	183	165	220	255	5.27778	4.68546	12.6371	5.0236	1.23496	1.13335	1.56347	1.53905	1.88749e-10	-2.01178	down
gene-BEX3	98	55	66	80	19	35	26	25	2.94008	1.92503	2.40628	2.92849	0.670905	1.25257	0.9671	0.785327	0.00155614	-1.14821	down
gene-BOLL	91	110	91	81	127	156	74	100	1.1614	1.6732	1.42535	1.26417	1.96171	2.46627	1.20275	1.38453	0.0372867	0.630296	up
gene-KCNE4	197	211	57	241	22	12	18	54	1.72139	2.18674	0.603063	2.57686	0.228102	0.119267	0.193865	0.503467	1.09074e-05	-2.40474	down
gene-HSPA6	10368	1737	9938	17914	699	101	927	167	94.7773	18.7727	111.041	199.837	7.68102	1.12817	10.7702	1.63843	4.02637e-06	-4.07638	down
gene-EEPD1	1977	1099	1064	1280	2029	1462	2876	1556	16.6962	11.0095	10.9825	13.2079	20.7225	15.156	30.9059	14.2463	0.000277572	0.907574	up
gene-ATMIN	1486	1262	1324	1382	1752	1760	1335	1874	7.78231	7.80217	8.46926	8.81455	11.03	11.3344	8.86889	10.573	5.63235e-06	0.643588	up
gene-RGS14	760	764	636	748	1425	1317	1248	951	4.9504	5.88018	5.05687	6.05178	11.1595	10.5267	10.357	6.6818	3.03413e-11	1.10068	up
gene-HLTF	478	330	443	325	225	134	190	200	2.05999	1.69256	2.32999	1.70714	1.16459	0.82891	1.03999	0.926406	0.000320827	-0.727779	down
gene-PRDM8	192	148	217	191	39	37	62	81	1.26124	1.07952	1.63478	1.44145	0.283376	0.27472	0.480967	0.537666	8.56466e-06	-1.42483	down
gene-TRIM21	106	98	243	104	78	29	59	52	0.758211	0.748564	1.9525	0.834812	0.814911	0.470076	0.745695	0.588675	0.0146619	-1.01312	down
gene-TRIM23	879	516	878	584	828	737	921	964	5.82802	4.0475	8.05778	4.66613	7.48783	5.69165	8.99246	8.07077	0.00122474	0.628251	up
gene-RSRP1	926	993	857	1878	520	480	458	804	12.706	18.4501	14.5707	31.2331	8.46437	7.87399	9.08328	13.0776	0.0202008	-0.718852	down
gene-NEURL1	8875	9169	7371	6054	9680	11331	8818	8188	52.5569	64.4738	53.3511	43.822	68.9927	82.8582	66.3663	52.3249	0.000392716	0.619109	up
gene-CORO1A	127	81	106	149	73	42	36	42	1.85438	1.40227	1.87499	2.66072	1.2591	0.734312	0.647629	0.636477	0.00486316	-0.933187	down
gene-CA11	332	301	161	303	96	180	116	97	5.0544	5.65402	2.90622	5.46643	1.74087	3.45595	2.09409	1.57353	0.0114247	-0.812422	down
gene-ABCB9	47	53	31	56	53	94	61	70	0.30815	0.407955	0.245352	0.440746	0.416163	0.749951	0.501556	0.497055	0.0114549	0.915368	up
gene-LIMA1	627	367	507	406	281	208	227	204	3.84114	2.63617	3.76588	3.0912	2.05365	1.55216	1.80627	1.36675	0.000167711	-0.700337	down
gene-BRB	265	308	358	237	60	23	32	45	7.21699	9.90993	11.9077	7.88731	1.96707	0.751932	1.09858	1.3199	1.35082e-16	-2.54515	down
gene-FST	502	368	193	349	62	51	56	103	8.45691	7.35843	3.91543	7.15846	1.30307	1.02663	1.21602	1.79755	1.32931e-09	-2.02212	down
gene-LRRC8B	95	123	124	130	49	54	72	45	0.332488	0.509372	0.530754	0.557661	0.204676	0.232438	0.318044	0.169536	0.010254	-0.768709	down
gene-LRRC8D	148	137	106	105	40	47	42	63	1.04968	1.16054	0.885128	0.87525	0.334945	0.388628	0.372934	0.462851	0.000341584	-1.0195	down
gene-ALDH1A3	350	273	376	221	32	40	54	41	2.90319	2.67643	3.80832	2.23643	0.313665	0.399841	0.563564	0.363644	2.69591e-20	-2.51304	down
gene-ALDH1A2	282	122	53	154	66	73	71	22	1.83422	0.938271	0.414587	1.21592	0.51335	0.581009	0.581095	0.149375	0.0418414	-1.02146	down
gene-MAPRE3	3843	3749	2703	4014	4302	4461	3850	4785	47.4642	54.3683	40.7094	60.1892	63.4719	67.3169	60.0101	63.8606	0.000244268	0.620755	up
gene-LOC101904601	133	118	67	71	36	41	22	35	1.51909	1.7691	0.90672	0.918352	0.480535	0.580313	0.270718	0.462693	0.00119871	-1.18481	down
gene-GLIS3	244	176	177	166	55	13	19	31	0.782644	0.668519	0.685963	0.648706	0.210168	0.04847	0.070071	0.105453	1.0624e-09	-2.36455	down
gene-PTPN13	194	198	276	150	64	81	65	42	0.693215	0.836401	1.20508	0.653734	0.272192	0.354871	0.292718	0.160483	7.36229e-06	-1.35434	down
gene-CRLF1	632	423	187	349	51	10	86	34	9.20404	7.29308	3.32814	6.21135	0.877499	0.175504	1.59069	0.533865	5.09571e-08	-2.78074	down
gene-SNPH	91	44	120	68	45	21	43	15	0.305189	0.172935	0.489082	0.277598	0.180189	0.083734	0.203488	0.053832	0.0259478	-1.0392	down
gene-PTPN18	108	144	146	83	61	43	57	48	0.821243	1.18964	1.36277	0.704879	0.508658	0.366364	0.503393	0.356502	0.00416635	-0.870475	down
gene-LOC112448154	1200	771	760	661	962	1011	893	1235	104.441	79.3335	80.802	70.1865	100.729	107.989	98.7112	116.021	0.000763781	0.635841	up
Bos_taurus_newGene_1661	76	274	62	61	7	4	0	0	0.403094	1.28972	0.382519	0.293018	0.027039	0.104703	0	0	2.42759e-09	-5.1431	down
gene-OGN	3721	2264	5083	2594	634	634	1172	719	39.854	28.6738	66.543	33.9052	8.17079	8.3347	15.9425	8.30237	8.87455e-10	-1.7544	down
gene-PPAT	613	558	494	559	613	902	735	779	5.75522	6.29307	6.30608	6.05114	7.61141	11.8598	9.42972	8.37114	1.14335e-05	0.79538	up
gene-PIEZO2	108	59	176	86	18	31	4	17	0.253426	0.16464	0.507258	0.245759	0.050967	0.087549	0.012	0.041265	4.40557e-05	-2.26075	down
gene-LMOD3	22130	18124	15871	18247	31261	24793	22635	34312	189.819	175.771	161.714	180.737	310.904	247.764	236.761	302.929	2.04024e-09	0.945814	up
gene-H1FX	1840	1612	1315	2422	3106	1589	2636	3992	29.7829	30.8522	26.0252	47.8515	60.4932	31.5805	54.2444	69.7409	0.000459084	0.982958	up
gene-HACD2	156	200	100	137	75	62	90	56	3.62383	5.51217	2.84865	3.87995	2.08484	1.76985	2.66437	1.39028	0.0181795	-0.733004	down
gene-H1F0	2047	2408	2496	2461	3166	3178	3260	3445	21.3235	29.6513	31.7739	31.2796	39.6708	40.6446	43.1498	38.717	7.03615e-08	0.804356	up
gene-DZIP1	462	348	443	335	149	166	152	148	2.36391	2.10418	2.76381	2.10716	0.919153	1.03831	0.971036	0.816241	3.16611e-09	-1.01754	down
gene-HHIPL1	460	293	462	278	156	133	126	130	3.24959	2.44335	3.98627	2.39293	1.3195	1.14998	1.1271	0.984769	2.82727e-07	-1.1017	down
gene-LOC781663	92	65	183	64	32	36	16	34	0.445729	0.371453	1.08313	0.377978	0.182576	0.208849	0.098093	0.176124	0.00178695	-1.4285	down
Bos_taurus_newGene_2966	633	369	396	356	822	537	484	523	3.47347	2.39384	2.6536	2.38138	5.42202	3.61443	3.37095	3.0964	0.000257904	0.782196	up
gene-WNT5A	448	242	344	272	112	59	90	66	2.50897	1.94347	1.74583	1.82488	0.617338	0.46124	0.395257	0.236813	2.43251e-10	-1.64778	down
gene-TPX2	346	245	439	200	383	323	500	472	1.40758	1.18367	2.17899	0.98916	1.8785	1.64097	2.55743	2.06575	0.0024183	0.802488	up
gene-JADE1	1096	525	500	699	1441	673	911	500	5.06564	2.71287	2.68423	3.78137	7.76872	3.53899	5.10322	2.35016	0.0338152	0.667972	up
gene-JADE3	278	394	220	320	127	170	161	134	1.35205	2.23457	1.31055	1.8732	0.732488	1.0276	0.982954	0.690809	0.00836519	-0.699199	down
gene-ACOX3	2337	1794	1413	1707	1216	865	864	845	19.4864	17.8907	14.4779	17.4819	12.2257	8.92104	9.19251	7.58797	0.000466033	-0.593249	down
gene-C16H1orf112	49	40	47	45	74	62	67	72	0.330182	0.333241	0.371418	0.372592	0.575523	0.494841	0.542938	0.519505	0.000402988	0.945125	up
gene-CALD1	6795	6327	6189	5075	2597	2867	3009	2039	36.2029	38.0149	38.4953	30.3705	15.8618	18.9063	19.7935	11.0615	9.62022e-08	-0.866485	down
gene-CGNL1	285	352	219	310	94	96	95	78	0.95526	1.39379	0.896798	1.26613	0.376598	0.391596	0.40095	0.281122	2.12935e-08	-1.35062	down
gene-FOLR2	85	130	146	65	15	18	24	21	1.72723	3.15819	3.65625	1.63656	0.361568	0.448223	0.627209	0.455115	2.34436e-07	-2.11084	down
gene-ARMC6	894	794	887	852	1092	1387	1268	1155	8.54661	9.01108	10.2441	9.81343	12.3195	16.1353	15.3147	12.2681	4.56296e-09	0.862899	up
gene-ARL5A	615	608	567	299	591	694	644	538	9.66661	11.3053	10.887	5.72812	11.1731	13.3943	12.8592	9.12958	0.01149	0.593116	up
gene-PDCD1	67	44	60	59	22	4	11	12	1.035	0.713865	1.00214	0.976769	0.344812	0.06529	0.164487	0.167164	0.000104715	-1.90311	down
gene-PCSK5	527	318	496	293	226	129	172	75	2.11996	1.51285	2.42337	1.4313	1.07444	0.572794	0.800421	0.309636	0.000626667	-1.09504	down
gene-PCSK6	2727	1461	1435	1191	327	316	347	343	15.3353	9.71014	9.85729	8.14844	2.20534	2.16873	2.4741	2.0757	2.46605e-19	-1.98257	down
gene-KLF12	111	116	154	83	52	26	59	68	1.66467	2.07282	2.84625	1.53207	0.936752	0.465688	1.1189	1.09414	0.0196164	-0.840659	down
gene-CYBRD1	1354	837	1264	750	643	447	340	300	8.04687	5.96643	9.36554	5.27642	4.57772	3.25272	2.58378	1.88813	0.000273372	-0.935276	down
gene-DMD	5376	2671	2776	3171	4351	4005	5982	4821	12.706	7.15431	8.92402	9.94028	13.1646	11.024	18.7394	11.5842	0.000157858	0.821509	up
gene-PAPOLB	207	118	112	135	199	198	124	251	1.10216	0.738366	0.730119	0.874165	1.2722	1.29269	0.840276	1.44519	0.00478213	0.790704	up
gene-MATN2	759	756	1961	733	231	182	328	197	4.79975	5.66918	15.2121	5.67615	1.76364	1.41179	2.63589	1.34861	2.06847e-07	-1.82778	down
gene-SFRP5	155	241	74	340	50	14	49	22	2.06795	3.8185	1.21332	5.56339	0.800889	0.227442	0.830786	0.312384	1.63839e-05	-2.28788	down
gene-SFRP4	1453	1108	1863	802	207	107	97	170	20.2531	18.2598	31.7373	13.6301	3.46196	1.81846	1.7048	2.54812	5.52416e-22	-2.83037	down
gene-SFRP2	274	74	267	139	60	11	42	112	3.15493	0.998933	3.76265	1.95545	0.823326	0.153462	0.603408	1.38878	0.0168938	-1.38201	down
gene-PCBD1	172	192	141	64	26	93	31	33	4.39201	5.78158	4.39408	1.98165	0.773683	2.88335	1.00045	0.88346	0.0112186	-1.2661	down
gene-ATL2	6404	5813	4455	5447	6688	8068	7391	6577	42.2412	48.2642	34.3818	44.2189	54.9541	68.8056	65.2923	46.138	2.49629e-06	0.724677	up
gene-RBPMS2	197	183	136	203	107	100	108	54	2.15202	2.35636	1.81278	2.70652	1.39986	1.33502	1.49432	0.633607	0.0306331	-0.625056	down
gene-RBP4	564	371	452	599	120	126	149	236	13.0054	10.0561	12.9617	17.2757	3.3769	3.49795	4.44881	6.00614	1.98017e-06	-1.30522	down
gene-DNAJB4	9151	9805	11167	11841	4528	5094	4102	3890	114.356	146.18	172.94	167.842	65.2857	60.8652	66.6407	59.2074	5.72065e-08	-0.919265	down
gene-DNAJB1	15412	4426	11509	17047	2937	1910	4546	1705	158.974	54.0127	145.105	214.584	36.4582	24.2153	59.615	18.9877	3.75603e-06	-1.77316	down
gene-RFC3	384	305	221	280	408	383	413	370	7.36268	6.91087	5.17241	6.55606	9.41427	9.02519	10.0517	7.64709	3.4245e-05	0.752821	up
gene-CPT1B	6979	4555	5374	4054	2486	1931	1784	2685	52.3179	40.2363	49.3629	37.2822	21.8634	17.8185	17.2564	21.7386	6.69666e-07	-0.884591	down
gene-BTBD6	1911	1324	1738	1680	2127	1976	1657	2611	21.4704	19.1085	26.583	25.5983	31.6185	30.1545	26.1405	33.7783	6.65541e-05	0.678061	up
gene-BTBD8	122	127	133	112	79	53	34	59	0.38944	0.479809	0.519039	0.434047	0.304545	0.207566	0.135119	0.20132	0.0062768	-0.805603	down
gene-SORL1	514	303	80	513	88	50	51	167	1.11573	0.776377	0.211263	1.3569	0.228476	0.131142	0.14032	0.389801	0.00208764	-1.6402	down
gene-SLC16A2	117	123	172	70	30	40	39	13	0.648501	0.800956	1.16191	0.470354	0.198943	0.265752	0.274037	0.076097	0.000148252	-1.63356	down
gene-SLC16A3	444	717	312	443	1243	1715	2815	969	3.99201	8.47688	3.69308	5.21855	14.9067	20.9019	35.3304	10.1485	1.61979e-09	2.15274	up
gene-SLC16A6	1657	13353	7504	10701	9898	26009	16941	15755	20.1351	191.944	111.492	158.741	144.769	388.231	261.743	206.676	0.0428056	1.35396	up
gene-SLC16A7	1979	866	783	251	13	20	32	16	17.9661	9.27264	8.30695	2.64754	0.105946	0.159233	0.269617	0.113352	3.91114e-26	-5.17511	down
gene-SSX2IP	163	112	87	97	196	208	322	241	1.0884	0.860992	0.732735	0.768394	1.5542	2.01221	3.15393	1.72372	6.83196e-08	1.437	up
gene-AMIGO2	419	96	126	99	75	20	42	46	3.2762	0.884024	1.2007	0.945356	0.699345	0.190163	0.410694	0.381395	0.00144483	-1.63036	down
gene-SCARA5	3362	1915	2582	2819	640	642	769	1100	20.5023	13.8049	19.2444	20.9769	4.69074	4.80143	5.95335	7.23522	4.01425e-10	-1.40423	down
gene-SCARA3	343	320	346	311	149	94	131	162	2.31438	2.55423	2.84976	2.56282	1.20732	0.774818	1.12055	1.18186	2.19906e-06	-0.963634	down
gene-GLDN	168	210	106	137	23	68	54	40	0.555542	0.822011	0.423766	0.552511	0.089493	0.275547	0.225749	0.140023	0.000486751	-1.3926	down
gene-MORC4	261	199	218	239	73	60	94	86	1.62451	1.46896	1.66178	1.81836	0.542654	0.454795	0.732074	0.565504	7.35481e-08	-1.20526	down
Bos_taurus_newGene_4221	104	100	153	73	31	23	14	18	1.18318	1.13814	2.01989	0.828884	0.344515	0.30111	0.131209	0.208936	2.29071e-07	-1.98689	down
gene-CYP7B1	345	300	320	227	149	103	175	152	1.13524	1.17018	1.29476	0.913813	0.586501	0.427419	0.734627	0.53908	0.00167068	-0.695629	down
gene-SAMD12	1065	798	248	429	203	317	65	158	2.75333	2.40336	0.846034	1.51808	0.749371	1.00308	0.207493	0.429641	0.00313519	-1.40342	down
gene-SAMD11	888	693	347	614	953	730	731	877	6.22855	5.74232	2.9686	5.25257	8.03888	6.28116	6.51634	6.63401	0.0035691	0.720136	up
gene-SAMD15	31	49	18	30	38	76	29	69	0.198545	0.365036	0.142961	0.231973	0.29356	0.595012	0.227749	0.47472	0.0294755	1.06857	up
gene-FOXC1	313	374	177	287	121	204	92	136	2.08793	2.95144	1.44357	2.33991	0.967872	1.66956	0.780411	0.978356	0.0297795	-0.713865	down
gene-AFF3	86	98	177	97	29	44	65	60	0.212964	0.286265	0.534882	0.291595	0.085651	0.1328	0.203993	0.159623	0.027997	-0.865234	down
Bos_taurus_newGene_6488	79	25	8	136	171	440	63	550	1.19667	0.336093	0.095139	2.56948	3.22356	8.44203	0.938716	9.01178	0.00587448	2.65612	up
gene-SH3BP1	86	61	69	58	24	23	45	29	0.691633	0.57372	0.672815	0.568976	0.233215	0.223596	0.452058	0.246956	0.0214138	-0.823083	down
gene-LOC512286	428	216	246	363	773	424	563	474	3.44851	2.05746	2.41801	3.56602	7.50519	4.19599	5.76656	4.12683	2.47406e-06	1.17726	up
gene-EPHX1	269	284	519	223	95	73	104	108	3.32707	4.38775	8.43606	3.4407	1.40787	1.16594	1.59872	1.5289	3.58542e-06	-1.4307	down
Bos_taurus_newGene_5592	33	37	22	48	97	98	21	121	0.292658	0.383601	0.281626	0.633401	1.03648	1.00235	0.718815	1.85801	0.00225417	1.59267	up
gene-C3H1orf226	135	311	228	209	167	107	77	38	0.54913	1.47859	1.00414	0.977488	0.856128	0.656693	0.38453	0.254585	0.0405662	-0.88411	down
gene-PTPRJ	279	293	288	199	94	131	83	77	0.833404	1.0351	1.05399	0.726256	0.336528	0.481195	0.314429	0.246532	1.50625e-05	-1.11303	down
gene-PTPRA	757	717	843	671	495	337	380	266	5.45674	5.967	7.42914	5.83644	4.14208	3.13498	3.39623	2.01894	0.000465113	-0.683175	down
gene-PTPRC	239	208	163	136	47	64	60	41	1.15225	1.18138	0.959504	0.797791	0.255745	0.360462	0.344662	0.201471	2.47913e-07	-1.45865	down
gene-PTPRD	398	217	336	183	117	142	158	62	1.10842	0.740329	0.974363	0.53147	0.330969	0.45032	0.54067	0.159078	0.00944533	-0.874369	down
gene-PTPRF	303	421	307	280	93	138	281	115	0.915504	1.50887	1.13612	1.03184	0.335632	0.510483	1.07956	0.374444	0.0474786	-0.718942	down
gene-PTPRU	551	383	430	473	306	201	271	176	2.29065	1.88072	2.18808	2.38905	1.53239	1.01821	1.43471	0.787753	0.00330211	-0.604525	down
gene-LOC112443215	57	59	61	45	84	47	108	49	0.766699	0.924566	1.00184	0.730774	1.34653	0.765072	1.83265	0.697161	0.049805	0.711919	up
gene-SRPX2	136	108	295	158	48	39	33	58	1.63543	1.49057	4.20398	2.29195	0.628352	0.542677	0.459257	0.686787	1.84957e-05	-1.63412	down
gene-ELOVL6	100	78	130	94	44	46	62	18	0.48216	0.446419	0.765881	0.55286	0.255414	0.27128	0.379484	0.092285	0.0242479	-0.896671	down
gene-ELOVL5	464	729	543	524	227	253	303	169	3.85852	7.17348	5.52557	5.31877	2.26885	2.58387	3.20186	1.51101	0.0003646	-0.916834	down
gene-CLIC3	249	210	201	178	213	263	263	283	1.71133	1.70486	1.68331	1.48821	1.75849	2.2167	2.29339	2.0921	0.00075379	0.63927	up
gene-CLIC5	14005	12010	9829	12405	13437	15566	17497	13282	55.9472	56.7277	47.9927	60.4664	64.5765	76.3487	88.831	57.2536	4.51206e-05	0.657773	up
gene-NTRK3	373	289	306	395	132	130	179	186	1.93041	1.87179	1.96867	2.54483	0.841447	0.843811	1.17612	1.05585	0.000470616	-0.775238	down
gene-NTRK2	727	953	726	895	101	144	139	156	2.33868	3.62697	2.88971	3.50775	0.37964	0.565671	0.558241	0.526971	5.9892e-23	-2.27559	down
gene-EFS	177	103	246	111	50	32	70	18	1.66712	1.10086	2.78359	1.24124	0.512824	0.330708	0.780732	0.16372	0.000473629	-1.55538	down
gene-TMEM145	388	398	276	379	540	655	505	647	4.04437	4.85473	3.54414	4.78487	6.88374	8.38507	6.66247	7.27965	1.05383e-07	1.04585	up
gene-TMEM140	2352	1300	1877	1443	3228	2126	1725	2439	25.981	16.9822	25.3516	19.4504	42.9114	28.8339	24.2223	29.0746	0.000119824	0.798044	up
gene-TMEM143	1085	924	1107	946	1477	1082	1074	1393	11.4215	11.6116	14.4918	12.1475	18.9179	14.0473	14.5475	15.9904	4.53804e-06	0.64513	up
gene-HYOU1	1218	1239	1518	1232	648	811	671	566	6.22735	7.44304	9.49227	7.68354	4.00588	5.08875	4.35537	3.13472	0.000645057	-0.608377	down
gene-CDON	975	908	1045	708	255	212	236	208	3.13342	3.40314	4.08552	2.73394	0.969789	0.821791	0.947038	0.708441	1.97967e-24	-1.65467	down
gene-MYOC	1918	1853	1786	1514	645	704	891	733	20.4405	23.3437	23.2595	19.6899	8.26553	9.20912	12.0567	8.41974	1.5613e-08	-0.902562	down
gene-OXSM	294	143	173	126	248	176	257	247	4.40876	2.53035	3.1567	2.29623	4.47633	3.22969	4.88672	3.99928	0.00777851	0.701562	up
gene-TMBIM6	15479	13267	12207	16324	24135	21467	17995	25390	128.7	130.42	124.046	165.615	241.432	219.165	190.099	227.809	5.26092e-10	0.973056	up
gene-ARHGEF18	294	305	420	269	237	75	106	178	1.36024	1.40042	2.00636	1.25046	1.05166	0.500176	0.689813	0.710678	0.0180574	-0.793794	down
gene-SRC	156	97	98	102	44	52	74	39	0.923401	0.642934	0.805443	0.703331	0.293383	0.35439	0.527452	0.232529	0.0160814	-0.754396	down
gene-SRF	5782	5575	4028	4598	5944	6040	4970	8011	50.7401	57.851	43.207	49.2436	62.7597	65.0849	55.4364	75.8636	0.000368295	0.665791	up
gene-PPIB	2336	1796	2875	1961	1172	1057	1097	1158	63.3386	57.5622	95.2602	64.8775	38.2142	35.186	37.7999	33.8529	4.2815e-05	-0.655346	down
gene-PPIA	1565	1389	1816	1248	778	702	693	572	49.8813	52.5613	72.6418	48.5861	29.6317	27.2077	28.5273	20.1407	5.82659e-07	-0.790774	down
gene-IL16	199	121	92	128	61	34	31	45	0.666635	0.895763	0.37498	0.738932	0.22602	0.138567	0.121099	0.150919	7.01461e-05	-1.31161	down
gene-MYOZ2	38056	15592	24601	6984	7394	2535	4919	4615	770.146	372.954	608.264	171.855	179.045	62.1958	125.933	100.526	7.66961e-06	-1.76133	down
gene-LOC100300896	847	555	595	816	1041	639	510	1470	6.45183	5.16387	5.66675	7.69518	10.535	5.88486	5.39374	14.159	0.0192623	0.719221	up
gene-ASB4	307	195	269	209	303	234	239	413	5.4697	4.11277	5.86892	4.5329	6.49833	5.12143	5.40558	7.95556	0.00784349	0.630445	up
gene-ASB2	36635	32638	21397	32820	46841	45275	34178	44853	320.805	337.932	229.009	350.693	493.478	486.793	380.363	423.825	1.17008e-05	0.812133	up
gene-SERPINE2	1146	586	1398	1144	370	246	445	441	12.6176	7.62053	18.8155	15.3724	4.89572	3.34909	6.2173	5.24095	3.09455e-05	-1.1624	down
gene-RIN2	381	330	400	296	188	143	158	128	1.8365	1.98836	2.39085	1.76345	1.04438	0.887231	0.930267	0.639706	3.62605e-06	-0.849059	down
gene-FAM126A	967	823	898	834	439	432	458	361	3.61025	3.65433	4.15051	3.84051	2.02884	1.98539	2.15416	1.43629	6.12303e-08	-0.715189	down
gene-EID3	200	199	182	178	264	241	339	202	3.09807	3.64143	3.44391	3.3631	4.92032	4.58942	6.67866	3.37903	0.000174346	0.804057	up
gene-EID1	1637	1412	915	1481	1811	1453	1981	1702	21.4927	21.9136	14.6763	23.727	28.6121	23.4219	33.0616	24.1079	0.000382083	0.693526	up
gene-PLCB1	143	127	89	87	100	186	106	489	0.480528	0.502765	0.362431	0.352966	0.401498	0.765729	0.458897	1.78845	0.00544574	1.34495	up
gene-DVL1	8384	8725	5379	8075	9912	10041	7035	9938	62.0526	76.4612	48.6039	72.988	88.436	91.3716	66.4084	79.4324	0.00206948	0.609846	up
gene-GLIPR2	630	361	891	384	112	133	127	74	18.1232	12.2423	31.2887	13.4616	3.84842	4.75891	4.6187	2.29933	5.77982e-10	-1.98686	down
gene-PLEKHM2	11965	13118	8170	8491	12337	17116	8008	12690	70.2206	91.0074	58.5857	60.8007	87.092	123.326	59.7344	80.3961	0.0144867	0.611111	up
gene-PLEKHM1	643	411	895	544	821	685	779	696	2.7171	1.93448	4.55548	2.64239	4.17587	3.4798	4.07336	3.09037	0.00698146	0.603265	up
gene-LVRN	1190	1357	1537	1201	428	560	623	455	6.75857	9.36783	10.333	8.16093	2.61628	3.73318	4.02997	3.1007	4.04302e-07	-1.013	down
gene-GRK3	714	365	752	608	265	236	263	167	2.92799	1.19332	3.80508	2.88786	0.885163	0.799079	0.922319	0.497423	3.01478e-05	-1.03944	down
gene-GRK4	278	188	224	174	311	369	175	163	2.40936	1.6702	2.16022	1.8306	3.16103	3.85367	1.84932	1.61277	0.0483097	0.590219	up
gene-LAMC1	13151	9547	15592	10822	5914	5549	6092	5329	39.9098	34.258	57.8364	40.0772	21.5934	20.676	23.496	17.4513	1.7633e-06	-0.754654	down
gene-STRN4	4047	3552	3668	3222	4015	4106	3722	5383	28.2837	29.9852	31.4012	27.8519	33.783	35.3559	33.0575	40.5241	7.3343e-05	0.596457	up
gene-KCTD12	1299	889	698	880	213	323	452	146	4.8636	3.93776	3.19435	4.01948	0.957407	1.48479	2.15087	0.587674	3.64961e-05	-1.36542	down
gene-DNAJC15	224	444	515	301	107	197	155	196	8.19897	19.231	23.0729	13.4492	4.69734	8.86846	7.18094	7.74284	0.0130844	-0.845808	down
gene-DNAJC12	496	554	591	484	290	225	365	240	9.6647	12.8815	14.2024	11.1991	6.8023	5.36602	9.05425	5.08282	0.00444039	-0.588748	down
gene-BMP2	414	443	345	478	129	237	278	134	3.70153	4.67757	3.76855	5.20688	1.38113	2.59851	3.14852	1.28709	0.0124916	-0.763594	down
gene-VRK2	682	354	801	450	273	165	226	252	7.70211	4.67483	11.2671	6.27574	3.8277	2.29989	3.33878	3.15126	0.000255491	-0.970449	down
gene-BMP1	983	1217	1363	985	226	291	330	177	7.00886	9.74261	11.0617	8.07619	1.84367	2.299	2.92683	1.23103	1.45848e-13	-1.8112	down
gene-BMP7	77	126	178	121	7	18	15	43	0.779687	1.5002	2.20437	1.49606	0.080942	0.223496	0.188338	0.464271	2.29678e-05	-2.25881	down
gene-ABLIM1	9025	4237	9830	3010	3358	2459	1961	2074	28.4672	15.5565	36.5503	11.7478	12.6392	9.16246	7.57941	6.79997	0.00109151	-1.04509	down
gene-LONRF3	974	1559	1302	1760	609	822	805	709	3.22706	6.42583	7.25224	9.44166	2.54663	4.61586	4.61376	2.76293	0.0154607	-0.599795	down
gene-LONRF1	236	306	272	120	312	616	351	279	1.51023	2.31944	2.13422	0.940582	2.40579	4.85577	2.85885	1.92907	0.00177064	1.09182	up
gene-HMBS	1560	1722	2031	1116	2265	2572	1871	2227	24.3309	31.7496	38.7185	21.2315	42.4992	49.2546	37.0738	37.4912	5.69716e-05	0.817583	up
gene-LOC783396	35	65	30	18	78	84	67	20	0.178282	0.395669	0.185574	0.108122	0.482383	0.52809	0.436191	0.110203	0.0475608	1.0806	up
gene-FGL2	2406	2469	1728	1843	448	608	430	592	36.9122	44.7823	32.3917	34.4968	8.26412	11.4401	8.3754	9.79107	6.50685e-17	-1.67482	down
gene-ALDOA	495038	686088	357632	395034	1055975	1258921	842636	1010961	7468.9	12281.3	6627.61	7306.71	19363.8	23563.4	16316.1	16615.9	5.98274e-10	1.44448	up
gene-RXRA	8192	7644	5795	8175	10367	10011	8413	11069	39.6451	43.7315	34.2707	48.8932	60.3416	59.4666	51.7282	57.9668	2.13691e-06	0.758191	up
gene-SQLE	114	123	144	110	43	53	73	45	1.02411	1.49507	1.76146	1.38008	0.4871	0.64316	0.991752	0.386286	0.00380684	-0.854832	down
gene-LBX1	116	142	73	84	448	362	331	998	2.20129	3.19286	1.68594	1.96067	10.308	8.48454	8.04546	20.5919	7.98863e-13	2.70592	up
gene-CD276	874	784	871	670	363	335	367	392	6.16091	6.52732	7.49707	5.76471	3.09467	2.90146	3.28337	2.98072	1.14885e-08	-0.78968	down
gene-ABAT	263	197	298	507	706	897	1147	1237	1.33545	1.14103	1.8422	3.05598	4.20616	5.46029	7.19718	6.63464	3.25318e-10	1.99197	up
gene-GPR108	372	212	333	290	177	98	143	165	4.41439	2.97537	4.84174	4.17947	2.49993	1.39527	2.13975	2.09966	0.00311313	-0.704492	down
gene-TMEM59L	345	137	187	139	23	6	19	6	4.99203	2.30573	3.27331	2.42786	0.393459	0.10569	0.335143	0.092265	5.99e-14	-3.54235	down
gene-LOC104969184	226	134	164	60	25	45	58	42	3.03585	2.12523	2.69509	0.972309	0.394364	0.732138	0.9873	0.603093	0.00100186	-1.39647	down
Bos_taurus_newGene_5204	879	355	251	142	11	0	0	0	28.6951	13.5488	9.85413	5.50185	0.390562	0	0	0	1.65351e-05	-6.89368	down
gene-C19H17orf113	783	631	887	532	91	174	152	142	6.45125	5.90819	8.64933	5.09723	0.791206	1.64663	1.47085	1.179	1.24793e-14	-1.9807	down
gene-SPIDR	304	158	152	123	55	37	76	79	2.23568	1.37139	1.3657	1.09885	0.481876	0.329284	0.707773	0.624393	0.000574423	-1.20495	down
gene-LOC615989	235	246	311	176	20	30	46	9	2.19381	2.72371	3.55679	2.00956	0.223669	0.3341	0.542665	0.083941	2.13545e-11	-2.85404	down
gene-SGSM1	305	56	98	142	76	32	63	68	1.25483	0.272606	0.489583	0.710489	0.376215	0.158003	0.328972	0.300662	0.0444315	-0.949368	down
gene-FADS1	194	194	291	131	64	44	149	29	1.53029	1.67695	2.86254	1.2428	0.561715	0.389059	1.37806	0.22177	0.0153106	-1.15525	down
gene-FKBP10	671	334	1038	684	148	87	210	100	5.84058	3.43574	11.0388	7.25955	1.54009	0.926847	2.31973	0.930409	4.32371e-08	-1.97952	down
gene-LCAT	648	918	708	804	348	610	314	172	10.758	17.7629	14.2861	15.5154	6.66375	12.045	6.476	2.77574	0.0279684	-0.756105	down
gene-FAIM2	389	220	135	125	26	64	84	18	2.69026	2.18657	1.44515	1.41423	0.346919	0.656572	0.97246	0.168167	0.000525611	-1.78303	down
Bos_taurus_newGene_1068	206	223	172	162	326	299	182	217	1.1821	1.82183	1.37679	1.13396	2.48422	2.18927	1.43337	1.50251	0.0015771	0.759948	up
Bos_taurus_newGene_1062	31	38	61	33	78	43	67	62	0.500485	0.732193	1.20149	0.646079	1.53128	0.859439	1.38968	1.08589	0.010616	0.943883	up
gene-BMPER	221	187	141	161	30	64	35	32	1.52068	1.5159	1.18253	1.34883	0.24311	0.537913	0.304869	0.235901	7.15034e-08	-1.78194	down
gene-CCDC146	91	133	114	126	31	94	24	39	0.609459	1.05865	0.932944	1.03237	0.249954	0.774353	0.20328	0.280932	0.0378823	-0.960452	down
gene-COL5A2	7190	4899	12297	5202	1461	1357	2051	1141	25.7519	20.745	53.8319	22.7344	6.29308	5.96798	9.33609	4.40653	3.61402e-11	-1.94891	down
gene-MYLPF	179721	204839	91414	206267	203119	196385	236728	230063	6429.3	8664.59	3997.09	9004.19	8742.07	8626.13	10762.8	8881.14	0.00693258	0.678716	up
gene-DAPK1	153	160	205	111	43	38	68	39	0.625511	0.772178	1.0265	0.626615	0.211686	0.190051	0.354401	0.169476	1.32694e-05	-1.3983	down
Bos_taurus_newGene_2578	580	511	372	182	23	42	27	3	1.28764	1.77371	0.987483	0.492176	0.058566	0.109505	0.100292	0.006816	2.41148e-12	-3.74507	down
gene-KCNJ8	803	490	412	373	370	204	219	236	11.2272	8.09201	7.03631	6.36855	6.22052	3.50205	3.8903	3.55542	0.0104272	-0.661463	down
gene-KCNJ2	606	346	293	351	316	194	155	144	2.77633	1.87468	1.64048	1.96034	1.74215	1.09266	0.899957	0.711098	0.0282388	-0.632265	down
gene-CDR2L	240	159	119	148	102	55	63	54	3.95861	3.09472	2.3925	2.97427	2.01334	1.10563	1.31888	0.958359	0.00179419	-0.936619	down
Bos_taurus_newGene_6291	398	344	294	290	499	427	348	551	1.69702	1.73117	1.52524	1.50039	2.55478	2.23045	1.88471	2.53286	1.78332e-05	0.805102	up
gene-PRELP	2659	2377	2343	2183	1137	1295	921	1085	16.3948	17.3304	17.6588	16.4332	8.43258	9.81253	7.22188	7.33887	6.69291e-08	-0.761958	down
gene-EPS8	1728	1464	1734	1388	841	667	722	697	10.2914	10.3027	12.5166	10.007	5.97136	4.83453	5.42555	4.43641	5.2032e-11	-0.767801	down
gene-FYB2	79	53	50	50	39	25	22	10	0.306323	0.244342	0.235871	0.238096	0.182428	0.118954	0.109308	0.03872	0.0346439	-0.930752	down
gene-DLAT	3790	3014	2636	2763	4687	3391	4270	4105	22.6846	21.3244	19.2793	20.1752	33.7509	24.9179	32.4794	26.5091	5.87632e-09	0.77597	up
gene-ZDHHC23	924	1044	866	738	268	680	427	444	3.64247	4.83614	4.06405	3.44066	1.24609	3.23358	2.57769	1.8435	0.0304726	-0.617416	down
gene-ACKR3	1791	1471	1128	990	717	756	470	355	23.8787	23.1977	18.3819	16.0994	11.5004	12.3678	7.9558	5.10655	0.000901173	-0.876047	down
gene-DZANK1	174	89	101	53	74	35	38	33	1.30042	0.759353	0.902941	0.460674	0.627751	0.294066	0.343621	0.251687	0.0372603	-0.854338	down
gene-RAB30	637	379	504	410	270	193	225	158	3.01923	1.9648	2.47618	2.07933	1.25664	0.580466	0.810801	0.416449	6.02372e-05	-0.83963	down
gene-FRAS1	1164	423	866	454	502	188	217	345	1.7248	0.74047	1.56899	0.820657	0.89476	0.342011	0.407567	0.551907	0.0148837	-0.858845	down
gene-RAB3A	290	231	162	155	206	195	437	281	4.64192	4.36736	3.17227	3.02764	3.97609	3.84376	8.91236	4.86718	0.0141033	0.779504	up
gene-HOXC6	32	40	585	19	1156	705	800	1004	0.185841	0.290973	4.49395	0.107106	8.90983	5.59881	6.77757	7.17775	0.0102235	2.76626	up
gene-HOXC8	5	13	284	3	1180	1616	1205	2038	0.052255	0.148886	3.63239	0.025608	14.8959	20.8104	16.0621	23.0741	0.000406322	4.64898	up
gene-HOXC9	3	7	45	0	782	846	877	966	0.010977	0.026046	0.200182	0	3.44793	3.80841	4.08616	3.81922	4.70613e-08	6.3183	up
gene-TTC7A	101	135	149	69	45	45	40	27	0.750723	1.18389	1.35045	0.620608	0.39946	0.402375	0.385932	0.210398	0.000828298	-1.19576	down
gene-EIF2AK3	506	412	553	429	198	277	230	194	2.56704	2.47255	3.43073	2.65394	1.20692	1.75051	1.48021	1.09124	0.000251842	-0.728926	down
Bos_taurus_newGene_270	128	120	139	168	132	144	306	174	0.859818	1.19441	0.981267	1.25716	0.839887	1.16976	2.24221	1.28071	0.015517	0.788236	up
gene-PHACTR1	453	345	381	200	195	129	220	79	2.04411	1.94283	2.14011	1.12063	0.991359	0.671056	1.23116	0.360129	0.0186255	-0.794471	down
gene-BARX1	277	204	68	206	74	80	85	96	4.40244	3.82493	1.30628	3.99664	1.40333	1.54657	1.7057	1.64459	0.0332199	-0.815902	down
Bos_taurus_newGene_1567	608	311	259	366	647	655	371	272	1.37215	1.25329	0.788599	1.15043	1.88477	1.97951	1.30258	0.664108	0.0326266	0.693203	up
gene-GANC	721	667	557	470	1201	1595	1129	1254	2.37082	2.58855	2.21408	1.8429	4.68321	6.38849	4.65835	4.44016	6.57572e-15	1.45319	up
gene-PDGFD	56	129	163	51	24	35	30	14	0.62854	1.82976	2.30905	1.05901	0.478185	0.519879	0.424171	0.172417	0.00144261	-1.6231	down
gene-PDGFC	277	286	438	396	132	131	165	79	2.08228	2.54015	4.04189	3.63638	1.19086	1.21485	1.58001	0.686095	0.000101913	-1.13042	down
gene-PDGFA	1016	724	626	1133	1122	996	1375	1031	8.32755	7.40388	7.34565	11.2492	12.1618	10.0136	14.2484	9.55887	0.00122666	0.7133	up
gene-TMEM132E	207	157	146	127	75	104	64	44	0.730093	0.654276	0.630188	0.543458	0.314742	0.449853	0.283186	0.165892	0.0103685	-0.793537	down
gene-SCN1B	7489	6504	4335	5368	7566	8560	6192	8768	120.137	123.51	84.9207	105.094	145.911	168.809	125.964	151.528	9.68782e-05	0.742026	up
gene-PDE5A	712	615	744	566	180	181	229	161	2.55599	3.17499	3.92993	2.72919	0.986567	0.760033	1.06854	0.912144	1.80943e-16	-1.46524	down
gene-RET	4386	3935	3767	3328	1905	2824	1676	1351	19.0836	15.8444	19.95	17.3519	7.76142	12.5665	8.37155	5.37026	0.00475451	-0.639704	down
gene-POLM	102	36	64	50	94	47	68	137	1.29612	0.517657	0.982513	0.768838	1.43364	0.724459	1.08933	1.87765	0.0480616	0.823063	up
gene-MPLKIP	445	329	434	481	521	413	545	528	9.37001	8.18915	11.1672	12.3543	13.1899	10.6743	14.5835	11.9997	0.000818579	0.588966	up
gene-CDR2	194	211	178	168	69	88	81	62	1.62014	2.08178	1.81449	1.71099	0.685824	0.89807	0.861745	0.560326	3.28676e-05	-0.980733	down
gene-TMEM200A	91	55	104	92	5	15	17	21	0.601188	0.428473	0.926598	0.785922	0.036747	0.121587	0.138734	0.144498	2.62665e-06	-2.2001	down
gene-FAM221A	304	128	122	189	44	15	11	64	2.53189	0.8676	0.802319	1.87277	0.425694	0.163725	0.070313	0.347186	4.81442e-05	-2.11673	down
gene-MYOM3	31266	21582	40811	24475	8045	7074	8888	8187	125.361	102.394	200.165	119.75	38.842	34.7803	45.3213	35.4458	3.91228e-15	-1.52696	down
gene-FREM1	354	121	357	160	29	15	44	19	0.809227	0.326366	0.998258	0.445512	0.078887	0.042	0.12797	0.045517	1.17437e-10	-2.84502	down
gene-SLC3A2	2613	3624	3012	4884	6136	7323	8521	9337	29.5396	48.7078	41.6127	67.3527	83.4448	101.648	122.42	113.896	5.19326e-09	1.47426	up
gene-SULF1	1334	1591	828	1365	374	401	172	468	5.57584	7.92942	4.22187	7.00499	1.87671	2.05272	0.902223	2.18064	1.02394e-06	-1.52201	down
Bos_taurus_newGene_6207	25	20	11	30	108	63	66	115	0.199206	0.188604	0.104455	0.299054	1.08597	0.629556	0.690866	1.03398	6.56908e-09	2.36454	up
gene-CDC25B	103	66	115	23	11	42	30	5	0.783711	0.583577	1.04938	0.209285	0.099254	0.384148	0.281122	0.035512	0.0366819	-1.41267	down
gene-LTBP1	2410	1654	1217	992	702	608	405	499	10.8551	8.53714	6.66644	5.45407	3.94301	3.14895	2.07299	2.29323	8.83131e-06	-1.14342	down
gene-LTBP3	4499	2927	3450	2916	1478	1350	1321	1208	18.0486	13.9172	16.9753	14.3081	7.13468	6.68937	6.85341	5.28865	3.75388e-14	-1.01044	down
gene-VAMP8	228	161	280	167	132	80	128	83	5.78533	4.56324	9.03682	5.45706	3.83764	2.51777	4.41062	2.09259	0.0199063	-0.640603	down
gene-SHISA2	2562	2274	2172	5004	3078	3741	3992	5367	22.3333	23.4378	23.1459	53.2375	32.2868	40.0474	44.2365	50.4981	0.0125899	0.760361	up
gene-SHISA5	678	386	663	677	951	1085	495	535	8.54075	5.73879	10.3181	10.5143	13.9651	16.6719	7.76684	7.25677	0.0168722	0.695877	up
gene-SHISA4	9417	7937	7682	6557	9758	10487	7675	14209	196.8	196.127	196.229	167.218	245.352	269.105	203.841	320.447	9.15549e-05	0.765905	up
gene-LPAR1	859	718	1006	602	247	156	244	170	5.82271	5.81158	8.31869	4.97647	2.03677	1.43296	2.24129	1.35834	1.38541e-13	-1.62172	down
gene-FLT3LG	114	116	145	94	61	36	63	62	2.46973	2.80841	3.7489	2.68569	1.53999	0.957373	1.69127	1.41957	0.0110884	-0.742359	down
gene-CCDC92	498	364	421	361	607	651	526	851	6.54834	5.87737	7.15847	6.16411	10.0527	11.0194	9.25327	12.755	5.36239e-08	1.0332	up
gene-DNAAF5	1010	525	671	987	1191	979	1040	1172	6.56616	4.03463	5.32902	7.82585	9.30833	7.81352	8.59098	8.21801	0.000120667	0.804349	up
gene-CHRNE	750	1370	883	2201	2999	2705	1253	1701	10.4933	22.7236	15.1216	37.9004	51.1138	47.0597	22.4238	26.0137	0.00570531	1.03323	up
gene-CHRND	750	462	1802	498	227	139	560	274	9.45373	6.86709	27.8229	7.65591	3.45111	2.14439	8.97851	3.7121	0.0117565	-1.1953	down
gene-CHRNG	183	171	370	81	18	7	74	0	2.43368	2.68687	6.00626	1.30892	0.279899	0.113238	1.24858	0	0.0308765	-2.66795	down
gene-FGD2	64	54	93	40	37	11	13	2	0.543092	0.538062	0.966623	0.443489	0.379279	0.113689	0.138578	0.014002	0.0107447	-1.6815	down
gene-FGD4	339	142	195	150	157	80	85	81	1.29434	0.640765	0.901923	0.726249	0.715107	0.367399	0.404923	0.329535	0.0370759	-0.677547	down
Bos_taurus_newGene_405	29	44	17	37	62	39	53	43	0.257372	0.469263	0.1875	0.406245	0.67525	0.427189	0.605793	0.416786	0.0212914	0.953623	up
gene-PLAUR	61	64	67	75	17	35	28	21	1.06068	1.32087	1.432	1.60629	0.340708	0.740348	0.606377	0.397344	0.00532561	-1.05796	down
gene-SRGAP1	108	83	149	52	35	32	62	13	0.279792	0.254108	0.534479	0.163112	0.107316	0.100296	0.217319	0.036308	0.0251998	-1.10933	down
gene-SRGAP3	54	42	41	66	11	20	19	16	0.143623	0.131432	0.133262	0.216874	0.033454	0.064174	0.063062	0.046611	0.00288381	-1.27349	down
gene-GK5	214	210	194	181	68	93	86	67	1.59795	1.70215	1.35826	1.35418	0.237102	0.33231	0.683443	0.210806	1.15086e-05	-1.00063	down
Bos_taurus_newGene_5287	57	285	590	455	6	4	37	53	0.208618	1.53842	3.36156	2.21591	0.026396	0.013485	0.169631	0.205602	0.000493179	-3.47756	down
Bos_taurus_newGene_4883	110	201	50	116	174	287	246	273	1.24967	2.61702	0.657556	1.58062	2.33854	3.93789	3.53382	3.30053	0.000536477	1.37265	up
gene-NFYA	459	411	396	353	209	223	209	203	3.85271	4.05429	4.21316	3.80635	2.22537	2.46537	2.46272	1.88592	7.7818e-05	-0.593413	down
gene-PPP3R1	2541	2716	1372	2020	2534	2643	2618	3500	69.6987	88.0886	45.989	67.6059	83.6351	89.018	91.2584	103.599	0.00145863	0.729119	up
gene-GAREM2	577	338	354	436	804	537	373	625	3.24145	2.24565	2.43174	2.99089	5.43578	3.70871	2.66467	3.79316	0.000891399	0.800051	up
gene-LOC508666	312	174	475	211	84	60	44	65	5.84389	3.85267	10.8998	4.81383	1.88194	1.38222	1.02649	1.30282	6.31023e-08	-1.86719	down
gene-EFEMP1	1195	1364	1634	1017	122	129	139	295	13.2447	18.0281	22.3326	13.8443	1.6363	1.81802	1.92186	3.48137	4.22964e-17	-2.58407	down
gene-EFEMP2	720	497	778	519	217	232	240	184	8.10872	6.62928	10.842	7.16545	2.94133	3.51412	3.42229	2.23703	2.09652e-09	-1.17353	down
gene-ACOT11	81	86	156	73	12	19	0	18	0.709581	0.892359	1.67954	0.775886	0.121966	0.197386	0	0.165867	5.80828e-05	-2.67338	down
gene-SPARC	34947	26240	78263	30680	14737	12142	20476	10487	377.509	335.164	1033.34	404.408	191.521	161.035	281.107	122.244	0.000279877	-1.21309	down
gene-FANCE	392	263	331	320	425	365	546	434	4.13894	3.18873	4.17167	4.01588	5.27855	4.61292	7.14616	4.89069	1.73529e-05	0.788899	up
gene-SLC46A1	103	93	112	77	41	32	41	26	0.803045	0.854349	1.05934	0.728688	0.382338	0.297681	0.398665	0.21734	0.00018559	-1.11785	down
gene-MICALL2	488	216	313	281	232	114	160	83	3.81	1.99416	2.99186	2.67571	2.18648	1.0873	1.5883	0.69715	0.0152206	-0.789634	down
gene-PDK3	439	419	494	234	168	124	182	199	4.75603	5.21948	5.82197	2.98005	2.04205	1.62564	2.48891	2.09947	0.000706834	-0.889618	down
gene-LPIN2	433	312	392	234	204	82	111	61	1.76995	1.5197	1.89979	1.18763	0.985901	0.396643	0.558632	0.259749	0.000288454	-1.24833	down
gene-ADM	770	714	686	567	328	399	367	291	10.467	11.5743	11.2168	9.68391	5.51033	6.8952	6.30102	4.36596	0.000221275	-0.633801	down
gene-PLXDC2	1761	1304	1381	817	440	529	412	415	3.04619	2.99699	3.19695	1.92858	1.06002	1.49075	0.90393	1.09557	2.58691e-08	-1.18956	down
gene-PLXDC1	2123	1985	2284	1788	422	350	554	422	18.0035	19.9091	23.6775	18.5006	4.29731	3.63906	5.97243	3.86182	1.22418e-27	-1.88358	down
gene-CRKL	8841	8642	6398	9000	9837	11700	9361	9667	54.8664	63.4139	48.525	68.1505	73.4472	89.1542	73.8274	64.7334	0.000108424	0.644228	up
gene-AP1S2	724	576	594	555	326	313	418	209	8.70605	8.04384	8.76785	8.08161	4.6766	4.52354	6.26563	2.72908	0.00562049	-0.603082	down
gene-AP1S1	218	130	174	202	104	70	104	95	3.66862	2.58209	3.45061	4.10199	1.89705	1.35215	2.10215	1.65539	0.0117622	-0.611997	down
gene-LOC616200	17574	17898	11888	12994	20640	22091	16428	17128	686.111	826.226	567.258	619.037	969.463	1058.98	815.105	721.577	0.000139873	0.681379	up
gene-KCNB1	642	459	713	700	806	731	980	835	3.94968	3.3407	5.3649	5.2587	5.97096	5.52358	7.66694	5.54578	5.45705e-05	0.757958	up
gene-KBTBD2	1684	3025	1947	2158	2014	3106	2827	2669	10.8458	22.9196	15.9193	16.5331	15.4189	24.6	23.3635	18.1921	0.0165431	0.599816	up
gene-GSTK1	1276	765	788	735	544	444	261	485	20.7289	14.3571	13.9606	14.0702	10.8662	8.907	5.20137	9.70459	0.0042058	-0.68535	down
gene-CKAP4	846	605	1089	655	276	231	338	197	6.13155	5.18229	9.64932	5.79313	2.40293	2.05152	3.10863	1.54058	1.35727e-07	-1.26925	down
gene-CKAP2	111	76	261	108	23	37	84	20	0.772865	0.619787	2.30241	0.916014	0.185741	0.310276	0.854377	0.148957	0.00997851	-1.4046	down
gene-UXS1	2079	3021	1660	2433	2534	4134	2795	3416	23.9975	41.1443	23.6023	34.3086	35.142	58.8885	41.1736	42.5779	0.00108794	0.822814	up
gene-KCNJ12	3236	3187	2004	3459	4224	5837	5511	4342	15.2691	17.7436	11.9003	19.1657	22.4924	32.7947	31.4638	21.358	7.13254e-07	1.08876	up
gene-KCNJ11	3591	4425	2448	4116	4438	5914	4062	6038	31.2545	45.5391	26.0413	43.7095	46.4684	63.1948	44.9223	56.7046	0.000538183	0.824587	up
gene-SUPT3H	249	273	271	228	119	126	121	92	2.42883	3.38933	3.95179	2.74185	1.45493	1.25017	1.89909	1.2307	6.80221e-05	-0.817774	down
gene-NMRK2	30001	25712	36923	14515	54771	33692	41246	15636	753.323	763.185	1133.21	443.443	1653.84	1039.99	1314.75	422.921	0.0209066	0.778443	up
gene-LMOD1	4200	4119	1619	4326	1357	1519	1826	2183	38.8515	45.0526	18.3047	48.8317	15.0998	17.2491	21.4678	21.7881	0.0187758	-0.707196	down
gene-CACNG1	8821	9120	6605	8302	10303	10530	8890	10246	162.038	198.088	148.301	186.094	227.717	237.514	207.55	203.117	2.65379e-05	0.621859	up
gene-KDELR3	678	561	1072	715	307	339	293	195	10.8116	10.5917	20.9117	13.9297	5.88904	6.63739	5.93431	3.34514	2.89701e-05	-1.07553	down
Bos_taurus_newGene_3381	195	415	315	145	154	135	84	47	0.67609	1.70213	1.33649	0.614093	0.64258	0.571875	0.369434	0.174304	0.0162703	-1.03289	down
gene-SLC26A2	347	474	362	405	157	261	201	149	1.05802	1.6715	1.36618	1.47097	0.746966	0.938641	0.750854	0.471159	0.00693547	-0.709627	down
gene-SLC26A7	302	181	290	293	359	378	311	281	1.22247	0.865978	1.51819	1.45076	1.75094	1.87997	1.60656	1.23239	0.00151527	0.665204	up
gene-KCMF1	8662	8539	6569	6738	8361	9641	7053	11113	106.406	124.576	92.7038	89.5665	107.486	130.657	101.272	135.148	0.00114192	0.591708	up
gene-PPP1R27	8393	9299	14998	14736	21321	18981	9740	13272	230.82	302.363	504.141	494.505	705.438	640.919	340.427	393.869	0.0100095	0.73474	up
gene-LHFPL2	621	399	692	659	306	177	290	200	2.83042	2.16881	3.8496	3.66832	1.65221	0.989386	1.65751	0.969708	9.55098e-05	-0.949121	down
gene-LHFPL6	979	707	887	873	396	378	389	472	10.4108	8.92305	11.6687	11.3485	5.07115	4.9335	5.27806	5.41328	8.96887e-07	-0.728646	down
gene-PROCR	623	601	1913	500	146	105	174	284	10.1594	11.5598	37.9057	9.9229	2.83365	2.09238	3.58444	4.98609	4.23699e-06	-2.01734	down
gene-CEBPG	984	1143	771	983	1065	1198	1426	1187	6.4127	9.11706	6.05782	7.67376	8.97142	9.28696	11.5226	8.34513	0.000418145	0.668959	up
gene-CEBPB	1679	1773	796	3596	6111	2908	2026	8099	36.9949	46.1763	21.4321	96.6838	162.016	78.6743	56.7441	192.599	0.0109845	1.59261	up
gene-IGFN1	1971	260	1651	269	93716	70099	138401	61939	4.00166	0.623829	4.09676	0.665595	228.951	174.777	357.175	135.721	2.74844e-25	6.8579	up
gene-A2M	9549	5710	11002	4968	1085	666	1391	1754	45.2125	31.7776	63.9338	28.7013	6.18426	3.94661	8.28283	8.87171	5.79703e-14	-2.31465	down
Bos_taurus_newGene_967	234	507	393	59	0	3	12	0	1.47605	3.9384	3.43058	0.551085	0	0.017162	0.091529	0	8.15547e-06	-5.95379	down
gene-UCKL1	5733	3967	3862	5080	6440	4472	4561	8444	51.8234	43.0441	58.1442	66.743	70.0506	62.4669	66.2938	82.8841	0.00152685	0.703007	up
gene-PODN	6809	4757	3267	5011	1593	1545	1264	1702	32.4415	26.8485	19.3192	28.9706	9.37745	8.89483	7.68463	8.60819	2.29662e-11	-1.34821	down
gene-DMPK	19130	16339	22367	9605	7427	7941	5050	6710	161.645	162.921	230.996	99.025	75.6622	82.2416	54.1217	61.2891	6.16278e-05	-0.962543	down
gene-SCYL1	3127	2499	2955	2637	3507	3190	2610	4503	27.4491	25.9984	31.7779	28.235	37.0561	34.708	29.1505	42.8243	0.000219348	0.644426	up
gene-FKBP11	90	79	157	81	65	26	41	30	2.21917	2.61176	5.62516	2.90895	2.24561	0.997649	1.32699	1.00983	0.0109436	-1.0045	down
gene-FKBP14	638	424	470	543	305	163	193	229	5.01313	3.93088	4.51381	5.20297	2.88092	1.47556	1.91937	1.93889	2.51454e-05	-0.883328	down
gene-PCNT	1924	2177	2358	1866	2332	2759	2407	2407	4.45819	5.97381	6.53398	5.28224	6.36084	7.67647	6.94647	6.01309	0.000140557	0.590339	up
gene-IPP	471	410	350	530	524	506	507	730	3.0586	2.99413	2.79099	4.10524	3.6001	3.18734	3.77212	4.93556	0.000816449	0.704236	up
Bos_taurus_newGene_6529	40	33	110	69	70	69	176	81	0.496012	0.502235	1.81554	1.20241	1.22381	1.04019	2.85258	1.19364	0.0420358	0.991369	up
gene-SYK	62	68	99	73	14	24	30	14	0.324111	0.42194	0.637934	0.46659	0.087945	0.15477	0.200236	0.0774	0.000228513	-1.53742	down
gene-RAB31	2226	1672	1830	2498	3167	2426	2796	2714	12.4372	11.0469	12.5014	17.0329	21.2922	16.6441	19.862	16.3662	1.47112e-06	0.769149	up
gene-RAB34	393	268	294	376	122	76	160	173	5.21871	4.20367	4.77396	6.09512	1.94989	1.23308	2.68966	2.47498	0.000456988	-0.98018	down
gene-SERPINH1	6361	4426	8521	4837	2579	1725	1912	1431	68.3326	56.2414	111.777	63.4481	33.4257	22.746	26.0828	16.5659	8.44714e-09	-1.31962	down
gene-PGM2L1	1755	1744	1219	1432	2806	2972	1928	2693	5.75199	6.69049	4.91632	5.64878	10.7895	11.8356	7.99356	9.61277	3.74804e-09	1.09947	up
gene-RREB1	2632	2841	2959	2434	3064	3660	3817	2975	7.10923	9.04037	9.73308	7.99569	9.93373	12.1248	13.1176	8.67601	3.63906e-05	0.657372	up
gene-SLC25A10	316	346	268	260	290	460	434	260	3.2618	4.21673	3.37834	3.26584	3.59713	5.82668	5.69318	2.89148	0.0134139	0.628429	up
gene-SLC25A14	98	50	57	78	76	69	94	132	1.44742	0.923251	1.09133	1.38117	1.30453	1.20261	1.67034	2.07265	0.0249099	0.748975	up
gene-MYH3	1234	900	712	1907	1461	2538	2979	2136	4.6586	4.01674	3.28587	8.78634	6.63629	11.7682	14.2941	8.70194	8.82585e-05	1.28494	up
gene-DDHD1	289	229	192	214	96	96	144	53	1.2689	1.18922	1.02698	1.14455	0.502985	0.515525	0.803438	0.249875	0.00354563	-0.896559	down
gene-DSTN	1236	1070	610	723	342	429	387	506	38.7746	39.6847	23.3998	27.6607	12.9061	16.5214	15.403	17.1242	0.00168972	-0.770574	down
gene-ZC3HAV1	649	490	626	431	335	162	215	141	2.53177	2.25861	2.9826	2.04889	1.56988	0.775212	1.06392	0.590339	8.62863e-05	-1.02961	down
gene-TMED3	208	209	462	199	78	30	69	86	3.43303	4.07321	9.32205	4.00548	1.53252	0.600047	1.43768	1.53021	1.5732e-05	-1.70627	down
gene-MYH8	2359	1642	1105	1677	2208	2017	3377	3683	9.02544	7.42978	5.16816	7.82829	10.1629	9.47765	16.4209	15.2065	2.58211e-05	1.09326	up
gene-MYH4	5618	8259	3691	5502	7532	18228	21118	23118	22.1707	38.5418	17.8057	26.4986	35.7627	88.3377	105.929	98.4602	2.17872e-08	1.94842	up
gene-MYH1	29078	139994	67146	40966	186102	806950	778443	823088	110.967	631.839	313.345	190.715	855.4	3783.21	3776.68	3389.5	5.06698e-08	3.55356	up
Bos_taurus_newGene_1196	110	107	129	69	4	23	15	22	1.89248	1.60059	2.19982	1.43242	0.059666	0.37657	0.230245	0.239128	2.07124e-06	-2.33139	down
Bos_taurus_newGene_1443	56	40	54	28	119	86	77	56	0.457505	0.411719	0.640572	0.278946	1.2811	0.865953	0.890224	0.495953	0.000228316	1.27045	up
Bos_taurus_newGene_6872	10	6	22	52	60	75	108	76	0.080579	0.069485	0.291142	0.724059	0.751114	1.08456	1.48499	0.92367	0.000448625	2.14304	up
gene-CPQ	164	181	113	98	44	34	24	22	1.62108	2.50832	1.36047	1.41418	0.523831	0.406847	0.290473	0.224991	1.57325e-07	-1.8282	down
gene-CPM	305	292	429	259	212	132	207	83	1.76972	1.972	3.11736	1.81847	1.53228	0.908025	1.48767	0.477746	0.0284161	-0.686664	down
gene-PNCK	542	380	259	510	417	452	535	726	8.53418	7.01835	4.94253	9.63263	7.7351	8.42714	10.5141	11.655	0.0126365	0.685284	up
gene-MYO1D	845	775	641	605	440	421	351	277	3.71303	4.02666	3.4401	3.24038	2.32502	2.26802	1.95868	1.31103	0.00148519	-0.601148	down
gene-WRN	385	285	333	341	140	165	142	169	1.41452	1.34934	1.33062	1.36322	0.556297	0.662022	0.588383	0.595608	1.27747e-05	-0.776478	down
gene-DUSP22	584	746	615	752	1060	1628	1270	1514	2.35603	3.55795	2.90568	3.75446	5.11033	8.50192	7.25573	6.85361	4.07405e-10	1.35828	up
gene-ITM2C	710	495	909	617	298	322	339	250	7.94238	6.54094	12.4257	8.41398	4.00788	4.41935	4.80774	3.01509	0.000127871	-0.827006	down
gene-ABL1	2530	2970	2838	2670	1222	1462	1596	1219	10.6054	14.6896	14.6462	13.7434	6.1579	7.58594	8.56767	5.54775	0.000102167	-0.662479	down
gene-CD14	286	170	421	189	103	90	60	121	2.49615	1.69532	4.42879	1.90832	1.15978	0.985654	0.670071	1.05442	0.000608155	-1.16144	down
gene-MFAP2	561	433	693	552	146	77	201	216	11.7946	11.317	16.3274	13.6853	3.78886	1.77117	5.49865	4.62676	1.93996e-06	-1.4655	down
gene-MFAP4	939	702	516	289	327	306	216	241	14.6579	12.9461	9.83299	5.50058	6.13307	5.85402	4.26871	4.05078	0.00839957	-0.803666	down
gene-MFAP5	2442	1885	4439	2112	457	344	706	641	60.1368	56.4851	137.618	65.2759	13.5079	10.6959	22.6658	17.6044	9.01641e-11	-1.99432	down
gene-ZBTB37	532	333	390	290	243	184	214	128	0.661293	0.487854	1.06539	0.438629	0.361249	0.279321	0.337032	0.170105	0.00653234	-0.65286	down
Bos_taurus_newGene_1446	51	31	40	32	153	58	25	97	0.486639	0.349849	0.509343	0.375118	1.85664	0.709631	0.300548	1.10228	0.00366609	1.44236	up
gene-LYL1	2831	2637	1487	2493	2870	2770	2194	3904	18.6512	20.5427	11.7122	19.4954	22.3083	21.7561	17.8384	26.9503	0.00600877	0.655733	up
gene-FUT8	500	550	414	308	137	175	174	119	3.84666	4.97593	3.92252	2.68784	1.22991	1.56921	1.82658	0.931463	1.21348e-06	-1.20126	down
gene-KIF20B	64	49	95	63	31	38	30	17	0.251345	0.228112	0.458284	0.302767	0.144657	0.180725	0.148238	0.070867	0.0261302	-0.880176	down
gene-ARMCX2	177	157	150	111	84	37	62	103	1.61495	1.70179	1.61249	1.24399	0.9207	0.374176	0.644749	1.019	0.0296214	-0.716455	down
gene-ARMCX1	280	166	239	153	169	56	76	84	2.94419	2.018	3.01435	1.88778	2.02486	0.70022	0.873939	0.824895	0.0214092	-0.785504	down
gene-ARMCX5	253	227	361	272	135	125	117	131	2.92852	3.10617	5.10616	3.83333	1.87262	1.76379	1.71121	1.62952	0.00027943	-0.794233	down
gene-CMYA5	116507	107587	90128	89663	117402	122800	97232	149004	212.682	232.224	201.096	199.728	257.84	275.244	225.579	293.516	0.000146909	0.614516	up
gene-ZFPM1	274	205	227	253	376	346	246	433	1.9744	1.74245	2.00109	2.22355	3.26401	3.06457	2.2494	3.37209	2.27275e-05	0.889936	up
gene-ZFPM2	106	91	100	60	55	34	34	40	0.489708	0.495368	0.565838	0.339539	0.306995	0.192604	0.196956	0.197487	0.0113451	-0.789486	down
gene-PHLDA1	168	101	76	169	55	52	59	76	2.48753	1.77128	1.37784	3.05707	0.974864	0.946694	1.09964	1.21857	0.029674	-0.737221	down
gene-MYBPC2	115431	104633	60150	130767	206551	247355	242982	294722	722	773.534	459.939	998.396	1554.64	1899.56	1931.57	1990.07	2.73027e-11	1.61342	up
gene-MLXIP	20610	26387	11882	21838	36846	55130	28151	35750	63.5581	96.2026	44.8137	82.1837	136.714	208.788	110.344	118.942	4.54911e-06	1.28669	up
gene-MAB21L1	49	26	27	42	124	81	100	48	0.456931	0.283785	0.308497	0.480806	1.41133	0.931648	1.20425	0.484813	1.91805e-05	1.63644	up
gene-CADM1	1150	1619	857	1238	479	682	434	866	6.84512	11.5288	6.23379	8.97245	3.43367	4.96363	3.27006	5.55187	0.0240963	-0.646676	down
gene-IQGAP2	190	223	271	114	48	54	49	53	0.741281	1.03256	1.29629	0.542885	0.224166	0.255715	0.241212	0.220958	2.47514e-07	-1.62371	down
gene-KLHL33	2851	3155	2357	3273	5088	4372	3257	6348	14.1093	19.3176	14.6462	20.1914	31.7247	27.8732	20.9177	35.5664	2.32919e-06	1.04259	up
gene-MADD	1283	1260	1419	1503	1603	2335	1964	1436	5.33275	5.98555	6.92503	7.31371	7.90038	11.519	9.92764	6.2408	0.000155466	0.767773	up
gene-UBR2	3177	3388	3038	2865	3238	4370	3988	3170	9.66296	12.1098	11.5826	10.66	11.7156	16.2299	15.3381	10.4529	0.000489389	0.589068	up
gene-UBR3	20649	16900	16951	15153	21511	22791	20007	24692	59.8109	57.3619	59.4496	53.0663	74.7558	80.3462	73.3672	76.6448	4.52619e-09	0.703723	up
gene-TPI1	30762	39559	23988	26984	31440	45341	46865	44053	565.133	859.297	538.64	604.899	694.888	1022.74	1094.18	873.304	0.000212683	0.81114	up
gene-FUCA2	228	279	264	147	64	112	70	84	2.85028	4.12373	4.03319	2.24507	0.952658	1.71638	1.11083	1.13106	0.000236062	-1.12664	down
gene-CPE	607	431	372	205	54	62	58	89	4.70022	3.94873	3.52262	1.93025	0.502756	0.58445	0.569692	0.736937	3.29175e-12	-2.24863	down
gene-FAHD1	3031	2924	2343	2907	3339	3153	3218	4532	43.0333	49.0914	40.6579	50.3655	57.0259	54.9663	58.0573	69.4392	5.89442e-05	0.686721	up
gene-RCL1	290	281	219	263	146	143	127	77	3.66907	4.2324	3.3351	4.18973	2.22864	2.23065	2.01501	1.11784	0.00236984	-0.756228	down
gene-LDHA	59581	80961	45608	48723	66575	86442	107650	84364	783.774	1259.16	733.329	782.124	1053.65	1396.23	1799.77	1197.58	0.000145562	0.897307	up
gene-LDHB	10585	8607	15199	4452	5168	3576	2947	3424	180.503	173.54	316.801	92.6369	106.002	74.8453	63.8696	62.9889	0.000734893	-1.01832	down
gene-ARHGAP20	60	50	76	71	21	18	12	12	0.181266	0.177964	0.301966	0.262951	0.073989	0.067082	0.045971	0.037827	1.90879e-05	-1.69559	down
gene-CDKAL1	305	463	385	362	318	482	531	502	2.6414	4.80073	4.13083	3.84173	3.34139	5.12509	5.89855	4.75186	0.0153696	0.612312	up
gene-RNASEH2A	306	219	338	280	478	277	468	582	3.46192	2.65308	4.78643	3.61568	6.26108	3.61271	6.91806	7.59955	4.21766e-05	1.00004	up
gene-ABCG2	287	221	358	130	153	104	131	86	2.76032	2.39207	4.06871	1.597	1.63917	1.09005	1.70812	0.781824	0.0236112	-0.724072	down
Bos_taurus_newGene_2306	891	742	546	609	867	1134	807	875	5.53021	5.19509	4.11864	4.74281	6.28606	8.01986	6.23208	5.52967	9.4018e-05	0.756085	up
gene-TMEM41A	309	125	214	299	318	225	210	401	4.52857	2.1697	3.83902	5.35059	5.61568	4.04611	3.9121	6.35086	0.0434604	0.63399	up
gene-NMI	199	178	428	195	134	85	84	67	3.09827	2.73258	7.61643	3.65994	2.47958	1.50615	1.46125	1.09882	0.00166689	-1.10673	down
gene-NDRG4	1085	474	583	333	275	231	224	457	7.93092	4.04027	5.26334	2.96472	2.4519	2.0023	2.1266	3.7465	0.0449431	-0.678998	down
gene-F3	460	428	325	401	62	92	71	56	5.64516	6.22046	4.88069	6.01508	0.91376	1.38784	1.10165	0.74277	5.48596e-20	-2.17405	down
gene-TNXB	4614	3975	8968	3383	1098	856	780	1003	8.39831	8.55474	19.9508	7.51391	2.40443	1.91098	1.80445	1.96928	1.99685e-14	-2.14725	down
gene-ACO2	29837	31535	34118	20621	45441	42163	31508	38669	250.895	313.547	350.66	211.585	459.708	435.319	336.718	350.877	1.65158e-05	0.781986	up
gene-CXCL14	423	332	194	313	188	115	182	79	5.93889	5.50615	3.31786	5.36004	3.16284	1.98096	3.24793	1.19085	0.0108206	-0.820254	down
gene-TP53I3	38	30	39	30	37	53	54	51	0.626363	0.577948	0.786191	0.60664	0.73488	1.08268	1.14164	0.90041	0.0109638	0.862604	up
gene-BRSK1	106	70	87	132	28	23	46	28	0.754414	0.604055	0.758527	1.14605	0.241817	0.194727	0.413489	0.210783	0.000352846	-1.31786	down
gene-FURIN	2864	3131	2432	3232	3987	4687	3205	4816	15.2734	19.7663	15.9545	21.1105	25.5547	30.6728	21.7629	27.6696	7.0106e-06	0.854428	up
gene-TIGD5	3208	3259	2157	3184	3694	3928	2445	4016	16.8628	20.2588	13.8604	20.4212	23.36	25.3551	16.3307	22.7801	0.00501558	0.591859	up
gene-LDLRAD3	372	274	241	349	138	86	84	86	2.33041	1.96798	1.74187	2.14079	1.3218	0.909477	0.38257	0.718312	3.55466e-08	-1.314	down
gene-C10H15orf41	423	261	347	268	435	405	314	463	3.63706	2.86841	3.7944	2.8036	4.48549	4.92509	3.61424	4.53344	0.000519813	0.670159	up
gene-PURG	73	74	61	85	25	22	13	30	0.406507	0.454758	0.421234	0.585861	0.224276	0.170194	0.0915	0.13566	0.000255015	-1.37042	down
gene-PCDH7	853	603	724	411	309	220	476	287	1.64875	1.40894	1.76017	0.971954	0.885855	0.525576	1.19932	0.573665	0.0188553	-0.645078	down
gene-PYCR1	259	150	368	256	113	96	149	120	2.98599	2.13275	5.48523	3.81772	1.71743	1.56992	2.35595	1.41732	0.00997322	-0.764787	down
gene-USP35	47	41	57	49	49	51	87	56	0.248948	0.256604	0.368911	0.312761	0.314181	0.331472	0.586181	0.321895	0.0485977	0.670045	up
gene-USP34	5892	4875	4517	4276	6102	5886	5015	6240	11.7056	11.3316	10.8847	10.2962	14.4579	14.4445	12.6082	13.2306	8.2811e-07	0.59657	up
gene-USP38	2229	1885	1675	2079	3024	3050	3350	3286	10.9935	10.9905	10.0968	12.5089	17.9447	18.4668	20.9976	17.4898	2.05012e-15	1.03681	up
gene-FAM129A	2859	3896	3945	3389	1000	1317	1499	1152	10.5633	17.7554	17.371	15.2847	4.34218	5.96611	6.99583	4.46209	2.26852e-08	-1.16726	down
gene-CIART	592	846	470	364	649	1150	634	1118	9.37486	15.7514	9.03555	7.01439	12.357	22.2533	12.7346	19.0032	0.00164394	0.991781	up
gene-KCNK12	116	43	77	56	15	28	13	36	1.58292	0.695795	1.28151	0.927133	0.239774	0.46341	0.221597	0.522513	0.00678413	-1.28496	down
gene-TIAM1	44	64	91	47	6	6	17	14	0.135348	0.239021	0.344324	0.178419	0.019548	0.022639	0.064018	0.044092	4.06383e-05	-2.17824	down
gene-DHDH	354	302	345	251	365	245	495	433	6.62924	6.69777	7.89447	5.74906	8.22291	5.64047	11.7918	8.76301	0.00676383	0.643542	up
gene-B3GNT5	166	85	187	74	76	49	66	50	1.88132	1.09261	2.71469	1.04414	1.05849	0.664936	0.971503	0.619048	0.0403642	-0.731252	down
gene-CD302	1126	952	944	884	537	564	519	318	8.11558	8.10678	8.31509	7.77041	4.65685	4.99155	4.75336	2.46864	0.000734056	-0.665065	down
gene-LOC511936	54	111	75	71	22	35	51	21	0.230771	0.565545	0.393546	0.374605	0.114015	0.182232	0.278906	0.095955	0.0349923	-0.938264	down
gene-PDE8A	1146	1893	1521	1430	3101	3478	2999	4025	7.2309	14.2125	12.4359	11.5687	24.5143	28.395	24.6281	30.2002	1.94479e-12	1.51105	up
gene-PFN2	8919	3544	6648	4562	4535	1929	2279	2982	96.4458	45.1935	87.8916	59.9355	59.0681	23.9369	31.226	34.1138	0.0198603	-0.661872	down
gene-ENPP1	3634	2791	4699	3732	1413	1469	1826	1007	14.8232	13.5073	24.8944	18.6391	6.95077	7.28296	9.21734	4.37557	3.16659e-06	-1.03416	down
gene-ENPP2	806	814	914	507	349	336	451	303	5.96606	6.92473	8.09746	4.40578	3.06997	3.01548	3.92459	2.23025	0.00097149	-0.732599	down
gene-ENPP5	108	202	283	166	47	21	45	41	0.641969	1.41744	2.06261	1.20692	0.330036	0.149511	0.34071	0.260522	4.2183e-07	-1.98683	down
gene-GKAP1	4521	3686	3241	3571	4518	4217	4141	5412	59.0898	57.4138	51.788	57.3294	71.467	67.6865	68.4022	76.6262	5.34769e-06	0.631485	up
gene-CSF2RB	78	63	114	78	24	41	39	22	0.337599	0.322111	0.601174	0.409259	0.124714	0.217827	0.210335	0.100433	0.00567223	-1.05188	down
gene-PCP4L1	79	69	38	63	9	19	22	11	1.33873	1.37315	0.788406	1.29029	0.164196	0.376916	0.469285	0.183621	0.000330807	-1.67154	down
gene-BCL9	508	333	427	363	274	176	207	182	1.85899	1.48426	1.80548	1.67162	1.21985	0.747606	0.910771	0.680153	0.00106195	-0.614619	down
gene-PTAFR	57	72	69	47	11	38	16	8	0.423969	1.16152	0.614995	0.536092	0.146549	0.328159	0.189777	0.059384	0.010063	-1.39161	down
gene-YWHAQ	2071	1725	1909	1731	866	800	833	805	25.2348	24.8546	28.4273	25.7399	12.6933	11.9681	12.8999	10.5813	1.41291e-18	-0.82607	down
gene-SCUBE2	661	310	679	723	1463	198	1182	1128	2.29335	1.26477	2.90231	3.05246	6.10866	0.869214	5.22634	4.24314	0.0179189	1.06999	up
gene-CRISPLD2	8801	12128	9234	8518	2558	4123	3903	3323	50.4509	82.2086	64.701	59.5833	17.6385	29.016	28.4311	20.5538	2.69199e-07	-1.13361	down
gene-CRISPLD1	137	109	86	45	29	20	67	30	1.08378	1.01377	0.824977	0.429251	0.27404	0.194592	0.672718	0.249561	0.0346549	-1.00253	down
gene-GFRA3	64	53	63	75	12	3	6	9	0.524168	0.408635	0.544624	0.948073	0.084435	0.016326	0.04493	0.058333	9.91013e-09	-2.76183	down
gene-GFRA1	751	1216	730	671	235	529	415	253	4.68014	9.2228	5.55518	5.08616	1.67061	4.04123	3.11896	1.61584	0.00645482	-0.889258	down
gene-HOXA10	0	0	0	2	463	497	320	238	0	0	0	0.031408	7.2125	7.89366	5.25641	3.32238	5.03761e-21	9.90705	up
gene-ADAMTS2	1846	1301	2637	955	316	260	363	240	9.31191	7.76292	16.2636	5.87573	1.91321	1.60749	2.32594	1.30391	3.74735e-14	-2.1623	down
gene-HMCN1	283	248	207	163	71	62	87	68	0.378107	0.392798	0.33679	0.26458	0.114153	0.101887	0.147019	0.097031	1.1666e-07	-1.29445	down
gene-HMCN2	10517	7660	7582	7141	3930	3280	3197	2013	15.3201	13.1923	13.4987	12.6929	6.88585	5.86668	5.91637	3.16311	5.80391e-08	-1.05828	down
gene-ACBD5	2195	2224	2179	1615	2587	2666	2501	2317	13.9258	16.526	16.8878	12.407	19.6835	20.6724	20.0018	15.7261	5.74561e-06	0.638042	up
gene-TADA2B	648	651	447	572	904	858	701	783	3.77831	4.48433	3.18228	4.06901	6.34209	6.14112	5.19405	4.92556	1.40121e-06	0.824456	up
gene-ZFAND2A	172	137	146	346	82	67	78	72	1.97178	2.05739	2.15105	5.07484	1.29113	0.923772	1.28414	0.880156	0.0020081	-1.09891	down
gene-NEB	253750	182990	219098	182090	231943	276625	296020	225469	238.915	205.142	252.111	210.217	262.843	324.141	357.218	229.285	1.32644e-05	0.654048	up
gene-LOC107131209	764	537	1857	534	194	200	185	288	3.13418	2.60406	9.5327	2.71633	0.953961	1.00506	0.960998	1.27512	5.45399e-06	-1.74098	down
gene-CRLF3	373	275	416	286	405	385	412	468	4.68562	4.09498	6.40128	4.39015	6.12642	5.93928	6.58252	6.35808	0.000239263	0.655718	up
gene-DMXL2	196	120	201	152	93	58	90	86	0.409944	0.296596	0.514606	0.38654	0.233073	0.148983	0.237964	0.194431	0.00766012	-0.686431	down
gene-INSC	102	109	27	83	237	143	142	159	1.03485	1.31614	0.324769	1.03086	2.90281	1.79194	1.8347	1.74326	0.000356285	1.41479	up
gene-LOC104968411	86	38	81	26	106	43	252	38	0.181432	0.08264	0.174403	0.055053	0.225497	0.092222	0.573074	0.072495	0.0325962	1.29933	up
gene-CPXM2	281	436	75	137	42	25	30	51	1.92122	3.5276	0.609685	1.1159	0.336455	0.20266	0.248105	0.362921	4.51132e-06	-2.31911	down
gene-CPXM1	1241	998	768	1781	425	423	705	769	12.1637	11.5724	9.19743	21.3187	5.00369	5.07547	8.78784	8.13227	0.0230659	-0.704674	down
gene-ADSSL1	17113	14539	13047	14429	16271	16698	18635	21202	250.174	249.21	235.094	257.535	287.358	291.919	343.442	340.03	3.54665e-06	0.648195	up
gene-HVCN1	262	152	179	144	70	64	41	28	2.087	1.59653	1.6722	1.59487	0.630253	0.593154	0.45698	0.227481	5.33892e-06	-1.50518	down
gene-L1CAM	150	148	247	200	107	118	67	32	0.660298	0.824976	1.41422	1.07893	0.566954	0.639895	0.373942	0.150779	0.0297163	-0.871804	down
gene-COL6A2	20273	18164	37303	24934	5791	6312	6827	6478	126.052	133.468	283.071	188.843	43.3358	48.1779	53.8855	43.5467	1.29344e-12	-1.64724	down
gene-ZCCHC24	7524	7478	5576	6026	7860	9865	7261	9195	35.3429	41.5359	32.123	34.5606	44.5006	57.0476	43.3652	46.6948	2.60752e-05	0.708341	up
gene-TRA2A	2169	2159	1836	2289	1155	1180	1175	923	24.8724	29.9979	25.9713	31.7251	16.0892	16.1692	15.8659	10.9169	0.000112974	-0.593552	down
gene-RUNDC1	420	304	323	374	364	345	486	498	2.99036	2.55397	2.79048	3.22545	3.10473	3.00072	4.39002	3.81946	0.00221928	0.602485	up
gene-TFRC	17458	14594	14577	7518	22027	19213	16736	15494	76.4963	75.5088	78.2126	40.2333	116.126	103.541	93.2962	73.3897	0.000337716	0.792328	up
gene-GYS1	13236	11915	13152	12485	13667	14301	18505	18520	85.8093	91.3365	104.219	98.7655	106.6	113.841	152.474	129.565	6.29269e-06	0.701324	up
gene-DCTPP1	261	241	238	177	101	123	114	87	8.11442	8.84367	9.05388	6.69849	3.77125	4.70227	4.47278	2.89294	0.000598286	-0.759766	down
gene-ENGASE	982	836	1125	965	549	389	302	541	8.79884	8.88978	12.229	10.5569	5.90688	4.24266	3.42545	5.24285	0.000135524	-0.800273	down
gene-JSRP1	12191	12451	9202	10952	14430	16112	13999	17090	223.952	270.45	206.609	245.506	318.919	363.415	326.832	338.783	1.46216e-07	0.802825	up
gene-SFXN1	87	60	73	92	29	25	44	35	0.773446	0.612361	0.820152	1.07706	0.300728	0.26697	0.486406	0.322832	0.00863002	-0.884637	down
gene-CLTRN	201	114	223	104	90	72	50	68	3.00252	1.97988	4.21807	1.87799	1.67406	1.21066	0.91731	1.11294	0.00840108	-0.844701	down
gene-MOCS2	953	950	898	862	1385	1074	950	1159	11.7221	13.6246	13.3592	12.8029	20.6704	15.9946	14.7267	15.3198	2.18045e-06	0.652703	up
gene-P2RY1	767	575	266	348	692	509	514	651	10.7064	9.49435	4.52864	5.92414	11.6272	8.72708	9.12653	9.80829	0.0288391	0.631391	up
gene-WIPF1	1155	761	983	753	459	320	489	256	5.65738	4.40209	5.7425	4.50485	2.70545	1.9252	2.96654	1.3526	5.52551e-05	-0.911331	down
gene-CHI3L1	206	150	175	249	30	19	16	37	2.71603	2.33223	2.81331	4.002	0.47219	0.306842	0.258171	0.521599	1.7961e-14	-2.60131	down
gene-BGN	2628	974	2448	1570	286	252	506	431	28.0675	12.3252	31.9117	20.4109	3.66243	3.28704	6.88931	4.98031	1.6541e-10	-1.99839	down
gene-LMBR1L	699	484	511	453	700	724	466	658	6.84661	5.59663	5.99961	5.41683	8.20304	8.70812	5.79004	6.94624	0.00121728	0.600125	up
gene-OR51E1	48	62	102	45	134	132	241	102	0.384461	0.589561	1.00228	0.436277	1.2989	1.3098	2.479	0.8904	4.59391e-05	1.58411	up
gene-ACTG2	551	563	206	197	144	178	135	147	9.8684	11.9263	4.49947	4.30184	3.09958	3.91474	3.06328	2.8313	0.00794051	-0.969396	down
gene-C1QTNF3	3258	1714	1957	2330	990	611	1397	720	25.055	15.7962	18.7972	22.0734	9.28924	5.69078	13.8076	6.06232	0.000324323	-0.960125	down
Bos_taurus_newGene_4963	105	99	95	105	139	129	139	244	1.69579	1.88839	1.8679	2.06149	2.69997	2.55228	2.85875	4.267	0.00022831	1.03004	up
gene-SCD5	1329	300	791	172	98	8	84	46	11.9385	3.17834	8.67995	1.87709	1.05613	0.08697	0.949501	0.442239	0.000219351	-3.07656	down
gene-SLC2A8	162	160	334	254	233	245	356	344	1.86607	2.17412	4.70556	3.56018	3.22553	3.46292	5.20921	4.27348	0.0226499	0.708167	up
gene-PROS1	283	186	638	349	144	65	125	107	2.73932	2.12761	7.55038	4.11974	1.66966	0.763195	1.53691	1.10805	0.00026755	-1.39496	down
gene-DAB2	1016	1055	1145	955	407	489	509	298	5.66401	6.86942	7.85222	5.83359	2.41982	3.14327	3.25488	1.59412	3.99317e-06	-0.949945	down
gene-MYL6B	172774	52358	87456	26057	11562	1386	5511	4877	5235.01	1874.77	3173.21	939.643	347.769	48.8138	205.95	152.574	3.84773e-07	-3.49291	down
gene-MFSD5	468	389	456	415	544	469	554	527	5.58945	4.79277	5.88979	5.2277	7.49254	6.0781	7.55356	5.98366	1.25946e-06	0.619968	up
gene-OLFM1	13	51	19	22	76	92	86	115	0.32469	1.5369	0.572471	0.681546	2.34814	2.89589	2.8109	3.18915	5.53016e-06	2.12806	up
gene-OLFM2	115	75	67	96	25	27	52	25	1.47065	1.1298	1.0441	1.49571	0.375802	0.423	0.834108	0.344827	0.00382563	-1.09592	down
gene-TTN	429419	312053	287444	398597	422139	460909	543929	415109	93.1833	80.0676	76.2392	105.546	110.367	122.805	150.268	97.202	2.2181e-05	0.717875	up
gene-PDE3B	213	186	121	149	27	42	56	12	0.881761	0.910705	0.612663	0.753741	0.134329	0.210909	0.294041	0.049425	8.19321e-06	-1.92981	down
gene-FAP	164	79	266	64	44	28	47	70	1.27762	0.718819	2.51607	0.60583	0.40432	0.256349	0.462688	0.585587	0.00975391	-1.23939	down
gene-PAQR9	76	39	64	38	17	7	37	12	0.39189	0.235498	0.398062	0.236349	0.100472	0.116946	0.666497	0.063609	0.0284017	-1.20842	down
gene-PAPPA	283	139	142	208	31	62	48	28	0.641378	0.372469	0.392136	0.575628	0.082798	0.172817	0.13606	0.067395	4.88994e-07	-1.82053	down
gene-CHPF2	277	414	335	426	462	507	543	332	2.45378	4.34075	3.63225	4.61502	4.93615	5.52853	6.12717	3.17593	0.00746964	0.670571	up
gene-ROBO1	343	396	725	404	153	115	183	109	1.03017	1.40777	2.82284	1.48316	0.550057	0.424323	0.759901	0.353427	3.06135e-06	-1.40754	down
gene-TMEM131L	1309	1878	1112	1954	1754	2660	1924	2643	6.05482	10.2253	6.26149	10.9098	9.66541	14.9635	11.2581	13.0664	0.00110234	0.853754	up
gene-MPPED2	207	125	54	64	51	46	48	41	2.12389	1.50978	0.67494	0.793488	0.62403	0.570083	0.611564	0.44507	0.034483	-0.899974	down
gene-PLA2G16	944	1625	1245	1246	1578	2250	1178	1814	8.08071	18.4081	15.0467	16.0103	18.4097	22.1528	12.3155	19.7337	0.00359518	0.758793	up
Bos_taurus_newGene_1680	121	89	210	190	75	82	78	69	1.26923	1.12788	2.66404	2.2222	0.872937	1.21317	1.25735	1.04542	0.0444601	-0.6694	down
gene-PAPSS2	80	66	160	80	20	18	39	35	0.485657	0.471886	1.18325	0.586843	0.145902	0.133242	0.300659	0.225942	0.00107905	-1.43965	down
gene-FCHSD1	190	221	223	204	102	84	113	69	0.972773	1.348	1.42754	1.29707	0.628254	0.527105	0.731181	0.375951	0.000343346	-0.854868	down
gene-SLN	28296	31915	22834	44763	36334	32521	39136	55895	967.24	1289.96	954.041	1867.2	1494.26	1364.98	1700.21	2061.81	0.00755182	0.686159	up
gene-ZNF41	225	127	270	232	97	101	148	99	1.39937	1.00024	1.92436	1.7679	0.635773	0.703114	1.111	0.575829	0.0435906	-0.590443	down
gene-GNAI1	160	149	85	95	33	32	63	47	1.18411	1.30509	0.724144	0.858166	0.277378	0.271187	0.586309	0.349253	0.00174928	-1.12749	down
Bos_taurus_newGene_142	89	32	91	93	46	16	34	25	1.67954	0.709096	2.11088	2.13836	1.03361	0.370428	0.822484	0.500308	0.0304888	-0.998432	down
gene-NCS1	245	193	173	176	52	56	63	38	1.12676	1.04994	0.973038	0.990276	0.284747	0.314101	0.366561	0.188618	3.75296e-10	-1.5619	down
gene-CADM2	263	353	62	206	69	64	43	24	0.643602	1.02059	0.185363	0.613922	0.202156	0.191264	0.131129	0.062539	0.000286442	-1.81524	down
gene-ELK1	1279	1186	1384	1040	1465	2161	1428	2571	10.8075	12.1395	14.0702	10.6535	14.5372	21.7188	15.0069	23.1213	1.24703e-05	0.992146	up
gene-COLEC12	1096	784	950	628	461	467	454	356	6.67871	5.64264	7.07477	4.66966	3.37436	3.49186	3.51132	2.33785	0.000466463	-0.637211	down
gene-FMO5	129	125	134	80	62	48	53	24	0.824937	0.861964	0.974886	0.604374	0.431608	0.339747	0.417282	0.150662	0.00441314	-0.983427	down
gene-FMOD	912	1383	1169	754	375	464	301	504	7.90787	14.1829	12.3938	7.97426	3.91032	4.93585	3.31694	4.71174	7.26904e-05	-1.02366	down
gene-SLC43A2	7933	19021	12563	14207	12146	24019	13663	17683	25.5903	78.4383	50.976	62.4927	47.9214	106.016	60.5384	66.2853	0.0377062	0.654717	up
gene-PMS2	374	217	293	221	299	242	456	338	2.85434	1.94005	2.73101	2.05957	2.72946	2.1687	4.41155	2.74409	0.0106804	0.633864	up
gene-AP3S1	190	169	237	266	101	108	109	89	3.42231	3.51402	5.18017	5.81996	2.14763	2.33502	2.43665	1.67953	0.00251442	-0.747479	down
gene-BORCS6	491	323	279	363	553	361	399	429	6.17924	4.80803	4.29713	5.58072	8.37407	5.57251	6.38431	5.82977	0.00211739	0.603956	up
gene-TBX3	828	575	666	645	194	318	396	261	4.63869	3.85404	4.57122	4.47139	1.31108	2.17839	2.85835	1.57852	0.000463586	-0.853175	down
gene-TBX1	154	319	85	127	53	38	28	69	1.65684	4.07591	1.12058	1.67464	0.689649	0.504112	0.373996	0.804286	0.000839279	-1.54806	down
gene-P4HA2	1370	869	2120	1082	757	533	636	610	13.8492	10.1057	26.3509	13.116	8.95899	6.6125	8.15163	6.44517	0.00288242	-0.758478	down
gene-RRAGD	5531	4436	3388	3172	5517	5833	5844	5321	30.652	28.9404	22.851	21.3528	36.6594	39.5111	40.9932	31.701	1.98726e-06	0.802433	up
gene-ABHD3	396	217	324	212	115	105	70	81	4.7636	3.08394	4.7574	3.10973	1.65683	1.54241	1.06045	1.04084	1.02744e-06	-1.27364	down
gene-ABHD2	1685	945	1382	1532	446	453	596	643	7.47189	5.27944	8.03997	8.08109	2.46326	2.57952	3.32047	3.47182	1.62749e-06	-1.02009	down
gene-SPEG	21473	17675	10375	17780	24855	22266	14487	21767	49.5504	48.2257	29.2631	50.0662	69.0036	63.0865	42.4852	54.2017	0.00451599	0.65114	up
gene-RPUSD1	114	99	92	100	51	45	58	47	1.29892	1.36589	1.31003	1.41447	0.631003	0.638093	0.782699	0.511622	0.00782394	-0.667461	down
gene-DNM1	434	347	525	435	123	86	108	52	2.74562	2.77996	3.91019	3.647	0.877754	0.627031	0.846791	0.327071	2.09326e-12	-1.90406	down
gene-GPR157	1319	1450	1293	1540	611	313	365	581	8.48193	11.0275	10.1675	12.0893	4.72334	2.46503	2.98003	4.02735	3.69214e-08	-1.26128	down
gene-GPR153	888	536	877	513	278	104	102	92	5.0454	3.59788	6.08573	3.55726	1.89451	0.723513	0.731087	0.562669	1.22036e-08	-1.95798	down
gene-SCML2	105	84	107	114	29	27	53	18	0.599496	0.566382	0.748334	0.796535	0.199075	0.184785	0.385353	0.109423	0.000409036	-1.34749	down
gene-PRKAG3	3741	1780	743	3581	8962	4394	1976	5524	23.2787	12.1914	5.62049	24.8984	57.8979	29.8057	16.698	33.7002	0.0208555	1.41554	up
gene-IKZF4	311	282	234	304	463	394	371	365	1.44081	1.35653	1.32859	1.48251	2.66825	1.96417	2.10613	1.8303	3.73316e-07	0.831498	up
gene-ITIH5	2408	1822	2932	1624	714	833	1067	609	15.9848	14.2994	23.7915	13.1537	5.70074	6.78508	9.00267	4.36254	3.86714e-06	-1.09156	down
gene-BNIP3L	976	867	901	724	507	408	465	415	9.54685	10.0963	11.0477	9.16224	5.97636	4.92375	5.27669	5.42951	3.80531e-06	-0.607481	down
gene-CAMK1D	401	558	431	374	59	24	50	122	1.33599	2.19909	1.75321	1.52168	0.234276	0.09798	0.211062	0.439011	1.1643e-09	-2.4622	down
gene-CHPF	1100	1080	1047	1199	345	338	454	345	8.27683	9.60823	9.63467	11.0104	3.12431	3.11664	4.34412	2.79767	2.7143e-13	-1.23945	down
gene-WDR17	328	312	450	343	75	141	94	116	1.77582	2.03374	3.01752	2.28327	0.488793	0.931403	0.637531	0.669734	2.00759e-07	-1.40165	down
gene-CCDC190	84	56	43	50	27	3	16	9	1.00104	0.780657	0.618853	0.760367	0.388212	0.042681	0.238154	0.109201	0.00217248	-1.75164	down
gene-GAL3ST4	74	45	37	43	22	17	17	11	0.807084	0.582494	0.487385	0.562858	0.279011	0.220565	0.226905	0.124101	0.00391674	-1.2165	down
gene-MRGPRF	507	682	586	647	350	276	345	234	5.63684	8.97031	7.97341	8.78788	4.68727	3.76641	4.87504	2.80658	0.00122875	-0.682712	down
gene-STARD9	2128	1056	1902	1358	1109	572	682	377	3.29582	1.94272	3.71552	2.55356	2.051	1.07926	1.34527	0.690207	0.00256179	-0.891315	down
gene-BOC	446	330	393	502	120	94	138	117	1.944	1.93937	2.40674	2.65294	0.649525	0.52138	0.812459	0.571656	3.53808e-12	-1.49337	down
gene-BCL7A	415	257	354	266	412	362	534	528	2.52056	1.85152	2.64031	1.96834	3.01958	2.70525	4.15307	3.48388	3.19685e-05	0.864584	up
gene-GRIK5	68	56	56	54	18	15	14	19	0.406794	0.395756	0.453683	0.396283	0.124702	0.109985	0.102646	0.119238	3.30691e-05	-1.48205	down
gene-FBXL4	1275	1125	665	1212	2132	1918	1135	2600	11.4638	11.9574	7.30082	13.2988	23.0681	21.1782	12.9732	25.2265	1.09106e-05	1.20292	up
gene-FRZB	213	659	82	1104	1131	1877	1378	668	2.04696	7.55824	0.892873	13.0353	13.2359	22.3715	17.0436	6.96082	0.0488488	1.59381	up
gene-SPINT2	584	547	854	475	917	588	808	653	8.60334	9.54003	15.3957	8.54057	16.2697	10.6485	15.1356	10.3801	0.00590404	0.604748	up
gene-IL17RC	1039	628	797	792	553	285	357	437	10.7659	7.95013	10.4323	9.96779	6.75853	3.70041	4.68493	4.92956	0.00171864	-0.654838	down
gene-PTPN21	10038	8186	8531	7197	11095	10230	8442	12173	40.338	38.8755	41.8753	35.3296	53.6252	50.4234	43.0802	52.7811	2.92196e-06	0.651963	up
gene-TRIM47	406	326	524	375	309	203	192	138	3.84512	3.69651	6.09958	4.45906	3.60768	2.32335	2.39375	1.51265	0.0160558	-0.622789	down
gene-TRIM45	1292	903	1250	736	663	426	288	717	12.0696	9.97559	14.2754	8.3864	7.44372	4.88656	3.40979	7.22612	0.0206077	-0.651896	down
gene-EMILIN1	3109	2937	2726	3024	1083	1236	1464	1025	19.6399	21.9309	21.113	23.2919	8.2628	9.58377	11.7583	6.90294	5.43813e-09	-0.950621	down
gene-DCAF6	9022	6573	6168	8673	10365	8657	9291	12924	60.9534	52.8281	50.6368	71.6811	82.2324	69.9254	78.7388	92.0367	1.2145e-05	0.782144	up
gene-CST6	560	1051	381	556	1575	1482	601	433	21.0085	46.6209	17.4453	25.4465	71.0865	68.2647	28.6365	17.5155	0.0185789	0.995715	up
Bos_taurus_newGene_5843	100	266	178	73	10	6	0	0	1.19963	3.76371	2.71237	1.06909	0.130926	0.088391	0	0	1.32058e-10	-4.9748	down
gene-ARHGAP28	737	353	406	303	249	129	261	145	2.59999	1.47315	1.74928	1.3021	1.05398	0.55697	1.17126	0.55033	0.00706748	-0.833565	down
gene-TMEM265	103	106	103	97	168	123	120	85	2.81053	3.41158	3.43438	3.22296	5.53819	4.13551	4.16009	2.50558	0.0174477	0.609353	up
gene-TMEM266	672	707	497	454	947	1237	815	1350	6.30231	7.84444	5.71288	5.04455	10.5394	14.1083	9.32979	13.6523	4.50893e-08	1.24949	up
gene-TMEM260	567	431	600	330	291	281	205	181	4.82046	4.32767	6.22674	3.41355	2.96891	2.92396	2.21064	1.6585	0.00551462	-0.659881	down
gene-VCPIP1	1325	1263	1482	1169	1371	1493	1885	1826	3.70581	4.17402	5.06623	3.98769	4.61088	5.1249	6.69712	5.5103	6.42919e-05	0.673692	up
gene-WFIKKN2	2410	1975	1292	2136	4121	2643	3134	2726	16.6648	16.1409	10.9432	17.9875	34.2972	22.4258	27.517	20.3423	6.05246e-07	1.02817	up
gene-EXTL1	2578	720	1009	728	766	219	618	475	15.6618	5.79289	7.71621	5.57738	5.78863	1.69015	4.95793	3.461	0.0272259	-0.89758	down
gene-COQ8A	19345	14815	19116	16032	27814	20150	15468	20747	164.649	147.79	187.26	165.226	284.576	198.606	157.587	179.914	0.000213425	0.61781	up
gene-SORBS3	4353	3984	5303	4873	2560	2541	1997	2386	33.3101	35.7512	50.0158	45.1159	22.8605	23.1862	19.1986	19.0244	4.31419e-05	-0.628833	down
gene-SH3BGRL3	1564	1123	1978	1389	1013	677	713	693	47.2223	40.0748	72.987	51.1586	36.7992	25.0871	27.3556	22.5758	0.00136764	-0.630835	down
gene-ABTB2	207	178	173	277	369	337	303	189	0.968282	0.982122	0.987055	1.58214	2.07597	1.93329	1.79799	0.953224	0.00159824	0.851597	up
Bos_taurus_newGene_955	66	93	22	54	121	115	72	75	0.298312	0.494782	0.120817	0.294639	0.655618	0.635557	0.415337	0.365074	0.0175274	1.03407	up
gene-TC2N	251	108	173	106	40	27	34	27	1.391	0.703884	1.16765	0.712679	0.265784	0.181197	0.235286	0.159045	1.08538e-08	-1.95145	down
gene-GADL1	2951	3010	1688	1551	3876	5349	6708	3586	20.1665	24.2731	14.1799	12.9735	31.8564	44.4117	58.1437	26.3602	2.47826e-07	1.44346	up
gene-PPDPFL	8324	3942	5154	3500	12554	7019	3756	9438	81.2816	45.5097	61.5038	41.6942	147.472	84.1445	46.6103	99.4479	0.00179593	1.00299	up
gene-TGFBR2	2736	2020	3097	2457	901	823	1013	863	14.5331	12.8084	19.4536	15.756	5.80157	5.39655	6.92057	4.97813	6.84969e-14	-1.17234	down
gene-TGFBR3	5090	4242	6198	3878	1419	1517	1397	1877	19.0643	18.9806	28.757	17.7183	6.42712	7.03242	6.72594	7.73575	1.12565e-12	-1.29532	down
gene-ARMT1	258	144	198	238	315	219	231	245	2.68372	1.77946	2.49161	2.96071	3.89387	2.92818	3.00659	2.75383	0.00455053	0.612199	up
Bos_taurus_newGene_4173	174	130	63	101	66	47	30	65	3.01572	2.65969	1.33714	2.12798	1.37468	1.00183	0.6495	1.2162	0.0323502	-0.820759	down
gene-COQ10A	5861	4537	4496	3303	5344	4314	5627	6513	87.8164	80.3758	82.3224	60.3753	96.3315	79.3472	107.143	105.294	0.000548249	0.614473	up
gene-ZBED8	93	118	136	96	65	47	69	42	0.733711	1.10799	1.31163	0.90345	0.597958	0.443357	0.678105	0.35141	0.0289446	-0.660399	down
gene-ZBED3	61	69	110	69	30	16	33	22	0.256858	0.343961	0.563577	0.355145	0.147466	0.078067	0.176962	0.098356	0.00105734	-1.28466	down
Bos_taurus_newGene_3253	68	142	55	67	148	186	47	151	0.466236	1.16007	0.690257	0.790108	1.22682	2.65404	0.407241	1.52877	0.0316301	1.00215	up
gene-CTSO	82	90	104	59	30	41	40	23	0.588156	0.767046	0.92016	0.514811	0.25891	0.357188	0.364546	0.177641	0.00601448	-0.975493	down
gene-CTSH	943	865	1111	933	337	369	319	468	15.5257	16.8483	22.38	18.7511	6.67207	7.46357	6.67211	8.32066	2.44817e-08	-1.02503	down
gene-CTSK	1475	1337	1551	1396	617	483	508	477	16.335	17.3311	20.9436	18.5471	8.26915	6.54836	7.58266	5.68792	1.565e-19	-1.12947	down
gene-HSPA12A	875	808	697	763	359	324	412	211	3.50904	3.82899	3.41484	3.73031	1.73057	1.59515	2.09785	0.911016	1.62764e-05	-0.925608	down
gene-CMTM7	139	113	121	139	57	55	58	36	2.7465	2.67173	2.92149	3.44227	1.31921	1.34436	1.43836	0.765728	0.000242981	-0.972327	down
gene-CMTM3	420	236	313	304	127	110	81	64	3.31367	2.1882	3.02417	2.9151	1.18706	1.0585	0.791343	0.527721	8.15638e-08	-1.38692	down
gene-ARFGEF3	677	236	444	214	225	115	96	73	1.11606	0.458359	0.892596	0.429416	0.444657	0.231691	0.199854	0.128816	0.00159201	-1.26416	down
gene-RPL3	4806	3921	5788	4052	2320	1944	2755	1904	86.6318	83.5631	127.527	89.1294	50.3059	43.0148	63.1129	37.0344	6.04195e-05	-0.713293	down
gene-SLC5A3	3304	914	1522	882	335	291	379	208	6.73634	2.21058	3.79961	2.19271	0.825423	0.729795	0.981612	0.45871	8.25932e-09	-2.0542	down
gene-MAP1LC3B	4979	3582	3499	4197	5747	4174	4060	5950	65.2877	55.9119	55.9908	67.0698	91.0521	67.6528	67.847	83.5549	0.000114675	0.636805	up
gene-FOXO6	1043	2359	1168	1464	1750	2286	1692	1622	5.15213	16.1923	6.63588	8.5537	10.2782	14.3118	12.1728	11.451	0.0355462	0.604813	up
gene-SLC6A8	3267	3646	2178	2717	3923	5535	3896	3658	32.3296	42.6705	26.3415	32.816	46.7174	67.2643	49.0048	39.0707	5.7742e-05	0.871929	up
gene-SLC6A6	31	169	158	63	12	33	38	17	0.117541	0.794757	0.739527	0.291422	0.055271	0.154666	0.182025	0.066326	0.00426563	-1.74882	down
gene-L2HGDH	637	426	521	410	749	619	918	590	4.49997	3.55285	4.49335	3.53272	6.36326	5.36416	8.23683	4.49499	4.34021e-06	0.882206	up
gene-NEDD4L	2166	2202	1644	2363	2721	3024	1793	4199	6.74278	8.22154	6.42757	9.00944	10.0625	11.5972	7.84221	14.2836	0.00115431	0.824729	up
Bos_taurus_newGene_1475	595	234	322	345	183	70	173	73	4.07155	2.1451	2.68186	2.88399	1.66818	0.719708	1.41932	0.505288	0.000868	-1.22871	down
Bos_taurus_newGene_6842	31	47	48	37	42	48	114	69	0.250196	0.453849	0.473493	0.363665	0.411089	0.47565	1.18127	0.606044	0.0117888	1.08293	up
gene-ADAMTSL4	3413	3701	3855	2677	1714	2327	1148	1622	18.262	23.8186	25.5716	17.7138	11.1517	15.1958	7.95228	9.53287	0.00389154	-0.658677	down
gene-ADAMTSL3	210	276	258	187	72	86	112	55	0.669626	1.04995	1.01242	0.728941	0.275631	0.337899	0.456118	0.189948	6.07148e-05	-1.17881	down
gene-ADAMTSL1	77	77	42	60	22	38	27	24	0.215682	0.255026	0.14183	0.203732	0.073399	0.128326	0.095982	0.07267	0.0274553	-0.854309	down
gene-ITGA11	595	514	594	436	95	29	58	107	2.68338	2.74042	3.27553	2.39911	0.514155	0.160711	0.327681	0.518737	1.16165e-14	-2.5545	down
gene-ATF4	41536	48708	35432	35137	53177	60351	43039	71867	677.158	938.979	706.008	699.087	1043.02	1207.96	891.731	1264.43	2.11861e-05	0.846515	up
gene-ATF5	397	347	389	261	134	116	102	167	4.52646	4.39233	5.2755	3.71355	1.81291	1.65176	1.3977	2.08951	1.21782e-06	-1.07914	down
Bos_taurus_newGene_1864	2599	3120	3601	1211	208	219	276	186	6.17735	7.98427	9.89254	3.88859	0.529465	0.568829	0.741889	0.741759	7.16448e-27	-3.21921	down
Bos_taurus_newGene_5185	18	42	28	14	38	31	43	43	0.234966	0.653051	0.439931	0.21928	0.690424	0.667371	0.864854	0.598925	0.048117	0.929259	up
Bos_taurus_newGene_5181	368	244	342	618	225	101	120	138	13.0158	7.16066	14.8065	22.5298	6.71869	3.07066	3.78093	3.69926	0.000972433	-1.11363	down
gene-AGPAT5	9595	8501	6756	7467	10220	10656	12083	9890	58.5961	61.4237	50.405	56.6458	75.0943	79.9004	93.801	65.1429	1.04527e-07	0.755225	up
gene-MDFIC	596	332	460	447	273	216	159	181	3.75126	2.47204	3.52994	3.41652	2.06371	1.66569	1.26573	1.38426	0.000241334	-0.798703	down
gene-PFKFB4	12337	11387	6254	14663	15819	15624	15025	18978	88.7955	90.9771	54.0434	126.264	134.259	131.677	134.052	138.658	0.000273078	0.888771	up
gene-PFKFB3	27032	52432	12316	18066	32566	111550	34415	48301	145.697	330.289	81.2176	119.873	214.297	738.884	234.418	277.479	0.047222	1.3941	up
gene-CD44	968	587	1314	725	224	170	281	233	10.6281	7.51849	17.8361	9.67497	2.94623	2.26864	3.99365	2.79186	5.5044e-10	-1.63432	down
gene-C4H7orf57	216	62	94	95	70	26	63	18	2.66192	0.892033	1.41035	1.41986	1.03263	0.387448	0.973942	0.227864	0.0390872	-1.0328	down
gene-ZBTB44	2799	2363	1999	2151	3411	3482	2720	3578	7.1705	7.22791	6.22297	6.64517	10.4575	11.2741	8.92652	10.1031	2.41027e-09	0.849438	up
gene-SPATA20	849	545	1087	439	472	248	470	251	7.55938	5.73694	11.8132	4.76828	5.05308	2.70382	5.31334	2.40658	0.0332372	-0.672004	down
gene-TRAF5	414	379	383	418	217	148	203	151	2.71545	3.02175	3.04942	3.2786	1.93158	1.29472	1.66084	1.20761	9.30268e-06	-0.814308	down
gene-TRAF4	487	289	265	385	554	497	452	558	5.59476	3.9127	3.71092	5.35392	7.58863	7.00574	6.59464	6.92576	9.51392e-06	0.883499	up
gene-RABGGTA	1911	1537	1371	1388	1966	2022	2313	2691	23.1058	22.0358	20.3328	20.5302	28.4003	30.1091	35.7305	35.19	2.59602e-08	0.887302	up
gene-SOX11	112	177	143	250	274	245	237	334	0.283189	0.532978	0.444191	0.773936	0.839449	0.765907	0.766007	0.917691	0.00104711	0.99228	up
gene-DACT1	254	126	159	187	110	54	68	74	1.59057	0.930805	1.22182	1.43001	0.828222	0.403628	0.536531	0.481116	0.00185832	-0.90094	down
gene-APBB2	2604	1698	1854	2385	3303	1946	2215	2714	10.6163	8.52742	9.24838	12.3295	17.3998	10.9003	12.2126	14.2449	0.00150608	0.591081	up
gene-LOC112445177	498	536	833	543	231	279	461	171	2.20391	2.80503	4.50817	2.93027	1.23028	1.51617	2.59155	0.81426	0.0229321	-0.734786	down
gene-ATP2A1	313716	333887	143916	276758	243861	337205	350933	356982	2074.37	2611.55	1162.75	2233.74	1939.5	2737.92	2949.42	2547.32	0.0184915	0.618736	up
gene-SMAD7	372	562	386	884	581	874	698	1271	3.09763	5.5104	3.92711	9.08195	5.81777	8.90465	7.35942	11.3858	0.00645584	0.95854	up
gene-SELENON	1615	1459	1993	1343	913	764	749	626	8.28413	8.849	12.4918	8.40587	5.63243	4.80956	4.88237	3.46062	1.55532e-05	-0.732053	down
gene-SELENOO	2133	2597	2404	2066	2866	3993	3008	3178	21.0231	30.2649	28.951	24.8389	33.9766	48.3163	37.6784	33.7972	3.10542e-06	0.844653	up
gene-KCNG2	14	2	0	12	149	159	117	157	0.185151	0.032641	0	0.187482	2.48585	2.71959	2.06627	2.3561	3.62063e-16	4.74507	up
gene-SELENOW	8668	9687	9400	8511	13768	12683	9187	16515	207.678	274.432	275.268	248.837	396.867	373.112	279.747	427.002	4.84665e-06	0.858184	up
gene-GPD1	25897	27487	12767	15920	26095	28809	21772	22165	367.492	461.2	221.437	275.671	445.502	501.957	392.645	339.403	0.0114284	0.615086	up
gene-GPD2	2529	1531	735	2311	2484	1755	2095	3122	6.89559	4.99712	2.60724	6.82746	7.54762	5.57782	6.84838	8.0952	0.0193853	0.76037	up
gene-HSPG2	28788	18364	32312	20860	16438	10848	13274	6881	45.9201	34.7873	62.8166	40.7306	31.4788	21.2924	26.8925	11.8962	0.00333077	-0.738647	down
gene-PTPN6	140	91	125	130	51	46	24	55	1.47111	1.13045	1.55563	1.6693	0.605498	0.55633	0.293297	0.59071	0.000473171	-1.12206	down
gene-SETD7	11937	11858	14495	11222	19267	15136	15472	18167	38.1582	44.8202	56.6335	43.775	74.0991	59.408	62.8586	62.6665	4.35991e-09	0.793416	up
gene-SETD3	3543	3065	3026	3882	3838	3623	3930	4958	29.8386	29.4535	30.3651	39.5154	37.5116	36.5361	40.6468	44.2988	0.000144886	0.61459	up
gene-CLCF1	661	308	580	336	223	86	259	65	8.43505	4.44457	9.26726	5.27843	3.20657	1.26208	4.22781	0.831919	0.00356931	-1.2211	down
gene-ABCD1	1229	1143	1030	1029	1460	1509	1565	1663	8.02233	8.82145	8.21513	8.19035	11.461	12.0912	12.9784	11.7138	1.14925e-11	0.829125	up
Bos_taurus_newGene_3027	38	34	45	54	64	39	61	126	0.558118	0.607745	0.835772	1.01492	1.1764	0.711311	1.20782	2.06824	0.0103662	1.09461	up
Bos_taurus_newGene_1415	2325	838	392	1383	54	21	12	36	12.1502	5.55959	2.44866	9.04653	0.444187	0.132338	0.108429	0.211993	1.77228e-24	-4.97216	down
gene-PHF7	90	66	55	51	86	92	85	66	0.792586	0.679841	0.569611	0.561297	0.897466	1.10608	0.923049	0.629196	0.0148464	0.683832	up
gene-ARX	34	7	42	28	192	116	83	151	0.195644	0.046713	0.293301	0.193864	1.33333	0.821315	0.603772	0.937458	9.87934e-09	2.63305	up
Bos_taurus_newGene_2080	81	262	94	100	1	5	4	0	1.052	3.63859	1.26368	0.842866	0.005054	0.034532	0.029292	0	8.83018e-14	-5.42481	down
Bos_taurus_newGene_3978	56	69	109	145	350	201	72	197	0.654897	0.605504	1.34783	1.87513	5.51298	2.95425	0.873002	2.49226	0.00216254	1.41078	up
gene-ATP10D	155	80	178	122	67	64	68	35	0.611006	0.370491	0.889594	0.594107	0.345467	0.31058	0.341738	0.147816	0.0131634	-0.841611	down
gene-ATP10A	126	213	154	177	51	47	76	59	0.552159	1.09926	0.821343	0.936409	0.256784	0.251477	0.418761	0.275083	0.000120835	-1.19812	down
gene-C7	3157	1991	3041	4953	524	792	1378	1645	19.9063	14.8439	23.4324	38.1105	3.96826	6.13235	11.0405	11.1921	0.000681301	-1.2514	down
gene-C2	43	39	118	62	8	0	0	32	0.373483	0.371012	1.28394	0.675093	0.065843	0	0	0.276931	0.0258078	-2.38549	down
gene-TAF7L	63	49	40	37	53	49	73	58	0.606374	0.560015	0.464716	0.424584	0.613297	0.568285	0.892661	0.613825	0.0393513	0.656495	up
gene-SLC8A1	344	218	238	245	122	116	99	104	1.28026	0.983731	1.08331	1.11032	0.539078	0.52488	0.466216	0.414702	5.08495e-06	-0.892525	down
[truncated: 134 more rows]
