# Supplementary material for: Integrated multi-omics analysis reveals variation in intramuscular fat among muscle locations of Qinchuan cattle
Source: BMC Genomics. 2023 Jul 1;24:367. doi: 10.1186/s12864-023-09452-9 (PMC10314489; doi:10.1186/s12864-023-09452-9)
Supplement: Supplementary file 2 — Additional file 2. [file 12864_2023_9452_MOESM2_ESM.zip › Supplementary2/Table S7. GO annotation of DEGs for S and L.xlsx]

## Sheet: Sheet1
Table S7. GO annotation of DEGs for S and L
#GO_classify1	GO_classify2	All	DE	DE_ID
#Total_gene		19839	2743	--
cellular component	extracellular region	1516	202	gene-GPIHBP1;gene-C1QTNF7;gene-SCUBE2;gene-TCN2;gene-ANGPTL4;gene-COL14A1;gene-HAUS3;gene-FN1;gene-CRLF1;gene-HGFAC;gene-SPATA20;gene-S100A16;gene-SYT4;gene-FNDC4;gene-ADGRB1;gene-FGF1;gene-CHI3L1;gene-ANGPTL1;gene-IL34;gene-MMP2;gene-PDGFC;gene-CRELD2;gene-NTN4;gene-EAF1;gene-BREH1;gene-BMP4;gene-VSTM2L;gene-PKDCC;gene-EGFL7;gene-PI15;gene-KIRREL3;gene-AOC1;gene-PLAU;gene-BMP2;gene-KERA;gene-TGF…
cellular component	cell	12896	1744	gene-IRF2BPL;gene-SDHB;gene-GNAT1;gene-OCLN;gene-EBF3;gene-TSPYL5;gene-MECR;gene-PPP1R9B;gene-SYCP3;gene-ARRDC3;gene-NFKBID;gene-AP4M1;gene-FLNB;gene-ST8SIA4;gene-PPARA;gene-MED12L;gene-ARID5B;gene-ZNF106;gene-C25H7orf43;gene-ZBTB34;gene-TIPARP;gene-ZNF367;gene-FCHSD2;gene-FSCN1;gene-CYP1A1;gene-SYNC;gene-NAIF1;gene-STRIP2;gene-MRGPRF;gene-EEF1AKMT1;gene-IFIH1;gene-RARS2;gene-FOSL1;gene-BCL3;gene…
cellular component	nucleoid	32	5	gene-POLDIP2;gene-VDAC1;gene-ATP5F1B;gene-LRPPRC;gene-VDAC2
cellular component	membrane	8129	1162	gene-ITPRIPL2;gene-B3GNT2;gene-TULP3;gene-CAVIN3;gene-CHCHD3;gene-RASAL1;gene-LSR;gene-LOC781494;gene-CAST;gene-CD300LG;gene-GPR1;gene-LOC619026;gene-CCDC62;gene-LIMS2;gene-DHRS3;gene-NDUFV3;gene-SNN;gene-ELOVL7;gene-NNT;gene-REEP2;gene-DLG2;gene-SMIM3;gene-C1GALT1;gene-APLNR;gene-MRAS;Bos_taurus_newGene_1864;gene-MARCKSL1;gene-LOC101904614;gene-SLC24A3;gene-FAM57A;gene-MGC139164;gene-PAQR9;gene-…
cellular component	cell junction	454	126	gene-CLDN5;gene-PAK1;gene-EZR;gene-OCLN;gene-DLC1;gene-PTPRM;gene-PRKCH;gene-GJA4;gene-CORO2B;gene-SHROOM4;gene-ARL2;gene-FLNB;gene-HPN;gene-DSP;gene-CTNND1;gene-PTPRJ;gene-SLC16A10;gene-VCL;gene-NPHP1;gene-CAV1;gene-MPP7;gene-XIRP1;gene-FSCN1;gene-CLDN1;gene-NECTIN3;gene-SMPX;gene-C1QTNF5;gene-PCDH1;gene-USP53;gene-SMAD7;gene-XIRP2;gene-ITGBL1;gene-FZD4;gene-LAT;gene-TEK;gene-ACTN2;gene-JAM2;gen…
cellular component	membrane-enclosed lumen	3037	379	gene-KDM6B;gene-AQP3;gene-EPPK1;gene-SLC8A1;gene-HIC2;gene-TEAD4;gene-SMAD3;gene-METTL22;gene-TONSL;gene-NEIL2;gene-OLA1;gene-UBC;gene-GTSE1;gene-ETFB;gene-ZNF385A;gene-NXF1;gene-TRPM4;gene-EEF1AKMT3;gene-FGF1;gene-PURB;gene-ZBED8;gene-SYNE1;gene-CHST2;gene-WARS2;gene-HAUS3;gene-COQ5;gene-VWA5A;gene-CBX7;gene-IKZF1;gene-ETFA;gene-TCF7L1;gene-CSPG4;gene-ANKS1A;gene-HIST2H2AA4;gene-DUSP6;gene-SMAGP…
cellular component	macromolecular complex	3867	501	gene-LCAT;gene-C7H19orf66;gene-GPR63;gene-RNASEH2B;gene-SNAPIN;gene-CCNE2;gene-ABTB1;gene-OSMR;gene-ATP5MC2;gene-SASH1;gene-ITGA5;gene-KNTC1;gene-ATP5PB;gene-ETS1;gene-EIF3E;gene-NDUFA8;gene-ITGA3;gene-GJA5;gene-MYH6;gene-AHR;gene-ANAPC4;gene-ABAT;gene-CACNB3;gene-GJC1;gene-NABP2;gene-CATSPERG;gene-BCL9L;gene-MCC;gene-BMP2;gene-AKAP6;gene-ITGB8;gene-BOLA-DRB3;gene-GATA6;gene-RET;gene-EAF1;gene-KA…
cellular component	organelle	8897	1287	gene-USB1;gene-MPP7;gene-TMBIM6;gene-COQ6;gene-FAAP100;gene-JTB;gene-GGT1;gene-ATP5F1B;gene-BTBD3;gene-NUSAP1;gene-ID2;gene-TCF15;gene-SCML2;gene-PPP1R15B;gene-PAK1;gene-ZBTB42;gene-HOXA10;gene-HIP1;gene-USE1;gene-GIT1;gene-DAPK3;gene-ATP6V1D;gene-SOX13;gene-LBR;gene-CROCC;gene-NR1H3;gene-RILP;gene-PRDM1;gene-ZNF366;gene-NDUFA9;gene-ECSIT;gene-THYN1;gene-SIRT6;gene-LPAR1;gene-PHYH;gene-RPS6KC1;ge…
cellular component	other organism	236	30	gene-ERG;gene-SCO1;gene-ELF3;gene-CCNB3;gene-KPNA5;gene-NR1H3;gene-LOC100139670;gene-RELA;gene-AQP1;gene-RARG;gene-FLI1;gene-CCND3;gene-MAFK;gene-MOV10;gene-RARB;gene-NR2F2;gene-CCNE2;gene-C7H19orf66;gene-HSF2;gene-RARA;gene-RAD23A;gene-PPARA;gene-NXF1;gene-PPARG;gene-CCND1;gene-MBD6;gene-ETS1;gene-ESRRG;gene-KPNA4;gene-NR4A2
cellular component	other organism part	236	30	gene-AQP1;gene-RARG;gene-RELA;gene-LOC100139670;gene-NR1H3;gene-MAFK;gene-CCND3;gene-FLI1;gene-SCO1;gene-ERG;gene-CCNB3;gene-KPNA5;gene-ELF3;gene-PPARG;gene-NXF1;gene-PPARA;gene-NR4A2;gene-ESRRG;gene-KPNA4;gene-MBD6;gene-ETS1;gene-CCND1;gene-CCNE2;gene-NR2F2;gene-RARB;gene-MOV10;gene-RAD23A;gene-HSF2;gene-RARA;gene-C7H19orf66
cellular component	extracellular region part	1048	147	gene-FREM1;gene-LOC616942;gene-TSKU;gene-MERTK;gene-TIMP3;gene-DUSP11;gene-GAS6;gene-FBLN1;gene-AQP1;gene-SFRP4;gene-LOX;gene-ITGA6;gene-AHNAK;gene-IGF2;gene-SLIT3;gene-ABI3BP;gene-CLIC1;gene-COL8A1;gene-LOC530102;gene-CCDC80;gene-JSP.1;gene-C11H2orf40;gene-LPL;gene-SPARCL1;gene-BMP6;gene-IGFBP5;gene-NCAPH2;gene-DKK2;gene-CCL16;gene-CFD;gene-APC2;gene-HYAL1;gene-MTCL1;gene-LGALS1;gene-ADAMTSL5;ge…
cellular component	organelle part	5728	762	gene-BHLHE40;gene-ESYT1;gene-ATOH8;gene-DCLRE1B;gene-PALM;gene-COX7A1;gene-ZYX;gene-IGBP1;gene-JPT1;gene-AHNAK;gene-BARX2;gene-S1PR1;gene-BANP;gene-NDUFAF3;gene-B3GAT1;gene-ATAT1;gene-LRRC32;gene-ARHGEF10;gene-SHANK3;gene-PICALM;gene-TIMM23;gene-CWC15;gene-ACD;gene-TNNT1;gene-GALNT18;gene-CDH5;gene-COLGALT1;gene-NR2F2;gene-LRPPRC;gene-HDGFL3;Bos_taurus_newGene_283;gene-ATP5MD;gene-MYH14;gene-NEDD…
cellular component	membrane part	6886	926	gene-GNG11;gene-ATP5F1E;gene-SESTD1;gene-CNTFR;gene-LOC788175;gene-THBD;gene-CLDN5;gene-BCL10;gene-HCRTR1;gene-SPAAR;gene-SYT15;gene-PLD1;gene-TMC8;gene-TMEM178A;gene-SLC12A2;gene-CNNM2;gene-SHROOM4;gene-IMMT;gene-BACE1;gene-ABCG1;gene-HPGD;gene-RAMP2;gene-CD151;gene-TAP1;gene-TMEM134;gene-RETREG3;gene-KRTCAP3;gene-MME;gene-TMEM88;Bos_taurus_newGene_2976;gene-ADCY5;gene-SMAD7;gene-PCDH1;gene-TMEM…
cellular component	synapse part	434	70	gene-CHRNA1;gene-LIN7C;gene-PLEKHG5;gene-ITGB1;gene-PPFIA3;gene-UTRN;gene-GIT1;gene-TSPOAP1;gene-HSPB1;gene-PLCB4;gene-CNKSR2;gene-GABBR1;gene-SORCS3;gene-ITPR1;gene-SEMA4C;gene-STX3;gene-BACE1;gene-GIPC1;gene-RGS7BP;gene-RPL12;gene-CALY;gene-PRKACA;gene-CAMK2N1;gene-APBA1;gene-MME;gene-HIP1;gene-TANC1;gene-CTBP2;gene-SYNJ2;gene-ARHGEF2;gene-ADGRB1;gene-SYT4;gene-MAP2;gene-SYT2;gene-SYNE1;gene-KC…
cellular component	cell part	12894	1744	gene-RIPK3;gene-PTGDR2;gene-HOXA10;gene-ZBTB42;gene-PAK1;gene-PTPRM;gene-HIP1;gene-TCF15;gene-IQGAP2;gene-ID2;gene-NUSAP1;gene-PPP1R15B;gene-SCML2;gene-ATP5F1B;gene-MOB3A;gene-GGT1;gene-CALHM5;gene-BTBD3;gene-COQ6;gene-MPP7;gene-TMBIM6;gene-USB1;gene-CLDN1;gene-JTB;gene-KCNK12;gene-FAAP100;gene-GABBR1;gene-PHYH;gene-LPAR1;gene-SIRT6;gene-THYN1;gene-TBCB;gene-PTPN12;gene-AVPR2;gene-MFSD12;gene-PLI…
cellular component	synapse	641	105	gene-FXYD6;gene-SRGAP2;gene-KIRREL3;gene-DLG2;gene-PLCB3;gene-CAMK2A;gene-SLC8A1;gene-NEDD4;gene-APOE;gene-GJC1;gene-CHRNG;gene-CAP2;gene-MICAL1;gene-KIF1B;gene-CYFIP1;gene-ADORA2A;gene-UNC13B;gene-PACSIN2;gene-ACTC1;gene-FAM107A;gene-RAPSN;gene-GRIA3;gene-SLC29A1;gene-GPER1;gene-SPART;gene-SNAPIN;gene-PTPRA;gene-CORO1A;gene-SLC16A1;gene-SEMA3F;gene-CPEB1;gene-GNAI2;gene-CACNA1G;gene-RAC1;gene-FZ…
cellular component	supramolecular complex	546	100	gene-MYOZ2;gene-MYOM3;gene-EPPK1;gene-LRPPRC;gene-LZTS2;gene-CRYAB;gene-MAP3K11;gene-NES;gene-MYH7B;gene-GPER1;gene-TUBA4A;gene-COL1A2;gene-LDLRAP1;gene-GTSE1;gene-KIF6;gene-GAS8;gene-KIF25;gene-CORO1A;gene-FHL2;gene-LMOD1;gene-KNTC1;gene-ACTC1;gene-SPECC1L;gene-CFL2;gene-MYH1;gene-AHNAK;gene-SYNE1;gene-PGM5;gene-BAG3;gene-DES;gene-CKAP2;gene-SCO1;gene-DYNC1LI1;gene-MAP2;gene-CLASP2;gene-ACTN1;ge…
molecular function	transcription factor activity, protein binding	328	57	gene-FHL5;gene-WTIP;gene-KLF7;gene-DNAJB1;gene-SKI;gene-GTF2A2;gene-BHLHE40;gene-ELOVL1;gene-PRDM16;gene-ACTN1;gene-PARP10;gene-C1QBP;gene-TAF12;gene-MTA2;gene-MAML3;gene-KAT2B;gene-RUNX1T1;gene-HEY1;gene-ACTN2;gene-CBFA2T3;gene-SUB1;gene-TGFB1I1;gene-ZNF366;gene-URI1;gene-SS18;gene-CCDC62;gene-FAM129B;gene-ID1;gene-HEYL;gene-ELF3;gene-HOMEZ;gene-LMCD1;gene-ID3;gene-GATA3;gene-LDB2;gene-ERF;gene-…
molecular function	nucleic acid binding transcription factor activity	956	139	gene-HOXA3;gene-HOXD9;gene-TBX2;gene-EMX2;gene-BOLA3;gene-CREB3L1;gene-ESRRG;gene-ZNF623;gene-HOXC9;gene-ZC3H8;gene-BOLA1;gene-HIC1;gene-RARA;gene-DACH1;gene-SOX17;gene-ELK3;gene-TBX1;gene-ARID3B;gene-HHEX;gene-FOXF1;gene-PROX1;gene-HOMEZ;gene-HEYL;gene-HIF3A;gene-LOC618409;gene-HOXA7;gene-ZNF275;gene-NR2F2;gene-HSF2;gene-PRDM16;gene-ZIC1;gene-FOSB;gene-BHLHE40;gene-ATOH8;gene-SNAI1;gene-ZIC4;gen…
molecular function	catalytic activity	5349	831	gene-CBS;gene-AK4;gene-TUBA4A;gene-GPX8;gene-ACTC1;gene-FAM46B;gene-ECHDC2;gene-HDAC2;gene-ECHS1;gene-INPP5D;gene-ALAS1;gene-SCCPDH;gene-PGGT1B;gene-LARGE1;gene-MUT;gene-UCK2;gene-ACSS1;gene-TPSB2;gene-SUCLG1;gene-PIK3C2A;gene-ITPK1;gene-ABHD2;gene-TMTC1;gene-PLCB3;gene-JAK3;gene-LPL;gene-RAB8A;gene-CAMK2B;gene-SLC27A3;gene-AIFM1;gene-CDC42BPA;gene-HINT2;gene-TIE1;gene-AMACR;gene-NTPCR;gene-GDA;g…
molecular function	signal transducer activity	2179	163	gene-GABRA3;gene-ESRRG;gene-LOC101907642;gene-SSTR1-2;gene-GPR157;gene-NOTCH4;gene-NOTCH3;gene-RGMA;gene-FAS;gene-FCER1G;gene-GPER1;gene-RARA;gene-GRIA3;gene-CYSLTR1;gene-APLNR;gene-IL15RA;gene-ACVRL1;gene-CD3E;gene-CD74;gene-TLR5;gene-ABHD2;gene-ROS1;gene-ITGB6;gene-S1PR3;gene-IL27RA;gene-TBXA2R;gene-LRRK2;gene-EPHB4;gene-S1PR1;gene-GPR1;gene-ADGRL3;gene-ITGB7;gene-LOC619026;gene-MERTK;gene-TIE1…
molecular function	structural molecule activity	523	57	gene-HOMER2;gene-CLDN1;gene-MRPS5;gene-HSPB6;gene-CRYAB;gene-COL1A1;gene-RPL12;gene-NPHP1;gene-VCL;gene-DSP;gene-FBN1;gene-TPM4;gene-TLN1;gene-LOC101903572;Bos_taurus_newGene_5843;gene-SH3RF1;gene-SPTBN1;gene-MRPL1;gene-MRPL57;gene-ANKRD2;gene-NEXN;gene-PXDN;gene-COL1A2;gene-LDLRAP1;gene-TUBA4A;gene-CLDN5;gene-CTBP2;gene-COL8A1;gene-LOC100299845;gene-MRPL24;gene-MRPS6;gene-COL27A1;gene-MRPL2;gene…
molecular function	transporter activity	1142	178	gene-ANO6;gene-TRPM1;gene-MFSD12;gene-KPNA4;gene-COX8A;gene-TMEM37;gene-SLC16A7;gene-ATP5F1C;gene-LOC101902937;gene-SLC1A4;gene-PLSCR2;gene-KCNAB1;gene-TPCN2;gene-TMEM184A;gene-TAP2;gene-PITPNM2;gene-SLC38A1;gene-CLCN2;gene-SLC39A13;gene-ATP5PD;gene-KCNQ5;gene-MB;gene-ATP6V1D;gene-TSPOAP1;gene-TTYH3;gene-VDAC2;gene-ATP1B2;gene-ANXA9;gene-TRPC6;gene-NIPAL4;gene-TMEM63B;gene-CNGA3;gene-ABCB9;gene-A…
molecular function	binding	10552	1611	gene-ADCY3;gene-HIST1H2AK;gene-PRRX2;gene-TUBB6;gene-TESC;gene-MNS1;gene-PRKAR1B;gene-PCSK6;gene-FABP3;gene-PDE1C;gene-CHD5;gene-B2M;gene-PHETA2;Bos_taurus_newGene_6416;gene-NOSTRIN;gene-STARD8;gene-BTBD1;gene-ZNF24;gene-REPS2;gene-TBC1D9;gene-PLEKHH2;gene-GIMAP7-4;gene-EMP2;gene-CA4;gene-LOC101902435;gene-SRI;gene-RBM20;gene-TRIM55;gene-SIK3;gene-SEMA6B;gene-RRP8;gene-AMER1;gene-TCF7L2;gene-ABLI…
molecular function	electron carrier activity	55	22	gene-ETFDH;gene-NDUFA12;gene-CYC1;gene-COX4I2;gene-COX4I1;gene-COX5B;gene-FDX1;gene-GLRX3;gene-COX7A1;gene-COX8B;gene-COX7C;gene-STEAP4;gene-MGC148714;gene-SDHB;gene-XDH;gene-CYBA;gene-ETFA;gene-COX8A;gene-NQO2;gene-SH3BGRL3;gene-LOC101902937;gene-ETFB
molecular function	morphogen activity	3	0	--
molecular function	antioxidant activity	59	13	gene-CCS;gene-SRXN1;gene-TP53INP1;gene-GSTK1;gene-APOE;Bos_taurus_newGene_2976;gene-CAT;gene-LOC785216;gene-PXDN;gene-PRDX1;gene-CLIC2;gene-GPX8;gene-MGST3
molecular function	metallochaperone activity	4	0	--
molecular function	protein tag	5	0	--
molecular function	chemoattractant activity	15	2	gene-BMP4;gene-VEGFA
molecular function	translation regulator activity	27	2	gene-CYFIP1;gene-CPEB1
molecular function	chemorepellent activity	13	2	gene-SEMA3G;gene-SEMA3F
molecular function	nutrient reservoir activity	1	0	--
molecular function	molecular transducer activity	2211	156	gene-NOTCH4;gene-NOTCH3;gene-FAS;gene-FCER1G;gene-RGMA;gene-GABRA3;gene-LOC101907642;gene-SSTR1-2;gene-GPR157;gene-ESRRG;gene-CYSLTR1;gene-GPER1;gene-GRIA3;gene-RARA;gene-CD3E;gene-CD74;gene-ACVRL1;gene-IL15RA;gene-APLNR;gene-ABHD2;gene-ROS1;gene-TLR5;gene-SSC4D;gene-TBXA2R;gene-S1PR3;gene-IL27RA;gene-ITGB6;gene-LOC619026;gene-ADGRL3;gene-ITGB7;gene-MERTK;gene-S1PR1;gene-EPHB4;gene-GPR1;gene-TIE1…
molecular function	molecular function regulator	957	184	gene-ACTN2;gene-PRKAR1B;gene-A2M;gene-TRIB2;gene-TESC;gene-DKK1;gene-DENND2A;gene-ARHGAP29;gene-RGS5;gene-ARHGEF17;gene-FXYD1;gene-STX8;gene-GPNMB;gene-PRKCE;gene-ASAP1;gene-ITPR1;gene-CRIM1;gene-RASGRF2;gene-TBC1D9;gene-ECT2;gene-DOCK11;gene-DOCK6;gene-CIB1;gene-PLEKHG5;gene-PIK3R6;gene-GRPEL2;gene-DNAJB4;gene-RAP1GDS1;gene-VAV3;gene-ARHGAP23;gene-SGSM2;gene-RIN3;gene-ARPP19;gene-DLC1;gene-BCAR3…
biological process	reproduction	786	94	gene-JAM2;gene-CYP26B1;gene-NOTCH1;gene-NCAPH2;gene-CPT1B;gene-FOSL1;gene-HEY1;gene-ADCY3;gene-PAFAH1B3;gene-TDRP;gene-FZD4;gene-MNS1;gene-PCSK4;gene-CBX2;gene-TNC;gene-INSR;gene-ADGRG1;gene-HSPB1;gene-PHB2;gene-VDAC2;gene-EMP2;gene-RARG;gene-TMEM184A;gene-CIB1;gene-ITGB1;gene-SPA17;gene-MEA1;gene-LFNG;gene-VASH1;gene-TOP2A;gene-INHBB;gene-ARID5B;gene-TPPP3;gene-BMP7;gene-H3F3B;gene-DZIP1;gene-TH…
biological process	cell killing	43	3	gene-CEBPG;gene-EMP2;gene-CORO1A
biological process	immune system process	1260	221	gene-WASF2;gene-ACTN1;gene-NLRC5;gene-IPO7;gene-ADA;gene-GRAP;gene-CCND3;gene-IKZF1;gene-IL17RA;gene-GCNT1;gene-IRF8;gene-HERC6;gene-SERINC3;gene-PRG4;gene-TRIM35;gene-GPAM;gene-FLT1;gene-ANXA3;gene-ADAR;gene-ITGA1;gene-GAB3;gene-JAG1;gene-BMP4;gene-IRF3;gene-MSN;gene-RET;gene-LOC618733;gene-NBEAL2;gene-TGFB1;gene-BATF2;gene-BOLA-DRB3;gene-SMAD3;gene-SHB;gene-KIRREL3;Bos_taurus_newGene_5060;gene-…
biological process	behavior	358	55	gene-TCF15;gene-ADORA2A;gene-BBS2;gene-GPR157;gene-ID2;gene-FGF12;gene-ZNF385A;gene-HOXD9;gene-TANC1;gene-CDH23;gene-HCRTR1;gene-PLK2;gene-SLC16A1;gene-CNTFR;Bos_taurus_newGene_5731;gene-PREX2;gene-VWA1;gene-KIRREL3;gene-HOMER2;gene-MEIS1;gene-SDK1;gene-FZD9;gene-MME;gene-DDO;gene-DACH1;gene-LOC783680;gene-ABAT;gene-NPHP1;gene-ALDH1A3;gene-APOE;gene-LRRK2;gene-B2M;gene-PRKCE;gene-NR4A2;gene-SORCS…
biological process	metabolic process	6749	957	gene-PRKAR2A;gene-C7H5orf63;gene-UBE2QL1;gene-TOP2A;gene-CTIF;gene-HPN;gene-CDK6;gene-PLK2;gene-IRF1;gene-DGCR8;gene-UQCRH;gene-ANAPC7;gene-FKBP7;gene-RAMP1;gene-SIRT3;gene-GCK;gene-ADAMTS4;gene-DDO;gene-SDS;gene-FDX1;gene-MGAT5;gene-MEIS1;gene-MSH2;gene-SPTLC2;gene-C8H9orf3;gene-MGST3;gene-CLP1;gene-IMPA2;gene-PTPRU;gene-CSNK1E;gene-AOC3;gene-UBE2E2;gene-C2;gene-INPP4B;gene-RIOK3;gene-LOC515697;…
biological process	cellular process	11869	1689	gene-EN1;gene-CHRNA1;gene-CMTR2;gene-IFNAR2;gene-DOCK11;gene-BMX;gene-ADGRL4;gene-BCL3;gene-FOSL1;gene-PINK1;gene-C19H17orf113;gene-COPRS;gene-VASP;gene-EEF1G;gene-ITPR1;gene-TRAF5;gene-PRKCE;gene-FCHSD2;gene-TIPARP;gene-IFIH1;gene-EEF1AKMT1;gene-RARS2;gene-SYNC;gene-CYP1A1;gene-FSCN1;gene-STRIP2;gene-MRGPRF;gene-STX2;gene-NAIF1;gene-PEA15;gene-HK1;gene-RNASET2;gene-NFKBID;gene-SDHB;gene-SH2B3;ge…
biological process	reproductive process	785	94	gene-RSPO3;gene-BBS2;gene-PTGDR;gene-SLIT3;gene-HOXD9;gene-JAG2;gene-RARA;gene-KITLG;gene-CBS;gene-NOS3;gene-CLIC4;gene-CCNE2;gene-SYCE1L;gene-DACH1;gene-TGFB1;gene-GATA6;gene-KDM1B;gene-CD46;gene-SOX17;gene-ROS1;gene-ABHD2;gene-IGFBP5;gene-BMP6;gene-NRK;gene-MMP2;gene-GMCL1;gene-PCDH12;gene-MERTK;Bos_taurus_newGene_2334;gene-FANCC;gene-NR2F2;gene-TAF4;gene-BMP4;gene-PYGO2;gene-RXFP2;gene-SNAI1;g…
biological process	biological adhesion	518	105	gene-ITGB6;gene-ITGA3;gene-TLN1;gene-PTPRF;gene-FOXF1;gene-CERCAM;gene-KIRREL3;gene-ITGB8;gene-NEDD9;gene-KITLG;gene-CTNNA3;gene-MOG;gene-CDH23;gene-CORO1A;gene-CDH11;gene-RHOB;gene-ITGA5;gene-IGFBP7;gene-PARVA;gene-MYOT;gene-BLOC1S4;gene-PCDH7;gene-THBS3;gene-AFDN;gene-GCNT1;gene-ITGA11;gene-CYP1B1;gene-STK10;gene-VCAN;gene-ESAM;gene-GAS6;gene-TNFAIP6;gene-ZYX;gene-RAC1;gene-ITGA6;gene-ACTN1;gen…
biological process	signaling	4252	618	gene-SIGIRR;gene-NEDD9;gene-MAP3K11;gene-EFNA5;gene-BCL9L;gene-SHB;gene-GJC1;gene-NRK;gene-ITGA3;gene-AHR;gene-PLXNA2;gene-LOC112441484;gene-PDE2A;gene-OSMR;gene-NSG1;gene-SEMA3C;gene-GPR63;gene-FAM13B;gene-GRAP;gene-MAPK11;gene-FZD3;gene-GRASP;gene-GRK6;gene-CDKN1A;gene-CCND3;gene-RERG;gene-GRK2;gene-TEC;gene-NRARP;gene-EDNRB;gene-CALY;gene-PDPN;gene-PPP3CC;gene-MLXIPL;gene-RASSF8;gene-DSP;gene-…
biological process	multicellular organismal process	4964	632	gene-PTPRM;gene-RIPK3;gene-ZBTB42;gene-HOXA9;gene-PAK1;gene-TRPV2;gene-TCF15;gene-SORL1;gene-ID2;gene-ID3;gene-ALDH1A3;gene-BMPER;gene-BTBD3;gene-L1CAM;gene-ATP5F1B;gene-ID4;gene-NPHP1;gene-GGT1;gene-LOC112445030;gene-GAB2;gene-CLDN1;gene-MYD88;gene-AVPR2;gene-AKAP11;gene-HYAL2;gene-COL6A3;gene-LPAR1;gene-BARX1;gene-TXNIP;gene-ANGPT2;gene-EBF4;gene-AKNA;gene-ROM1;gene-LBR;gene-CROCC;gene-MB;gene-…
biological process	developmental process	3296	591	gene-HECW2;gene-CAV2;gene-CCND1;gene-SELENON;gene-PIR;gene-PLXDC1;gene-NOTCH3;gene-RGMA;gene-NEDD4;gene-ATP8B1;gene-PTCD2;gene-HDGFL3;gene-PAPPA2;gene-SOX17;gene-PICALM;gene-SHANK3;gene-TGFB1I1;gene-NR2F2;gene-CDH5;gene-EPHB4;gene-S1PR1;gene-C10H15orf41;gene-ADAMTS6;gene-ATAT1;gene-BAG5;gene-HEYL;gene-ARHGEF10;gene-RXFP2;gene-ATOH8;gene-PALM;gene-ITGA6;gene-MYBPHL;gene-BCL10;gene-WWTR1;gene-MYO7B…
biological process	growth	270	43	gene-IFRD1;gene-LZTS2;gene-CD9;gene-FZD9;gene-TGFB1;gene-SMAD3;gene-VCL;gene-SELENON;gene-TBX2;gene-LARGE1;gene-CYFIP1;gene-RFTN1;gene-SLIT3;gene-ARID5B;gene-H3F3B;gene-THBS3;gene-RARA;gene-NINJ1;gene-SEMA3F;gene-SEMA5A;gene-RARB;gene-WWTR1;gene-CLIC4;gene-PTK7;gene-HEG1;gene-RARG;gene-KLF2;gene-ITGB1;gene-SEMA5B;gene-PALB2;gene-FGF1;gene-EN1;gene-MUSTN1;gene-IGF2;gene-NOTCH1;gene-S1PR1;gene-HOXA…
biological process	locomotion	749	148	gene-GAS6;gene-B3GNT2;gene-PTK7;gene-CXCL14;gene-ITGA6;gene-LOX;gene-ADGRA2;gene-NTRK2;gene-ITGA11;gene-SNAI1;gene-PLEKHO1;gene-AIMP1;gene-PODXL;gene-LRRK2;gene-EPHB4;gene-S1PR1;gene-F11R;gene-PLCG1;gene-ITGB7;gene-ARPC5;gene-TNFAIP3;gene-MERTK;gene-SHANK3;gene-CORO7;gene-TIAM1;gene-NR2F2;gene-SOX17;gene-PIK3C2A;gene-PROX1;gene-BBS2;gene-EMX2;gene-SLIT3;gene-DAB2IP;gene-NAV1;gene-RHOBTB3;gene-SEM…
biological process	single-organism process	10192	1554	gene-KCNC4;gene-MYADM;gene-SERINC3;gene-SCFD2;gene-CRLF1;gene-MUSTN1;gene-SPATA20;gene-STK10;gene-VAT1;gene-WASF2;gene-CDC42BPB;gene-RAC1;gene-WARS;gene-KCNA5;gene-JAG1;gene-BMP4;gene-ERRFI1;gene-ARHGAP39;gene-MSRB2;gene-ABCB7;gene-ADRB2;gene-SLC8A1;gene-EPPK1;gene-AMPD3;gene-STARD13;gene-AOC1;gene-NEIL2;gene-AKT3;gene-IL2RG;gene-RASL11B;gene-CDH23;gene-PITX1;gene-MOV10;gene-ADORA2A;gene-SH2D3C;g…
biological process	rhythmic process	141	19	gene-NFIL3;gene-NTRK2;gene-ID4;gene-LFNG;gene-PROX1;gene-ID3;gene-HEBP1;gene-BHLHE40;gene-CAVIN3;gene-FZD4;gene-TAF4;gene-NOS3;gene-GPR157;gene-ID2;gene-SLIT3;gene-NDUFA9;gene-PPARG;gene-ID1;gene-PPARA
biological process	response to stimulus	6203	896	gene-MAP4K3;gene-GCH1;gene-GNAS;gene-CARD10;gene-FERMT1;gene-RFTN1;gene-TRAF3IP2;gene-EPHA2;gene-ANKRD2;gene-IFI44L;Bos_taurus_newGene_6262;gene-RYR3;gene-LAPTM5;gene-DZIP1;gene-FAM162A;gene-PRKCH;gene-PLCG2;gene-RARB;gene-PDGFRA;gene-MALT1;gene-ERBB4;gene-ATR;gene-BOLA-DMA;gene-FANCD2;gene-ARHGEF28;gene-TNFRSF1A;gene-LYN;gene-SERPINB9;gene-LRRK1;gene-BOLA-DRA;gene-LOC104969184;gene-APC2;gene-STA…
biological process	localization	3681	592	gene-NEDD4;gene-SSC4D;gene-ATP8B1;gene-KCNS3;gene-ATP8B2;gene-FXYD6;gene-SLCO2B1;gene-CAVIN1;gene-SOX17;gene-ATP5PO;gene-SLC29A1;gene-IMMP2L;gene-CCND1;gene-CAV2;gene-KIF1B;gene-SLC22A4;gene-CCS;gene-CLIC2;gene-PMAIP1;gene-TBC1D1;gene-SLC12A9;gene-ESYT1;gene-SLC25A26;gene-COX7A1;gene-PALM;gene-ITGA6;gene-TIMM23;gene-PICALM;gene-SHANK3;gene-CORO7;gene-SH3GL1;gene-CLCNKA;gene-NR2F2;gene-CDH5;gene-E…
biological process	multi-organism process	1231	168	gene-DZIP1;gene-THBD;gene-SYCP3;gene-BCL10;gene-CNTFR;gene-LOC112443502;gene-FUCA2;gene-PLCG2;gene-GCH1;gene-TICAM2;gene-IFI44L;gene-HPGD;gene-SMAD6;gene-LYN;gene-SERPINB9;gene-CAV1;gene-GATA3;gene-STX2;gene-CD9;gene-MALT1;gene-LOC783680;gene-PRKACA;gene-FANCD2;gene-IFIH1;gene-RELA;gene-ZC3H12A;gene-FOSL1;gene-BCL3;gene-PAFAH1B3;gene-ADCY3;gene-INSR;gene-RARRES2;gene-CMPK2;gene-MNS1;gene-PRKCE;ge…
biological process	biological regulation	10142	1473	gene-ZNFX1;gene-HS1BP3;Bos_taurus_newGene_5060;gene-SDK1;gene-SMAD3;gene-TGFB1;gene-KITLG;gene-RASGRP2;gene-ING2;gene-UBC;gene-ARHGEF15;gene-MX1;gene-SEMA3F;gene-CRLF3;gene-CHRNG;gene-IGFBP7;gene-RHOC;gene-DENND5A;gene-LMOD1;gene-TRPM4;gene-ZNF385A;gene-ARHGAP1;gene-OMD;gene-DISC1;gene-CEP250;gene-UFSP2;gene-SYNE1;gene-SYT4;gene-FNTA;gene-GPIHBP1;gene-PFDN2;gene-NLRX1;gene-ATP5F1A;gene-IKZF1;gene…
biological process	cellular component organization or biogenesis	3573	550	gene-MSRB2;gene-SEPT11;gene-KCNA5;gene-CEP162;gene-CSPG4;gene-HIST2H2AA4;gene-WASF2;gene-CDC42BPB;gene-ACTN1;gene-HAUS3;gene-RAC1;gene-CYP1B1;gene-LOC112445177;gene-MYADM;gene-KCNC4;gene-KLF7;gene-CAV3;gene-MICAL2;gene-MICAL1;gene-IFT81;gene-DPYSL3;gene-CDH23;gene-LOC101901895;gene-TMEM165;gene-NBEAL2;gene-SRGAP2;gene-BBS7;gene-KDM6B;gene-PTPRF;gene-EPPK1;gene-SIPA1L1;gene-NOTCH1;gene-PHGDH;gene-…
biological process	cell aggregation	15	1	gene-CTGF
biological process	detoxification	70	15	gene-TP53INP1;gene-GSTK1;gene-SRXN1;gene-CCS;gene-PXDN;gene-LOC785216;gene-MGST3;gene-CLIC2;gene-FANCC;gene-GPX8;gene-PRDX1;Bos_taurus_newGene_2976;gene-APOE;gene-NOS3;gene-CAT
biological process	presynaptic process involved in chemical synaptic transmission	53	10	gene-STX3;gene-SNAPIN;gene-LIN7C;gene-SYN2;gene-SYT4;gene-SYT2;gene-CTBP2;gene-CACNA1D;gene-PPFIA3;gene-SYT7
