# Supplementary material for: Integrated multi-omics analysis reveals variation in intramuscular fat among muscle locations of Qinchuan cattle
Source: BMC Genomics. 2023 Jul 1;24:367. doi: 10.1186/s12864-023-09452-9 (PMC10314489; doi:10.1186/s12864-023-09452-9)
Supplement: Supplementary file 2 — Additional file 2. [file 12864_2023_9452_MOESM2_ESM.zip › Supplementary2/Table S8. Output of KEGG enrichment analysis on DEGs for S and L.xlsx]

## Sheet: Sheet1
Table S8. Output of KEGG enrichment analysis on DEGs for S and L
KEGG_A_class	KEGG_B_class	ID	Pathway	GeneRatio	BgRatio	enrich_factor	pvalue	qvalue	geneID	gene_number	Contained
Metabolism	Energy metabolism	ko00190	Oxidative phosphorylation	0.0393	0.0132	2.98	1.7628e-15	3.72972e-13	gene-ATP5F1A;gene-ATP5F1B;gene-ATP5F1C;gene-ATP5F1E;gene-ATP5MC1;gene-ATP5MC2;gene-ATP5ME;gene-ATP5MF;gene-ATP5MG;gene-ATP5PB;gene-ATP5PD;gene-ATP5PF;gene-ATP5PO;gene-ATP6V1C2;gene-ATP6V1D;gene-COX4I1;gene-COX4I2;gene-COX5B;gene-COX6B1;gene-COX7A1;gene-COX7C;gene-COX8A;gene-COX8B;gene-CRLF3;gene-CYC1;gene-LOC101902937;gene-MGC148714;gene-NDUFA11;gene-NDUFA12;gene-NDUFA3;gene-NDUFA4L2;gene-NDUFA5;…	57	up&down
Organismal Systems	Environmental adaptation	ko04714	Thermogenesis	0.053	0.0219	2.43	1.44304e-14	1.52658e-12	gene-ADCY2;gene-ADCY3;gene-ADCY4;gene-ADCY5;gene-ADCY6;gene-ATP5F1A;gene-ATP5F1B;gene-ATP5F1C;gene-ATP5F1E;gene-ATP5MC1;gene-ATP5MC2;gene-ATP5ME;gene-ATP5MF;gene-ATP5MG;gene-ATP5PB;gene-ATP5PD;gene-ATP5PF;gene-ATP5PO;gene-COA6;gene-COX4I1;gene-COX4I2;gene-COX5B;gene-COX6B1;gene-COX7A1;gene-COX7C;gene-COX8A;gene-COX8B;gene-CPT1A;gene-CPT1B;gene-CPT2;gene-CREB3;gene-CREB3L1;gene-CREB5;gene-CYC1;gen…	77	up&down
Human Diseases	Neurodegenerative disease	ko05012	Parkinson disease	0.0558	0.0245	2.28	1.51862e-13	1.07103e-11	gene-ADCY5;gene-ADORA2A;gene-ATP5F1A;gene-ATP5F1B;gene-ATP5F1C;gene-ATP5F1E;gene-ATP5MC1;gene-ATP5MC2;gene-ATP5PB;gene-ATP5PD;gene-ATP5PF;gene-ATP5PO;gene-BCL2L1;gene-CALM1;gene-CAMK2A;gene-CAMK2B;gene-CASP9;gene-COX4I1;gene-COX4I2;gene-COX5B;gene-COX6B1;gene-COX7A1;gene-COX7C;gene-COX8A;gene-COX8B;gene-CYC1;gene-GNAI2;gene-GNAI3;gene-GNAS;gene-ITPR1;gene-ITPR3;gene-LOC101902937;gene-LOC112443216…	81	up&down
Cellular Processes	Cellular community - eukaryotes	ko04510	Focal adhesion	0.0517	0.0222	2.32	4.0166e-13	1.54913e-11	gene-ACTB;gene-ACTG1;gene-ACTN1;gene-ACTN4;gene-AKT3;gene-BCAR1;gene-CAV1;gene-CAV2;gene-CAV3;gene-CCDC136;gene-CCDC71;gene-CCND1;gene-CCND3;gene-COL1A1;gene-COL1A2;gene-COL6A3;gene-DIAPH1;gene-FLNA;gene-FLNB;gene-FLNC;gene-FLT1;gene-FN1;gene-GRAP;gene-ITGA1;gene-ITGA11;gene-ITGA3;gene-ITGA5;gene-ITGA6;gene-ITGB1;gene-ITGB6;gene-ITGB7;gene-ITGB8;gene-ITGBL1;gene-KDR;gene-LAMA5;gene-LENG9;gene-LOC…	75	up&down
Environmental Information Processing	Signal transduction	ko04022	cGMP-PKG signaling pathway	0.042	0.0163	2.58	4.15344e-13	1.54913e-11	gene-ADCY2;gene-ADCY3;gene-ADCY4;gene-ADCY5;gene-ADCY6;gene-ADRA1D;gene-ADRA2B;gene-ADRA2C;gene-ADRB2;gene-AKT3;gene-ATP1A2;gene-ATP1B2;gene-ATP2A2;gene-ATP2A3;gene-ATP2B4;gene-CACNA1C;gene-CACNA1D;gene-CALM1;gene-CREB3;gene-CREB3L1;gene-CREB5;gene-EDNRA;gene-EDNRB;gene-GNA11;gene-GNA12;gene-GNA13;gene-GNAI2;gene-GNAI3;gene-GUCY1A1;gene-GUCY1B1;gene-INSR;gene-ITPR1;gene-ITPR3;gene-KCNJ8;gene-KCNM…	61	up&down
Human Diseases	Neurodegenerative disease	ko05020	Prion disease	0.0579	0.0263	2.2	4.39306e-13	1.54913e-11	gene-ATP5F1A;gene-ATP5F1B;gene-ATP5F1C;gene-ATP5F1E;gene-ATP5MC1;gene-ATP5MC2;gene-ATP5PB;gene-ATP5PD;gene-ATP5PF;gene-ATP5PO;gene-CACNA1C;gene-CACNA1D;gene-CASP9;gene-CAV1;gene-CAV2;gene-CAV3;gene-COX4I1;gene-COX4I2;gene-COX5B;gene-COX6B1;gene-COX7A1;gene-COX7C;gene-COX8A;gene-COX8B;gene-CREB3;gene-CREB3L1;gene-CREB5;gene-CYBA;gene-CYC1;gene-HSPA1A;gene-HSPA6;gene-ITPR1;gene-ITPR3;gene-LOC101902…	84	up&down
Cellular Processes	Cell motility	ko04810	Regulation of actin cytoskeleton	0.0517	0.0231	2.24	3.28251e-12	9.92158e-11	gene-ACTB;gene-ACTG1;gene-ACTN1;gene-ACTN4;gene-APC2;gene-ARAF;gene-ARHGEF1;gene-ARHGEF7;gene-ARPC1B;gene-ARPC5;gene-BCAR1;gene-CFL1;gene-CFL2;gene-CXCL12;gene-CYFIP1;gene-DIAPH1;gene-EZR;gene-FGF1;gene-FGFR3;gene-FGFR4;gene-FGFRL1;gene-FN1;gene-GIT1;gene-GNA12;gene-GNA13;gene-IQGAP1;gene-IQGAP2;gene-ITGA1;gene-ITGA11;gene-ITGA3;gene-ITGA5;gene-ITGA6;gene-ITGB1;gene-ITGB6;gene-ITGB7;gene-ITGB8;ge…	75	up&down
Organismal Systems	Circulatory system	ko04260	Cardiac muscle contraction	0.0269	0.0096	2.79	4.75586e-10	1.22646e-08	gene-ACTC1;gene-ATP1A2;gene-ATP1B2;gene-ATP2A2;gene-ATP2A3;gene-CACNA1C;gene-CACNA1D;gene-CACNA2D2;gene-CACNA2D3;gene-CACNB3;gene-CASQ2;gene-COX4I1;gene-COX4I2;gene-COX5B;gene-COX6B1;gene-COX7A1;gene-COX7C;gene-COX8A;gene-COX8B;gene-CYC1;gene-LOC101902937;gene-LOC104970173;gene-MGC148714;gene-MYH6;gene-MYH7;gene-MYL2;gene-MYL3;gene-SLC8A1;gene-TMEM115;gene-TNNC1;gene-TPM2;gene-TPM3;gene-TPM4;gene…	39	up&down
Human Diseases	Cancer: overview	ko05200	Pathways in cancer	0.0916	0.0549	1.67	5.21702e-10	1.22646e-08	Bos_taurus_newGene_5060;gene-ADCY2;gene-ADCY3;gene-ADCY4;gene-ADCY5;gene-ADCY6;gene-AKT3;gene-APC2;gene-ARAF;gene-ARHGEF1;gene-BCL2L1;gene-BMP2;gene-BMP4;gene-CALM1;gene-CAMK2A;gene-CAMK2B;gene-CASP7;gene-CASP9;gene-CCND1;gene-CCND3;gene-CCNE2;gene-CDK6;gene-CDKN1A;gene-CKS1B;gene-CRLF1;gene-CTBP2;gene-CTNNA3;gene-CXCL12;gene-DAPK3;gene-DDB2;gene-DLL1;gene-DLL4;gene-DVL2;gene-EDNRA;gene-EDNRB;gen…	133	up&down
Human Diseases	Endocrine and metabolic disease	ko04932	Non-alcoholic fatty liver disease	0.0358	0.0151	2.38	6.828e-10	1.44466e-08	gene-AKT3;gene-CASP7;gene-COX4I1;gene-COX4I2;gene-COX5B;gene-COX6B1;gene-COX7A1;gene-COX7C;gene-COX8A;gene-COX8B;gene-CYC1;gene-FAS;gene-INSR;gene-LOC101902937;gene-MAP3K11;gene-MGC148714;gene-MLXIPL;gene-NDUFA11;gene-NDUFA12;gene-NDUFA3;gene-NDUFA4L2;gene-NDUFA5;gene-NDUFA8;gene-NDUFA9;gene-NDUFB1;gene-NDUFB10;gene-NDUFB11;gene-NDUFB3;gene-NDUFB4;gene-NDUFB6;gene-NDUFB8;gene-NDUFB9;gene-NDUFC1;g…	52	up&down
Human Diseases	Neurodegenerative disease	ko05010	Alzheimer disease	0.0689	0.0383	1.8	1.19867e-09	2.30557e-08	gene-AKT3;gene-APC2;gene-APH1B;gene-APOE;gene-ARAF;gene-ATP2A2;gene-ATP2A3;gene-ATP5F1A;gene-ATP5F1B;gene-ATP5F1C;gene-ATP5F1E;gene-ATP5MC1;gene-ATP5MC2;gene-ATP5PB;gene-ATP5PD;gene-ATP5PF;gene-ATP5PO;gene-BACE1;gene-CACNA1C;gene-CACNA1D;gene-CALM1;gene-CASP7;gene-CASP9;gene-COX4I1;gene-COX4I2;gene-COX5B;gene-COX6B1;gene-COX7A1;gene-COX7C;gene-COX8A;gene-COX8B;gene-CSNK1E;gene-CYC1;gene-DKK1;gene…	100	up&down
Human Diseases	Cardiovascular disease	ko05414	Dilated cardiomyopathy	0.0262	0.0097	2.7	2.60493e-09	4.5929e-08	gene-ADCY2;gene-ADCY3;gene-ADCY4;gene-ADCY5;gene-ADCY6;gene-ATP2A2;gene-ATP2A3;gene-CACNA1C;gene-CACNA1D;gene-CACNA2D2;gene-CACNA2D3;gene-CACNB3;gene-DES;gene-GNAS;gene-IGFN1;gene-ITGA1;gene-ITGA11;gene-ITGA3;gene-ITGA5;gene-ITGA6;gene-ITGB1;gene-ITGB6;gene-ITGB7;gene-ITGB8;gene-LOC104970173;gene-MYH6;gene-MYH7;gene-MYL2;gene-MYL3;gene-MYOM3;gene-PLN;gene-PRKACA;gene-SGCB;gene-SLC8A1;gene-TGFB1;g…	38	up&down
Organismal Systems	Circulatory system	ko04270	Vascular smooth muscle contraction	0.0331	0.0147	2.25	2.25353e-08	3.66769e-07	gene-ACTA2;gene-ADCY2;gene-ADCY3;gene-ADCY4;gene-ADCY5;gene-ADCY6;gene-ADORA2A;gene-ADRA1D;gene-ARAF;gene-ARHGEF1;gene-CACNA1C;gene-CACNA1D;gene-CALD1;gene-CALM1;gene-EDNRA;gene-GNA11;gene-GNA12;gene-GNA13;gene-GNAS;gene-GUCY1A1;gene-GUCY1B1;gene-ITPR1;gene-ITPR3;gene-KCNMB1;gene-LENG9;gene-MRVI1;gene-MYH14;gene-MYH9;gene-MYL6B;gene-MYL9;gene-MYLK;gene-MYLK3;gene-NPR1;gene-PLA2G12A;gene-PLCB3;gen…	48	up&down
Environmental Information Processing	Signal transduction	ko04010	MAPK signaling pathway	0.0551	0.0303	1.82	3.30301e-08	4.99177e-07	gene-AKT3;gene-ANGPT2;gene-ARAF;gene-ARRB1;gene-CACNA1C;gene-CACNA1D;gene-CACNA1G;gene-CACNA1H;gene-CACNA2D2;gene-CACNA2D3;gene-CACNB3;gene-CCDC136;gene-DUSP10;gene-DUSP5;gene-DUSP6;gene-DUSP8;gene-ECSIT;gene-EFNA1;gene-EFNA4;gene-EFNA5;gene-EPHA2;gene-ERBB4;gene-FAS;gene-FGF1;gene-FGFR3;gene-FGFR4;gene-FGFRL1;gene-FLNA;gene-FLNB;gene-FLNC;gene-FLT1;gene-GNA12;gene-GRAP;gene-GRASP;gene-HSPA1A;gen…	80	up&down
Organismal Systems	Circulatory system	ko04261	Adrenergic signaling in cardiomyocytes	0.0337	0.0155	2.17	5.67452e-08	8.00406e-07	gene-ACTC1;gene-ADCY2;gene-ADCY3;gene-ADCY4;gene-ADCY5;gene-ADCY6;gene-ADRA1D;gene-ADRB2;gene-AGTR2;gene-AKT3;gene-ATP1A2;gene-ATP1B2;gene-ATP2A2;gene-ATP2A3;gene-ATP2B4;gene-CACNA1C;gene-CACNA1D;gene-CACNA2D2;gene-CACNA2D3;gene-CACNB3;gene-CALM1;gene-CAMK2A;gene-CAMK2B;gene-CREB3;gene-CREB3L1;gene-CREB5;gene-GNAI2;gene-GNAI3;gene-GNAS;gene-LOC104970173;gene-LSR;gene-MAPK11;gene-MYH6;gene-MYH7;ge…	49	up&down
Organismal Systems	Endocrine system	ko04925	Aldosterone synthesis and secretion	0.0234	0.0091	2.56	7.76589e-08	1.02694e-06	gene-ADCY2;gene-ADCY3;gene-ADCY4;gene-ADCY5;gene-ADCY6;gene-ATP1A2;gene-ATP1B2;gene-ATP2B4;gene-CACNA1C;gene-CACNA1D;gene-CACNA1G;gene-CACNA1H;gene-CALM1;gene-CAMK1;gene-CAMK1D;gene-CAMK2A;gene-CAMK2B;gene-CAMK4;gene-CREB3;gene-CREB3L1;gene-CREB5;gene-GNA11;gene-GNAS;gene-ITPR1;gene-ITPR3;gene-LDLR;gene-NPR1;gene-NR4A2;gene-PDE2A;gene-PLCB3;gene-PLCB4;gene-PRKACA;gene-PRKCE;gene-PRKD2	34	up&down
Organismal Systems	Immune system	ko04611	Platelet activation	0.0289	0.0127	2.27	1.19952e-07	1.49289e-06	gene-ADCY2;gene-ADCY3;gene-ADCY4;gene-ADCY5;gene-ADCY6;gene-AKT3;gene-ARHGEF1;gene-COL1A1;gene-COL1A2;gene-COL3A1;gene-FCER1G;gene-GNA13;gene-GNAI2;gene-GNAI3;gene-GNAS;gene-GUCY1A1;gene-GUCY1B1;gene-ITGB1;gene-ITPR1;gene-ITPR3;gene-LYN;gene-MAPK11;gene-MYLK;gene-MYLK3;gene-NOS3;gene-PIK3CD;gene-PIK3R3;gene-PIK3R6;gene-PLCB3;gene-PLCB4;gene-PLCG2;gene-PRKACA;gene-PRKG1;gene-PRKG2;gene-RAPH1;gene-…	42	up&down
Human Diseases	Neurodegenerative disease	ko05016	Huntington disease	0.0537	0.0303	1.78	1.54005e-07	1.81024e-06	gene-ACTR1B;gene-ATP5F1A;gene-ATP5F1B;gene-ATP5F1C;gene-ATP5F1E;gene-ATP5MC1;gene-ATP5MC2;gene-ATP5PB;gene-ATP5PD;gene-ATP5PF;gene-ATP5PO;gene-CASP9;gene-CCDC146;gene-COX4I1;gene-COX4I2;gene-COX5B;gene-COX6B1;gene-COX7A1;gene-COX7C;gene-COX8A;gene-COX8B;gene-CREB3;gene-CREB3L1;gene-CREB5;gene-CYC1;gene-DNAH2;gene-GPX8;gene-GRIA3;gene-HDAC2;gene-HIP1;gene-ITPR1;gene-LOC101902937;gene-LOC112443216;…	78	up&down
Cellular Processes	Cellular community - eukaryotes	ko04530	Tight junction	0.0379	0.0191	1.98	2.72267e-07	3.0319e-06	gene-ACTB;gene-ACTG1;gene-ACTN1;gene-ACTN4;gene-AFDN;gene-AMOTL2;gene-ANKRD24;gene-ANKRD35;gene-ARHGEF2;gene-CACNA1D;gene-CCND1;gene-CD1D;gene-CLDN1;gene-CLDN5;gene-DLG2;gene-EPB41L4A;gene-EPB41L4B;gene-EPB41L5;gene-EZR;gene-F11R;gene-ITGB1;gene-JAM2;gene-JAM3;gene-JTB;gene-LLGL2;gene-LOC112443216;gene-LOC512286;gene-LOC788175;gene-MAGI1;gene-MARVELD2;gene-MPP7;gene-MSN;gene-MYH14;gene-MYH9;gene-…	55	up&down
Organismal Systems	Immune system	ko04670	Leukocyte transendothelial migration	0.0255	0.0112	2.27	6.8151e-07	7.20966e-06	gene-ACTN1;gene-ACTN4;gene-AFDN;gene-BCAR1;gene-CDH5;gene-CLDN1;gene-CLDN5;gene-CTNNA3;gene-CTNND1;gene-CXCL12;gene-CYBA;gene-ESAM;gene-EZR;gene-F11R;gene-GNAI2;gene-GNAI3;gene-ITGB1;gene-JAM2;gene-JAM3;gene-MAPK11;gene-MMP2;gene-MSN;gene-MYL2;gene-OCLN;gene-PECAM1;gene-PIK3CD;gene-PIK3R3;gene-PLCG1;gene-PLCG2;gene-PXN;gene-RAC1;gene-RAPGEF3;gene-ROCK1;gene-SIPA1;gene-VASP;gene-VAV3;gene-VCL	37	up&down
Environmental Information Processing	Signal transduction	ko04015	Rap1 signaling pathway	0.0434	0.0237	1.83	7.3746e-07	7.43005e-06	gene-ADCY2;gene-ADCY3;gene-ADCY4;gene-ADCY5;gene-ADCY6;gene-ADORA2A;gene-AFDN;gene-AKT3;gene-ANGPT2;gene-ARAP3;gene-BCAR1;gene-CALM1;gene-CTNND1;gene-EFNA1;gene-EFNA4;gene-EFNA5;gene-EPHA2;gene-FGF1;gene-FGFR3;gene-FGFR4;gene-FLT1;gene-GNAI2;gene-GNAI3;gene-GNAS;gene-ID1;gene-INSR;gene-ITGB1;gene-KDR;gene-KITLG;gene-LAT;gene-LOC100300510;gene-LPAR1;gene-MAGI1;gene-MAPK11;gene-MRAS;gene-NRADD;gene…	63	up&down
Human Diseases	Cancer: overview	ko05205	Proteoglycans in cancer	0.0399	0.0216	1.85	1.47812e-06	1.42154e-05	gene-AKT3;gene-ARAF;gene-ARHGEF1;gene-CAMK2A;gene-CAMK2B;gene-CAV1;gene-CAV2;gene-CAV3;gene-CCDC136;gene-CCND1;gene-CDKN1A;gene-COL1A1;gene-COL1A2;gene-ERBB4;gene-EZR;gene-FAS;gene-FLNA;gene-FLNB;gene-FLNC;gene-FN1;gene-FZD3;gene-FZD4;gene-FZD6;gene-FZD9;gene-HSPB2;gene-IGF2;gene-IQGAP1;gene-ITGA5;gene-ITGB1;gene-ITPR1;gene-ITPR3;gene-KDR;gene-LUM;gene-MAPK11;gene-MMP2;gene-MRAS;gene-MSN;gene-PAK…	58	up&down
Organismal Systems	Nervous system	ko04723	Retrograde endocannabinoid signaling	0.0289	0.0139	2.07	1.88317e-06	1.73234e-05	gene-ADCY2;gene-ADCY3;gene-ADCY4;gene-ADCY5;gene-ADCY6;gene-CACNA1C;gene-CACNA1D;gene-GABRA3;gene-GNAI2;gene-GNAI3;gene-GNB1;gene-GNG11;gene-GNG2;gene-GRIA3;gene-ITPR1;gene-ITPR3;gene-LOC513210;gene-MAPK11;gene-NAPEPLD;gene-NDUFA11;gene-NDUFA12;gene-NDUFA3;gene-NDUFA4L2;gene-NDUFA5;gene-NDUFA8;gene-NDUFA9;gene-NDUFB1;gene-NDUFB10;gene-NDUFB11;gene-NDUFB3;gene-NDUFB4;gene-NDUFB6;gene-NDUFB8;gene-N…	42	up&down
Organismal Systems	Development and regeneration	ko04360	Axon guidance	0.0365	0.0193	1.89	2.14425e-06	1.89033e-05	gene-ABLIM2;gene-ABLIM3;gene-BMP7;gene-CAMK2A;gene-CAMK2B;gene-CFL1;gene-CFL2;gene-CXCL12;gene-DPYSL2;gene-DPYSL3;gene-EFNA1;gene-EFNA4;gene-EFNA5;gene-EFNB1;gene-EFNB2;gene-EPHA2;gene-EPHB4;gene-FES;gene-FZD3;gene-GNAI2;gene-GNAI3;gene-ITGB1;gene-L1CAM;gene-NCK2;gene-NFATC4;gene-NTN4;gene-PAK1;gene-PDK1;gene-PIK3CD;gene-PIK3R3;gene-PLCG1;gene-PLCG2;gene-PLXNA2;gene-PPP3CC;gene-PTCH1;gene-RAC1;ge…	53	up&down
Organismal Systems	Endocrine system	ko04921	Oxytocin signaling pathway	0.0296	0.0145	2.04	2.28173e-06	1.93106e-05	gene-ADCY2;gene-ADCY3;gene-ADCY4;gene-ADCY5;gene-ADCY6;gene-CACNA1C;gene-CACNA1D;gene-CACNA2D2;gene-CACNA2D3;gene-CACNB3;gene-CALM1;gene-CAMK1;gene-CAMK1D;gene-CAMK2A;gene-CAMK2B;gene-CAMK4;gene-CAMKK2;gene-CCND1;gene-CDKN1A;gene-GNAI2;gene-GNAI3;gene-GNAS;gene-GUCY1A1;gene-GUCY1B1;gene-ITPR1;gene-ITPR3;gene-MAPK7;gene-MYL6B;gene-MYLK;gene-MYLK3;gene-NFATC4;gene-NOS3;gene-NPR1;gene-PIK3R6;gene-PL…	43	up&down
Environmental Information Processing	Signal transduction	ko04072	Phospholipase D signaling pathway	0.0303	0.0151	2.01	2.72434e-06	2.21249e-05	gene-ADCY2;gene-ADCY3;gene-ADCY4;gene-ADCY5;gene-ADCY6;gene-AGPAT1;gene-AKT3;gene-ARF6;gene-AVPR2;gene-DGKH;gene-DGKQ;gene-DNM1;gene-DNM3;gene-FCER1G;gene-GAB2;gene-GAB3;gene-GNA12;gene-GNA13;gene-GNAS;gene-INSR;gene-KITLG;gene-LPAR1;gene-MRAS;gene-PDGFA;gene-PDGFB;gene-PDGFC;gene-PDGFRA;gene-PDGFRB;gene-PIK3CD;gene-PIK3R3;gene-PIK3R6;gene-PIP5K1A;gene-PIP5K1C;gene-PLCB3;gene-PLCB4;gene-PLCG1;gen…	44	up&down
Organismal Systems	Immune system	ko04666	Fc gamma R-mediated phagocytosis	0.0213	0.0091	2.34	2.8234e-06	2.21249e-05	gene-AKT3;gene-ARF6;gene-ARPC1B;gene-ARPC5;gene-ASAP1;gene-ASAP2;gene-CFL1;gene-CFL2;gene-GAB2;gene-GAB3;gene-INPP5D;gene-LAT;gene-LYN;gene-MARCKSL1;gene-MYO10;gene-PAK1;gene-PIK3CD;gene-PIK3R3;gene-PIP5K1A;gene-PIP5K1C;gene-PLCG1;gene-PLCG2;gene-PLD1;gene-PLD2;gene-PRKCD;gene-PRKCE;gene-RAC1;gene-SPHK1;gene-VASP;gene-VAV3;gene-WASF2	31	up&down
Cellular Processes	Cellular community - eukaryotes	ko04540	Gap junction	0.0227	0.0101	2.25	3.29185e-06	2.48745e-05	gene-ADCY2;gene-ADCY3;gene-ADCY4;gene-ADCY5;gene-ADCY6;gene-GNA11;gene-GNAI2;gene-GNAI3;gene-GNAS;gene-GRAP;gene-GUCY1A1;gene-GUCY1B1;gene-ITPR1;gene-ITPR3;gene-LENG9;gene-LOC112443216;gene-LPAR1;gene-MAPK7;gene-PDGFA;gene-PDGFB;gene-PDGFC;gene-PDGFRA;gene-PDGFRB;gene-PLCB3;gene-PLCB4;gene-PRKACA;gene-PRKG1;gene-PRKG2;gene-TJP1;gene-TUBA1D;gene-TUBA4A;gene-TUBB2A;gene-TUBB6	33	up&down
Human Diseases	Cardiovascular disease	ko05410	Hypertrophic cardiomyopathy	0.0207	0.0089	2.33	4.19844e-06	3.06311e-05	gene-ATP2A2;gene-ATP2A3;gene-CACNA1C;gene-CACNA1D;gene-CACNA2D2;gene-CACNA2D3;gene-CACNB3;gene-DES;gene-IGFN1;gene-ITGA1;gene-ITGA11;gene-ITGA3;gene-ITGA5;gene-ITGA6;gene-ITGB1;gene-ITGB6;gene-ITGB7;gene-ITGB8;gene-LOC104970173;gene-MYH6;gene-MYH7;gene-MYL2;gene-MYL3;gene-MYOM3;gene-SGCB;gene-SLC8A1;gene-TGFB1;gene-TPM2;gene-TPM3;gene-TPM4	30	up&down
Environmental Information Processing	Signal transduction	ko04020	Calcium signaling pathway	0.0434	0.0251	1.73	5.94882e-06	4.19548e-05	gene-ADCY2;gene-ADCY3;gene-ADCY4;gene-ADORA2A;gene-ADRA1D;gene-ADRB2;gene-ATP2A2;gene-ATP2A3;gene-ATP2B4;gene-CACNA1C;gene-CACNA1D;gene-CACNA1G;gene-CACNA1H;gene-CALM1;gene-CAMK1;gene-CAMK1D;gene-CAMK2A;gene-CAMK2B;gene-CAMK4;gene-CASQ2;gene-CYSLTR1;gene-EDNRA;gene-EDNRB;gene-ERBB4;gene-GNA11;gene-GNAS;gene-HRH2;gene-ITPKB;gene-ITPR1;gene-ITPR3;gene-LENG9;gene-LOC100300510;gene-LOC101907642;gene-…	63	up&down
Organismal Systems	Endocrine system	ko04928	Parathyroid hormone synthesis, secretion and action	0.022	0.0103	2.15	1.44523e-05	9.86388e-05	gene-ADCY2;gene-ADCY3;gene-ADCY4;gene-ADCY5;gene-ADCY6;gene-ARAF;gene-ARHGEF1;gene-ARRB1;gene-CDKN1A;gene-CREB3;gene-CREB3L1;gene-CREB5;gene-GATA3;gene-GNA11;gene-GNA12;gene-GNA13;gene-GNAI2;gene-GNAI3;gene-GNAS;gene-ITPR1;gene-ITPR3;gene-LRP5;gene-MMP16;gene-NACA;gene-NACAD;gene-NR4A2;gene-PLCB3;gene-PLCB4;gene-PLD1;gene-PLD2;gene-PRKACA;gene-PTH1R	32	up&down
Cellular Processes	Cellular community - eukaryotes	ko04520	Adherens junction	0.0193	0.0085	2.27	1.49348e-05	9.87465e-05	gene-ACTB;gene-ACTG1;gene-ACTN1;gene-ACTN4;gene-AFDN;gene-BCAR3;gene-CTNNA3;gene-CTNND1;gene-INSR;gene-IQGAP1;gene-LMO7;gene-MAP3K7CL;gene-NECTIN3;gene-PTPRB;gene-PTPRF;gene-PTPRJ;gene-PTPRM;gene-RAC1;gene-SH2D3C;gene-SMAD3;gene-SNAI1;gene-SNAI2;gene-TCF7L1;gene-TCF7L2;gene-TJP1;gene-VCL;gene-WASF2;gene-YES1	28	up&down
Environmental Information Processing	Signal transduction	ko04371	Apelin signaling pathway	0.0275	0.0141	1.95	1.69936e-05	0.000108954	gene-ACTA2;gene-ADCY2;gene-ADCY3;gene-ADCY4;gene-ADCY5;gene-ADCY6;gene-AKT3;gene-APLN;gene-APLNR;gene-CALM1;gene-CAMK4;gene-CCND1;gene-CTGF;gene-GNA13;gene-GNAI2;gene-GNAI3;gene-GNB1;gene-GNG11;gene-GNG2;gene-ITPR1;gene-ITPR3;gene-JAG1;gene-KLF2;gene-MRAS;gene-MYL2;gene-MYL3;gene-MYLK;gene-MYLK3;gene-NOS3;gene-NOTCH3;gene-PIK3R6;gene-PLCB3;gene-PLCB4;gene-PPARGC1A;gene-PRKACA;gene-PRKCE;gene-RYR3…	40	up&down
Human Diseases	Infectious disease: bacterial	ko05132	Salmonella infection	0.042	0.025	1.68	2.12584e-05	0.000132289	gene-ABI3;gene-ACTB;gene-ACTG1;gene-AHNAK;gene-AHNAK2;gene-AKT3;gene-ARF6;gene-ARPC1B;gene-ARPC5;gene-CASP7;gene-CCDC136;gene-CYFIP1;gene-DYNC1LI1;gene-ELMO1;gene-FHOD3;gene-FLNA;gene-FLNB;gene-FLNC;gene-GSDMD;gene-KPNA4;gene-LOC101905041;gene-LOC510798;gene-LOC531038;gene-LOC784058;gene-MAP3K7CL;gene-MAPK11;gene-MLKL;gene-MYD88;gene-MYL12A;gene-MYL2;gene-MYL9;gene-NAIP;gene-NFKBIA;gene-PAK1;gene…	61	up&down
Human Diseases	Infectious disease: viral	ko05163	Human cytomegalovirus infection	0.0413	0.0246	1.68	2.5838e-05	0.000156193	gene-ADCY2;gene-ADCY3;gene-ADCY4;gene-ADCY5;gene-ADCY6;gene-AKT3;gene-ARHGEF1;gene-B2M;gene-BCAR1;gene-BOLA-NC1;gene-BoLA;gene-CALM1;gene-CASP9;gene-CCND1;gene-CDK6;gene-CDKN1A;gene-CREB3;gene-CREB3L1;gene-CREB5;gene-CXCL12;gene-FAS;gene-GNA11;gene-GNA12;gene-GNA13;gene-GNAI2;gene-GNAI3;gene-GNAS;gene-GNB1;gene-GNG11;gene-GNG2;gene-IRF3;gene-ITPR1;gene-ITPR3;gene-JSP.1;gene-LOC509006;gene-LOC6169…	60	up&down
Human Diseases	Infectious disease: viral	ko05165	Human papillomavirus infection	0.0572	0.0372	1.54	2.98525e-05	0.000175449	gene-AKT3;gene-APC2;gene-ATP6V1C2;gene-ATP6V1D;gene-ATR;gene-BOLA-NC1;gene-BoLA;gene-CCND1;gene-CCND3;gene-CCNE2;gene-CDK6;gene-CDKN1A;gene-COL1A1;gene-COL1A2;gene-COL6A3;gene-CREB3;gene-CREB3L1;gene-CREB5;gene-CRLF3;gene-DLG2;gene-DVL2;gene-FAS;gene-FN1;gene-FZD3;gene-FZD4;gene-FZD6;gene-FZD9;gene-GNAS;gene-HDAC2;gene-HES2;gene-HES4;gene-HEY1;gene-HEYL;gene-IFNAR1;gene-IFNAR2;gene-IRF1;gene-IRF3…	83	up&down
Human Diseases	Infectious disease: bacterial	ko05100	Bacterial invasion of epithelial cells	0.0165	0.0071	2.34	3.57774e-05	0.000204588	gene-ARPC1B;gene-ARPC5;gene-BCAR1;gene-CAV1;gene-CAV2;gene-CAV3;gene-CTNNA3;gene-DNM1;gene-DNM3;gene-ELMO1;gene-FN1;gene-ITGA5;gene-ITGB1;gene-LOC531038;gene-PIK3CD;gene-PIK3R3;gene-PXN;gene-RAC1;gene-SEPT11;gene-SEPT2;gene-SEPT9;gene-SHC1;gene-VCL;gene-WASF2	24	up&down
Environmental Information Processing	Signal transduction	ko04392	Hippo signaling pathway - multiple species	0.0103	0.0035	2.96	4.96805e-05	0.000276615	gene-AJUBA;gene-CRIP1;gene-CRIP2;gene-CSNK1E;gene-DCHS1;gene-LATS2;gene-MOB3A;gene-MOB3C;gene-PAK1;gene-RASSF1;gene-TEAD4;gene-WTIP;gene-WWC2;gene-WWC3;gene-WWTR1	15	up&down
Organismal Systems	Endocrine system	ko04911	Insulin secretion	0.0179	0.0081	2.21	5.17207e-05	0.00028059	gene-ADCY2;gene-ADCY3;gene-ADCY4;gene-ADCY5;gene-ADCY6;gene-ATP1A2;gene-ATP1B2;gene-CACNA1C;gene-CACNA1D;gene-CAMK2A;gene-CAMK2B;gene-CREB3;gene-CREB3L1;gene-CREB5;gene-GCK;gene-GNA11;gene-GNAS;gene-ITPR3;gene-KCNMB1;gene-KCNN1;gene-KCNN2;gene-PLCB3;gene-PLCB4;gene-PRKACA;gene-SLC2A1;gene-TRPM4	26	up&down
Human Diseases	Infectious disease: viral	ko05166	Human T-cell leukemia virus 1 infection	0.042	0.0257	1.63	5.4276e-05	0.000287091	gene-ADCY2;gene-ADCY3;gene-ADCY4;gene-ADCY5;gene-ADCY6;gene-AKT3;gene-ANAPC4;gene-ANAPC7;gene-ATR;gene-B2M;gene-BCL2L1;gene-BLA-DQB;gene-BOLA-DMA;gene-BOLA-DRA;gene-BOLA-DRB3;gene-BOLA-NC1;gene-BoLA;gene-CCND1;gene-CCND3;gene-CCNE2;gene-CD3E;gene-CDKN1A;gene-CDKN2C;gene-CREB3;gene-CREB3L1;gene-CREB5;gene-CRTC3;gene-ETS1;gene-FOSL1;gene-IL15RA;gene-IL2RB;gene-IL2RG;gene-JAK3;gene-JSP.1;gene-KAT2B;…	61	up&down
Organismal Systems	Endocrine system	ko04924	Renin secretion	0.0165	0.0073	2.28	5.77756e-05	0.000298149	gene-ADCY5;gene-ADCY6;gene-ADRB2;gene-AQP1;gene-CACNA1C;gene-CACNA1D;gene-CALM1;gene-EDNRA;gene-GNAI2;gene-GNAI3;gene-GNAS;gene-GUCY1A1;gene-GUCY1B1;gene-ITPR1;gene-ITPR3;gene-NPR1;gene-PDE1B;gene-PDE1C;gene-PDE3A;gene-PLCB3;gene-PLCB4;gene-PPP3CC;gene-PRKACA;gene-PRKG2	24	up&down
Organismal Systems	Immune system	ko04062	Chemokine signaling pathway	0.0317	0.0179	1.77	5.92364e-05	0.000298409	gene-ADCY2;gene-ADCY3;gene-ADCY4;gene-ADCY5;gene-ADCY6;gene-AKT3;gene-ARRB1;gene-BCAR1;gene-CCL1;gene-CCL14;gene-CCL16;gene-CXCL12;gene-CXCL14;gene-CXCL16;gene-CXCL3;gene-ELMO1;gene-FGR;gene-GNAI2;gene-GNAI3;gene-GNB1;gene-GNG11;gene-GNG2;gene-GRK2;gene-GRK5;gene-GRK6;gene-JAK3;gene-LYN;gene-NFKBIA;gene-PAK1;gene-PIK3CD;gene-PIK3R3;gene-PIK3R6;gene-PLCB3;gene-PLCB4;gene-PLCG1;gene-PLCG2;gene-PRKA…	46	up&down
Environmental Information Processing	Signal transduction	ko04151	PI3K-Akt signaling pathway	0.0565	0.0376	1.5	7.51494e-05	0.000369768	Bos_taurus_newGene_5060;gene-AKT3;gene-ANGPT2;gene-BCL2L1;gene-CASP9;gene-CCND1;gene-CCND3;gene-CCNE2;gene-CDK6;gene-CDKN1A;gene-COL1A1;gene-COL1A2;gene-COL6A3;gene-CREB3;gene-CREB3L1;gene-CREB5;gene-EFNA1;gene-EFNA4;gene-EFNA5;gene-EPHA2;gene-ERBB4;gene-FGF1;gene-FGFR3;gene-FGFR4;gene-FLT1;gene-FN1;gene-GNB1;gene-GNG11;gene-GNG2;gene-IFNAR1;gene-IFNAR2;gene-IGF2;gene-IL2RB;gene-IL2RG;gene-IL7R;g…	82	up&down
Organismal Systems	Environmental adaptation	ko04713	Circadian entrainment	0.0207	0.0102	2.03	8.31122e-05	0.000399655	gene-ADCY2;gene-ADCY3;gene-ADCY4;gene-ADCY5;gene-ADCY6;gene-CACNA1C;gene-CACNA1D;gene-CACNA1G;gene-CACNA1H;gene-CALM1;gene-CAMK2A;gene-CAMK2B;gene-GNAI2;gene-GNAI3;gene-GNAS;gene-GNB1;gene-GNG11;gene-GNG2;gene-GRIA3;gene-GUCY1A1;gene-GUCY1B1;gene-ITPR1;gene-ITPR3;gene-PLCB3;gene-PLCB4;gene-PRKACA;gene-PRKG1;gene-PRKG2;gene-RASD1;gene-RYR3	30	up&down
Organismal Systems	Digestive system	ko04971	Gastric acid secretion	0.0165	0.0074	2.22	9.11824e-05	0.000419397	gene-ADCY2;gene-ADCY3;gene-ADCY4;gene-ADCY5;gene-ADCY6;gene-ATP1A2;gene-ATP1B2;gene-CALM1;gene-CAMK2A;gene-CAMK2B;gene-EZR;gene-GNAI2;gene-GNAI3;gene-GNAS;gene-HRH2;gene-IFRD1;gene-ITPR1;gene-ITPR3;gene-MYLK;gene-MYLK3;gene-PLCB3;gene-PLCB4;gene-PRKACA;gene-SLC4A2	24	up&down
Human Diseases	Cardiovascular disease	ko05412	Arrhythmogenic right ventricular cardiomyopathy	0.0165	0.0074	2.22	9.11824e-05	0.000419397	gene-ACTN2;gene-ATP2A2;gene-ATP2A3;gene-CACNA1C;gene-CACNA1D;gene-CACNA2D2;gene-CACNA2D3;gene-CACNB3;gene-CTNNA3;gene-DES;gene-DSP;gene-ITGA1;gene-ITGA11;gene-ITGA3;gene-ITGA5;gene-ITGA6;gene-ITGB1;gene-ITGB6;gene-ITGB7;gene-ITGB8;gene-SGCB;gene-SLC8A1;gene-TCF7L1;gene-TCF7L2	24	up&down
Organismal Systems	Endocrine system	ko04927	Cortisol synthesis and secretion	0.0152	0.0067	2.26	0.000128026	0.000576331	gene-ADCY2;gene-ADCY3;gene-ADCY4;gene-ADCY5;gene-ADCY6;gene-CACNA1C;gene-CACNA1D;gene-CACNA1G;gene-CACNA1H;gene-CREB3;gene-CREB3L1;gene-CREB5;gene-GNA11;gene-GNAS;gene-ITPR1;gene-ITPR3;gene-LDLR;gene-NCEH1;gene-PDE8B;gene-PLCB3;gene-PLCB4;gene-PRKACA	22	up&down
Metabolism	Nucleotide metabolism	ko00230	Purine metabolism	0.0262	0.0144	1.82	0.000143604	0.000632993	gene-ADA;gene-ADCY2;gene-ADCY3;gene-ADCY4;gene-ADCY5;gene-ADCY6;gene-ADPRM;gene-AK2;gene-AK3;gene-AK4;gene-AMPD3;gene-DCK;gene-ENPP1;gene-ENPP4;gene-GDA;gene-GUCY1A1;gene-GUCY1B1;gene-HDDC3;gene-HPRT1;gene-IMPDH1;gene-LOC534181;gene-LOC790312;gene-NPDC1;gene-NPR1;gene-NT5C2;gene-NT5M;gene-NTPCR;gene-PDE10A;gene-PDE1B;gene-PDE1C;gene-PDE2A;gene-PDE3A;gene-PDE7A;gene-PDE8B;gene-PDE9A;gene-PNP;gene-…	38	up&down
Environmental Information Processing	Signal transduction	ko04071	Sphingolipid signaling pathway	0.022	0.0115	1.92	0.000160657	0.000680503	gene-AKT3;gene-CERS4;gene-DEGS1;gene-FCER1G;gene-GAB2;gene-GAB3;gene-GNA12;gene-GNA13;gene-GNAI2;gene-GNAI3;gene-MAPK11;gene-NOS3;gene-PIK3CD;gene-PIK3R3;gene-PLCB3;gene-PLCB4;gene-PLD1;gene-PLD2;gene-PPP2CA;gene-PRKCE;gene-PTEN;gene-RAC1;gene-RELA;gene-ROCK1;gene-S1PR1;gene-S1PR2;gene-S1PR3;gene-SPHK1;gene-SPTLC2;gene-SPTLC3;gene-TNFRSF1A;gene-TRADD	32	up&down
Human Diseases	Endocrine and metabolic disease	ko04934	Cushing syndrome	0.0296	0.0171	1.74	0.000160815	0.000680503	gene-ADCY2;gene-ADCY3;gene-ADCY4;gene-ADCY5;gene-ADCY6;gene-AHR;gene-APC2;gene-CACNA1C;gene-CACNA1D;gene-CACNA1G;gene-CACNA1H;gene-CAMK2A;gene-CAMK2B;gene-CCND1;gene-CCNE2;gene-CDK6;gene-CDKN1A;gene-CDKN2C;gene-CREB3;gene-CREB3L1;gene-CREB5;gene-DVL2;gene-FZD3;gene-FZD4;gene-FZD6;gene-FZD9;gene-GNA11;gene-GNAI2;gene-GNAI3;gene-GNAS;gene-ITPR1;gene-ITPR3;gene-LDLR;gene-NCEH1;gene-PDE8B;gene-PLCB3;…	43	up&down
Human Diseases	Cancer: overview	ko05206	MicroRNAs in cancer	0.0303	0.0178	1.7	0.000220807	0.000916042	gene-ABCB1;gene-APC2;gene-CCND1;gene-CCNE2;gene-CDK6;gene-CDKN1A;gene-CYP1B1;gene-EFNA1;gene-EFNA4;gene-EFNA5;gene-EZR;gene-FGFR3;gene-FSCN1;gene-FZD3;gene-HDAC2;gene-HMOX1;gene-ITGA5;gene-MAPK7;gene-MMP16;gene-NOTCH1;gene-NOTCH3;gene-NOTCH4;gene-PAQR6;gene-PAQR9;gene-PDGFA;gene-PDGFB;gene-PDGFRA;gene-PDGFRB;gene-PIK3CD;gene-PIK3R3;gene-PLAU;gene-PLCG1;gene-PLCG2;gene-PRKCE;gene-PTEN;gene-RASSF1;…	44	up&down
Organismal Systems	Endocrine system	ko04926	Relaxin signaling pathway	0.0234	0.0127	1.84	0.000237308	0.000965567	gene-ADCY2;gene-ADCY3;gene-ADCY4;gene-ADCY5;gene-ADCY6;gene-AKT3;gene-ARRB1;gene-COL1A1;gene-COL1A2;gene-COL3A1;gene-CREB3;gene-CREB3L1;gene-CREB5;gene-EDNRB;gene-GNAI2;gene-GNAI3;gene-GNAS;gene-GNB1;gene-GNG11;gene-GNG2;gene-MAPK11;gene-MMP2;gene-NFKBIA;gene-NOS3;gene-PIK3CD;gene-PIK3R3;gene-PLCB3;gene-PLCB4;gene-PRKACA;gene-RELA;gene-RXFP2;gene-SHC1;gene-TGFB1;gene-VEGFA	34	up&down
Environmental Information Processing	Signal transduction	ko04014	Ras signaling pathway	0.0406	0.0261	1.56	0.000283237	0.0011307	gene-AFDN;gene-AKT3;gene-ANGPT2;gene-ARF6;gene-BCL2L1;gene-CALM1;gene-EFNA1;gene-EFNA4;gene-EFNA5;gene-EPHA2;gene-ETS1;gene-FGF1;gene-FGFR3;gene-FGFR4;gene-FLT1;gene-GAB2;gene-GAB3;gene-GNB1;gene-GNG11;gene-GNG2;gene-IGF2;gene-INSR;gene-KDR;gene-KITLG;gene-LAT;gene-LOC100300510;gene-MRAS;gene-NRADD;gene-NTRK2;gene-PAK1;gene-PDGFA;gene-PDGFB;gene-PDGFC;gene-PDGFRA;gene-PDGFRB;gene-PIK3CD;gene-PIK3…	59	up&down
Environmental Information Processing	Signal transduction	ko04070	Phosphatidylinositol signaling system	0.02	0.0106	1.89	0.000404502	0.00158489	gene-CALM1;gene-CDS2;gene-DGKH;gene-DGKQ;gene-EVA1C;gene-IMPA2;gene-INPP4B;gene-INPP5D;gene-IP6K1;gene-ITPK1;gene-ITPKB;gene-ITPR1;gene-ITPR3;gene-LENG9;gene-PIK3C2A;gene-PIK3C2B;gene-PIK3CD;gene-PIK3R3;gene-PIP4P2;gene-PIP5K1A;gene-PIP5K1C;gene-PLCB3;gene-PLCB4;gene-PLCG1;gene-PLCG2;gene-PPIP5K1;gene-PTEN;gene-SYNJ2;gene-UNC50	29	up&down
Organismal Systems	Endocrine system	ko04923	Regulation of lipolysis in adipocytes	0.0131	0.0058	2.24	0.000423671	0.00162982	gene-ADCY2;gene-ADCY3;gene-ADCY4;gene-ADCY5;gene-ADCY6;gene-ADRB2;gene-AKT3;gene-AQP7;gene-GNAI2;gene-GNAI3;gene-GNAS;gene-INSR;gene-NPR1;gene-NPY1R;gene-PIK3CD;gene-PIK3R3;gene-PRKACA;gene-PRKG1;gene-PRKG2	19	up&down
Organismal Systems	Endocrine system	ko04919	Thyroid hormone signaling pathway	0.0213	0.0116	1.84	0.000432808	0.00163523	gene-AKT3;gene-ATP1A2;gene-ATP1B2;gene-ATP2A2;gene-ATP2A3;gene-BMP4;gene-CASP9;gene-CCND1;gene-DIO2;gene-DIO3;gene-HDAC2;gene-KAT2B;gene-MED12L;gene-MYH6;gene-MYH7;gene-NOTCH1;gene-NOTCH3;gene-NOTCH4;gene-PIK3CD;gene-PIK3R3;gene-PLCB3;gene-PLCB4;gene-PLCG1;gene-PLCG2;gene-PLN;gene-PRKACA;gene-RCAN1;gene-RCAN2;gene-SLC16A10;gene-SLC2A1;gene-WNT4	31	up&down
Human Diseases	Cancer: specific types	ko05214	Glioma	0.0152	0.0073	2.09	0.000462985	0.00171856	gene-AKT3;gene-ARAF;gene-CALM1;gene-CAMK1;gene-CAMK1D;gene-CAMK2A;gene-CAMK2B;gene-CAMK4;gene-CCND1;gene-CDK6;gene-CDKN1A;gene-DDB2;gene-PDGFA;gene-PDGFB;gene-PDGFRA;gene-PDGFRB;gene-PIK3CD;gene-PIK3R3;gene-PLCG1;gene-PLCG2;gene-PTEN;gene-SHC1	22	up&down
Human Diseases	Infectious disease: viral	ko05167	Kaposi sarcoma-associated herpesvirus infection	0.0344	0.0217	1.59	0.000490417	0.00176653	gene-AKT3;gene-ANGPT2;gene-BOLA-NC1;gene-BoLA;gene-CALM1;gene-CASP9;gene-CCND1;gene-CD86;gene-CDK6;gene-CDKN1A;gene-CLEC2B;gene-CRLF1;gene-CXCL3;gene-FAS;gene-GNB1;gene-GNG11;gene-GNG2;gene-IFNAR1;gene-IFNAR2;gene-IFNGR1;gene-IRF3;gene-IRF7;gene-IRF9;gene-ITPR1;gene-ITPR3;gene-JSP.1;gene-LOC509006;gene-LOC616942;gene-LYN;gene-MAPK11;gene-MGC126945;gene-MIC1;gene-NFATC4;gene-NFKBIA;gene-PDGFB;gene…	50	up&down
Human Diseases	Neurodegenerative disease	ko05014	Amyotrophic lateral sclerosis	0.053	0.0368	1.44	0.000492608	0.00176653	gene-ACTR1B;gene-ALS2CL;gene-ARID3B;gene-ATP5F1A;gene-ATP5F1B;gene-ATP5F1C;gene-ATP5F1E;gene-ATP5MC1;gene-ATP5MC2;gene-ATP5PB;gene-ATP5PD;gene-ATP5PF;gene-ATP5PO;gene-BCL2L1;gene-CASP9;gene-CAT;gene-CCS;gene-COX4I1;gene-COX4I2;gene-COX5B;gene-COX6B1;gene-COX7A1;gene-COX7C;gene-COX8A;gene-COX8B;gene-CYC1;gene-DNAH2;gene-ERBB4;gene-GPX8;gene-ITPR3;gene-LOC101902937;gene-LOC112443216;gene-MAPK11;gen…	77	up&down
Environmental Information Processing	Signal transduction	ko04024	cAMP signaling pathway	0.0386	0.0252	1.53	0.000596833	0.00210462	gene-ADCY2;gene-ADCY3;gene-ADCY4;gene-ADCY5;gene-ADCY6;gene-ADORA2A;gene-ADRB2;gene-AFDN;gene-AKT3;gene-ARAP3;gene-ATP1A2;gene-ATP1B2;gene-ATP2A2;gene-ATP2A3;gene-ATP2B4;gene-CACNA1C;gene-CACNA1D;gene-CALM1;gene-CAMK2A;gene-CAMK2B;gene-CAMK4;gene-CNGA3;gene-CREB3;gene-CREB3L1;gene-CREB5;gene-EDNRA;gene-FXYD1;gene-GABBR1;gene-GNAI2;gene-GNAI3;gene-GNAS;gene-GRIA3;gene-LOC515333;gene-NFKBIA;gene-NP…	56	up&down
Human Diseases	Drug resistance: antineoplastic	ko01522	Endocrine resistance	0.0179	0.0093	1.92	0.000625793	0.00217057	gene-ADCY2;gene-ADCY3;gene-ADCY4;gene-ADCY5;gene-ADCY6;gene-AKT3;gene-ARAF;gene-CARM1;gene-CCND1;gene-CDKN1A;gene-CDKN2C;gene-DLL1;gene-DLL4;gene-GNAS;gene-GPER1;gene-JAG1;gene-JAG2;gene-MAPK11;gene-MMP2;gene-NOTCH1;gene-NOTCH3;gene-NOTCH4;gene-PIK3CD;gene-PIK3R3;gene-PRKACA;gene-SHC1	26	up&down
Environmental Information Processing	Signal transduction	ko04310	Wnt signaling pathway	0.0331	0.0209	1.58	0.000714285	0.00243754	gene-APC2;gene-BAMBI;gene-CAMK2A;gene-CAMK2B;gene-CCDC84;gene-CCND1;gene-CCND3;gene-CSNK1E;gene-CTBP2;gene-DAAM1;gene-DAAM2;gene-DKK1;gene-DKK2;gene-DVL2;gene-FMNL1;gene-FMNL3;gene-FOSL1;gene-FRAT2;gene-FZD3;gene-FZD4;gene-FZD6;gene-FZD9;gene-LENG9;gene-LRP5;gene-MANSC1;gene-MAP3K7CL;gene-NFATC4;gene-PKP4;gene-PLCB3;gene-PLCB4;gene-PPP3CC;gene-PRICKLE1;gene-PRKACA;gene-RAC1;gene-RNF215;gene-ROR1;…	48	up&down
Environmental Information Processing	Signal transduction	ko04330	Notch signaling pathway	0.0138	0.0066	2.09	0.00082544	0.00277215	gene-APH1B;gene-CTBP2;gene-DLL1;gene-DLL4;gene-DVL2;gene-EGFL7;gene-HDAC2;gene-HEG1;gene-HEY1;gene-HEYL;gene-JAG1;gene-JAG2;gene-KAT2B;gene-LFNG;gene-MAML3;gene-MFNG;gene-NOTCH1;gene-NOTCH3;gene-NOTCH4;gene-TLE3	20	up&down
Organismal Systems	Nervous system	ko04725	Cholinergic synapse	0.02	0.011	1.81	0.000871953	0.00288261	gene-ADCY2;gene-ADCY3;gene-ADCY4;gene-ADCY5;gene-ADCY6;gene-AKT3;gene-CACNA1C;gene-CACNA1D;gene-CAMK2A;gene-CAMK2B;gene-CAMK4;gene-CREB3;gene-CREB3L1;gene-CREB5;gene-GNA11;gene-GNAI2;gene-GNAI3;gene-GNB1;gene-GNG11;gene-GNG2;gene-ITPR1;gene-ITPR3;gene-KCNQ5;gene-PIK3CD;gene-PIK3R3;gene-PIK3R6;gene-PLCB3;gene-PLCB4;gene-PRKACA	29	up&down
Metabolism	Carbohydrate metabolism	ko00640	Propanoate metabolism	0.009	0.0036	2.5	0.00108439	0.00352977	gene-ABAT;gene-ACACA;gene-ACSS1;gene-ACSS2;gene-C7H5orf63;gene-ECHS1;gene-LDHB;gene-MTCL1;gene-MUT;gene-PCCA;gene-SOGA1;gene-SUCLG1;gene-SUCLG2	13	up&down
Cellular Processes	Transport and catabolism	ko04144	Endocytosis	0.0434	0.0299	1.45	0.00122198	0.00391734	Bos_taurus_newGene_2392;gene-ADAP2;gene-AGAP2;gene-ARAP3;gene-ARF6;gene-ARPC1B;gene-ARPC5;gene-ARRB1;gene-ASAP1;gene-ASAP2;gene-BOLA-NC1;gene-BoLA;gene-CAV1;gene-CAV2;gene-CAV3;gene-DNM1;gene-DNM3;gene-EHD1;gene-EHD2;gene-EHD3;gene-EPN2;gene-FAM43A;gene-FGFR3;gene-FGFR4;gene-FGFRL1;gene-GIT1;gene-GPR155;gene-GRK2;gene-GRK5;gene-GRK6;gene-HSPA1A;gene-HSPA6;gene-IL2RB;gene-IL2RG;gene-JSP.1;gene-LDL…	63	up&down
Human Diseases	Substance dependence	ko05032	Morphine addiction	0.0172	0.0092	1.86	0.00124233	0.00392313	gene-ADCY2;gene-ADCY3;gene-ADCY4;gene-ADCY5;gene-ADCY6;gene-ARRB1;gene-GABBR1;gene-GABRA3;gene-GNAI2;gene-GNAI3;gene-GNAS;gene-GNB1;gene-GNG11;gene-GNG2;gene-GRK2;gene-GRK5;gene-GRK6;gene-PDE10A;gene-PDE1B;gene-PDE1C;gene-PDE2A;gene-PDE3A;gene-PDE7A;gene-PDE8B;gene-PRKACA	25	up&down
Organismal Systems	Excretory system	ko04962	Vasopressin-regulated water reabsorption	0.0103	0.0046	2.24	0.00168473	0.00524196	gene-ADCY3;gene-ADCY6;gene-AQP3;gene-AQP4;gene-ARHGDIA;gene-ARHGDIB;gene-AVPR2;gene-CREB3;gene-CREB3L1;gene-CREB5;gene-DYNC1LI1;gene-GNAS;gene-LOC784058;gene-PRKACA;gene-RAB5C	15	up&down
Environmental Information Processing	Signal transduction	ko04390	Hippo signaling pathway	0.0275	0.0173	1.59	0.00171629	0.00526278	gene-AJUBA;gene-APC2;gene-BMP2;gene-BMP4;gene-BMP6;gene-BMP7;gene-CCND1;gene-CCND3;gene-CSNK1E;gene-CTGF;gene-CTNNA3;gene-DLG2;gene-DVL2;gene-FGF1;gene-FZD3;gene-FZD4;gene-FZD6;gene-FZD9;gene-ID1;gene-ID2;gene-LATS2;gene-LLGL2;gene-MOB3A;gene-MOB3C;gene-PPP2CA;gene-RASSF1;gene-SMAD3;gene-SMAD7;gene-SNAI2;gene-TCF7L1;gene-TCF7L2;gene-TEAD4;gene-TGFB1;gene-WNT11;gene-WNT4;gene-WTIP;gene-WWC2;gene-W…	40	up&down
Organismal Systems	Endocrine system	ko04935	Growth hormone synthesis, secretion and action	0.02	0.0115	1.74	0.00175509	0.00530486	gene-ADCY2;gene-ADCY3;gene-ADCY4;gene-ADCY5;gene-ADCY6;gene-AKT3;gene-BCAR1;gene-CACNA1C;gene-CACNA1D;gene-CREB3;gene-CREB3L1;gene-CREB5;gene-GNA11;gene-GNAI2;gene-GNAI3;gene-GNAS;gene-ITPR1;gene-ITPR3;gene-MAPK11;gene-PIK3CD;gene-PIK3R3;gene-PLCB3;gene-PLCB4;gene-PLCG1;gene-PLCG2;gene-PRKACA;gene-SHC1;gene-SOCS1;gene-SSTR1-2	29	up&down
Human Diseases	Infectious disease: viral	ko05169	Epstein-Barr virus infection	0.0379	0.0258	1.47	0.00192404	0.00573362	gene-AKT3;gene-B2M;gene-BLA-DQB;gene-BOLA-DMA;gene-BOLA-DRA;gene-BOLA-DRB3;gene-BOLA-NC1;gene-BoLA;gene-CASP9;gene-CCND1;gene-CCND3;gene-CCNE2;gene-CD247;gene-CD3E;gene-CD58;gene-CDK6;gene-CDKN1A;gene-DDB2;gene-DDX58;gene-FAS;gene-HDAC2;gene-IFNAR1;gene-IFNAR2;gene-IRF3;gene-IRF7;gene-IRF9;gene-JAK3;gene-JSP.1;gene-LOC100300510;gene-LOC100848815;gene-LOC509006;gene-LOC616942;gene-LOC618733;gene-L…	55	up&down
Environmental Information Processing	Signaling molecules and interaction	ko04514	Cell adhesion molecules	0.0317	0.0208	1.52	0.00207266	0.00609071	Bos_taurus_newGene_5731;gene-ALCAM;gene-BLA-DQB;gene-BOLA-DMA;gene-BOLA-DRA;gene-BOLA-DRB3;gene-BOLA-NC1;gene-BoLA;gene-CD274;gene-CD34;gene-CD58;gene-CD86;gene-CDH5;gene-CLDN1;gene-CLDN5;gene-CNTN1;gene-ESAM;gene-F11R;gene-ITGA6;gene-ITGB1;gene-ITGB7;gene-ITGB8;gene-ITGBL1;gene-JAM2;gene-JAM3;gene-JSP.1;gene-L1CAM;gene-LOC100300510;gene-LOC100848815;gene-LOC509006;gene-LOC616254;gene-LOC616942;g…	46	up&down
Human Diseases	Cancer: overview	ko05230	Central carbon metabolism in cancer	0.0131	0.0067	1.96	0.00255377	0.0074017	gene-AKT3;gene-FGFR3;gene-G6PD;gene-GCK;gene-HK1;gene-IDH2;gene-LDHB;gene-PDGFRA;gene-PDGFRB;gene-PDK1;gene-PIK3CD;gene-PIK3R3;gene-PTEN;gene-RET;gene-SIRT3;gene-SIRT6;gene-SLC16A3;gene-SLC2A1;gene-SLC7A5	19	up&down
Organismal Systems	Nervous system	ko04730	Long-term depression	0.0124	0.0062	1.99	0.00261362	0.0074728	gene-ARAF;gene-GNA11;gene-GNA12;gene-GNA13;gene-GNAI2;gene-GNAI3;gene-GNAS;gene-GRIA3;gene-GUCY1A1;gene-GUCY1B1;gene-ITPR1;gene-ITPR3;gene-LYN;gene-PLCB3;gene-PLCB4;gene-PPP2CA;gene-PRKG1;gene-PRKG2	18	up&down
Organismal Systems	Endocrine system	ko04922	Glucagon signaling pathway	0.0172	0.0098	1.76	0.00300094	0.00846581	gene-ACACA;gene-ADCY2;gene-AKT3;gene-CALM1;gene-CAMK2A;gene-CAMK2B;gene-CPT1A;gene-CPT1B;gene-CREB3;gene-CREB3L1;gene-CREB5;gene-GCK;gene-GNAS;gene-ITPR1;gene-ITPR3;gene-LDHB;gene-PLCB3;gene-PLCB4;gene-PPARA;gene-PPARGC1A;gene-PPP3CC;gene-PRKACA;gene-PRMT1;gene-PYGL;gene-SLC2A1	25	up&down
Metabolism	Carbohydrate metabolism	ko00630	Glyoxylate and dicarboxylate metabolism	0.0083	0.0036	2.31	0.00359086	0.00999672	gene-ACSS1;gene-ACSS2;gene-C7H5orf63;gene-CAT;gene-CS;gene-GCSH;gene-HOGA1;gene-MTCL1;gene-MUT;gene-PCCA;gene-SHMT1;gene-SOGA1	12	up&down
Organismal Systems	Digestive system	ko04979	Cholesterol metabolism	0.0103	0.005	2.07	0.00393394	0.0108096	gene-ANGPTL4;gene-APOE;gene-CYP27A1;gene-LCAT;gene-LDLR;gene-LDLRAP1;gene-LOC101903205;gene-LPL;gene-MYLIP;gene-NCEH1;gene-OSBPL5;gene-TSPO;gene-VDAC1;gene-VDAC2;gene-VDAC3	15	up&down
Environmental Information Processing	Signal transduction	ko04391	Hippo signaling pathway - fly	0.0028	0.0006	4.87	0.00416102	0.011287	gene-CRIP1;gene-CRIP2;gene-LIX1;gene-LIX1L	4	up
Environmental Information Processing	Signaling molecules and interaction	ko04512	ECM-receptor interaction	0.0193	0.0117	1.65	0.00456472	0.0122253	gene-CCDC71;gene-COL1A1;gene-COL1A2;gene-COL6A3;gene-CRIM1;gene-EGFLAM;gene-FN1;gene-FRAS1;gene-FREM1;gene-ITGA1;gene-ITGA11;gene-ITGA3;gene-ITGA5;gene-ITGA6;gene-ITGB1;gene-ITGB6;gene-ITGB7;gene-ITGB8;gene-ITGBL1;gene-LAMA5;gene-LOC101901895;gene-LOC530102;gene-SDC1;gene-SLITRK2;gene-THBS2;gene-THBS3;gene-TNC;gene-VWF	28	up&down
Human Diseases	Cancer: specific types	ko05220	Chronic myeloid leukemia	0.0138	0.0075	1.83	0.00469178	0.0124085	gene-AKT3;gene-ARAF;gene-BCL2L1;gene-CCND1;gene-CDK6;gene-CDKN1A;gene-CTBP2;gene-DDB2;gene-GAB2;gene-GAB3;gene-HDAC2;gene-MECOM;gene-NFKBIA;gene-PIK3CD;gene-PIK3R3;gene-RELA;gene-RUNX1;gene-SHC1;gene-SMAD3;gene-TGFB1	20	up&down
Organismal Systems	Digestive system	ko04970	Salivary secretion	0.0186	0.0112	1.66	0.00493858	0.0129	gene-ADCY2;gene-ADCY3;gene-ADCY4;gene-ADCY5;gene-ADCY6;gene-ADRA1D;gene-ADRB2;gene-ATP1A2;gene-ATP1B2;gene-ATP2B4;gene-CALM1;gene-GNAS;gene-GUCY1A1;gene-GUCY1B1;gene-IFRD1;gene-ITPR1;gene-ITPR3;gene-PLCB3;gene-PLCB4;gene-PRKACA;gene-PRKG1;gene-PRKG2;gene-RYR3;gene-SLC12A2;gene-SLC4A2;gene-SSC4D;gene-SSC5D	27	up&down
Cellular Processes	Cell growth and death	ko04218	Cellular senescence	0.0262	0.0172	1.52	0.00503766	0.0129983	Bos_taurus_newGene_5354;gene-AKT3;gene-ATR;gene-BOLA-NC1;gene-BoLA;gene-CACNA1D;gene-CALM1;gene-CCNB3;gene-CCND1;gene-CCND3;gene-CCNE2;gene-CDK6;gene-CDKN1A;gene-ETS1;gene-ITPR1;gene-ITPR3;gene-JSP.1;gene-LOC107132617;gene-LOC509006;gene-LOC616942;gene-LOC787122;gene-MAPK11;gene-MCU;gene-MGC126945;gene-MRAS;gene-NFATC4;gene-PIK3CD;gene-PIK3R3;gene-PPP3CC;gene-PTEN;gene-RELA;gene-SMAD3;gene-TGFB1;…	38	up&down
Environmental Information Processing	Signal transduction	ko04370	VEGF signaling pathway	0.0117	0.0061	1.91	0.00541069	0.0137926	gene-AKT3;gene-CASP9;gene-HSPB1;gene-KDR;gene-LENG9;gene-MAPK11;gene-NOS3;gene-PIK3CD;gene-PIK3R3;gene-PLCG1;gene-PLCG2;gene-PPP3CC;gene-PXN;gene-RAC1;gene-SPHK1;gene-TGFB1I1;gene-VEGFA	17	up&down
Organismal Systems	Immune system	ko04658	Th1 and Th2 cell differentiation	0.0193	0.0119	1.62	0.00576238	0.0145143	gene-BLA-DQB;gene-BOLA-DMA;gene-BOLA-DRA;gene-BOLA-DRB3;gene-CD247;gene-CD3E;gene-DLL1;gene-DLL4;gene-GATA3;gene-IFNGR1;gene-IL2RB;gene-IL2RG;gene-JAG1;gene-JAG2;gene-JAK3;gene-LAT;gene-LOC100300510;gene-LOC100848815;gene-MAML3;gene-MAPK11;gene-NFKBIA;gene-NFKBIE;gene-NOTCH1;gene-NOTCH3;gene-PLCG1;gene-PPP3CC;gene-RELA;gene-STAT6	28	up&down
Human Diseases	Cardiovascular disease	ko05418	Fluid shear stress and atherosclerosis	0.022	0.0141	1.56	0.00633261	0.0156989	gene-AKT3;gene-ARHGEF2;gene-ASS1;gene-BMP4;gene-CALM1;gene-CAV1;gene-CAV2;gene-CAV3;gene-CDH5;gene-CYBA;gene-HMOX1;gene-KDR;gene-KLF2;gene-LOC785216;gene-MAPK11;gene-MAPK7;gene-MGST3;gene-MMP2;gene-NOS3;gene-NQO1;gene-PDGFA;gene-PDGFB;gene-PECAM1;gene-PIK3CD;gene-PIK3R3;gene-PTTG1IP;gene-RAC1;gene-RELA;gene-SDC1;gene-THBD;gene-TNFRSF1A;gene-VEGFA	32	up&down
Organismal Systems	Endocrine system	ko04929	GnRH secretion	0.0117	0.0062	1.88	0.0063811	0.0156989	gene-AKT3;gene-ARRB1;gene-CACNA1C;gene-CACNA1D;gene-CACNA1G;gene-CACNA1H;gene-GABBR1;gene-GNA11;gene-GPER1;gene-ITPR1;gene-ITPR3;gene-KCNN1;gene-KCNN2;gene-PIK3CD;gene-PIK3R3;gene-PLCB3;gene-PLCB4	17	up&down
Metabolism	Glycan biosynthesis and metabolism	ko00532	Glycosaminoglycan biosynthesis - chondroitin sulfate / dermatan sulfate	0.0055	0.0021	2.66	0.00649407	0.0157932	gene-B3GALT6;gene-CHPF2;gene-CHST12;gene-CHST15;gene-CHST3;gene-CHST7;gene-CSGALNACT1;gene-UST	8	up&down
Organismal Systems	Nervous system	ko04724	Glutamatergic synapse	0.0179	0.0109	1.64	0.00678144	0.0163046	gene-ADCY2;gene-ADCY3;gene-ADCY4;gene-ADCY5;gene-ADCY6;gene-CACNA1C;gene-CACNA1D;gene-GNAI2;gene-GNAI3;gene-GNAS;gene-GNB1;gene-GNG11;gene-GNG2;gene-GRIA3;gene-GRK2;gene-HOMER2;gene-ITPR1;gene-ITPR3;gene-PLCB3;gene-PLCB4;gene-PLD1;gene-PLD2;gene-PPP3CC;gene-PRKACA;gene-SHANK3;gene-SLC38A1	26	up&down
Organismal Systems	Endocrine system	ko04912	GnRH signaling pathway	0.0165	0.0099	1.67	0.00705046	0.0165748	gene-ADCY2;gene-ADCY3;gene-ADCY4;gene-ADCY5;gene-ADCY6;gene-CACNA1C;gene-CACNA1D;gene-CALM1;gene-CAMK2A;gene-CAMK2B;gene-GNA11;gene-GNAS;gene-GRAP;gene-ITPR1;gene-ITPR3;gene-MAPK11;gene-MAPK7;gene-MMP2;gene-PLCB3;gene-PLCB4;gene-PLD1;gene-PLD2;gene-PRKACA;gene-PRKCD	24	up&down
Human Diseases	Endocrine and metabolic disease	ko04933	AGE-RAGE signaling pathway in diabetic complications	0.0165	0.0099	1.67	0.00705046	0.0165748	gene-AKT3;gene-CCND1;gene-COL1A1;gene-COL1A2;gene-COL3A1;gene-DIAPH1;gene-FN1;gene-MAPK11;gene-MMP2;gene-NOS3;gene-PIK3CD;gene-PIK3R3;gene-PLCB3;gene-PLCB4;gene-PLCG1;gene-PLCG2;gene-PRKCD;gene-PRKCE;gene-RAC1;gene-RELA;gene-SMAD3;gene-TGFB1;gene-THBD;gene-VEGFA	24	up&down
Human Diseases	Infectious disease: parasitic	ko05145	Toxoplasmosis	0.0179	0.011	1.62	0.00761503	0.0177053	gene-AKT3;gene-BCL2L1;gene-BLA-DQB;gene-BOLA-DMA;gene-BOLA-DRA;gene-BOLA-DRB3;gene-CASP9;gene-CIITA;gene-GNAI2;gene-GNAI3;gene-HSPA1A;gene-HSPA6;gene-IFNGR1;gene-ITGA6;gene-ITGB1;gene-LAMA5;gene-LDLR;gene-LOC100848815;gene-MAPK11;gene-MYD88;gene-NFKBIA;gene-PIK3R6;gene-RELA;gene-SOCS1;gene-TGFB1;gene-TNFRSF1A	26	up&down
Human Diseases	Endocrine and metabolic disease	ko04931	Insulin resistance	0.0172	0.0106	1.63	0.00826749	0.0190133	gene-AKT3;gene-CPT1A;gene-CPT1B;gene-CREB3;gene-CREB3L1;gene-CREB5;gene-GFPT2;gene-INSR;gene-MLXIPL;gene-NFKBIA;gene-NOS3;gene-NR1H3;gene-PIK3CD;gene-PIK3R3;gene-PPARA;gene-PPARGC1A;gene-PRKCD;gene-PRKCE;gene-PTEN;gene-PTPRF;gene-PYGL;gene-RELA;gene-SLC27A3;gene-SLC2A1;gene-TNFRSF1A	25	up&down
Cellular Processes	Transport and catabolism	ko04145	Phagosome	0.0282	0.0195	1.45	0.00855753	0.019374	gene-ACTB;gene-ACTG1;gene-ATP6V1C2;gene-ATP6V1D;gene-BLA-DQB;gene-BOLA-DMA;gene-BOLA-DRA;gene-BOLA-DRB3;gene-BOLA-NC1;gene-BoLA;gene-CORO1A;gene-CRLF3;gene-CYBA;gene-DYNC1LI1;gene-FAM96B;gene-ITGA5;gene-ITGB1;gene-JSP.1;gene-LOC100848815;gene-LOC101905041;gene-LOC112443216;gene-LOC509006;gene-LOC616942;gene-LOC618733;gene-MGC126945;gene-MRC2;gene-PAQR4;gene-RAB5C;gene-RAB7B;gene-RAC1;gene-RILP;ge…	41	up&down
Metabolism	Glycan biosynthesis and metabolism	ko00601	Glycosphingolipid biosynthesis - lacto and neolacto series	0.0076	0.0035	2.17	0.00860746	0.019374	gene-A4GALT;gene-B3GALT1;gene-B3GALT2;gene-B3GNT2;gene-B3GNT3;gene-B4GALT3;gene-FUT4;gene-GCNT2;gene-LOC520336;gene-ST3GAL3;gene-ST3GAL4	11	up&down
Organismal Systems	Endocrine system	ko03320	PPAR signaling pathway	0.0158	0.0096	1.65	0.00973036	0.0214452	gene-ACOX2;gene-ANGPTL4;gene-AQP7;gene-C1QTNF5;gene-C1QTNF7;gene-C1QTNF9;gene-CPT1A;gene-CPT1B;gene-CPT2;gene-CYP27A1;gene-DBI;gene-FABP3;gene-FABP5;gene-FADS2;gene-GK;gene-LPL;gene-ME3;gene-NR1H3;gene-PLIN5;gene-PPARA;gene-PPARG;gene-SCD5;gene-UBC	23	up&down
Human Diseases	Cancer: specific types	ko05215	Prostate cancer	0.0158	0.0096	1.65	0.00973036	0.0214452	gene-AKT3;gene-ARAF;gene-CASP9;gene-CCND1;gene-CCNE2;gene-CDKN1A;gene-CREB3;gene-CREB3L1;gene-CREB5;gene-ERG;gene-NFKBIA;gene-PDGFA;gene-PDGFB;gene-PDGFC;gene-PDGFRA;gene-PDGFRB;gene-PIK3CD;gene-PIK3R3;gene-PLAU;gene-PTEN;gene-RELA;gene-TCF7L1;gene-TCF7L2	23	up&down
Organismal Systems	Endocrine system	ko04916	Melanogenesis	0.0193	0.0123	1.56	0.00993809	0.0215488	gene-ADCY2;gene-ADCY3;gene-ADCY4;gene-ADCY5;gene-ADCY6;gene-CALM1;gene-CAMK2A;gene-CAMK2B;gene-CREB3;gene-CREB3L1;gene-DVL2;gene-EDNRB;gene-FZD3;gene-FZD4;gene-FZD6;gene-FZD9;gene-GNAI2;gene-GNAI3;gene-GNAS;gene-KITLG;gene-LENG9;gene-PLCB3;gene-PLCB4;gene-PRKACA;gene-TCF7L1;gene-TCF7L2;gene-WNT11;gene-WNT4	28	up&down
Human Diseases	Infectious disease: viral	ko05164	Influenza A	0.0289	0.0203	1.43	0.00998108	0.0215488	gene-ACTB;gene-ACTG1;gene-ADAR;gene-AKT3;gene-BLA-DQB;gene-BOLA-DMA;gene-BOLA-DRA;gene-BOLA-DRB3;gene-CASP9;gene-CCND3;gene-CDC42EP4;gene-CDK6;gene-CIITA;gene-DDX58;gene-DNAJB1;gene-FAS;gene-IFIH1;gene-IFNAR1;gene-IFNAR2;gene-IFNGR1;gene-IRF3;gene-IRF7;gene-IRF9;gene-KPNA5;gene-LOC100848815;gene-LOC510798;gene-LOC787122;gene-LRRC32;gene-MX1;gene-MYD88;gene-NFKBIA;gene-NLRX1;gene-NXF1;gene-OAS1Y;g…	42	up&down
Human Diseases	Substance dependence	ko05031	Amphetamine addiction	0.0117	0.0065	1.8	0.0101625	0.0217189	gene-ADCY5;gene-CACNA1C;gene-CACNA1D;gene-CALM1;gene-CAMK2A;gene-CAMK2B;gene-CAMK4;gene-CREB3;gene-CREB3L1;gene-CREB5;gene-FOSB;gene-GNAS;gene-GRIA3;gene-HDAC2;gene-MAOB;gene-PPP3CC;gene-PRKACA	17	up&down
Metabolism	Global and overview maps	ko01200	Carbon metabolism	0.0193	0.0124	1.55	0.0110152	0.0233058	gene-ACSS1;gene-ACSS2;gene-ARID5B;gene-C7H5orf63;gene-CAT;gene-CS;gene-ECHS1;gene-G6PD;gene-GCK;gene-GCSH;gene-HK1;gene-IDH2;gene-LOC112443502;gene-ME2;gene-ME3;gene-MTCL1;gene-MUT;gene-OGDH;gene-PCCA;gene-PHGDH;gene-PRPSAP1;gene-PSPH;gene-SDHB;gene-SDS;gene-SHMT1;gene-SOGA1;gene-SUCLG1;gene-SUCLG2	28	up&down
Metabolism	Carbohydrate metabolism	ko00562	Inositol phosphate metabolism	0.0131	0.0076	1.71	0.0117234	0.0244297	gene-EVA1C;gene-IMPA2;gene-INPP4B;gene-INPP5D;gene-ISYNA1;gene-ITPK1;gene-ITPKB;gene-PIK3C2A;gene-PIK3C2B;gene-PIK3CD;gene-PIP5K1A;gene-PIP5K1C;gene-PLCB3;gene-PLCB4;gene-PLCG1;gene-PLCG2;gene-PTEN;gene-SYNJ2;gene-UNC50	19	up&down
Environmental Information Processing	Signal transduction	ko04350	TGF-beta signaling pathway	0.0152	0.0092	1.64	0.0118928	0.0244297	gene-BAMBI;gene-BMP2;gene-BMP4;gene-BMP6;gene-BMP7;gene-FBN1;gene-FNDC1;gene-ID1;gene-ID2;gene-ID3;gene-ID4;gene-INHBB;gene-PPP2CA;gene-RGMA;gene-ROCK1;gene-SKP1;gene-SMAD3;gene-SMAD6;gene-SMAD7;gene-SMURF2;gene-TGFB1;gene-TGIF2	22	up&down
Human Diseases	Cancer: specific types	ko05222	Small cell lung cancer	0.0152	0.0092	1.64	0.0118928	0.0244297	gene-AKT3;gene-BCL2L1;gene-CASP9;gene-CCND1;gene-CCNE2;gene-CDK6;gene-CDKN1A;gene-CKS1B;gene-DDB2;gene-FN1;gene-ITGA3;gene-ITGA6;gene-ITGB1;gene-LAMA5;gene-NFKBIA;gene-PIK3CD;gene-PIK3R3;gene-PTEN;gene-RARB;gene-RELA;gene-TRAF1;gene-TRAF5	22	up&down
Organismal Systems	Aging	ko04213	Longevity regulating pathway - multiple species	0.011	0.0061	1.8	0.0125374	0.0255062	gene-ADCY2;gene-ADCY3;gene-ADCY4;gene-ADCY5;gene-ADCY6;gene-AKT3;gene-CAT;gene-CLPB;gene-CRYAB;gene-HDAC2;gene-HSPA1A;gene-HSPA6;gene-INSR;gene-PIK3CD;gene-PIK3R3;gene-PRKACA	16	up&down
Organismal Systems	Nervous system	ko04728	Dopaminergic synapse	0.0193	0.0126	1.53	0.0134538	0.0271098	gene-ADCY5;gene-AKT3;gene-ARRB1;gene-CACNA1C;gene-CACNA1D;gene-CALM1;gene-CALY;gene-CAMK2A;gene-CAMK2B;gene-CREB3;gene-CREB3L1;gene-CREB5;gene-GNAI2;gene-GNAI3;gene-GNAS;gene-GNB1;gene-GNG11;gene-GNG2;gene-GRIA3;gene-ITPR1;gene-ITPR3;gene-MAOB;gene-MAPK11;gene-PLCB3;gene-PLCB4;gene-PPP2CA;gene-PPP3CC;gene-PRKACA	28	up&down
Human Diseases	Infectious disease: viral	ko05170	Human immunodeficiency virus 1 infection	0.0351	0.026	1.35	0.0143419	0.0285114	gene-AKT3;gene-AP1G2;gene-ATR;gene-B2M;gene-BCL2L1;gene-BOLA-NC1;gene-BoLA;gene-CALM1;gene-CASP9;gene-CCNB3;gene-CD247;gene-CD3E;gene-CFL1;gene-CFL2;gene-FAS;gene-GNA11;gene-GNAI2;gene-GNAI3;gene-GNB1;gene-GNG11;gene-GNG2;gene-IRF3;gene-ITPR1;gene-ITPR3;gene-JSP.1;gene-LOC100300510;gene-LOC509006;gene-LOC616942;gene-LOC618733;gene-LOC783680;gene-MAPK11;gene-MGC126945;gene-MYD88;gene-NFATC4;gene-N…	51	up&down
Organismal Systems	Endocrine system	ko04918	Thyroid hormone synthesis	0.0124	0.0073	1.71	0.0144188	0.0285114	gene-ADCY2;gene-ADCY3;gene-ADCY4;gene-ADCY5;gene-ADCY6;gene-ATP1A2;gene-ATP1B2;gene-CREB3;gene-CREB3L1;gene-CREB5;gene-GNAS;gene-GPX8;gene-ITPR1;gene-ITPR3;gene-PLCB3;gene-PLCB4;gene-PRKACA;gene-TTF2	18	up&down
Metabolism	Glycan biosynthesis and metabolism	ko00533	Glycosaminoglycan biosynthesis - keratan sulfate	0.0041	0.0015	2.74	0.0152945	0.0299629	gene-B3GNT2;gene-B4GALT3;gene-CHST1;gene-CHST2;gene-ST3GAL1;gene-ST3GAL3	6	up&down
Human Diseases	Cancer: specific types	ko05212	Pancreatic cancer	0.0124	0.0074	1.69	0.0164192	0.0318712	gene-AKT3;gene-ARAF;gene-BCL2L1;gene-CASP9;gene-CCND1;gene-CDK6;gene-CDKN1A;gene-DDB2;gene-PIK3CD;gene-PIK3R3;gene-PLD1;gene-PLD2;gene-RAC1;gene-RALB;gene-RELA;gene-SMAD3;gene-TGFB1;gene-VEGFA	18	up&down
Environmental Information Processing	Signal transduction	ko04668	TNF signaling pathway	0.0186	0.0123	1.51	0.0178593	0.0338402	gene-AKT3;gene-BCL3;gene-CASP7;gene-CFLAR;gene-CREB3;gene-CREB3L1;gene-CREB5;gene-CXCL3;gene-DAB2IP;gene-FAS;gene-IFI47;gene-IRF1;gene-JAG1;gene-MAP3K8;gene-MAPK11;gene-MLKL;gene-NFKBIA;gene-PIK3CD;gene-PIK3R3;gene-RELA;gene-RIPK3;gene-RPS6KA4;gene-TNFAIP3;gene-TNFRSF1A;gene-TRADD;gene-TRAF1;gene-TRAF5	27	up&down
Organismal Systems	Immune system	ko04659	Th17 cell differentiation	0.02	0.0135	1.48	0.0179134	0.0338402	gene-AHR;gene-BLA-DQB;gene-BOLA-DMA;gene-BOLA-DRA;gene-BOLA-DRB3;gene-CD247;gene-CD3E;gene-CRLF1;gene-GATA3;gene-IFNGR1;gene-IL27RA;gene-IL2RB;gene-IL2RG;gene-JAK3;gene-LAT;gene-LOC100300510;gene-LOC100848815;gene-LOC618409;gene-MAPK11;gene-NFKBIA;gene-NFKBIE;gene-PLCG1;gene-PPP3CC;gene-RARA;gene-RELA;gene-RUNX1;gene-SMAD3;gene-STAT6;gene-TGFB1	29	up&down
Organismal Systems	Endocrine system	ko04915	Estrogen signaling pathway	0.02	0.0135	1.48	0.0179134	0.0338402	gene-ADCY2;gene-ADCY3;gene-ADCY4;gene-ADCY5;gene-ADCY6;gene-AKT3;gene-CALM1;gene-CREB3;gene-CREB3L1;gene-CREB5;gene-GABBR1;gene-GNAI2;gene-GNAI3;gene-GNAS;gene-GPER1;gene-HSPA1A;gene-HSPA6;gene-ITPR1;gene-ITPR3;gene-MMP2;gene-NOS3;gene-PIK3CD;gene-PIK3R3;gene-PLCB3;gene-PLCB4;gene-PRKACA;gene-PRKCD;gene-RARA;gene-SHC1	29	up&down
Human Diseases	Infectious disease: parasitic	ko05146	Amoebiasis	0.0186	0.0124	1.49	0.0196193	0.0367347	gene-ACTN1;gene-ACTN4;gene-ARG2;gene-CD1D;gene-COL1A1;gene-COL1A2;gene-COL3A1;gene-CXCL3;gene-FN1;gene-GNA11;gene-GNAS;gene-HSPB1;gene-LAMA5;gene-LOC512286;gene-LOC788175;gene-PIK3CD;gene-PIK3R3;gene-PLCB3;gene-PLCB4;gene-PRDX1;gene-PRKACA;gene-RAB5C;gene-RAB7B;gene-RELA;gene-SERPINB9;gene-TGFB1;gene-VCL	27	up&down
Cellular Processes	Cell growth and death	ko04210	Apoptosis	0.0227	0.0159	1.43	0.0207413	0.038495	gene-ACTB;gene-ACTG1;gene-AIFM1;gene-AKT3;gene-ARPP19;gene-ASTN2;gene-BCL2L1;gene-CASP2;gene-CASP6;gene-CASP7;gene-CASP9;gene-CFLAR;gene-DAB2IP;gene-DFFA;gene-FAS;gene-ITPR1;gene-ITPR3;gene-LOC112443216;gene-LOC510798;gene-NFKBIA;gene-PIDD1;gene-PIK3CD;gene-PIK3R3;gene-PMAIP1;gene-PTPN13-2;gene-RELA;gene-SPTAN1;gene-TINAGL1;gene-TNFRSF1A;gene-TRADD;gene-TRAF1;gene-TUBA1D;gene-TUBA4A	33	up&down
Organismal Systems	Endocrine system	ko04913	Ovarian steroidogenesis	0.011	0.0065	1.69	0.0218772	0.04025	gene-ACOT2;gene-ADCY2;gene-ADCY3;gene-ADCY4;gene-ADCY5;gene-ADCY6;gene-AKR1C4;gene-BMP6;gene-CYP1A1;gene-CYP1B1;gene-GNAS;gene-HSD17B1;gene-INSR;gene-LDLR;gene-LOC782922;gene-PRKACA	16	up&down
Organismal Systems	Aging	ko04211	Longevity regulating pathway	0.0138	0.0087	1.59	0.0223284	0.0407261	gene-ADCY2;gene-ADCY3;gene-ADCY4;gene-ADCY5;gene-ADCY6;gene-AKT3;gene-CAMK4;gene-CAMKK2;gene-CAT;gene-CREB3;gene-CREB3L1;gene-CREB5;gene-INSR;gene-PIK3CD;gene-PIK3R3;gene-PPARG;gene-PPARGC1A;gene-PRKACA;gene-RELA;gene-SESN3	20	up&down
Organismal Systems	Digestive system	ko04972	Pancreatic secretion	0.0158	0.0104	1.53	0.0233382	0.0417671	gene-ADCY2;gene-ADCY3;gene-ADCY4;gene-ADCY5;gene-ADCY6;gene-ATP1A2;gene-ATP1B2;gene-ATP2A2;gene-ATP2A3;gene-ATP2B4;gene-GNAS;gene-IFRD1;gene-ITPR1;gene-ITPR3;gene-PLA2G12A;gene-PLCB3;gene-PLCB4;gene-RAB8A;gene-RAC1;gene-SLC12A2;gene-SLC4A2;gene-TMEM205;gene-TPCN2	23	up&down
Organismal Systems	Immune system	ko04625	C-type lectin receptor signaling pathway	0.0165	0.0109	1.51	0.0234914	0.0417671	gene-AKT3;gene-BCL10;gene-BCL3;gene-BTBD19;gene-CALM1;gene-FCER1G;gene-IRF1;gene-IRF9;gene-ITPR1;gene-ITPR3;gene-MALT1;gene-MAPK11;gene-MRAS;gene-NFATC4;gene-NFKBIA;gene-PAK1;gene-PIK3CD;gene-PIK3R3;gene-PLCG2;gene-PLK3;gene-PPP3CC;gene-PRKCD;gene-RELA;gene-UBTD1	24	up&down
Organismal Systems	Sensory system	ko04750	Inflammatory mediator regulation of TRP channels	0.0165	0.0109	1.51	0.0234914	0.0417671	gene-ADCY2;gene-ADCY3;gene-ADCY4;gene-ADCY5;gene-ADCY6;gene-CALM1;gene-CAMK2A;gene-CAMK2B;gene-GNAS;gene-ITPR1;gene-ITPR3;gene-MAPK11;gene-P2RY2;gene-PIK3CD;gene-PIK3R3;gene-PLCB3;gene-PLCB4;gene-PLCG1;gene-PLCG2;gene-PRKACA;gene-PRKCD;gene-PRKCE;gene-PRKCH;gene-TRPV2	24	up&down
Human Diseases	Drug resistance: antineoplastic	ko01521	EGFR tyrosine kinase inhibitor resistance	0.0124	0.0076	1.62	0.0237289	0.0418378	gene-AKT3;gene-ARAF;gene-BCL2L1;gene-FGFR3;gene-GAS6;gene-KDR;gene-PDGFA;gene-PDGFB;gene-PDGFC;gene-PDGFRA;gene-PDGFRB;gene-PIK3CD;gene-PIK3R3;gene-PLCG1;gene-PLCG2;gene-PTEN;gene-SHC1;gene-VEGFA	18	up&down
Cellular Processes	Cell growth and death	ko04115	p53 signaling pathway	0.0145	0.0093	1.55	0.0252987	0.0439219	gene-ADGRB1;gene-ATR;gene-BCL2L1;gene-CASP9;gene-CCND1;gene-CCND3;gene-CCNE2;gene-CD82;gene-CDK6;gene-CDKN1A;gene-DDB2;gene-FAM76B;gene-FAS;gene-GTSE1;gene-LOC510798;gene-PIDD1;gene-PMAIP1;gene-PTEN;gene-SESN3;gene-SHISA5;gene-ZNF385A	21	up&down
Metabolism	Amino acid metabolism	ko00260	Glycine, serine and threonine metabolism	0.0083	0.0045	1.83	0.0253261	0.0439219	gene-ALAS1;gene-AOC3;gene-CBS;gene-CHDH;gene-GCSH;gene-MAOB;gene-PHGDH;gene-PSPH;gene-SDS;gene-SHMT1;gene-SRR;gene-THNSL1	12	up&down
Environmental Information Processing	Signal transduction	ko04066	HIF-1 signaling pathway	0.0158	0.0105	1.51	0.0257555	0.0443034	gene-AKT3;gene-ANGPT2;gene-CAMK2A;gene-CAMK2B;gene-CDKN1A;gene-EGLN3;gene-FLT1;gene-HK1;gene-HMOX1;gene-IFNGR1;gene-INSR;gene-LDHB;gene-LTBR;gene-NOS3;gene-PDK1;gene-PIK3CD;gene-PIK3R3;gene-PLCG1;gene-PLCG2;gene-RELA;gene-SLC2A1;gene-TEK;gene-VEGFA	23	up&down
Metabolism	Metabolism of cofactors and vitamins	ko00760	Nicotinate and nicotinamide metabolism	0.0083	0.0047	1.75	0.0341521	0.058273	Bos_taurus_newGene_6338;gene-ENPP1;gene-LOC790312;gene-NADK;gene-NAPRT;gene-NNT;gene-NT5C2;gene-NT5M;gene-PNP;gene-SIRT3;gene-SIRT5;gene-SIRT6	12	up&down
Organismal Systems	Development and regeneration	ko04320	Dorso-ventral axis formation	0.0028	0.0009	2.92	0.0370095	0.0622728	gene-HEG1;gene-R3HDM2;gene-RASGEF1B;gene-TEX2	4	up&down
Metabolism	Biosynthesis of other secondary metabolites	ko00524	Neomycin, kanamycin and gentamicin biosynthesis	0.0021	0.0006	3.65	0.0370848	0.0622728	gene-ARID5B;gene-GCK;gene-HK1	3	up&down
Environmental Information Processing	Signal transduction	ko04064	NF-kappa B signaling pathway	0.0186	0.0134	1.39	0.0456084	0.0759825	gene-BCL10;gene-BCL2L1;gene-CARD10;gene-CFLAR;gene-CXCL12;gene-CXCL3;gene-DDX58;gene-ERC1;gene-LAT;gene-LOC100300510;gene-LTBR;gene-LYN;gene-MALT1;gene-MYD88;gene-NFKBIA;gene-PIDD1;gene-PLAU;gene-PLCG1;gene-PLCG2;gene-RELA;gene-TICAM2;gene-TIRAP;gene-TNFAIP3;gene-TNFRSF1A;gene-TRADD;gene-TRAF1;gene-TRAF5	27	up&down
Human Diseases	Cancer: specific types	ko05224	Breast cancer	0.022	0.0164	1.34	0.0476686	0.0787943	gene-AKT3;gene-APC2;gene-ARAF;gene-CCND1;gene-CDK6;gene-CDKN1A;gene-DDB2;gene-DLL1;gene-DLL4;gene-DVL2;gene-FGF1;gene-FRAT2;gene-FZD3;gene-FZD4;gene-FZD6;gene-FZD9;gene-HEY1;gene-HEYL;gene-JAG1;gene-JAG2;gene-LRP5;gene-NOTCH1;gene-NOTCH3;gene-NOTCH4;gene-PIK3CD;gene-PIK3R3;gene-PTEN;gene-SHC1;gene-TCF7L1;gene-TCF7L2;gene-WNT11;gene-WNT4	32	up&down
Organismal Systems	Immune system	ko04621	NOD-like receptor signaling pathway	0.0282	0.022	1.29	0.0518869	0.0851021	gene-ARRDC3;gene-ARRDC4;gene-BCL2L1;gene-CXCL3;gene-CYBA;gene-GSDMD;gene-IFNAR1;gene-IFNAR2;gene-IRF3;gene-IRF7;gene-IRF9;gene-ITPR1;gene-ITPR3;gene-LOC101903126;gene-LOC511229;gene-LOC512486;gene-LOC783920;gene-LOC788205;gene-MAP3K7CL;gene-MAPK11;gene-MCU;gene-MFN2;gene-MYD88;gene-NAIP;gene-NFKBIA;gene-NLRX1;gene-OAS1Y;gene-PLCB3;gene-PLCB4;gene-PRKCD;gene-RELA;gene-RIPK3;gene-TINAGL1;gene-TNFAI…	41	up&down
Metabolism	Lipid metabolism	ko00062	Fatty acid elongation	0.0055	0.0029	1.89	0.0524535	0.0853697	gene-ACAA2;gene-ACOT2;gene-AVEN;gene-ECHS1;gene-ELOVL7;gene-HSDL1;gene-MECR;gene-THEM4	8	up&down
Human Diseases	Infectious disease: viral	ko05162	Measles	0.0241	0.0184	1.31	0.0539031	0.0864415	gene-ADAR;gene-AKT3;gene-BCL2L1;gene-CASP9;gene-CCND1;gene-CCND3;gene-CCNE2;gene-CD3E;gene-CD46;gene-CDK6;gene-DDX58;gene-EIF3H;gene-FAS;gene-HSPA1A;gene-HSPA6;gene-IFIH1;gene-IFNAR1;gene-IFNAR2;gene-IL2RB;gene-IL2RG;gene-IRF3;gene-IRF7;gene-IRF9;gene-JAK3;gene-LOC100300510;gene-MSN;gene-MX1;gene-MYD88;gene-NFKBIA;gene-OAS1Y;gene-PIK3CD;gene-PIK3R3;gene-RELA;gene-TNFAIP3;gene-TRADD	35	up&down
Human Diseases	Cancer: overview	ko05231	Choline metabolism in cancer	0.0138	0.0095	1.45	0.0543721	0.0864415	gene-AKT3;gene-DGKH;gene-DGKQ;gene-GPCPD1;gene-PDGFA;gene-PDGFB;gene-PDGFC;gene-PDGFRA;gene-PDGFRB;gene-PIK3CD;gene-PIK3R3;gene-PIP5K1A;gene-PIP5K1C;gene-PLCG1;gene-PLD1;gene-PLD2;gene-RAC1;gene-SLC22A4;gene-SLC44A2;gene-WASF2	20	up&down
Organismal Systems	Development and regeneration	ko04380	Osteoclast differentiation	0.02	0.0148	1.35	0.054543	0.0864415	gene-ACP5;gene-AKT3;gene-CAMK4;gene-CYBA;gene-FHL2;gene-FHL5;gene-FOSB;gene-FOSL1;gene-GAB2;gene-GAB3;gene-IFNAR1;gene-IFNAR2;gene-IFNGR1;gene-IRF9;gene-LOC107131323;gene-MAPK11;gene-NFKBIA;gene-PIK3CD;gene-PIK3R3;gene-PLCG2;gene-PPARG;gene-PPP3CC;gene-RAC1;gene-RELA;gene-SIRPA;gene-SOCS1;gene-TEC;gene-TGFB1;gene-TNFRSF1A	29	up&down
Organismal Systems	Endocrine system	ko04914	Progesterone-mediated oocyte maturation	0.0131	0.009	1.46	0.0547876	0.0864415	gene-ADCY2;gene-ADCY3;gene-ADCY4;gene-ADCY5;gene-ADCY6;gene-AKT3;gene-ANAPC4;gene-ANAPC7;gene-ARAF;gene-CCNB3;gene-CPEB1;gene-GNAI2;gene-GNAI3;gene-MAPK11;gene-PIK3CD;gene-PIK3R3;gene-PKMYT1;gene-PRKACA;gene-STK10	19	up&down
Human Diseases	Infectious disease: bacterial	ko05133	Pertussis	0.0117	0.0078	1.5	0.0551549	0.0864415	gene-C2;gene-CALM1;gene-CASP7;gene-CFL1;gene-CFL2;gene-GNAI2;gene-GNAI3;gene-IRF1;gene-IRF3;gene-IRF8;gene-ITGA5;gene-ITGB1;gene-MAPK11;gene-MYD88;gene-RELA;gene-TICAM2;gene-TIRAP	17	up&down
Human Diseases	Endocrine and metabolic disease	ko04930	Type II diabetes mellitus	0.0076	0.0045	1.67	0.055935	0.0870197	gene-CACNA1C;gene-CACNA1D;gene-CACNA1G;gene-GCK;gene-HK1;gene-INSR;gene-PIK3CD;gene-PIK3R3;gene-PRKCD;gene-PRKCE;gene-SOCS1	11	up
Environmental Information Processing	Signal transduction	ko04068	FoxO signaling pathway	0.0179	0.0132	1.36	0.0624574	0.0964574	gene-AGAP2;gene-AKT3;gene-ARAF;gene-BTBD19;gene-CAT;gene-CCNB3;gene-CCND1;gene-CDKN1A;gene-CSNK1E;gene-GRAP;gene-HOMER2;gene-IL7R;gene-INSR;gene-KLF2;gene-MAPK11;gene-PIK3CD;gene-PIK3R3;gene-PLK2;gene-PLK3;gene-PRMT1;gene-PTEN;gene-RASGEF1B;gene-S1PR1;gene-SGK1;gene-SMAD3;gene-TGFB1	26	up&down
Human Diseases	Substance dependence	ko05030	Cocaine addiction	0.0076	0.0047	1.61	0.0718889	0.110219	gene-ADCY5;gene-CREB3;gene-CREB3L1;gene-CREB5;gene-FOSB;gene-GNAI2;gene-GNAI3;gene-GNAS;gene-MAOB;gene-PRKACA;gene-RELA	11	up&down
Human Diseases	Cancer: specific types	ko05213	Endometrial cancer	0.009	0.0058	1.53	0.0739178	0.111263	gene-AKT3;gene-APC2;gene-ARAF;gene-CASP9;gene-CCND1;gene-CDKN1A;gene-CTNNA3;gene-DDB2;gene-PIK3CD;gene-PIK3R3;gene-PTEN;gene-TCF7L1;gene-TCF7L2	13	up&down
Human Diseases	Cancer: specific types	ko05218	Melanoma	0.0103	0.007	1.48	0.0740088	0.111263	gene-AKT3;gene-ARAF;gene-CCND1;gene-CDK6;gene-CDKN1A;gene-DDB2;gene-FGF1;gene-PDGFA;gene-PDGFB;gene-PDGFC;gene-PDGFRA;gene-PDGFRB;gene-PIK3CD;gene-PIK3R3;gene-PTEN	15	up&down
Metabolism	Global and overview maps	ko01212	Fatty acid metabolism	0.0096	0.0064	1.5	0.0741477	0.111263	gene-ACAA2;gene-ACACA;gene-ACADVL;gene-ACSF3;gene-C7H5orf63;gene-CPT1A;gene-CPT1B;gene-CPT2;gene-ECHS1;gene-ELOVL7;gene-FADS2;gene-HSDL1;gene-MECR;gene-SCD5	14	up&down
Human Diseases	Cancer: overview	ko05203	Viral carcinogenesis	0.0296	0.0239	1.24	0.0790597	0.117798	gene-ACTN1;gene-ACTN4;gene-BOLA-NC1;gene-BoLA;gene-CCND1;gene-CCND3;gene-CCNE2;gene-CDK6;gene-CDKN1A;gene-CREB3;gene-CREB3L1;gene-CREB5;gene-CRLF1;gene-GTF2A2;gene-HDAC2;gene-HDAC7;gene-HPN;gene-IRF3;gene-IRF7;gene-IRF9;gene-JAK3;gene-JSP.1;gene-KAT2B;gene-LOC509006;gene-LOC616942;gene-LOC787269;gene-LTBR;gene-LYN;gene-MGC126945;gene-NFKBIA;gene-PIK3CD;gene-PIK3R3;gene-PMAIP1;gene-POLB;gene-PRKAC…	43	up&down
Metabolism	Carbohydrate metabolism	ko00620	Pyruvate metabolism	0.0076	0.0048	1.58	0.0808505	0.119439	gene-ACACA;gene-ACSS1;gene-ACSS2;gene-ACYP1;gene-C7H5orf63;gene-LDHB;gene-LOC112443502;gene-ME2;gene-ME3;gene-MTCL1;gene-SOGA1	11	up&down
Metabolism	Glycan biosynthesis and metabolism	ko00514	Other types of O-glycan biosynthesis	0.0083	0.0054	1.54	0.0817271	0.119439	gene-B4GALT3;gene-C1GALT1;gene-CERCAM;gene-COLGALT1;gene-COLGALT2;gene-FAM129B;gene-GALNT14;gene-GALNT18;gene-LFNG;gene-MFNG;gene-ST3GAL3;gene-YBEY	12	up&down
Human Diseases	Cancer: specific types	ko05223	Non-small cell lung cancer	0.0096	0.0065	1.48	0.0818542	0.119439	gene-AKT3;gene-ARAF;gene-CASP9;gene-CCND1;gene-CDK6;gene-CDKN1A;gene-DDB2;gene-JAK3;gene-PIK3CD;gene-PIK3R3;gene-PLCG1;gene-PLCG2;gene-RARB;gene-RASSF1	14	up&down
Human Diseases	Cardiovascular disease	ko05416	Viral myocarditis	0.0145	0.0106	1.36	0.0866264	0.125536	Bos_taurus_newGene_5808;gene-BLA-DQB;gene-BOLA-DMA;gene-BOLA-DRA;gene-BOLA-DRB3;gene-BOLA-NC1;gene-BoLA;gene-CASP9;gene-CAV1;gene-CCND1;gene-CD86;gene-JSP.1;gene-LOC100300510;gene-LOC100848815;gene-LOC509006;gene-LOC616942;gene-MGC126945;gene-MYH6;gene-MYH7;gene-RAC1;gene-SGCB	21	up&down
Human Diseases	Cancer: specific types	ko05211	Renal cell carcinoma	0.0096	0.0066	1.46	0.0900544	0.129121	gene-AKT3;gene-ARAF;gene-CDKN1A;gene-EGLN3;gene-EPAS1;gene-ETS1;gene-PAK1;gene-PDGFB;gene-PIK3CD;gene-PIK3R3;gene-RAC1;gene-SLC2A1;gene-TGFB1;gene-VEGFA	14	up&down
Metabolism	Metabolism of cofactors and vitamins	ko00130	Ubiquinone and other terpenoid-quinone biosynthesis	0.0028	0.0012	2.25	0.0903208	0.129121	gene-COQ5;gene-COQ6;gene-COQ7;gene-NQO1	4	down
Metabolism	Biosynthesis of other secondary metabolites	ko00232	Caffeine metabolism	0.0014	0.0004	3.65	0.0928691	0.131873	gene-NAT1;gene-XDH	2	up
Human Diseases	Cancer: specific types	ko05216	Thyroid cancer	0.0062	0.0039	1.6	0.0989035	0.139506	gene-CCND1;gene-CDKN1A;gene-DDB2;gene-LOC104970173;gene-PPARG;gene-RET;gene-TCF7L1;gene-TCF7L2;gene-TPM3	9	up&down
Organismal Systems	Excretory system	ko04961	Endocrine and other factor-regulated calcium reabsorption	0.0083	0.0056	1.49	0.100548	0.140887	gene-ADCY6;gene-ATP1A2;gene-ATP1B2;gene-ATP2B4;gene-DNM1;gene-DNM3;gene-GNAS;gene-PLCB3;gene-PLCB4;gene-PRKACA;gene-PTH1R;gene-SLC8A1	12	up&down
Human Diseases	Cancer: specific types	ko05217	Basal cell carcinoma	0.011	0.0079	1.39	0.104123	0.144538	gene-APC2;gene-BMP2;gene-BMP4;gene-CDKN1A;gene-DDB2;gene-DVL2;gene-FZD3;gene-FZD4;gene-FZD6;gene-FZD9;gene-KIF7;gene-PTCH1;gene-TCF7L1;gene-TCF7L2;gene-WNT11;gene-WNT4	16	up&down
Human Diseases	Infectious disease: viral	ko05160	Hepatitis C	0.022	0.0176	1.25	0.104521	0.144538	gene-AKT3;gene-ARAF;gene-CASP9;gene-CCND1;gene-CDK6;gene-CDKN1A;gene-CFLAR;gene-CLDN1;gene-CLDN5;gene-DDX58;gene-EIF3E;gene-FAS;gene-IFNAR1;gene-IFNAR2;gene-IRF3;gene-IRF7;gene-IRF9;gene-LDLR;gene-LOC100139670;gene-MX1;gene-NFKBIA;gene-NR1H3;gene-OAS1Y;gene-OCLN;gene-PIK3CD;gene-PIK3R3;gene-PPARA;gene-PPP2CA;gene-RELA;gene-TNFRSF1A;gene-TRADD;gene-YWHAB	32	up&down
Human Diseases	Cancer: specific types	ko05210	Colorectal cancer	0.0117	0.0086	1.37	0.110284	0.151518	gene-AKT3;gene-APC2;gene-ARAF;gene-CASP9;gene-CCND1;gene-CDKN1A;gene-DDB2;gene-MSH2;gene-PIK3CD;gene-PIK3R3;gene-PMAIP1;gene-RAC1;gene-RALB;gene-SMAD3;gene-TCF7L1;gene-TCF7L2;gene-TGFB1	17	up&down
Organismal Systems	Nervous system	ko04722	Neurotrophin signaling pathway	0.0165	0.0128	1.29	0.112001	0.152885	gene-AKT3;gene-ARHGDIA;gene-ARHGDIB;gene-CALM1;gene-CAMK2A;gene-CAMK2B;gene-CAMK4;gene-LOC112445044;gene-MAPK11;gene-MAPK7;gene-NFKBIA;gene-NFKBIE;gene-NRADD;gene-NTRK2;gene-PIK3CD;gene-PIK3R3;gene-PLCG1;gene-PLCG2;gene-PRKCD;gene-RAC1;gene-RELA;gene-SH2B3;gene-SHC1;gene-ZNF274	24	up&down
Metabolism	Metabolism of cofactors and vitamins	ko00740	Riboflavin metabolism	0.0021	0.0008	2.44	0.113834	0.153407	gene-ACP5;gene-BLVRB;gene-ENPP1	3	up&down
Environmental Information Processing	Signal transduction	ko04013	MAPK signaling pathway - fly	0.0021	0.0008	2.44	0.113834	0.153407	gene-CNKSR1;gene-CNKSR2;gene-RASGEF1B	3	up&down
Human Diseases	Cancer: specific types	ko05225	Hepatocellular carcinoma	0.0227	0.0185	1.23	0.118386	0.15827	gene-AKT3;gene-APC2;gene-ARAF;gene-BCL2L1;gene-CCND1;gene-CDK6;gene-CDKN1A;gene-DDB2;gene-DVL2;gene-FRAT2;gene-FZD3;gene-FZD4;gene-FZD6;gene-FZD9;gene-HMOX1;gene-IGF2;gene-LOC785216;gene-LRP5;gene-MGST3;gene-NQO1;gene-PIK3CD;gene-PIK3R3;gene-PLCG1;gene-PLCG2;gene-PTEN;gene-SHC1;gene-SMAD3;gene-SMARCD1;gene-TCF7L1;gene-TCF7L2;gene-TGFB1;gene-WNT11;gene-WNT4	33	up&down
Organismal Systems	Nervous system	ko04727	GABAergic synapse	0.0117	0.0087	1.35	0.118938	0.15827	gene-ABAT;gene-ADCY2;gene-ADCY3;gene-ADCY4;gene-ADCY5;gene-ADCY6;gene-CACNA1C;gene-CACNA1D;gene-GABBR1;gene-GABRA3;gene-GNAI2;gene-GNAI3;gene-GNB1;gene-GNG11;gene-GNG2;gene-PRKACA;gene-SLC38A1	17	up&down
Organismal Systems	Nervous system	ko04720	Long-term potentiation	0.009	0.0063	1.42	0.119816	0.158441	gene-ARAF;gene-CACNA1C;gene-CALM1;gene-CAMK2A;gene-CAMK2B;gene-CAMK4;gene-ITPR1;gene-ITPR3;gene-PLCB3;gene-PLCB4;gene-PPP3CC;gene-PRKACA;gene-RAPGEF3	13	up&down
Organismal Systems	Endocrine system	ko04920	Adipocytokine signaling pathway	0.0103	0.0076	1.35	0.134976	0.17738	gene-AKT3;gene-C1QTNF5;gene-C1QTNF7;gene-C1QTNF9;gene-CAMKK2;gene-CPT1A;gene-CPT1B;gene-NFKBIA;gene-NFKBIE;gene-PPARA;gene-PPARGC1A;gene-RELA;gene-SLC2A1;gene-TNFRSF1A;gene-TRADD	15	up&down
Human Diseases	Infectious disease: bacterial	ko05130	Pathogenic Escherichia coli infection	0.0007	0.0001	7.31	0.136839	0.178556	gene-TMBIM6	1	up
Organismal Systems	Immune system	ko04664	Fc epsilon RI signaling pathway	0.0096	0.0071	1.36	0.138475	0.178556	gene-AKT3;gene-FCER1G;gene-GAB2;gene-GAB3;gene-INPP5D;gene-LAT;gene-LYN;gene-MAPK11;gene-PIK3CD;gene-PIK3R3;gene-PLCG1;gene-PLCG2;gene-RAC1;gene-VAV3	14	up&down
Metabolism	Global and overview maps	ko01230	Biosynthesis of amino acids	0.0131	0.0101	1.3	0.138552	0.178556	gene-ACY1;gene-ARG2;gene-ASNS;gene-ASS1;gene-CBS;gene-CS;gene-IDH2;gene-LOC508153;gene-LOC522540;gene-LOC616063;gene-LOC618633;gene-LOC781494;gene-MYADM;gene-PHGDH;gene-PRPSAP1;gene-PSPH;gene-SDS;gene-SHMT1;gene-THNSL1	19	up&down
Metabolism	Carbohydrate metabolism	ko00500	Starch and sucrose metabolism	0.0055	0.0036	1.54	0.139247	0.178556	gene-ARID5B;gene-ENPP1;gene-GBE1;gene-GCK;gene-GYG1;gene-HK1;gene-PGM2L1;gene-PYGL	8	up&down
Human Diseases	Infectious disease: viral	ko05161	Hepatitis B	0.0207	0.0172	1.2	0.166074	0.210849	gene-AKT3;gene-ARAF;gene-CASP9;gene-CCNE2;gene-CDKN1A;gene-CREB3;gene-CREB3L1;gene-CREB5;gene-DDB2;gene-DDX58;gene-FAS;gene-IFIH1;gene-IFNAR1;gene-IRF3;gene-IRF7;gene-JAK3;gene-MAPK11;gene-MYD88;gene-NFATC4;gene-NFKBIA;gene-PIK3CD;gene-PIK3R3;gene-RELA;gene-SMAD3;gene-STAT6;gene-TGFB1;gene-TICAM2;gene-TIRAP;gene-VDAC3;gene-YWHAB	30	up&down
Cellular Processes	Cell growth and death	ko04217	Necroptosis	0.0234	0.0198	1.18	0.166424	0.210849	Bos_taurus_newGene_5785;gene-AIFM1;gene-CAMK2A;gene-CAMK2B;gene-CFLAR;gene-FAS;gene-FTH1;gene-H2AFX;gene-HIST1H2AC-2;gene-HIST1H2AK;gene-HIST2H2AA4;gene-HIST3H2A;gene-IFNAR1;gene-IFNAR2;gene-IFNGR1;gene-IRF9;gene-JAK3;gene-LOC510798;gene-LOC787122;gene-LOC788724;gene-MLKL;gene-PYGL;gene-RIPK3;gene-SPATA2L;gene-STAT6;gene-TICAM2;gene-TNFAIP3;gene-TNFRSF1A;gene-TRADD;gene-TRAF5;gene-TTC9;gene-VDAC1…	34	up&down
Environmental Information Processing	Signal transduction	ko04012	ErbB signaling pathway	0.011	0.0087	1.27	0.185213	0.232607	gene-AKT3;gene-ARAF;gene-CAMK2A;gene-CAMK2B;gene-CDKN1A;gene-ERBB4;gene-GRAP;gene-LENG9;gene-NCK2;gene-PAK1;gene-PIK3CD;gene-PIK3R3;gene-PLCG1;gene-PLCG2;gene-PYGO2;gene-SHC1	16	up&down
Organismal Systems	Digestive system	ko04973	Carbohydrate digestion and absorption	0.0062	0.0044	1.4	0.185796	0.232607	gene-AKT3;gene-ATP1A2;gene-ATP1B2;gene-CACNA1D;gene-HK1;gene-PIK3CD;gene-PIK3R3;gene-PLCB3;gene-PLCB4	9	up&down
Human Diseases	Infectious disease: bacterial	ko05135	Yersinia infection	0.02	0.0169	1.18	0.188085	0.233161	gene-AKT3;gene-ARF6;gene-ARHGEF1;gene-ARHGEF28;gene-ARHGEF7;gene-BCAR1;gene-ELMO1;gene-FN1;gene-IRF3;gene-ITGA5;gene-ITGB1;gene-LAT;gene-LOC100300510;gene-LOC531038;gene-MAPK11;gene-MYD88;gene-NFKBIA;gene-PIK3CD;gene-PIK3R3;gene-PIP5K1A;gene-PIP5K1C;gene-PLCG1;gene-PXN;gene-RAC1;gene-RELA;gene-ROCK1;gene-VAV3;gene-WASF2;gene-WIPF3	29	up&down
Organismal Systems	Immune system	ko04612	Antigen processing and presentation	0.0152	0.0124	1.22	0.188442	0.233161	gene-B2M;gene-BLA-DQB;gene-BOLA-DMA;gene-BOLA-DRA;gene-BOLA-DRB3;gene-BOLA-NC1;gene-BoLA;gene-CD74;gene-CIITA;gene-HSPA1A;gene-HSPA6;gene-JSP.1;gene-LOC100300510;gene-LOC100848815;gene-LOC509006;gene-LOC616942;gene-LOC618733;gene-LOC783680;gene-MGC126945;gene-TAP1;gene-TAP2;gene-TAPBP	22	up&down
Human Diseases	Infectious disease: bacterial	ko05134	Legionellosis	0.0076	0.0057	1.34	0.190645	0.234206	gene-CASP7;gene-CASP9;gene-CXCL3;gene-EEF1G;gene-HSPA1A;gene-HSPA6;gene-MYD88;gene-NAIP;gene-NFKBIA;gene-RELA;gene-TLR5	11	up&down
Organismal Systems	Immune system	ko04620	Toll-like receptor signaling pathway	0.0158	0.0131	1.21	0.191501	0.234206	gene-AKT3;gene-CD86;gene-IFNAR1;gene-IFNAR2;gene-IRF3;gene-IRF5;gene-IRF7;gene-LOC101905041;gene-LRRC32;gene-MAP3K7CL;gene-MAP3K8;gene-MAPK11;gene-MYD88;gene-NFKBIA;gene-PIK3CD;gene-PIK3R3;gene-RAC1;gene-RELA;gene-S100A1;gene-TICAM2;gene-TIRAP;gene-TLR5;gene-UBTD1	23	up&down
Metabolism	Carbohydrate metabolism	ko00020	Citrate cycle (TCA cycle)	0.0048	0.0033	1.46	0.1943	0.234913	gene-CS;gene-IDH2;gene-LOC112443502;gene-OGDH;gene-SDHB;gene-SUCLG1;gene-SUCLG2	7	up&down
Metabolism	Glycan biosynthesis and metabolism	ko00512	Mucin type O-glycan biosynthesis	0.0048	0.0033	1.46	0.1943	0.234913	gene-C1GALT1;gene-GALNT14;gene-GALNT18;gene-GCNT1;gene-GCNT3;gene-MXRA7;gene-ST3GAL1	7	up&down
Metabolism	Glycan biosynthesis and metabolism	ko00515	Mannose type O-glycan biosynthesis	0.0041	0.0027	1.51	0.197205	0.23707	gene-B3GAT1;gene-B4GALT3;gene-FUT4;gene-ISPD;gene-LARGE1;gene-ST3GAL3	6	up&down
Human Diseases	Infectious disease: parasitic	ko05140	Leishmaniasis	0.0096	0.0075	1.28	0.198668	0.237481	gene-BLA-DQB;gene-BOLA-DMA;gene-BOLA-DRA;gene-BOLA-DRB3;gene-CYBA;gene-IFNGR1;gene-ITGB1;gene-LOC100848815;gene-MAPK11;gene-MARCKSL1;gene-MYD88;gene-NFKBIA;gene-RELA;gene-TGFB1	14	up
Metabolism	Carbohydrate metabolism	ko00650	Butanoate metabolism	0.0041	0.0028	1.46	0.220026	0.260305	gene-AACS;gene-ABAT;gene-BDH1;gene-C7H5orf63;gene-ECHS1;gene-OXCT1	6	up&down
Human Diseases	Immune disease	ko05340	Primary immunodeficiency	0.0062	0.0046	1.34	0.220477	0.260305	gene-ADA;gene-CD3E;gene-CIITA;gene-IL2RG;gene-IL7R;gene-JAK3;gene-LOC618733;gene-TAP1;gene-TAP2	9	up
Metabolism	Carbohydrate metabolism	ko00520	Amino sugar and nucleotide sugar metabolism	0.0076	0.0058	1.3	0.221453	0.260305	gene-ARID5B;gene-CYB5R1;gene-CYB5R3;gene-GCK;gene-GFPT2;gene-HK1;gene-LMCD1;gene-LOC537017;gene-PGM3;gene-TSTA3;gene-UAP1L1	11	up&down
Human Diseases	Cancer: overview	ko05235	PD-L1 expression and PD-1 checkpoint pathway in cancer	0.0138	0.0116	1.19	0.235731	0.275556	gene-AKT3;gene-BATF2;gene-CD247;gene-CD274;gene-CD3E;gene-IFNGR1;gene-LAT;gene-LOC100300510;gene-MAPK11;gene-MYD88;gene-NFKBIA;gene-NFKBIE;gene-PIK3CD;gene-PIK3R3;gene-PLCG1;gene-PPP3CC;gene-PTEN;gene-RELA;gene-TICAM2;gene-TIRAP	20	up&down
Cellular Processes	Cell growth and death	ko04114	Oocyte meiosis	0.0145	0.0123	1.18	0.238295	0.27564	gene-ADCY2;gene-ADCY3;gene-ADCY4;gene-ADCY5;gene-ADCY6;gene-ANAPC4;gene-ANAPC7;gene-CALM1;gene-CAMK2A;gene-CAMK2B;gene-CCNE2;gene-CPEB1;gene-ITPR1;gene-ITPR3;gene-MAPK11;gene-PKMYT1;gene-PPP2CA;gene-PPP3CC;gene-PRKACA;gene-SKP1;gene-YWHAB	21	up&down
Organismal Systems	Immune system	ko04662	B cell receptor signaling pathway	0.0117	0.0097	1.21	0.238564	0.27564	gene-AKT3;gene-BCL10;gene-IFITM1;gene-INPP5D;gene-LOC107131323;gene-LOC112444847;gene-LYN;gene-MALT1;gene-NFKBIA;gene-NFKBIE;gene-PIK3CD;gene-PIK3R3;gene-PLCG2;gene-PPP3CC;gene-RAC1;gene-RELA;gene-VAV3	17	up&down
Metabolism	Amino acid metabolism	ko00330	Arginine and proline metabolism	0.0096	0.0078	1.23	0.239711	0.27564	Bos_taurus_newGene_5477;gene-AOC1;gene-ARG2;gene-HOGA1;gene-LOC508153;gene-LOC522540;gene-LOC616063;gene-LOC618633;gene-LOC781494;gene-MAOB;gene-MYADM;gene-NOS3;gene-SAT1;gene-SMS	14	up&down
Environmental Information Processing	Signal transduction	ko04152	AMPK signaling pathway	0.0138	0.0117	1.18	0.247362	0.282098	gene-ACACA;gene-AKT3;gene-CAMKK2;gene-CCND1;gene-CPT1A;gene-CPT1B;gene-CREB3;gene-CREB3L1;gene-CREB5;gene-INSR;gene-PIK3CD;gene-PIK3R3;gene-PPARG;gene-PPARGC1A;gene-PPP2CA;gene-RAB10;gene-RAB8A;gene-RWDD1;gene-SCD5;gene-TBC1D1	20	up&down
Human Diseases	Cancer: specific types	ko05219	Bladder cancer	0.0055	0.0041	1.33	0.247993	0.282098	gene-ARAF;gene-CCND1;gene-CDKN1A;gene-DAPK3;gene-FGFR3;gene-MMP2;gene-RASSF1;gene-VEGFA	8	up&down
Human Diseases	Cancer: specific types	ko05221	Acute myeloid leukemia	0.0083	0.0067	1.24	0.259861	0.294017	gene-AKT3;gene-ARAF;gene-CCND1;gene-DUSP6;gene-PIK3CD;gene-PIK3R3;gene-RARA;gene-RELA;gene-RUNX1;gene-RUNX1T1;gene-TCF7L1;gene-TCF7L2	12	up&down
Metabolism	Lipid metabolism	ko00564	Glycerophospholipid metabolism	0.0124	0.0106	1.17	0.267063	0.300558	gene-ADPRM;gene-AGPAT1;gene-CDS2;gene-DGKH;gene-DGKQ;gene-GNPAT;gene-GPAM;gene-GPAT2;gene-GPCPD1;gene-LCAT;gene-LPCAT1;gene-LPCAT4;gene-LPGAT1;gene-PISD;gene-PLA2G12A;gene-PLD1;gene-PLD2;gene-TPT1	18	up&down
Metabolism	Metabolism of terpenoids and polyketides	ko00900	Terpenoid backbone biosynthesis	0.0034	0.0025	1.41	0.278562	0.310199	gene-C7H5orf63;gene-CHURC1;gene-FNTA;gene-NUS1;gene-RCE1	5	up&down
Organismal Systems	Endocrine system	ko04614	Renin-angiotensin system	0.0034	0.0025	1.41	0.278562	0.310199	gene-AGTR2;gene-ENPEP;gene-MME;gene-PREP;gene-THOP1	5	up&down
Organismal Systems	Excretory system	ko04960	Aldosterone-regulated sodium reabsorption	0.0048	0.0037	1.31	0.280161	0.310347	gene-ATP1A2;gene-ATP1B2;gene-INSR;gene-PIK3CD;gene-PIK3R3;gene-SGK1;gene-SLC9A3R2	7	up&down
Organismal Systems	Immune system	ko04640	Hematopoietic cell lineage	0.0138	0.0121	1.14	0.296044	0.326232	Bos_taurus_newGene_5060;gene-BLA-DQB;gene-BOLA-DMA;gene-BOLA-DRA;gene-BOLA-DRB3;gene-CD1D;gene-CD34;gene-CD3E;gene-CD59;gene-CD9;gene-IL7R;gene-ITGA1;gene-ITGA3;gene-ITGA5;gene-ITGA6;gene-KITLG;gene-LOC100848815;gene-LOC512286;gene-LOC788175;gene-MME	20	up
Metabolism	Lipid metabolism	ko00072	Synthesis and degradation of ketone bodies	0.0021	0.0013	1.57	0.298241	0.326951	gene-BDH1;gene-C7H5orf63;gene-OXCT1	3	down
Metabolism	Amino acid metabolism	ko00280	Valine, leucine and isoleucine degradation	0.0069	0.0057	1.22	0.301544	0.328867	gene-AACS;gene-ABAT;gene-ACAA2;gene-ACSF3;gene-C7H5orf63;gene-ECHDC2;gene-ECHS1;gene-MUT;gene-OXCT1;gene-PCCA	10	up&down
Organismal Systems	Nervous system	ko04726	Serotonergic synapse	0.0138	0.0122	1.13	0.308683	0.334928	gene-ADCY5;gene-ARAF;gene-CACNA1C;gene-CACNA1D;gene-CYP2D14;gene-GNAI2;gene-GNAI3;gene-GNAS;gene-GNB1;gene-GNG11;gene-GNG2;gene-ITPR1;gene-ITPR3;gene-KCNN2;gene-MAOB;gene-MGC127055;gene-PLCB3;gene-PLCB4;gene-PRKACA;gene-RAPGEF3	20	up&down
Metabolism	Amino acid metabolism	ko00220	Arginine biosynthesis	0.0028	0.002	1.39	0.321838	0.347419	gene-ACY1;gene-ARG2;gene-ASS1;gene-NOS3	4	up&down
Metabolism	Lipid metabolism	ko00071	Fatty acid degradation	0.0055	0.0045	1.22	0.331923	0.354692	gene-ACAA2;gene-ACADVL;gene-C7H5orf63;gene-CPT1A;gene-CPT1B;gene-CPT2;gene-ECHS1;gene-ECI2	8	up&down
Environmental Information Processing	Signal transduction	ko04150	mTOR signaling pathway	0.0213	0.0196	1.09	0.331928	0.354692	gene-AKT3;gene-ATP6V1C2;gene-ATP6V1D;gene-CASTOR1;gene-CRLF3;gene-DVL2;gene-FAM117A;gene-FAM76B;gene-FZD3;gene-FZD4;gene-FZD6;gene-FZD9;gene-GLCCI1;gene-GRAP;gene-INSR;gene-LENG9;gene-LRP5;gene-MANSC1;gene-MLST8;gene-PIK3CD;gene-PIK3R3;gene-PTEN;gene-RASGEF1B;gene-RNF152;gene-RWDD1;gene-SGK1;gene-SLC7A5;gene-TBC1D7;gene-TNFRSF1A;gene-WNT11;gene-WNT4	31	up&down
Human Diseases	Cancer: specific types	ko05226	Gastric cancer	0.0186	0.0171	1.09	0.344748	0.36654	gene-ABCB1;gene-AKT3;gene-APC2;gene-ARAF;gene-CCND1;gene-CCNE2;gene-CDKN1A;gene-CTNNA3;gene-DDB2;gene-DVL2;gene-FGF1;gene-FRAT2;gene-FZD3;gene-FZD4;gene-FZD6;gene-FZD9;gene-LRP5;gene-PIK3CD;gene-PIK3R3;gene-RARB;gene-SHC1;gene-SMAD3;gene-TCF7L1;gene-TCF7L2;gene-TGFB1;gene-WNT11;gene-WNT4	27	up&down
Human Diseases	Infectious disease: bacterial	ko05152	Tuberculosis	0.022	0.0205	1.08	0.351817	0.372185	gene-AKT3;gene-BCL10;gene-BLA-DQB;gene-BOLA-DMA;gene-BOLA-DRA;gene-BOLA-DRB3;gene-BTBD19;gene-CALM1;gene-CAMK2A;gene-CAMK2B;gene-CASP9;gene-CD74;gene-CEBPG;gene-CIITA;gene-CORO1A;gene-FCER1G;gene-IFNGR1;gene-LOC100848815;gene-MALT1;gene-MAPK11;gene-MRC2;gene-MYD88;gene-PLK3;gene-PPP3CC;gene-RAB5C;gene-RELA;gene-SPHK1;gene-TCIRG1;gene-TGFB1;gene-TIRAP;gene-TNFRSF1A;gene-TRADD	32	up&down
Human Diseases	Immune disease	ko05330	Allograft rejection	0.0096	0.0086	1.12	0.361893	0.380941	gene-BLA-DQB;gene-BOLA-DMA;gene-BOLA-DRA;gene-BOLA-DRB3;gene-BOLA-NC1;gene-BoLA;gene-CD86;gene-FAS;gene-JSP.1;gene-LOC100300510;gene-LOC100848815;gene-LOC509006;gene-LOC616942;gene-MGC126945	14	up&down
Cellular Processes	Cell growth and death	ko04215	Apoptosis - multiple species	0.0041	0.0034	1.22	0.369716	0.387248	gene-BCL2L1;gene-CASP7;gene-CASP9;gene-NRADD;gene-PMAIP1;gene-TNFRSF1A	6	up
Metabolism	Metabolism of cofactors and vitamins	ko00790	Folate biosynthesis	0.0055	0.0047	1.17	0.37557	0.391019	gene-AKR1C4;gene-CBR1;gene-GCH1;gene-LOC782922;gene-MOCOS;gene-MOCS1;gene-PCBD2;gene-SPR	8	up&down
Environmental Information Processing	Signal transduction	ko04340	Hedgehog signaling pathway	0.0062	0.0054	1.15	0.377013	0.391019	gene-ARRB1;gene-CCND1;gene-CSNK1E;gene-GPR161;gene-GRK2;gene-KIF7;gene-PRKACA;gene-PTCH1;gene-SMURF2	9	up&down
Organismal Systems	Excretory system	ko04964	Proximal tubule bicarbonate reclamation	0.0028	0.0022	1.27	0.387859	0.40028	gene-AQP1;gene-ATP1A2;gene-ATP1B2;gene-CA4	4	up&down
Organismal Systems	Excretory system	ko04966	Collecting duct acid secretion	0.0034	0.0028	1.22	0.392915	0.40028	gene-ATP6V1C2;gene-ATP6V1D;gene-CRLF3;gene-SLC12A7;gene-TCIRG1	5	up&down
Human Diseases	Endocrine and metabolic disease	ko04940	Type I diabetes mellitus	0.0096	0.0088	1.1	0.394156	0.40028	gene-BLA-DQB;gene-BOLA-DMA;gene-BOLA-DRA;gene-BOLA-DRB3;gene-BOLA-NC1;gene-BoLA;gene-CD86;gene-FAS;gene-JSP.1;gene-LOC100300510;gene-LOC100848815;gene-LOC509006;gene-LOC616942;gene-MGC126945	14	up&down
Metabolism	Carbohydrate metabolism	ko00051	Fructose and mannose metabolism	0.0041	0.0035	1.19	0.395608	0.40028	gene-ARID5B;gene-ENOSF1;gene-HK1;gene-LMCD1;gene-SORD;gene-TSTA3	6	up&down
Metabolism	Lipid metabolism	ko01040	Biosynthesis of unsaturated fatty acids	0.0041	0.0035	1.19	0.395608	0.40028	gene-ACOT2;gene-AVEN;gene-ELOVL7;gene-FADS2;gene-HSDL1;gene-SCD5	6	up&down
Metabolism	Nucleotide metabolism	ko00240	Pyrimidine metabolism	0.0069	0.0061	1.12	0.397293	0.40028	gene-CMPK2;gene-DCK;gene-DCTPP1;gene-ENPP1;gene-LOC534181;gene-LOC790312;gene-NT5C2;gene-NT5M;gene-PNP;gene-UCK2	10	up&down
Human Diseases	Drug resistance: antineoplastic	ko01524	Platinum drug resistance	0.0083	0.0075	1.1	0.413631	0.413352	gene-AKT3;gene-BCL2L1;gene-CASP9;gene-CDKN1A;gene-FAS;gene-LOC785216;gene-MGST3;gene-MSH2;gene-PIK3CD;gene-PIK3R3;gene-PMAIP1;gene-TOP2A	12	up&down
Organismal Systems	Immune system	ko04660	T cell receptor signaling pathway	0.0138	0.0129	1.07	0.414174	0.413352	gene-AKT3;gene-BCL10;gene-CD247;gene-CD3E;gene-LAT;gene-LOC100300510;gene-MALT1;gene-MAP3K8;gene-MAPK11;gene-NCK2;gene-NFKBIA;gene-NFKBIE;gene-PAK1;gene-PIK3CD;gene-PIK3R3;gene-PLCG1;gene-PPP3CC;gene-RELA;gene-TEC;gene-VAV3	20	up&down
Genetic Information Processing	Folding, sorting and degradation	ko04130	SNARE interactions in vesicular transport	0.0041	0.0036	1.15	0.421451	0.416491	gene-BET1L;gene-STX2;gene-STX3;gene-STX8;gene-USE1;gene-VAMP5	6	up&down
Organismal Systems	Digestive system	ko04977	Vitamin digestion and absorption	0.0034	0.0029	1.18	0.421616	0.416491	gene-LOC100298868;gene-LOC100337457;gene-LOC514257;gene-SLC19A1;gene-TCN2	5	up
Human Diseases	Infectious disease: parasitic	ko05142	Chagas disease	0.0152	0.0143	1.06	0.423226	0.416491	gene-AKT3;gene-CD247;gene-CD3E;gene-CFLAR;gene-FAS;gene-GNA11;gene-GNAI2;gene-GNAI3;gene-GNAS;gene-IFNGR1;gene-LOC100300510;gene-MAPK11;gene-MYD88;gene-NFKBIA;gene-PIK3CD;gene-PIK3R3;gene-PLCB3;gene-PLCB4;gene-PPP2CA;gene-RELA;gene-TGFB1;gene-TNFRSF1A	22	up&down
Organismal Systems	Digestive system	ko04976	Bile secretion	0.0138	0.0131	1.05	0.441176	0.432146	gene-ABCB1;gene-ADCY2;gene-ADCY3;gene-ADCY4;gene-ADCY5;gene-ADCY6;gene-AQP1;gene-AQP4;gene-ATP1A2;gene-ATP1B2;gene-GNAS;gene-IFRD1;gene-KCNN2;gene-LDLR;gene-LOC101902435;gene-LOC515333;gene-NCEH1;gene-PRKACA;gene-SLC2A1;gene-SLC4A2	20	up&down
Metabolism	Metabolism of cofactors and vitamins	ko00780	Biotin metabolism	0.0007	0.0004	1.83	0.444955	0.433839	gene-HEBP2	1	down
Metabolism	Glycan biosynthesis and metabolism	ko00534	Glycosaminoglycan biosynthesis - heparan sulfate / heparin	0.0034	0.003	1.14	0.450062	0.434229	gene-B3GALT6;gene-ECHDC3;gene-EXTL1;gene-EXTL3;gene-HS3ST5	5	up&down
Human Diseases	Cancer: overview	ko05202	Transcriptional misregulation in cancer	0.0234	0.0227	1.03	0.451994	0.434229	gene-BCL2L1;gene-CD86;gene-CDKN1A;gene-CDKN2C;gene-DDB2;gene-DUSP6;gene-ERG;gene-FLI1;gene-FLT1;gene-GRIA3;gene-HDAC2;gene-HHEX;gene-HOXA10;gene-HOXA9;gene-HPGD;gene-ID2;gene-IL2RB;gene-ITGB7;gene-KLF3;gene-LDB2;gene-LOC100300510;gene-MEIS1;gene-NRADD;gene-PDGFA;gene-PEA15;gene-PLAU;gene-PPARG;gene-RARA;gene-RELA;gene-RUNX1;gene-RUNX1T1;gene-SS18;gene-SUPT3H;gene-TRAF1	34	up&down
Cellular Processes	Cellular community - eukaryotes	ko04550	Signaling pathways regulating pluripotency of stem cells	0.0172	0.0166	1.04	0.453122	0.434229	gene-AKT3;gene-APC2;gene-BMP4;gene-CRLF1;gene-DVL2;gene-FGFR3;gene-FGFR4;gene-FZD3;gene-FZD4;gene-FZD6;gene-FZD9;gene-ID1;gene-ID2;gene-ID3;gene-ID4;gene-INHBB;gene-JAK3;gene-MAPK11;gene-MEIS1;gene-PIK3CD;gene-PIK3R3;gene-SKI;gene-SMAD3;gene-WNT11;gene-WNT4	25	up&down
Metabolism	Lipid metabolism	ko00120	Primary bile acid biosynthesis	0.0021	0.0017	1.22	0.455477	0.434229	gene-ACOX2;gene-AMACR;gene-CYP27A1	3	up&down
Metabolism	Metabolism of other amino acids	ko00480	Glutathione metabolism	0.0069	0.0064	1.07	0.455616	0.434229	Bos_taurus_newGene_5477;gene-G6PD;gene-GGT1;gene-GPX8;gene-GSTK1;gene-IDH2;gene-LOC785216;gene-MGST3;gene-SMS;gene-TM4SF1	10	up&down
Human Diseases	Immune disease	ko05321	Inflammatory bowel disease	0.0096	0.0091	1.05	0.459151	0.435636	gene-BLA-DQB;gene-BOLA-DMA;gene-BOLA-DRA;gene-BOLA-DRB3;gene-GATA3;gene-IFNGR1;gene-IL2RG;gene-LOC100300510;gene-LOC100848815;gene-RELA;gene-SMAD3;gene-STAT6;gene-TGFB1;gene-TLR5	14	up&down
Metabolism	Metabolism of cofactors and vitamins	ko00860	Porphyrin and chlorophyll metabolism	0.0048	0.0044	1.09	0.467702	0.441767	gene-ALAD;gene-ALAS1;gene-BLVRB;gene-HMBS;gene-HMOX1;gene-MMAB;gene-TM4SF18	7	up&down
Metabolism	Amino acid metabolism	ko00380	Tryptophan metabolism	0.0055	0.0052	1.06	0.484965	0.456037	gene-AOC1;gene-C7H5orf63;gene-CAT;gene-CYP1A1;gene-CYP1B1;gene-ECHS1;gene-IDO1;gene-MAOB	8	up&down
Environmental Information Processing	Signaling molecules and interaction	ko04061	Viral protein interaction with cytokine and cytokine receptor	0.0096	0.0093	1.03	0.491448	0.460088	gene-ACKR4;gene-CCL1;gene-CCL14;gene-CCL16;gene-CRLF1;gene-CXCL12;gene-CXCL14;gene-CXCL3;gene-IL2RB;gene-IL2RG;gene-IL34;gene-LOC510798;gene-LTBR;gene-TNFRSF1A	14	up&down
Metabolism	Amino acid metabolism	ko00250	Alanine, aspartate and glutamate metabolism	0.0041	0.0039	1.07	0.497671	0.463862	gene-ABAT;gene-ASNS;gene-ASS1;gene-DDO;gene-GFPT2;gene-RIMKLB	6	up&down
Organismal Systems	Digestive system	ko04978	Mineral absorption	0.0062	0.006	1.03	0.519853	0.481306	Bos_taurus_newGene_5785;gene-ATOX1;gene-ATP1A2;gene-ATP1B2;gene-ATP2B4;gene-CLCN2;gene-FTH1;gene-HMOX1;gene-SLC8A1	9	up&down
Metabolism	Amino acid metabolism	ko00290	Valine, leucine and isoleucine biosynthesis	0.0007	0.0005	1.46	0.520936	0.481306	gene-SDS	1	up
Metabolism	Glycan biosynthesis and metabolism	ko00603	Glycosphingolipid biosynthesis - globo and isoglobo series	0.0021	0.0019	1.1	0.528676	0.482141	gene-A4GALT;gene-NAGA;gene-ST3GAL1	3	up
Metabolism	Metabolism of cofactors and vitamins	ko00730	Thiamine metabolism	0.0021	0.0019	1.1	0.528676	0.482141	gene-AK2;gene-AK4;gene-NTPCR	3	up&down
Metabolism	Global and overview maps	ko01210	2-Oxocarboxylic acid metabolism	0.0021	0.0019	1.1	0.528676	0.482141	gene-ACY1;gene-CS;gene-IDH2	3	down
Organismal Systems	Immune system	ko04672	Intestinal immune network for IgA production	0.0083	0.0082	1.01	0.535632	0.486388	gene-BLA-DQB;gene-BOLA-DMA;gene-BOLA-DRA;gene-BOLA-DRB3;gene-CD86;gene-CXCL12;gene-IL15RA;gene-ITGB7;gene-LOC100300510;gene-LOC100848815;gene-LTBR;gene-TGFB1	12	up&down
Metabolism	Amino acid metabolism	ko00270	Cysteine and methionine metabolism	0.0055	0.0055	1.01	0.548277	0.495743	Bos_taurus_newGene_5477;gene-AHCY;gene-AHCYL2;gene-CBS;gene-LDHB;gene-PHGDH;gene-SDS;gene-SMS	8	up&down
Organismal Systems	Digestive system	ko04974	Protein digestion and absorption	0.0131	0.0132	0.99	0.553264	0.498124	gene-ATP1A2;gene-ATP1B2;gene-COL14A1;gene-COL1A1;gene-COL1A2;gene-COL21A1;gene-COL23A1;gene-COL27A1;gene-COL3A1;gene-COL5A2;gene-COL6A3;gene-COL8A1;gene-EMILIN2;gene-EMILIN3;gene-LOC530102;gene-MME;gene-MMRN2;gene-SLC16A10;gene-SLC8A1	19	up&down
Metabolism	Lipid metabolism	ko00061	Fatty acid biosynthesis	0.0021	0.002	1.04	0.563149	0.502608	gene-ACACA;gene-ACSF3;gene-MECR	3	up&down
Metabolism	Energy metabolism	ko00910	Nitrogen metabolism	0.0021	0.002	1.04	0.563149	0.502608	gene-CA12;gene-CA3;gene-CA4	3	up&down
Metabolism	Carbohydrate metabolism	ko00010	Glycolysis / Gluconeogenesis	0.0069	0.007	0.99	0.568556	0.502608	gene-ACSS1;gene-ACSS2;gene-ARID5B;gene-GALM;gene-GAPDHS;gene-GCK;gene-HK1;gene-LDHB;gene-MTCL1;gene-SOGA1	10	up&down
Human Diseases	Immune disease	ko05332	Graft-versus-host disease	0.0096	0.0098	0.98	0.570015	0.502608	gene-BLA-DQB;gene-BOLA-DMA;gene-BOLA-DRA;gene-BOLA-DRB3;gene-BOLA-NC1;gene-BoLA;gene-CD86;gene-FAS;gene-JSP.1;gene-LOC100300510;gene-LOC100848815;gene-LOC509006;gene-LOC616942;gene-MGC126945	14	up&down
Genetic Information Processing	Replication and repair	ko03410	Base excision repair	0.0041	0.0041	1	0.570122	0.502608	gene-MUTYH;gene-NEIL2;gene-NXPE4;gene-POLB;gene-POLE4;gene-VWA5A	6	up&down
Metabolism	Glycan biosynthesis and metabolism	ko00531	Glycosaminoglycan degradation	0.0028	0.0027	1.01	0.574679	0.502878	gene-HYAL1;gene-HYAL2;gene-LOC519145;gene-SGSH	4	up&down
Cellular Processes	Transport and catabolism	ko04140	Autophagy - animal	0.0152	0.0155	0.98	0.575182	0.502878	gene-AKT3;gene-ATG10;gene-ATG16L2;gene-BCL2L1;gene-CAMKK2;gene-CFLAR;gene-DAPK3;gene-IGBP1;gene-ITPR1;gene-LOC534155;gene-MAP3K7CL;gene-MLST8;gene-MRAS;gene-PIK3CD;gene-PIK3R3;gene-PPP2CA;gene-PRKACA;gene-PRKCD;gene-PTEN;gene-RAB7B;gene-RAB8A;gene-TINAGL1	22	up&down
Cellular Processes	Transport and catabolism	ko04136	Autophagy - other	0.0034	0.0035	0.99	0.58446	0.508886	gene-ATG10;gene-IGBP1;gene-LOC534155;gene-MLST8;gene-PPP2CA	5	up&down
Human Diseases	Infectious disease: parasitic	ko05143	African trypanosomiasis	0.0041	0.0042	0.97	0.593114	0.514305	gene-FAS;gene-IDO1;gene-MYD88;gene-PLCB3;gene-PLCB4;gene-THOP1	6	up&down
Environmental Information Processing	Signal transduction	ko04630	JAK-STAT signaling pathway	0.0207	0.0213	0.97	0.601675	0.519599	Bos_taurus_newGene_5060;gene-AKT3;gene-BCL2L1;gene-CCND1;gene-CCND3;gene-CDKN1A;gene-CNTFR;gene-CRLF1;gene-FHL1;gene-IFNAR1;gene-IFNAR2;gene-IFNGR1;gene-IL15RA;gene-IL27RA;gene-IL2RB;gene-IL2RG;gene-IL7R;gene-IRF9;gene-JAK3;gene-LOC112445030;gene-OSMR;gene-PDGFA;gene-PDGFB;gene-PDGFRA;gene-PDGFRB;gene-PIAS3;gene-PIK3CD;gene-PIK3R3;gene-SOCS1;gene-STAT6	30	up&down
Organismal Systems	Nervous system	ko04721	Synaptic vesicle cycle	0.0076	0.0079	0.96	0.610904	0.524306	gene-ATP6V1C2;gene-ATP6V1D;gene-CRLF3;gene-DNM1;gene-DNM3;gene-SLC6A2;gene-STX2;gene-STX3;gene-STXBP1;gene-TCIRG1;gene-UNC13B	11	up&down
Human Diseases	Immune disease	ko05323	Rheumatoid arthritis	0.0124	0.0129	0.96	0.612081	0.524306	gene-ACP5;gene-ATP6V1C2;gene-ATP6V1D;gene-BLA-DQB;gene-BOLA-DMA;gene-BOLA-DRA;gene-BOLA-DRB3;gene-CD86;gene-CRLF3;gene-CXCL12;gene-CXCL3;gene-FLT1;gene-LOC100300510;gene-LOC100848815;gene-TCIRG1;gene-TEK;gene-TGFB1;gene-VEGFA	18	up&down
Human Diseases	Immune disease	ko05320	Autoimmune thyroid disease	0.0096	0.0101	0.96	0.614823	0.524531	gene-BLA-DQB;gene-BOLA-DMA;gene-BOLA-DRA;gene-BOLA-DRB3;gene-BOLA-NC1;gene-BoLA;gene-CD86;gene-FAS;gene-JSP.1;gene-LOC100300510;gene-LOC100848815;gene-LOC509006;gene-LOC616942;gene-MGC126945	14	up&down
Cellular Processes	Cell growth and death	ko04216	Ferroptosis	0.0048	0.0051	0.95	0.621458	0.528062	Bos_taurus_newGene_5785;gene-FTH1;gene-HMOX1;gene-SAT1;gene-TM4SF18;gene-VDAC2;gene-VDAC3	7	up&down
Metabolism	Glycan biosynthesis and metabolism	ko00604	Glycosphingolipid biosynthesis - ganglio series	0.0021	0.0022	0.95	0.627264	0.530864	gene-LOC519145;gene-ST3GAL1;gene-ST8SIA5	3	up&down
Cellular Processes	Cell growth and death	ko04110	Cell cycle	0.0117	0.0123	0.95	0.632274	0.531102	gene-ANAPC4;gene-ANAPC7;gene-ATR;gene-CCNB3;gene-CCND1;gene-CCND3;gene-CCNE2;gene-CDK6;gene-CDKN1A;gene-CDKN2C;gene-HDAC2;gene-PKMYT1;gene-SKP1;gene-SMAD3;gene-TGFB1;gene-WEE1;gene-YWHAB	17	up&down
Metabolism	Carbohydrate metabolism	ko00052	Galactose metabolism	0.0034	0.0037	0.94	0.632984	0.531102	gene-ARID5B;gene-GALM;gene-GCK;gene-HK1;gene-LOC519145	5	up&down
Human Diseases	Substance dependence	ko05034	Alcoholism	0.0213	0.0223	0.96	0.636701	0.531102	gene-ADCY5;gene-ADORA2A;gene-ARAF;gene-CALM1;gene-CAMK4;gene-CAMKK2;gene-CREB3;gene-CREB3L1;gene-CREB5;gene-FOSB;gene-GNAI2;gene-GNAI3;gene-GNAS;gene-GNB1;gene-GNG11;gene-GNG2;gene-H2AFX;gene-HDAC2;gene-HDAC7;gene-HIST1H2AC-2;gene-HIST1H2AK;gene-HIST2H2AA4;gene-HIST3H2A;gene-LOC787269;gene-LOC788724;gene-MAOB;gene-NTRK2;gene-PKIA;gene-PRKACA;gene-SHC1;gene-SLC29A1	31	up&down
Cellular Processes	Transport and catabolism	ko04146	Peroxisome	0.0124	0.0131	0.95	0.637586	0.531102	Bos_taurus_newGene_3324;Bos_taurus_newGene_6974;gene-ACOX2;gene-AMACR;gene-CAT;gene-DDO;gene-ECI2;gene-FAR2;gene-GNPAT;gene-GSTK1;gene-IDH2;gene-MEST;gene-NUDT7;gene-PHYH;gene-PHYHD1;gene-PRDX1;gene-RNF10;gene-XDH	18	up&down
Metabolism	Lipid metabolism	ko00565	Ether lipid metabolism	0.0055	0.0059	0.93	0.645738	0.53523	gene-LPCAT1;gene-LPCAT4;gene-PAFAH1B3;gene-PLA2G12A;gene-PLD1;gene-PLD2;gene-TMEM86A;gene-TPT1	8	up&down
Organismal Systems	Endocrine system	ko04910	Insulin signaling pathway	0.0138	0.0146	0.94	0.647602	0.53523	gene-ACACA;gene-AKT3;gene-ARAF;gene-ARID5B;gene-CALM1;gene-GCK;gene-GRAP;gene-HK1;gene-INSR;gene-PIK3CD;gene-PIK3R3;gene-PPARGC1A;gene-PRKACA;gene-PRKAR1B;gene-PRKAR2A;gene-PTPRF;gene-PYGL;gene-PYGO2;gene-SHC1;gene-SOCS1	20	up&down
Metabolism	Metabolism of other amino acids	ko00430	Taurine and hypotaurine metabolism	0.0014	0.0015	0.91	0.664436	0.547006	gene-GGT1;gene-TM4SF1	2	up&down
Metabolism	Lipid metabolism	ko00561	Glycerolipid metabolism	0.0062	0.0069	0.9	0.683411	0.560447	gene-AGPAT1;gene-DGAT2;gene-DGKH;gene-DGKQ;gene-GK;gene-GPAM;gene-GPAT2;gene-LPL;gene-TTC39C	9	up&down
Genetic Information Processing	Replication and repair	ko03460	Fanconi anemia pathway	0.0048	0.0055	0.88	0.69727	0.569605	gene-ATR;gene-BLM;gene-FAAP100;gene-FANCC;gene-FANCD2;gene-PALB2;gene-UBE2T	7	up&down
Metabolism	Amino acid metabolism	ko00340	Histidine metabolism	0.0021	0.0025	0.84	0.710659	0.578309	gene-AOC1;gene-MAOB;gene-ZXDC	3	up&down
Genetic Information Processing	Replication and repair	ko03420	Nucleotide excision repair	0.0048	0.0056	0.87	0.714581	0.579273	gene-DDB2;gene-GTF2H5;gene-HSPA12A;gene-HSPA12B;gene-NXPE4;gene-POLE4;gene-RAD23A	7	up&down
Human Diseases	Neurodegenerative disease	ko05017	Spinocerebellar ataxia	0.0131	0.0145	0.9	0.722338	0.583327	gene-AKT3;gene-ATP2A2;gene-ATP2A3;gene-ATXN10;gene-ATXN3;gene-GRIA3;gene-ITPR1;gene-ITPR3;gene-LOC787122;gene-MCU;gene-PIK3CD;gene-PIK3R3;gene-PLCB3;gene-PLCB4;gene-PSMB3;gene-SEM1;gene-VDAC1;gene-VDAC2;gene-VDAC3	19	up&down
Organismal Systems	Endocrine system	ko04917	Prolactin signaling pathway	0.0069	0.008	0.86	0.743464	0.598104	gene-AKT3;gene-CCND1;gene-GCK;gene-IRF1;gene-MAPK11;gene-PIK3CD;gene-PIK3R3;gene-RELA;gene-SHC1;gene-SOCS1	10	up
Metabolism	Metabolism of cofactors and vitamins	ko00670	One carbon pool by folate	0.0014	0.0018	0.77	0.755292	0.605318	gene-MTHFD2L;gene-SHMT1	2	up&down
Metabolism	Energy metabolism	ko00920	Sulfur metabolism	0.0007	0.0009	0.73	0.770583	0.615242	gene-SQOR	1	up
Metabolism	Lipid metabolism	ko00600	Sphingolipid metabolism	0.0048	0.0059	0.81	0.777012	0.617168	gene-CERK;gene-CERS4;gene-DEGS1;gene-LOC519145;gene-SPHK1;gene-SPTLC2;gene-SPTLC3	7	up&down
Organismal Systems	Immune system	ko04657	IL-17 signaling pathway	0.009	0.0106	0.85	0.778829	0.617168	gene-CXCL3;gene-FOSB;gene-FOSL1;gene-IL17RA;gene-MAPK11;gene-MAPK4;gene-MAPK7;gene-NFKBIA;gene-RELA;gene-TNFAIP3;gene-TRADD;gene-TRAF3IP2;gene-TRAF5	13	up&down
Metabolism	Glycan biosynthesis and metabolism	ko00513	Various types of N-glycan biosynthesis	0.0041	0.0052	0.8	0.78214	0.617479	gene-B4GALT3;gene-MGAT1;gene-MGAT2;gene-MGAT4A;gene-MGAT4B;gene-ST3GAL3	6	up&down
Organismal Systems	Immune system	ko04622	RIG-I-like receptor signaling pathway	0.0096	0.0114	0.85	0.788972	0.618259	gene-DDX58;gene-IFIH1;gene-IRF3;gene-IRF7;gene-LRRN1;gene-MAP3K7CL;gene-MAPK11;gene-NFKBIA;gene-NLRX1;gene-RELA;gene-TBKBP1;gene-TRADD;gene-UBTD1;gene-ZNF385B	14	up&down
Organismal Systems	Sensory system	ko04742	Taste transduction	0.0096	0.0114	0.85	0.788972	0.618259	Bos_taurus_newGene_2360;Bos_taurus_newGene_6222;gene-ADCY4;gene-ADCY6;gene-CACNA1C;gene-GABBR1;gene-GABRA3;gene-ITPR3;gene-NPDC1;gene-PDE1B;gene-PDE1C;gene-PLCB3;gene-PLCB4;gene-PRKACA	14	up&down
Metabolism	Metabolism of cofactors and vitamins	ko00750	Vitamin B6 metabolism	0.0007	0.001	0.66	0.802006	0.626153	gene-THNSL1	1	down
Organismal Systems	Sensory system	ko04744	Phototransduction	0.0021	0.0029	0.71	0.81659	0.635196	gene-CALM1;gene-GNAT1;gene-GNB1	3	up
Organismal Systems	Immune system	ko04610	Complement and coagulation cascades	0.0083	0.0103	0.8	0.830249	0.643097	gene-A2M;gene-C2;gene-CD46;gene-CD59;gene-CFB;gene-CFD;gene-F8;gene-MASP2;gene-PLAU;gene-THBD;gene-VWF;gene-ZNF408	12	up&down
Organismal Systems	Immune system	ko04650	Natural killer cell mediated cytotoxicity	0.0145	0.0172	0.84	0.83781	0.643097	gene-ARAF;gene-BTF3;gene-CD247;gene-FAS;gene-FCER1G;gene-IFNAR1;gene-IFNAR2;gene-IFNGR1;gene-LAT;gene-LOC510798;gene-LOC616254;gene-MIC1;gene-PAK1;gene-PIK3CD;gene-PIK3R3;gene-PLCG1;gene-PLCG2;gene-PPP3CC;gene-RAC1;gene-SHC1;gene-VAV3	21	up&down
Metabolism	Xenobiotics biodegradation and metabolism	ko00983	Drug metabolism - other enzymes	0.0062	0.0081	0.76	0.84949	0.643097	gene-BREH1;gene-HPRT1;gene-IMPDH1;gene-LOC785216;gene-MGST3;gene-NAT1;gene-TPMT;gene-UCK2;gene-XDH	9	up&down
Metabolism	Amino acid metabolism	ko00310	Lysine degradation	0.0069	0.009	0.77	0.854408	0.643097	gene-C7H5orf63;gene-CERCAM;gene-COLGALT1;gene-COLGALT2;gene-ECHS1;gene-FAM129B;gene-KAZN;gene-LOC534913;gene-PRDM1;gene-SUV39H1	10	up&down
Genetic Information Processing	Replication and repair	ko03440	Homologous recombination	0.0034	0.0049	0.7	0.857337	0.643097	gene-BLM;gene-LOC107132617;gene-PALB2;gene-SEM1;gene-SYCP3	5	up&down
Metabolism	Metabolism of cofactors and vitamins	ko00770	Pantothenate and CoA biosynthesis	0.0014	0.0023	0.61	0.859736	0.643097	gene-ENPP1;gene-PANK1	2	up&down
Genetic Information Processing	Folding, sorting and degradation	ko03060	Protein export	0.0014	0.0023	0.61	0.859736	0.643097	gene-IMMP2L;gene-OXA1L	2	down
Human Diseases	Immune disease	ko05310	Asthma	0.0048	0.0066	0.73	0.860924	0.643097	gene-BLA-DQB;gene-BOLA-DMA;gene-BOLA-DRA;gene-BOLA-DRB3;gene-FCER1G;gene-LOC100300510;gene-LOC100848815	7	up
Cellular Processes	Transport and catabolism	ko04137	Mitophagy - animal	0.0055	0.0074	0.74	0.864013	0.643097	gene-BCL2L1;gene-FIS1;gene-MFN2;gene-MRAS;gene-PINK1;gene-RAB7B;gene-RELA;gene-UBC	8	up&down
Genetic Information Processing	Folding, sorting and degradation	ko04122	Sulfur relay system	0.0007	0.0013	0.52	0.87274	0.643097	gene-CTU1	1	up
Metabolism	Lipid metabolism	ko00100	Steroid biosynthesis	0.0014	0.0024	0.58	0.874967	0.643097	gene-LBR;gene-NSDHL	2	up
Metabolism	Metabolism of other amino acids	ko00410	beta-Alanine metabolism	0.0021	0.0033	0.63	0.875762	0.643097	gene-ABAT;gene-AOC3;gene-ECHS1	3	up&down
Cellular Processes	Transport and catabolism	ko04142	Lysosome	0.0131	0.0163	0.8	0.877924	0.643097	gene-ABCB9;gene-ACP5;gene-AP1G2;gene-AP3M2;gene-AP4M1;gene-AP4S1;gene-DISP1;gene-FUCA2;gene-HYAL1;gene-HYAL2;gene-LAPTM5;gene-LITAF;gene-LOC519145;gene-NAGA;gene-SGSH;gene-SORCS3;gene-SORL1;gene-TCIRG1;gene-TINAGL1	19	up&down
Genetic Information Processing	Translation	ko00970	Aminoacyl-tRNA biosynthesis	0.0034	0.0051	0.68	0.878827	0.643097	gene-FARSB;gene-IARS2;gene-RARS2;gene-WARS;gene-WARS2	5	up&down
Metabolism	Xenobiotics biodegradation and metabolism	ko00980	Metabolism of xenobiotics by cytochrome P450	0.0048	0.0069	0.7	0.888	0.643097	gene-CBR1;gene-CYP1A1;gene-CYP1B1;gene-GSTK1;gene-HSD11B1;gene-LOC785216;gene-MGST3	7	up&down
Metabolism	Amino acid metabolism	ko00360	Phenylalanine metabolism	0.0014	0.0025	0.56	0.888659	0.643097	gene-AOC3;gene-MAOB	2	up&down
Human Diseases	Endocrine and metabolic disease	ko04950	Maturity onset diabetes of the young	0.0014	0.0025	0.56	0.888659	0.643097	gene-GCK;gene-HHEX	2	up
Metabolism	Glycan biosynthesis and metabolism	ko00510	N-Glycan biosynthesis	0.0041	0.0061	0.67	0.89604	0.643097	gene-B4GALT3;gene-MGAT1;gene-MGAT2;gene-MGAT4A;gene-MGAT4B;gene-MGAT5	6	up
Organismal Systems	Immune system	ko04623	Cytosolic DNA-sensing pathway	0.0048	0.0072	0.67	0.910505	0.643097	gene-ADAR;gene-DDX58;gene-IRF3;gene-IRF7;gene-NFKBIA;gene-RELA;gene-RIPK3	7	up
Metabolism	Glycan biosynthesis and metabolism	ko00563	Glycosylphosphatidylinositol (GPI)-anchor biosynthesis	0.0014	0.0026	0.52	0.911962	0.643097	gene-PIGP;gene-PIGZ	2	down
Genetic Information Processing	Folding, sorting and degradation	ko03050	Proteasome	0.0028	0.0046	0.6	0.917945	0.643097	gene-PSMB3;gene-PSMB8;gene-PSMB9;gene-SEM1	4	up&down
Genetic Information Processing	Replication and repair	ko03450	Non-homologous end-joining	0.0007	0.0016	0.43	0.918215	0.643097	gene-LOC107132617	1	up
Human Diseases	Cancer: overview	ko05204	Chemical carcinogenesis	0.0055	0.0082	0.67	0.922739	0.643097	gene-CBR1;gene-CYP1A1;gene-CYP1B1;gene-GSTK1;gene-HSD11B1;gene-LOC785216;gene-MGST3;gene-NAT1	8	up&down
Genetic Information Processing	Transcription	ko03022	Basal transcription factors	0.0028	0.0047	0.58	0.925353	0.643097	gene-GTF2A2;gene-GTF2H5;gene-TAF12;gene-TAF4	4	up&down
Environmental Information Processing	Membrane transport	ko02010	ABC transporters	0.0083	0.0116	0.71	0.925762	0.643097	Bos_taurus_newGene_2942;gene-ABCA13;gene-ABCB1;gene-ABCB7;gene-ABCB9;gene-ABCC5;gene-ABCG1;gene-LOC101902435;gene-LOC515333;gene-LOC618733;gene-TAP1;gene-TAP2	12	up&down
Environmental Information Processing	Signaling molecules and interaction	ko04060	Cytokine-cytokine receptor interaction	0.0282	0.0342	0.83	0.925895	0.643097	Bos_taurus_newGene_5060;gene-ACKR4;gene-ACVRL1;gene-BMP2;gene-BMP4;gene-BMP6;gene-BMP7;gene-CCL1;gene-CCL14;gene-CCL16;gene-CNTFR;gene-CRLF1;gene-CXCL12;gene-CXCL14;gene-CXCL16;gene-CXCL3;gene-FAS;gene-GDF10;gene-GDF11;gene-IFNAR1;gene-IFNAR2;gene-IFNGR1;gene-IL15RA;gene-IL17RA;gene-IL27RA;gene-IL2RB;gene-IL2RG;gene-IL34;gene-IL7R;gene-INHA;gene-INHBB;gene-LOC510798;gene-LTBR;gene-NRADD;gene-OSMR…	41	up&down
Human Diseases	Infectious disease: parasitic	ko05144	Malaria	0.0055	0.0083	0.66	0.928261	0.643097	gene-GYPC;gene-LOC100300510;gene-MYD88;gene-PECAM1;gene-SDC1;gene-TGFB1;gene-THBS2;gene-THBS3	8	up&down
Organismal Systems	Environmental adaptation	ko04710	Circadian rhythm	0.0014	0.0028	0.49	0.930628	0.643097	gene-BHLHE40;gene-CSNK1E	2	up&down
Genetic Information Processing	Replication and repair	ko03030	DNA replication	0.0021	0.0039	0.53	0.932975	0.643097	gene-NXPE4;gene-POLE4;gene-RNASEH2B	3	up&down
Metabolism	Lipid metabolism	ko00140	Steroid hormone biosynthesis	0.0055	0.0084	0.66	0.933438	0.643097	gene-AKR1C4;gene-CYP1A1;gene-CYP1B1;gene-CYP2D14;gene-HSD11B1;gene-HSD17B1;gene-LOC782922;gene-MGC127055	8	up&down
Genetic Information Processing	Transcription	ko03020	RNA polymerase	0.0014	0.0029	0.47	0.938493	0.643097	gene-CCDC146;gene-POLR2I	2	up&down
Human Diseases	Infectious disease: viral	ko05168	Herpes simplex virus 1 infection	0.0606	0.0699	0.87	0.942056	0.643097	Bos_taurus_newGene_1060;Bos_taurus_newGene_167;Bos_taurus_newGene_1824;Bos_taurus_newGene_1827;Bos_taurus_newGene_2293;Bos_taurus_newGene_3840;Bos_taurus_newGene_5267;Bos_taurus_newGene_5456;Bos_taurus_newGene_5592;Bos_taurus_newGene_5628;Bos_taurus_newGene_6324;Bos_taurus_newGene_6374;Bos_taurus_newGene_6791;Bos_taurus_newGene_6953;Bos_taurus_newGene_973;gene-AKT3;gene-B2M;gene-BCL2L1;gene-BLA-D…	88	up&down
Metabolism	Metabolism of cofactors and vitamins	ko00830	Retinol metabolism	0.0048	0.0078	0.62	0.948428	0.643097	gene-ALDH1A1;gene-ALDH1A3;gene-CYP1A1;gene-CYP26B1;gene-DHRS3;gene-HSD17B11;gene-TTC39C	7	up&down
Metabolism	Glycan biosynthesis and metabolism	ko00511	Other glycan degradation	0.0014	0.0031	0.44	0.951753	0.643097	gene-FUCA2;gene-LOC519145	2	down
Genetic Information Processing	Translation	ko03015	mRNA surveillance pathway	0.0076	0.0115	0.66	0.956211	0.643097	gene-CDC42EP4;gene-CLP1;gene-FNDC10;gene-FRYL;gene-GSPT2;gene-HSDL2;gene-LSR;gene-NXF1;gene-PPP2CA;gene-RASIP1;gene-TMEM223	11	up&down
Metabolism	Carbohydrate metabolism	ko00030	Pentose phosphate pathway	0.0014	0.0032	0.43	0.957312	0.643097	gene-G6PD;gene-PRPSAP1	2	up
Metabolism	Carbohydrate metabolism	ko00040	Pentose and glucuronate interconversions	0.0014	0.0032	0.43	0.957312	0.643097	gene-ISPD;gene-SORD	2	down
Metabolism	Lipid metabolism	ko00592	alpha-Linolenic acid metabolism	0.0014	0.0034	0.41	0.966645	0.643097	gene-FADS2;gene-PLA2G12A	2	up&down
Environmental Information Processing	Signaling molecules and interaction	ko04080	Neuroactive ligand-receptor interaction	0.0296	0.0383	0.77	0.975768	0.643097	gene-ADORA2A;gene-ADRA1D;gene-ADRA2B;gene-ADRA2C;gene-ADRB2;gene-AGTR2;gene-AHSA2;gene-APLN;gene-APLNR;gene-AVPR2;gene-CHRNA1;gene-CHRNG;gene-CYSLTR1;gene-EDNRA;gene-EDNRB;gene-GABBR1;gene-GABRA3;gene-GRIA3;gene-HCRTR1;gene-HEBP1;gene-HRH2;gene-LOC101907642;gene-LPAR1;gene-MCHR1;gene-NPY1R;gene-P2RY14;gene-P2RY2;gene-P2RY6;gene-PTGDR;gene-PTH1R;gene-RXFP2;gene-S1PR1;gene-S1PR2;gene-S1PR3;gene-SHB…	43	up&down
Metabolism	Amino acid metabolism	ko00350	Tyrosine metabolism	0.0021	0.0048	0.43	0.977591	0.643097	gene-AOC3;gene-FAH;gene-MAOB	3	up&down
Genetic Information Processing	Folding, sorting and degradation	ko04120	Ubiquitin mediated proteolysis	0.011	0.0167	0.66	0.977755	0.643097	gene-ANAPC4;gene-ANAPC7;gene-DDB2;gene-FSD1L;gene-HSPA12A;gene-HSPA12B;gene-NEDD4;gene-PIAS3;gene-SKP1;gene-SMURF2;gene-SOCS1;gene-UBA7;gene-UBC;gene-UBE2E1;gene-UBE2E2;gene-UBE2QL1	16	up&down
Genetic Information Processing	Translation	ko03008	Ribosome biogenesis in eukaryotes	0.0055	0.0097	0.57	0.978254	0.643097	gene-LOC100335177;gene-NXF1;gene-REXO5;gene-RIOK1;gene-TMEM120A;gene-TMEM223;gene-VSTM2L;gene-VWA8	8	up&down
Genetic Information Processing	Replication and repair	ko03430	Mismatch repair	0.0007	0.0025	0.28	0.978309	0.643097	gene-MSH2	1	down
Human Diseases	Drug resistance: antineoplastic	ko01523	Antifolate resistance	0.0034	0.007	0.49	0.98043	0.643097	gene-ABCC5;gene-LOC515333;gene-RELA;gene-SHMT1;gene-SLC19A1	5	up&down
Metabolism	Lipid metabolism	ko00590	Arachidonic acid metabolism	0.0062	0.0108	0.57	0.982048	0.643097	gene-AKR1C4;gene-CBR1;gene-GGT1;gene-GPX8;gene-LOC782922;gene-MEST;gene-PDCL;gene-PLA2G12A;gene-PTGDS	9	up&down
Human Diseases	Substance dependence	ko05033	Nicotine addiction	0.0014	0.0041	0.34	0.986169	0.643097	gene-GABRA3;gene-GRIA3	2	up&down
Metabolism	Xenobiotics biodegradation and metabolism	ko00982	Drug metabolism - cytochrome P450	0.0028	0.0064	0.43	0.988076	0.643097	gene-GSTK1;gene-LOC785216;gene-MAOB;gene-MGST3	4	down
Organismal Systems	Digestive system	ko04975	Fat digestion and absorption	0.0021	0.0054	0.38	0.98874	0.643097	gene-AGPAT1;gene-DGAT2;gene-PLA2G12A	3	up&down
Genetic Information Processing	Translation	ko03013	RNA transport	0.011	0.0193	0.57	0.997018	0.643097	Bos_taurus_newGene_5808;gene-CYFIP1;gene-EIF2B3;gene-EIF3CL;gene-EIF3E;gene-EIF3H;gene-EIF4EBP3;gene-HSDL2;gene-LOC101906012;gene-NIPSNAP1;gene-NIPSNAP2;gene-NUP37;gene-NXF1;gene-PTTG1IP;gene-TMEM223;gene-VSTM2L	16	up&down
Genetic Information Processing	Translation	ko03010	Ribosome	0.0096	0.0175	0.55	0.997092	0.643097	gene-LOC100299845;gene-MRPL1;gene-MRPL14;gene-MRPL2;gene-MRPL24;gene-MRPL33;gene-MRPS15;gene-MRPS18A;gene-MRPS5;gene-MRPS6;gene-RPL12;gene-RPL36A-2;gene-RPL3L;gene-RPLP0	14	down
Human Diseases	Infectious disease: bacterial	ko05150	Staphylococcus aureus infection	0.0069	0.0139	0.5	0.997305	0.643097	gene-BLA-DQB;gene-BOLA-DMA;gene-BOLA-DRA;gene-BOLA-DRB3;gene-C2;gene-CFB;gene-CFD;gene-LOC100300510;gene-LOC100848815;gene-MASP2	10	up&down
Human Diseases	Immune disease	ko05322	Systemic lupus erythematosus	0.0117	0.021	0.56	0.998444	0.643097	gene-ACTN1;gene-ACTN4;gene-BLA-DQB;gene-BOLA-DMA;gene-BOLA-DRA;gene-BOLA-DRB3;gene-C2;gene-CD86;gene-H2AFX;gene-HIST1H2AC-2;gene-HIST1H2AK;gene-HIST2H2AA4;gene-HIST3H2A;gene-LOC100300510;gene-LOC100848815;gene-LOC787269;gene-LOC788724	17	up&down
Metabolism	Lipid metabolism	ko00591	Linoleic acid metabolism	0.0007	0.0048	0.14	0.99946	0.643097	gene-PLA2G12A	1	down
Genetic Information Processing	Folding, sorting and degradation	ko03018	RNA degradation	0.0021	0.0079	0.26	0.999579	0.643097	gene-EDC3;gene-EXOSC6;gene-PAPD5	3	up
Genetic Information Processing	Folding, sorting and degradation	ko04141	Protein processing in endoplasmic reticulum	0.0076	0.0186	0.41	0.999935	0.643097	gene-ATXN3;gene-CRYAB;gene-DNAJB1;gene-EDEM1;gene-HSPA1A;gene-HSPA6;gene-PHLDB2;gene-RAD23A;gene-SIL1;gene-SKP1;gene-TRAM2	11	up&down
Genetic Information Processing	Transcription	ko03040	Spliceosome	0.0041	0.0177	0.23	1	0.643097	gene-CWC15;gene-FAM169A;gene-HSPA1A;gene-HSPA6;gene-MYEF2;gene-SNRPD2	6	up&down
Organismal Systems	Sensory system	ko04740	Olfactory transduction	0.0124	0.1156	0.11	1	0.643097	gene-ADCY3;gene-ARRB1;gene-CALM1;gene-CAMK2A;gene-CAMK2B;gene-CNGA3;gene-GNB1;gene-GRK2;gene-HPCAL1;gene-LOC101903572;gene-LOC619026;gene-PDE1B;gene-PDE1C;gene-PDE2A;gene-PRKACA;gene-PRKG1;gene-PRKG2;gene-SLC8A1	18	up&down
