# Supplementary material for: Integrated multi-omics analysis reveals variation in intramuscular fat among muscle locations of Qinchuan cattle
Source: BMC Genomics. 2023 Jul 1;24:367. doi: 10.1186/s12864-023-09452-9 (PMC10314489; doi:10.1186/s12864-023-09452-9)
Supplement: Supplementary file 2 — Additional file 2. [file 12864_2023_9452_MOESM2_ESM.zip › Supplementary2/Table S9. GO annotation of DEGs for S and W.xlsx]

## Sheet: Sheet1
Table S9. GO annotation of DEGs for S and W
#GO_classify1	GO_classify2	All	DE	DE_ID
#Total_gene		19839	1563	--
cellular component	extracellular region	1516	212	gene-CCL2;gene-RNASE6;gene-GLIPR2;gene-CLCF1;gene-EMILIN2;gene-CPQ;gene-FN1;gene-CCL21;gene-DKK3;gene-CRISPLD1;gene-ANXA5;gene-IL16;gene-NID2;gene-CXCL14;gene-SERPINH1;gene-LOC530102;gene-AEBP1;gene-LOC512286;gene-NEPN;gene-PAPPA;gene-PRSS33;gene-FGF7;gene-KITLG;gene-LOXL1;gene-PI15;gene-LAMA4;gene-VASH1;gene-PTX3;gene-CSF1;gene-PDGFD;gene-FGB;gene-C1QB;gene-TGFBR3;gene-MICAL1;gene-GRO1;gene-THBS…
cellular component	cell	12896	948	gene-OSR2;gene-FANCL;gene-POLE4;gene-PADI2;gene-SPATA2;gene-PRKCA;gene-DOK1;gene-IQGAP2;gene-TKTL2;gene-CCDC86;gene-IGDCC4;gene-FEZ2;gene-MGP;gene-PRRX2;gene-KCNG2;gene-RAB3A;gene-LRRC27;gene-PAFAH1B3;gene-ANKRD28;gene-PTPN6;gene-EVC;gene-FAM98C;gene-SESN3;gene-RP2;gene-HSPH1;gene-MMP2;gene-OSBP2;gene-GSTM3;gene-LOC788425;gene-DLAT;gene-ZBTB7C;gene-SLC16A3;gene-PODXL;gene-PKHD1L1;gene-CGNL1;gene-…
cellular component	nucleoid	32	0	--
cellular component	membrane	8129	608	gene-DAPK1;gene-MRPL35;gene-DGKA;gene-HSPA6;gene-ENPP1;Bos_taurus_newGene_3048;gene-CYB561;gene-ARL4D;gene-HACD2;gene-CARD11;gene-CHRND;gene-NT5E;gene-FRAS1;gene-DSE;gene-ATP8B4;gene-BGN;gene-ENOX2;gene-CACNA1A;gene-NTRK3;gene-FBP2;Bos_taurus_newGene_5986;gene-TMCO3;gene-SERPINE2;gene-KCNT2;gene-KCNK12;gene-EPHA3;gene-PLPP3;gene-SGCA;gene-TCAF1;gene-KCNB1;gene-SNX10;gene-PDPN;gene-AMIGO2;gene-SLC…
cellular component	cell junction	454	40	gene-NOV;gene-CCDC85C;gene-ADD3;gene-ITGB3;gene-PTPN6;gene-HMCN1;gene-CADM4;gene-AHI1;gene-PTK2B;gene-ITGBL1;gene-ITGB6;gene-DSP;gene-SGCA;gene-LIN7A;gene-MARVELD2;gene-ASAP3;gene-NHS;gene-ITGA11;gene-ATAT1;gene-GJA1;gene-SCN1B;gene-PKD2;gene-SMAD7;gene-PDXP;gene-ENAH;gene-CLMP;gene-LCP2;gene-FRMD6;gene-DCAF6;gene-SORBS3;gene-CLDN1;gene-PARVB;gene-PANX2;gene-SYNPO2;gene-PRKCH;gene-EPB41L3;gene-TI…
cellular component	membrane-enclosed lumen	3037	209	gene-SETD3;gene-PAGR1;gene-DZIP1;gene-LOC112445823;gene-ANXA1;gene-ZNF789;gene-HOXA7;gene-TGIF1;gene-OGN;gene-HLTF;gene-HOXB3;gene-MAPKAPK3;gene-RNASEH2A;gene-BCHE;gene-RAD9A;gene-SPIDR;gene-TPX2;gene-GDF11;gene-TRERF1;gene-ANKRD12;gene-RCHY1;gene-TBRG1;gene-BCL6;gene-SFMBT1;gene-NUSAP1;gene-RBM4B;gene-RASL11A;gene-CDKN2D;gene-P3H2;gene-LOXL2;gene-AMMECR1;gene-HNMT;gene-ITGB6;gene-COL6A1;gene-ISL…
cellular component	macromolecular complex	3867	250	gene-IGFBP5;gene-MAFB;gene-MYH7B;gene-NFKBIZ;gene-STXBP5L;gene-HILS1;gene-CYBA;gene-SH3PXD2B;gene-MRPS6;gene-CC2D2A;gene-F3;gene-COL6A3;gene-GHR;gene-ATF4;gene-COL5A3;gene-PITX2;gene-UXS1;gene-TNNI1;gene-BLOC1S4;gene-KNTC1;gene-MYH3;gene-HOXA9;gene-SGCA;gene-KCNB1;gene-PPARGC1B;gene-COL1A2;gene-PLXNB1;gene-MYH1;gene-SCARA3;gene-PRIM2;gene-LAMB3;gene-LUM;gene-RET;gene-CSF1R;gene-KIFC2;gene-ADAM8;g…
cellular component	organelle	8897	644	gene-HOXB2;gene-RAB31;gene-C3H1orf226;gene-FAM161A;gene-SFRP4;gene-CASQ2;gene-CGNL1;gene-ZBTB7C;gene-SLC16A3;gene-DLAT;gene-PKHD1L1;gene-SMAD7;gene-SCAI;gene-FAM212A;gene-TRAF3IP1;gene-FERMT3;gene-H1F0;gene-DGAT2;gene-ALKBH5;gene-PLCB1;gene-TMBIM6;gene-KLHL21;gene-FAM71E1;gene-PRRX2;gene-RAB3A;gene-MGP;gene-CCDC86;gene-SPATA2;gene-OSR2;gene-PADI2;gene-FANCL;gene-POLE4;gene-DOK1;gene-PRKCA;gene-GS…
cellular component	other organism	236	17	gene-HILS1;gene-H1F0;gene-HIST1H1D;gene-THRB;gene-H4;gene-MAFA;gene-KPNA3;gene-MAFB;gene-AXL;gene-RXRA;gene-ESRRG;gene-RAD23B;gene-HIST1H1C;gene-HIST1H1E;gene-KPNA5;gene-POLD4;gene-MYC
cellular component	other organism part	236	17	gene-MYC;gene-POLD4;gene-KPNA5;gene-HIST1H1E;gene-HIST1H1C;gene-ESRRG;gene-RAD23B;gene-RXRA;gene-AXL;gene-MAFB;gene-KPNA3;gene-MAFA;gene-H4;gene-THRB;gene-HIST1H1D;gene-H1F0;gene-HILS1
cellular component	extracellular region part	1048	170	gene-KERA;gene-NTN1;gene-GRO1;gene-MICAL1;gene-BMPER;gene-NAV2;gene-EFEMP1;gene-PTX3;gene-VASH1;gene-LAMA4;gene-PDGFD;gene-FGB;gene-CSF1;gene-AEBP1;gene-LOC530102;gene-SERPINH1;gene-LOXL1;gene-KITLG;gene-PRSS33;gene-LOC512286;gene-NEPN;gene-CCL21;gene-FN1;gene-CPQ;gene-CLCF1;gene-RNASE6;gene-CCL2;gene-IL16;gene-NID2;gene-ANXA5;gene-DKK3;gene-CFD;gene-CTHRC1;gene-F2;gene-SERPING1;gene-NAMPT;gene-S…
cellular component	organelle part	5728	407	gene-TPPP3;gene-SNX10;gene-TNNI1;gene-ZBTB25;gene-ATF4;gene-DNAJB1;gene-CREB3L1;gene-PITX2;gene-EPHA3;gene-CPT2;gene-PFKFB2;gene-PRIM2;gene-UGDH;gene-AHI1;gene-MYH1;gene-PPARGC1B;gene-PDK3;gene-SOX4;gene-HDHD3;gene-SPTBN5;gene-RPS6KA6;gene-NFKBIZ;gene-MYH7B;gene-RAB11FIP3;gene-CC2D2A;gene-GMFG;gene-DUSP10;gene-MRPS6;Bos_taurus_newGene_4290;gene-LGALS3;gene-HILS1;gene-SLC25A42;gene-MYC;gene-HSPA6;…
cellular component	membrane part	6886	501	Bos_taurus_newGene_3742;gene-LITAF;gene-THY1;gene-SEC24D;gene-ROR1;gene-RNF130;gene-ABCB9;gene-TMTC2;gene-CACNA1G;gene-MFSD6;gene-ADGRG2;gene-CSGALNACT2;gene-TSPAN15;gene-TGFBR2;gene-GJA1;gene-LOC112441490;gene-PTPRB;gene-SLC22A17;gene-TGFBR3;gene-PAG1;gene-PCDHA13;gene-FAM210B;gene-USP50;gene-TMEM45A;gene-BOC;gene-CD55;gene-LPCAT1;gene-ABCC8;gene-GLT8D2;gene-TNFRSF19;gene-TECR;gene-FLT3LG;gene-H…
cellular component	synapse part	434	38	gene-NTRK2;gene-KCNA6;gene-ADD3;gene-MME;gene-ITGB3;gene-DMXL2;gene-CHRNA1;gene-RAB3A;gene-ARC;gene-KCNC4;gene-ADCY1;gene-C1QC;gene-LIN7A;gene-CRKL;gene-AP1S1;gene-WNT5A;gene-MICAL1;gene-RGS14;gene-MYO5A;gene-CACNA1A;gene-CHRNA10;gene-STXBP2;gene-PLEKHA5;gene-USP50;gene-PARK7;gene-HOMER1;gene-TANC2;gene-CHRNG;gene-SLC8A3;gene-LAMA4;gene-CHRND;gene-BTBD8;gene-TIAM1;gene-SEPT5;gene-GRIA3;gene-DMD;g…
cellular component	cell part	12894	948	gene-RNASE6;gene-HEPH;gene-BARX2;gene-TECR;gene-RCN3;gene-CPQ;gene-PUS10;gene-MICAL2;gene-FN1;gene-NOTCH2;gene-KCNC4;gene-LMOD1;gene-SLC3A2;gene-TRPC1;gene-MRPS18A;gene-FST;gene-IL16;gene-GPI;gene-CRKL;gene-CXCL14;gene-GAS7;gene-AP1S1;gene-NTRK2;gene-ROS1;gene-ATP10A;gene-ICOSLG;gene-TMEM119;gene-ZFYVE19;gene-LMOD3;gene-SCML2;gene-SLC25A22;gene-MME;gene-TXNDC5;gene-KLHL29;gene-NECAB3;gene-SLC7A8;…
cellular component	synapse	641	60	gene-GPER1;gene-CHRNA1;gene-MME;gene-ITGB3;gene-DMXL2;gene-ADD3;gene-PORCN;gene-ADORA2B;gene-KCNA6;gene-NTRK2;gene-AP1S1;gene-CRKL;gene-LIN7A;gene-C1QC;gene-SLC3A2;gene-KCNC4;gene-ADCY1;gene-UNC13B;gene-ARC;gene-RAB3A;gene-TANC2;gene-TPGS1;gene-RAC3;gene-SLITRK4;gene-PLEKHA5;gene-USP50;gene-STXBP2;gene-PARK7;gene-HOMER1;gene-NPTX1;gene-CHRNA10;gene-MYLK2;gene-CACNA1A;gene-EPHB1;gene-MICAL1;gene-W…
cellular component	supramolecular complex	546	76	gene-COL5A2;gene-IFFO2;gene-IGFN1;gene-TUBA1A;gene-TPX2;gene-CLIP1;gene-GPER1;gene-MYOM3;gene-ANXA1;gene-LMOD3;gene-TNNT3;gene-MYBPH;gene-MFAP5;gene-GAS7;gene-VIM;gene-MFAP4;gene-MAPRE3;gene-CKAP2;gene-NUSAP1;gene-LMOD1;gene-RAC3;gene-HOMER1;gene-TNNT1;gene-AK1;gene-MICALL2;gene-MYL1;gene-PKD2;gene-COL5A1;gene-MYO5A;gene-MYBPC2;gene-COL6A1;gene-TNXB;gene-DUSP22;gene-ACTC1;gene-SYNPO2;gene-TNNI2;g…
molecular function	transcription factor activity, protein binding	328	30	gene-FOXC1;gene-DNAJB1;gene-CITED1;gene-BCL9;gene-JAZF1;gene-MAGED1;gene-ZFPM2;gene-NMI;gene-SMAD3;gene-GPS2;gene-IRF2BP1;gene-PPARGC1B;gene-NUPR1;gene-ANKRD1;gene-ZNF281;gene-PPARGC1A;gene-SFMBT1;gene-MAML3;gene-ZNF366;gene-SOX4;gene-DCAF6;gene-HR;gene-HTATIP2;gene-PARK7;gene-WNT4;gene-HEY1;gene-MAML2;gene-AEBP1;gene-BCOR;gene-SCAI
molecular function	nucleic acid binding transcription factor activity	956	84	gene-EBF2;gene-LITAF;gene-MSC;gene-SMAD3;gene-TLX1;gene-CEBPG;gene-HOXA4;gene-JAZF1;gene-MSX1;gene-SIM2;gene-HOXA6;gene-KIAA1958;gene-IKZF4;gene-WNT5A;gene-TBX3;gene-ZBTB37;gene-SIX5;gene-CSRNP3;gene-KLF13;gene-BCL6;gene-BARX2;gene-GAS7;gene-ARX;gene-EBF1;gene-GLI3;gene-ATMIN;gene-HOXA7;gene-THRB;gene-TGIF1;gene-AEBP1;gene-LOC112445823;gene-MEOX1;gene-NFATC3;gene-MLXIPL;gene-MLXIP;gene-HOXB3;gene…
molecular function	catalytic activity	5349	501	gene-RAB31;gene-RECQL;gene-PIGB;gene-HEXB;gene-HSD17B1;Bos_taurus_newGene_1864;gene-CGNL1;gene-MMP23;gene-GMPR;gene-LOC530929;gene-LOC788425;gene-TPI1;gene-DLAT;gene-ADAM33;gene-ATP2A1;gene-PGM1;gene-DFFB;gene-DDAH1;gene-ARSJ;gene-ALKBH5;gene-DGAT2;gene-RASEF;gene-FBXW4;gene-PDE3B;gene-CDC7;gene-PLCB1;gene-PDE1A;gene-EEF2KMT;gene-RABGGTA;gene-KLHL21;gene-RAB3A;gene-KCMF1;gene-RAB7B;gene-MAST2;gen…
molecular function	signal transducer activity	2179	96	gene-F2;gene-EPHB1;gene-ITGA11;gene-FLT4;gene-NTRK3;gene-RTN4RL1;gene-CHRNA10;gene-LEPR;gene-ESRRG;gene-SORL1;gene-WNT4;gene-HTR2A;gene-ANTXR2;gene-SREBF1;gene-RET;gene-CSF1R;gene-MCHR1;gene-IL1RAP;gene-CHRND;gene-CD44;gene-IFNLR1;gene-CHRNG;gene-ANTXR1;gene-NPR2;gene-HPGD;gene-ADGRL3;gene-ITGB8;gene-CTSH;gene-PTGFR;gene-SMO;gene-LPAR1;gene-PTPN6;gene-LYVE1;gene-RXRA;gene-SEMA4D;gene-RTN4R;gene-P…
molecular function	structural molecule activity	523	43	gene-COL3A1;gene-MYBPC2;gene-COL5A1;gene-TPM1;gene-MYL1;gene-CLDN1;gene-COL27A1;gene-CRYBG3;gene-HOMER1;gene-SNTB1;gene-EPB41L3;gene-COL4A4;gene-MYLPF;gene-MBP;gene-DCN;gene-TCAP;gene-FBLN1;gene-MRPL35;gene-FGB;gene-AKAP13;gene-FBN1;gene-COL1A1;gene-ADD3;gene-HSPB6;Bos_taurus_newGene_4290;gene-MRPS6;gene-COL4A1;Bos_taurus_newGene_5843;gene-TUBA1A;gene-COL5A2;gene-SCARA3;gene-COL1A2;gene-MGP;gene-…
molecular function	transporter activity	1142	98	gene-SLC8B1;gene-TRPC1;gene-LRRC8D;gene-SLC25A21;gene-ATP1A2;gene-SLC7A10;gene-KCNC4;gene-SLC25A17;gene-SLC2A10;gene-SLC43A1;gene-KCNK2;gene-ABCD1;gene-SLC7A8;gene-CHRNA1;gene-SLC25A22;gene-SLC5A3;gene-NIPAL2;gene-HVCN1;gene-CLIC5;gene-TTYH1;gene-TMEM266;gene-TMEM184A;gene-KCNN2;gene-KCNMA1;gene-KCNQ5;gene-SLC6A2;gene-KCNA6;gene-SLC37A4;gene-ABCG1;gene-SLC7A6;gene-GRIA3;gene-ABCB9;gene-SLC8A1;gen…
molecular function	binding	10552	959	gene-GPCPD1;gene-WIPF1;gene-FAM49A;gene-BMP2;gene-SMAD3;gene-TLX1;gene-PPP1R16A;gene-ZNF365;gene-FBN3;gene-HOXA6;gene-KIAA1958;gene-LDHA;gene-KRBA1;gene-HRAS;gene-PRICKLE2;gene-NTRK1;gene-MYH8;gene-PAPPA2;gene-ALDH1A3;gene-PARK7;gene-FAT4;gene-HOXD1;gene-TPGS1;gene-SCYL1;gene-ZNF180;gene-RCAN2;gene-ADM;gene-SPON2;gene-LOC104968411;gene-PODN;gene-KCNE4;gene-RNF217;gene-CSRNP3;gene-PCSK5;gene-QSOX1…
molecular function	electron carrier activity	55	2	gene-CYBA;gene-LOC788425
molecular function	morphogen activity	3	0	--
molecular function	antioxidant activity	59	8	gene-GPX8;gene-GPX7;gene-PTGS1;gene-GSTK1;gene-SESN2;gene-MGST1;gene-PARK7;Bos_taurus_newGene_2976
molecular function	metallochaperone activity	4	1	gene-PARK7
molecular function	protein tag	5	0	--
molecular function	chemoattractant activity	15	4	gene-LGALS3;gene-VEGFA;gene-FGF7;gene-WNT5A
molecular function	translation regulator activity	27	0	--
molecular function	chemorepellent activity	13	1	gene-SEMA3B
molecular function	nutrient reservoir activity	1	0	--
molecular function	molecular transducer activity	2211	108	gene-NPTXR;gene-GPR146;gene-FGFR2;gene-GPER1;gene-CHRNA1;gene-AGTR2;gene-NPR3;gene-LOC529284;gene-THRB;gene-ROS1;gene-FCER1G;gene-ADORA2B;gene-C5AR1;gene-NTRK2;gene-TFRC;gene-ABHD2;gene-PDGFRA;gene-GPR157;gene-LOXL2;gene-SSC5D;gene-ITGB6;gene-NID2;gene-UNC5A;gene-RXFP2;gene-PTAFR;gene-LRP1;gene-NOTCH2;gene-ITGB2;gene-GPR153;gene-OR51E1;gene-DDR2;gene-MSR1;gene-FOLR2;gene-ABCC8;gene-CLDN1;gene-EFE…
molecular function	molecular function regulator	957	86	gene-TMBIM6;gene-WNT4;gene-GAPDH;gene-ARHGAP20;gene-F2;gene-PPP1R1A;gene-FAM212A;gene-RASA2;gene-SERPING1;gene-RALGAPA2;gene-C4A;gene-SERPINE2;gene-PCOLCE2;gene-AKAP13;gene-CCDC88A;gene-ARHGDIB;gene-WFIKKN2;gene-PREX1;gene-PPP1R14C;gene-PIK3R5;gene-LOC783497;gene-MADD;gene-NUPR1;gene-VEGFA;gene-ATP1B3;gene-FAM20A;gene-SPTBN5;gene-STXBP5L;gene-DOCK5;gene-SH2D3A;gene-RALGDS;gene-HSPH1;gene-ABCA2;ge…
biological process	reproduction	786	61	gene-HOXD9;gene-ACE;gene-CRKL;gene-FANCL;gene-B4GALNT1;gene-FST;gene-TPPP3;gene-HOXA9;gene-DLD;gene-NOTCH2;gene-RAB3A;gene-RXFP2;gene-BCL6;gene-PLCD1;gene-IGFBP5;gene-PAFAH1B3;gene-KITLG;gene-GGT1;gene-AXL;gene-ADCY3;gene-PTPN6;gene-ABHD2;gene-MMP2;gene-HILS1;gene-BMP7;gene-DZIP1;gene-TMEM184A;gene-SH3PXD2B;gene-ANXA1;gene-ROS1;gene-LHFPL2;gene-CITED1;gene-ADAMTS2;gene-FOXC1;gene-CCNYL1;gene-NRK;…
biological process	cell killing	43	7	gene-GAPDH;gene-PTPN6;gene-F2;gene-EMP2;gene-STXBP2;gene-CEBPG;gene-LOC616200
biological process	immune system process	1260	123	gene-CD276;gene-MFSD6;gene-SMAD3;gene-CEBPG;gene-TGFBR2;gene-CSF1;gene-C1QB;gene-FZD8;gene-FGB;gene-SLC37A4;gene-PRG4;gene-EDA;gene-FADD;gene-PTX3;gene-NTRK1;gene-CD14;gene-LCP2;gene-ARMC6;gene-CX3CL1;gene-WNT5A;gene-SPON2;gene-GRO1;gene-GCNT3;gene-FST;gene-GLI3;gene-CRKL;gene-CXCL14;gene-GPI;gene-C1S;gene-IL16;gene-VIM;gene-CCL2;gene-PLCL2;gene-RNASE6;gene-CLCF1;gene-CFB;gene-BCL6;gene-NOTCH2;ge…
biological process	behavior	358	39	gene-TPGS1;gene-CIART;gene-SOBP;gene-THBS4;gene-NAV2;gene-GBX1;gene-HOMER1;gene-ALDH1A3;gene-PARK7;gene-CACNA1A;gene-NDRG4;gene-ZNF385A;gene-SERPINE2;gene-MYO5A;gene-RGS14;gene-ABAT;gene-GLS;gene-SYT4;gene-EPM2A;gene-SRPX2;gene-NTRK1;Bos_taurus_newGene_2588;gene-SLC8A3;gene-AGTR2;gene-ADCY3;gene-CHL1;gene-SDK1;gene-ASIP;gene-MME;gene-NTRK2;gene-GLI3;gene-C5H12orf10;gene-HOXD9;gene-YTHDF1;gene-UBR…
biological process	metabolic process	6749	556	gene-PPAT;Bos_taurus_newGene_6661;gene-EBF2;gene-NEIL2;gene-PSAT1;gene-CEBPG;gene-GLS;gene-ADAMTS2;gene-MSX1;gene-ULK1;gene-IDH1;gene-SRPX;gene-ACOX3;gene-COL5A1;gene-UBR2;gene-IDH3A;gene-GANC;gene-PPM1A;gene-CYLD;gene-SGPL1;gene-KLF13;gene-DCLK2;gene-PKM;gene-UBE2G1;gene-STBD1;gene-KLK10;gene-DHDH;gene-PFKFB4;gene-P3H2;gene-PFKM;gene-DOLPP1;gene-MMP14;gene-USP43;gene-GYS1;gene-SETD3;gene-LOC1071…
biological process	cellular process	11869	961	gene-SLC25A17;gene-PTP4A2;gene-PLCL2;gene-PIK3R3;gene-CTIF;gene-CDKN2D;gene-LIN7A;gene-HNMT;gene-VCPIP1;gene-ATP1A2;gene-TENM4;gene-PAK3;gene-NEDD4L;gene-LOC112445823;gene-NANOS1;gene-BMP7;gene-DHRS3;gene-C5AR1;gene-CHRNA1;gene-MAPKAPK3;gene-CLIP1;gene-HOXB3;gene-GDF11;gene-MLXIP;gene-ZAP70;gene-RAD9A;gene-ADAMTSL4;gene-SDK1;gene-ANXA7;gene-TTLL11;Bos_taurus_newGene_3238;gene-COL4A4;gene-CD14;gen…
biological process	reproductive process	785	61	gene-PLCD1;gene-RXFP2;gene-BCL6;gene-RAB3A;gene-NOTCH2;gene-DLD;gene-HOXA9;gene-TPPP3;gene-FANCL;gene-B4GALNT1;gene-FST;gene-ACE;gene-HOXD9;gene-CRKL;gene-LHFPL2;gene-ROS1;gene-DZIP1;gene-SH3PXD2B;gene-TMEM184A;gene-ANXA1;gene-MMP2;gene-ABHD2;gene-HILS1;gene-BMP7;gene-PTPN6;gene-ADCY3;gene-KITLG;gene-PAFAH1B3;gene-GGT1;gene-AXL;gene-IGFBP5;gene-NUPR1;gene-GGT5;gene-ANTXR1;gene-SYCE1L;gene-VASH1;g…
biological process	biological adhesion	518	78	gene-ITGB3;gene-PTPRF;gene-CHL1;gene-LOC786553;gene-KITLG;gene-PCDHGC3;gene-TNFAIP6;gene-LOC786512;gene-BMP7;gene-ITGB6;gene-ITGBL1;gene-NID2;gene-FN1;gene-ITGB2;gene-VCAN;gene-CCL21;gene-CNTN3;gene-COL16A1;gene-FAT4;gene-CLDN1;gene-PARVB;gene-COL5A1;gene-WHAMM;gene-SPON2;gene-TNXB;gene-ISLR;gene-NTN1;gene-PCDHA13;gene-THBS3;gene-SCARF2;gene-TGFBR2;gene-FGB;gene-TGFBI;gene-LAMA4;gene-EDA;gene-PCD…
biological process	signaling	4252	331	gene-GPR146;gene-ZAP70;gene-STK26;gene-SRGN;gene-FGFR2;gene-ITGB3;gene-GDF11;gene-MAPKAPK3;gene-GPER1;gene-CHRNA1;gene-C5AR1;gene-PELI3;gene-BMP7;gene-TENM4;gene-ECM1;gene-ITGBL1;gene-GNB4;gene-LIN7A;gene-RXFP2;gene-EVC2;gene-PLCL2;gene-RASL11A;gene-PTAFR;gene-OR51E1;gene-GPR153;gene-FOLR2;gene-SFRP2;gene-WNT5A;gene-ARHGAP45;gene-CX3CL1;gene-RGS14;gene-MYO5A;gene-EFS;gene-SCN1B;gene-MAPK11;gene-C…
biological process	multicellular organismal process	4964	438	gene-NTRK1;gene-MAB21L1;gene-EBF2;gene-HOXA6;gene-ZNF365;gene-ANGPTL4;gene-ADAMTS2;gene-SLC37A4;gene-MSX1;gene-GLS;gene-GPCPD1;gene-SLC9A1;gene-SMAD3;gene-RASSF2;gene-CEBPG;gene-BMP2;gene-COL6A1;gene-PCSK5;gene-COL5A1;gene-TENM3;gene-SEMA4F;gene-UBR2;gene-ULK1;gene-SPON2;gene-MATN2;gene-TPGS1;gene-SCYL1;gene-ALDH1A3;gene-STC1;gene-LCP2;gene-CNTN3;gene-PAPPA2;gene-COL18A1;gene-ASB2;gene-PARK7;gene…
biological process	developmental process	3296	383	gene-IRX3;gene-PTGFRN;gene-LIN7A;gene-ECM1;gene-TENM4;gene-PLCL2;gene-RXFP2;gene-GPER1;gene-HOXB3;gene-RBM20;gene-GDF11;gene-ZAP70;gene-SDK1;gene-ADAMTSL4;gene-NEDD4L;gene-TMEM184A;gene-LOC112445823;gene-NANOS1;gene-BMP7;gene-OGN;gene-C5AR1;gene-LHFPL2;gene-HOXA7;gene-PHF19;gene-PLXDC1;gene-SYT4;gene-HOXA4;gene-ACTC1;gene-ANXA7;gene-TIAM1;gene-COL4A4;gene-ASPN;gene-CYP19A1;gene-TGFBI;gene-EDA;gen…
biological process	growth	270	23	gene-TIAM1;gene-PTX3;gene-NOTCH2;gene-CYP19A1;gene-FOXC1;gene-TGFBR2;gene-GLI3;gene-COL12A1;gene-PTGFRN;gene-BCL9;gene-COL6A3;gene-ECM1;gene-SMAD3;gene-ANXA1;gene-NDRG4;gene-SMO;gene-THBS3;gene-NOV;gene-WNT5A;gene-SELENON;gene-STC1;gene-EVC;gene-FGF7
biological process	locomotion	749	98	gene-TIAM1;gene-FMNL2;gene-SLC37A4;gene-PSTPIP2;gene-GRO1;gene-SGPL1;gene-NDRG4;gene-NTN1;gene-EFS;gene-MYO5A;gene-COL5A1;gene-SEMA4F;gene-SCN1B;gene-CX3CL1;gene-WNT5A;gene-LOC112441490;gene-SPON2;gene-MATN2;gene-TPGS1;gene-GBX1;gene-BOC;gene-FN1;gene-PTAFR;gene-CCL21;gene-TNFAIP3;gene-CCL2;gene-ARC;gene-ASAP3;gene-FUT8;gene-GLI3;gene-UNC5A;gene-CRKL;gene-CXCL14;gene-ARX;gene-MMP14;gene-IL16;gene…
biological process	single-organism process	10192	914	gene-TGFBR2;gene-SIM2;gene-TSPAN15;gene-KPNA5;gene-AGK;gene-ADGRG2;gene-CASQ1;gene-SEC24D;gene-PTX3;gene-ROR1;gene-THY1;gene-CEP89;gene-MAP3K7CL;gene-LPCAT1;gene-SHROOM3;gene-PAG1;gene-KERA;gene-GJA1;gene-LOC112441490;gene-TRPC1;gene-ASAP3;gene-FST;gene-GPI;gene-IL16;gene-OLFM1;gene-CRKL;gene-CXCL14;gene-GAS7;gene-CRISPLD1;gene-GNAO1;gene-SLC3A2;gene-KIF28;gene-MICAL2;gene-PUS10;gene-NOTCH2;gene-…
biological process	rhythmic process	141	15	gene-ENOX1;gene-AXL;gene-CIART;gene-FOXC1;gene-ATF4;gene-SREBF1;gene-MAGED1;gene-GPR157;gene-NTRK1;gene-ANXA1;gene-PTX3;gene-ENOX2;gene-NTRK2;gene-NAMPT;gene-RBM4B
biological process	response to stimulus	6203	514	gene-NEIL2;gene-C10H15orf62;gene-SLC9A1;gene-SLC8A1;gene-CEBPG;gene-MSX1;gene-SEMA4F;gene-COL5A1;gene-TENM3;gene-GEM;gene-UBR2;gene-SRPX;gene-IDH1;gene-COL6A1;gene-DCLK2;gene-MATN2;gene-PKM;gene-RBM4B;gene-ARHGAP4;gene-ITGB6;gene-IGF1;gene-RND3;gene-LRRC8D;gene-MFAP4;gene-ANGPTL1;gene-ANXA1;gene-LOC107131209;gene-BMF;gene-CCDC80;gene-NPTXR;gene-CHL1;gene-HIC1;gene-RAB30;gene-CPE;gene-CD44;gene-SE…
biological process	localization	3681	327	gene-SNX33;gene-GRIA3;gene-ABCG1;gene-FMNL2;gene-KCNJ11;gene-AQP4;gene-ATP8B2;gene-SLC6A8;gene-PLIN5;gene-SCN2B;gene-SLC17A9;gene-UCP3;gene-SLC9C2;gene-KPNA3;gene-PKD2;gene-GRO1;gene-NTN1;gene-SSC5D;gene-B4GALNT1;gene-FUT8;gene-GLI3;gene-ARX;gene-MPPE1;gene-ARC;gene-SAR1B;gene-TOM1L1;gene-SLC7A10;gene-SLCO3A1;gene-GBP5;gene-PTPRF;gene-GRK3;gene-KITLG;gene-KCNK2;gene-SLC43A1;gene-ABCD1;gene-KCNA6;…
biological process	multi-organism process	1231	87	gene-HMCN1;gene-MAPKAPK3;gene-CCDC80;gene-ADCY3;gene-GBP5;gene-COTL1;gene-DZIP1;gene-ABHD2;gene-C5AR1;gene-ROS1;gene-LOC616200;gene-FAM46A;gene-B4GALNT1;gene-FST;gene-CRKL;gene-AP1S1;gene-VIM;gene-FN1;gene-NOTCH2;gene-PTAFR;gene-RNASE6;gene-ZC3HAV1;gene-BCL6;gene-FANCD2;gene-CLDN1;gene-TPGS1;gene-FCHSD1;gene-MAPK11;gene-OPTN;gene-SIX5;gene-PCSK5;gene-UBR2;gene-CPT1B;gene-ULK1;gene-WNT5A;gene-SPON…
biological process	biological regulation	10142	864	gene-HLTF;gene-RAB30;gene-CPE;gene-PCSK6;gene-HIC1;gene-FGD2;gene-C10H15orf41;gene-PGP;gene-NPTXR;gene-CHL1;gene-NFATC3;gene-SLC5A3;gene-TPX2;gene-CCDC80;gene-BMF;gene-SETD3;gene-HVCN1;gene-LOC107131209;gene-ANXA1;gene-ZNF789;gene-RTN2;gene-TGIF1;gene-FHOD3;gene-MMP14;gene-EBF1;gene-MFAP4;gene-ANGPTL1;gene-LRRC8D;gene-RND3;gene-P3H2;gene-ITGB6;gene-CHODL;gene-PFKM;gene-IGF1;gene-LRP1;gene-ARHGAP4…
biological process	cellular component organization or biogenesis	3573	313	gene-ABI3BP;gene-CYP1B1;gene-C1QC;gene-SULF1;gene-KNSTRN;gene-COL8A1;gene-FIGNL2;gene-CDC42BPG;gene-AXL;gene-LOX;gene-ATP1B3;gene-PLOD3;gene-STRIP2;gene-CEP41;gene-SELENON;gene-SESN2;gene-TANGO2;gene-EMP2;gene-TBCC;gene-SETD7;gene-SEMA3B;gene-TCAP;gene-STARD9;gene-KCND1;gene-RFC3;gene-HIST1H1C;gene-SYCE1L;gene-EPB41L3;gene-HEY1;gene-TPRN;gene-SORBS3;gene-SCARA5;gene-KCTD12;gene-DACT2;gene-HIST1H1…
biological process	cell aggregation	15	2	gene-SULF1;gene-MGP
biological process	detoxification	70	10	gene-PTGS1;gene-GPX8;gene-GPX7;gene-GSTM3;gene-MGST1;gene-GSTK1;gene-SESN2;gene-PARK7;Bos_taurus_newGene_2976;gene-PIM1
biological process	presynaptic process involved in chemical synaptic transmission	53	7	gene-CACNA1A;gene-C3H1orf226;gene-LIN7A;gene-SYT4;gene-PARK7;gene-RAB3A;gene-STXBP2
